# Supplementary material for: A genome-wide Drosophila epithelial tumorigenesis screen identifies Tetraspanin 29Fb as an evolutionarily conserved suppressor of Ras-driven cancer
Source: PLoS Genet. 2018 Oct 16;14(10):e1007688. doi: 10.1371/journal.pgen.1007688 (PMC6203380; doi:10.1371/journal.pgen.1007688)
Supplement: S1 Table — All Drosophila genes the CG identifiers and gene symbols (http://flybase.org/) are shown corresponding to all screened Drosophila transformant lines (TRANSFORMANT_ID) and the corresponding construct identifiers (CONSTRUCT_ID). S19 scores, number of CAN Repeats and number of Off Target genes are indicated for each line. Human and mouse ortholog predictions for Drosophila genes are based on Inparanoid v6.1. Shown are the gene symbols for human and mouse seed orthologs (HOMSA, MUSMU) and human and mouse inparalogs (HOMSA-INP, MUSMU-INP). The Table also shows one-to-one and one-to-many relations of each Drosophila gene in human and mouse. (XLS) [file pgen.1007688.s009.xls]

## Sheet: ALL.LINES.SCREENED
Supplementary table S1: All lines screened.
CG_NUMBER	GENE_SYMBOL	TRANSFORMANT_ID	CONSTRUCT_ID	S19	CAN_REPEATS	OFF_TARGETS	HOMSA_SEED	MUSMU_SEED	HOMSA-INP	MOUSE-INP
CG8581	fra	16923,24475,29910,29909	2564,68,14401	1,0.99	3,2	1,0	DCC	DCC	NEO1,DCC	DCC,NEO1
CG31009	Cad99C	3733,3740,27211,27212,27216	151,153,14471,14472	1,0.99	2,3	1,0	PCDH15	PCDH15	PCDH15	PCDH15
CG31624	CG31624/Dsim\GD21644	50803,50804,33976	17641,10307	1,0	0,3	0
CG10590	CG10590	5036,5035	2318	1	0	0	TM9SF3	TM9SF3	TM9SF3	TM9SF3
CG10637	Nak	35482	12597	1	3	0	BMP2K	BMP2K	BMP2K,BMP2KL,AAK1	BMP2K,AAK1
CG11063	CG11063	38443,38442	7185	1	4	1	WTIP	WTIP	WTIP,LIMD1	WTIP,LIMD1
CG12163	CG12163/CG33293	12787	4765	1	3	0	CTSF	CTSF	CTSF	CTSF
CG12230	car	4548	1397	1	0	1	VPS33A	VPS33A	VPS33A	VPS33A
CG13521	robo	42579,42240	2608,14414	1	2	0	ROBO2	ROBO2	ROBO2,ROBO1,ROBO3	ROBO2,ROBO1
CG14194	CG14194	6181	3438	1	2	0	FAM11B	TMEM185B	FAM11A,FAM11B	TMEM185B,BC023829
CG14217	Tao-1	17432	8262	1	5	0	TAOK1	TAOK1	TAOK1,TAOK2,TAOK3	TAOK1,TAOK2,TAOK3
CG1528	gammaCop	25101	8960	1	4	0	COPG	COPG	COPG	COPG,COPG2
CG15797	ric8a	41602,41603	9124	1	3	0	RIC8B	RIC8B	RIC8B,RIC8A	RIC8B,RIC8
CG1599	CG1599	13317,13316	4531	1	2	0	SYBL1	VAMP7	SYBL1	VAMP7
CG16932	Eps-15	19164,19165	8784	1	2	0	EPS15L1	EPS15L1	EPS15L1,EPS15	EPS15L1,EPS15
CG17521	Qm	19084	8605	1	3	0	ENSG00000178464	RPL10L	ENSG00000178464,ENSG00000174572,RPL10,RPL10L	RPL10L,RPL10,GM5621,GM4892,GM6564
CG17947	alpha-Cat	40882,19182,20123	8808	1	3	0	CTNNA2	CTNNA2	CTNNA1,CTNNA2	CTNNA2,CTNNA1
CG1973	yata	19278,19275	8890	1	2	0	SCYL1	SCYL1	SCYL1	SCYL1
CG2615	ik2	12485	5424	1	2	1	TBK1	TBK1	IKBKE,TBK1	TBK1,IKBKE
CG33094	Synd	40018	9087	1	2	0	PACSIN2	PACSIN2	PACSIN1,PACSIN2,PACSIN3	PACSIN2,PACSIN1,PACSIN3
CG33129	CG33129	9699,27554	1081,11811	1	2,3	1,0	ENSG00000119777	TMEM214	ENSG00000119777	TMEM214
CG3821	Aats-asp	7750	1339	1	2	0	DARS	DARS	DARS	DARS
CG4567	CG4567	34875,34874	11355	1	2	0	GFM1	GFM1	GFM1	GFM1
CG5384	CG5384	27405,28647	11632	1	3	0	USP14	USP14	USP14	USP14
CG6281	Timp	15372,15373	4783	1	2	0	TIMP2	TIMP2	TIMP1,TIMP4,TIMP3,TIMP2	TIMP2,TIMP4,TIMP3,TIMP1
CG6697	CG6697	27719	12006	1	3	1	UBLCP1	UBLCP1	UBLCP1	UBLCP1
CG6982	CG6982	9673,9674	3956	1	3	0	TMEM47	TMEM47	TMEM47,PERP	TMEM47
CG7004	fwd	27786,27785	12100	1	4	0	PIK4CB	PI4KB	PIK4CB	PI4KB
CG7050	Nrx-1	4306,36326,36328	4306,14451	1	2,4	0	NRXN3	NRXN1	NRXN2,NRXN3,ENSG00000205000	NRXN1,NRXN2,NRXN3
CG7061	rab3-GAP	27823,27824	12118	1	2	0	RAB3GAP2	RAB3GAP2	RAB3GAP2	RAB3GAP2
CG7152	Syn1	27893	12153	1	2	1	SNTB1	SNTB1	SNTA1,SNTB1,SNTB2	SNTB1,SNTB2,SNTA1
CG7497	CG7497	9375,9374	657	1	3	1	PTGDR	PTGDR	PTGER3,PTGER4,TBXA2R,PTGIR,PTGER2,PTGDR	PTGDR,PTGER2,PTGIR,PTGER4,PTGER3
CG8287	Rab8	28092	12520	1	3	0	RAB8A	RAB8A	RAB8A,RAB8B	RAB8A,RAB8B
CG8362	nmdyn-D7	35903,35901	13902	1	3	0	NME7	NME7	NME7	NME7
CG8383	Pnn	35915,35916	13910	1	2	0	PNN	PNN	PNN	PNN
CG8616	BHD	38248,38249	6590	1	2	0	FLCN	FLCN	FLCN	FLCN
CG8657	Dgkepsilon	4659	1964	1	2	0	DGKE	DGKE	DGKE	DGKE
CG8811	muskelin	29774	14034	1	2	0	MKLN1	MKLN1	MKLN1	MKLN1
CG8846	Thor	35439	12533	1	2	0	EIF4EBP2	EIF4EBP2	EIF4EBP2,EIF4EBP1	EIF4EBP2,EIF4EBP1,EIF4EBP3
CG9128	Sac1	37217,37216	2238	1	2	0	SACM1L	SACM1L	SACM1L	SACM1L
CG9224	sog	37407,37405	3379	1	3	0	CHRD	CHRD	CHRD	CHRD
CG9298	Trs23	44646	14179	1	3	0	TRAPPC4	TRAPPC4	TRAPPC4	TRAPPC4
CG9602	CG9602	29498,29499	14921	1	2	0	UBE2G1	UBE2G1	UBE2G1	UBE2G1
CG10034	tj	30526,30525	4304	1	3	0	MAF	MAF	MAF,MAFB,MAFA	MAF,MAFA,MAFB,NRL
CG10617	Syt12	3303	1171	1	2	0	SYT12	SYT12	SYT12	SYT12
CG11206	CG11206	42943	7236	1	2	0	ENSG00000189337	9030409G11RIK	ENSG00000189337	9030409G11RIK
CG11367	CG11367/CG32454	40900	2786	1	3	0	TMEM64	TMEM64	TMEM64	TMEM64
CG12021	Patj	31620	7462	1	0	0	MPDZ	MPDZ	MPDZ,INADL	MPDZ,INADL
CG12352	san	31741,31742	7580	1	3	0	NAT13	NAT13	NAT13	NAT13
CG14228	Mer	7161	1484	1	3	1	NF2	NF2	NF2	NF2
CG14296	endoA	24618,24617	7681	1	3	0	SH3GL1	SH3GL3	SH3GL1,SH3GL3,SH3GL2	SH3GL3,SH3GL1,SH3GL2,SH3D2C1
CG1628	CG1628	19268,19267	8885	1	4	0	SLC25A15	SLC25A15	SLC25A2,SLC25A15	SLC25A15,SLC25A2
CG17569	gry	41657	9418	1	2	1	ENSG00000168538	D030016E14RIK	ENSG00000168538	D030016E14RIK
CG17800	Dscam	3115,36233,36234	2596,14362	1	3,2	0	DSCAML1	DSCAM	DSCAML1,DSCAM	DSCAM,DSCAML1
CG18803	Psn	43082,43083	4624	1	5	0	PSEN2	PSEN1	PSEN2,PSEN1	PSEN1,PSEN2
CG2105	Corin	39535,39536	1850	1	3	0	CORIN	CORIN	CORIN	CORIN
CG2221	l(1)G0289	27247,39505,39506,46376	14489,2502	1	3,2	1,0	PLXDC2	PLXDC2	PLXDC2,PLXDC1	PLXDC2,PLXDC1
CG32105	CG32105	51267	4325	1	2	1	LMX1A,LMX1B	LMX1A	LMX1A,LMX1B	LMX1A
CG32848	VAChT	40918	3054	1	3	0	SLC18A3	SLC18A3	SLC18A3	SLC18A3
CG33122	cutlet	44481,44480	4439	1	2	0	CHTF18	CHTF18	CHTF18	CHTF18
CG3782	mRpL28	41949,41950,46374	11073	1	3	0	MRPL28	MRPL28	MRPL28	MRPL28
CG4598	CG4598	34880,34879	11366	1	2	0	DCI	DCI	DCI	DCI
CG5029	SamDC	39418,39419,29733,29734,33802,33803	15697,15152,15361	1	0,2	0	AMD1	AMD1	AMD1	AMD1,AMD2
CG5489	Atg7	45558,27432	11671	1	2	0	ATG7	ATG7	ATG7	ATG7
CG5970	cbc	20998,20999	9895	1	2	0	CLP1	CLP1	CLP1	CLP1
CG6114	CG6114	22225,22224	11823	1	3	0	BRSK1	BRSK1	BRSK2,BRSK1	BRSK1,BRSK2
CG6137	aub	30124,30125	11831	1	2	0	PIWIL1	PIWIL1	PIWIL2,PIWIL1,PIWIL4,PIWIL3	PIWIL1,PIWIL4,PIWIL2
CG6177	ldlCp	22281,22280	11850	1	3	0	COG2	COG2	COG2	COG2
CG6355	fab1	27591	11899	1	3	0	PIP5K3	PIKFYVE	PIP5K3	PIKFYVE
CG7225	wbl	13864	5920	1	3	0	ERP29	ERP29	ERP29	ERP29
CG7581	Bub3	21037	9924	1	2	0	BUB3	BUB3	BUB3	BUB3
CG8203	Cdk5	35856	13840	1	2	0	CDK5	CDK5	CDK5	CDK5
CG8399	CG8399	4898,4899	2023	1	3	0	FRRS1	FRRS1	FRRS1	FRRS1
CG9113	AP-1gamma	3275	1711	1	3	0	AP1G1	AP1G1	AP1G1,AP1G2/JPH4	AP1G1,AP1G2
CG9218	sm	28117,28119	12545	1	3	0	HNRPL	HNRNPL	HNRPL,HNRPLL	HNRNPL,HNRPLL
CG9510	CG9510	44682	14238	1	3	0	ASL	ASL	ASL	ASL
CG9528	retm	44686,44687	14240	1	3	0	SEC14L1	SEC14L1	SEC14L5,SEC14L1	SEC14L1,SEC14L5
CG9537	DLP	29374,29375	14768	1	2	0	DAXX,ENSG00000206279,ENSG00000206206	DAXX	DAXX,ENSG00000206279,ENSG00000206206	DAXX
CG9577	CG9577	24064,24063	14253	1	2	1	ECH1	ECH1	ECH1	ECH1
CG9738	Mkk4	26928,26929	13804	1	2	1	MAP2K4	MAP2K4	MAP2K4	MAP2K4
CG9995	htt	36204,29531,29532,36205	14339,14943	1	3,2	0	HD	HTT	HD	HTT
CG10128	tra2	8868,24499	768	1	2	0	ENSG00000164548	TRA2A	ENSG00000164548,SFRS10	TRA2A,TRA2B
CG10228	Pcf11	44115,38366,38365	6907	1	3	1	PCF11	PCF11	PCF11	PCF11
CG10524	Pkcdelta	33838,22755,33837	15429,12962	1	2	0	PRKCD	PRKCD	PRKCQ,PRKCD	PRKCD,PRKCQ
CG10576	CG10576	28761	13429	1	2	0	PA2G4	PA2G4	PA2G4	PA2G4
CG10622	Sucb	30889	6649	1	4	1	SUCLG2	SUCLG2	ENSG00000187738,SUCLG2	SUCLG2
CG10627	CG10627	31298	7039	1	2	0	PGM3	PGM3	PGM3	PGM3
CG1063	Itp-r83A	6484,6486	1676	1	2	0	ITPR1	ITPR1	ITPR1,ITPR3,ITPR2	ITPR1,ITPR2,ITPR3
CG10751	robl	22761,22760	12965	1	2	0	DYNLRB2	DYNLRB2	DYNLRB2	DYNLRB2
CG10971	Hip1	16137	7152	1	2	0	HIP1R	HIP1R	HIP1,HIP1R	HIP1R,HIP1
CG11015	CG11015	30892	6659	1	2	0	COX5B	COX5B	COX5B	COX5B
CG11128	slif	45587	12619	1	2	0	SLC7A3,SLC7A2	SLC7A2,SLC7A3	SLC7A3,SLC7A2,SLC7A1	SLC7A2,SLC7A3,SLC7A1
CG11173	usnp	18172	7222	1	3	0	SNAP29	SNAP29	SNAP29	SNAP29
CG11309	CG11309	7513,7514	2766	1	2	0	SERHL2	SERHL	SERHL2,SERHL	SERHL
CG11488	mRpL10	31508,32500	7312	1	2	0	MRPL10	MRPL10	MRPL10	MRPL10
CG11727	CG11727	17548,17549	6735	1	4	0	EVI5L	EVI5	EVI5,EVI5L	EVI5
CG11761	trsn	9963,9964	1918	1	2	0	TSN	TSN	TSN	TSN
CG11986	CG11986	20136	7453	1	3	0	C3orf37	8430410A17RIK	C3orf37	8430410A17RIK
CG13320	Sans	23866,23865	7979	1	3	1	USH1G	USH1G	ANKS4B,USH1G	USH1G,ANKS4B
CG13396	fy	30760,30757	5364	1	2	1	FUZ	FUZ	FUZ	FUZ
CG13876	CG13876	39817,39818	8148	1	2	0	C3orf38	4930453N24RIK	C3orf38	4930453N24RIK,GM8818
CG13893	CG13893	32077	8157	1	2	0	SEC14L2	SEC14L2	SEC14L4,SEC14L3,SEC14L2	SEC14L2,SEC14L3,SEC14L4
CG14080	Mkp3	23911	8219	1	3	0	DUSP7	DUSP9	DUSP7,DUSP6,DUSP9	DUSP9,DUSP6,DUSP7
CG14199	CG14199	40884,32051	4659	1	3	1	TMEM167	TMEM167	TMEM167	TMEM167
CG14722	CG14722	23919	8425	1	3	0	WDR55	WDR55	WDR55	WDR55
CG1512	cul-2	19297,19298	8913	1	2	0	CUL2	CUL2	CUL2	CUL2
CG15666	CG15666	40013,40014,45072	9082	1	2	1	ENSG00000122507	BBS9	ENSG00000122507	BBS9
CG17081	Cep135	14194,14195	6121	1	2	0	CEP135	CEP135	CEP135,TSGA10	CEP135,TSGA10
CG17219	CG17219	41635,41637	9316	1	2	0	C1orf156	2810422O20RIK	C1orf156	2810422O20RIK
CG17280	levy	12965	4870	1	2	1	ENSG00000164605	COX6A1	ENSG00000164605,COX6A2,COX6A1	COX6A1,COX6A2
CG18445	CG18445	4039,4040,20099	1909	1	2	0	MBOAT2	MBOAT2	MBOAT1,MBOAT2	MBOAT2,MBOAT1
CG2980	thoc5	25470,25469	9872	1	0	0	THOC5	THOC5	THOC5	THOC5
CG30038	MCPH1	21066,21068	9974	1	3	0	MCPH1	MCPH1	MCPH1	MCPH1
CG30077	CG30077	25567,25568	9985	1	2	0	BLOC1S1	BLOC1S1	BLOC1S1	BLOC1S1,GM7936
CG30149	rig	21109	10007	1	5	0	GEMIN5	GEMIN5	GEMIN5	GEMIN5
CG30404	Tango11	29385	14824	1	3	0	C2orf33	MFF	C2orf33	MFF,GM6925
CG3069	Taf10b	15872	4055	1	2	1	TAF10	TAF10	TAF10	TAF10,GM4799
CG31660	CG31660	7852	894	1	2	0	GPR158	GPR158	GPR158,GPR179	GPR158
CG31715	CG31715	21505,21504	10504	1	2	0	MTPN	MTPN	MTPN	MTPN
CG31961	CG31961	29360,29359	14747	1	2	1	TBCC	TBCC	TBCC	TBCC
CG32030	Fhos	34034,34035	10435	1	3	0	FHOD3	FHOD3	FHOD3	FHOD3
CG32052	CG32052	21436,21437	10444	1	2	0	SMPDL3B	SMPDL3B	SMPDL3B,SMPDL3A	SMPDL3B,SMPDL3A
CG32103	CG32103	29439	14864	1	2	1	SLC25A25	SLC25A25	SLC25A25,SLC25A24	SLC25A25,SLC25A23,SLC25A24
CG32280	CG32280	15908,15907	4554	1	2	0	C16orf5	5730403B10RIK	C16orf5	5730403B10RIK
CG3305	CG3305	7309,7308	1798	1	2	0	LAMP1	LAMP1	LAMP2,LAMP1	LAMP1,LAMP2
CG3350	bigmax	11259	4277	1	4	0	MLX	MLX	MLX	MLX
CG3730	csul	34290,34291	10685	1	2	0	PRMT5	PRMT5	PRMT5	PRMT5
CG3856	Oamb	2861	696	1	2	0	ADRA1A	ADRA1A	ADRA1A	ADRA1A,ADRA1B
CG4212	Rab14	45774	10513	1	2	0	RAB14	RAB14	RAB14	RAB14
CG4341	CG4341	29341	14735	1	5	1	TMTC2	TMTC2	TMTC2	TMTC2
CG4376	Actn	7761,7760,7762	1354	1	2	1	ACTN1	ACTN1	ACTN4,ACTN2,ACTN1,ACTN3	ACTN1,ACTN4,ACTN2,ACTN3
CG4742	mRpL22	21534	10524	1	4	0	MRPL22	MRPL22	MRPL22	MRPL22
CG4755	RhoGAP92B	34896,34895	11419	1	2	0	ARHGAP17	AU040829,ARHGAP17	ENSG00000006740,ARHGAP17,SH3BP1/PDXP	AU040829,ARHGAP17,SH3BP1
CG4921	Rab4	24672	11472	1	2	0	RAB4A	RAB4A	MIA/RAB4B,RAB4A	RAB4A,RAB4B
CG4938	Aats-ser	23004,41928	12798	1	2	0	SARS2	SARS2	SARS2	SARS2
CG5229	chm	5684	1235	1	2	0	MYST2	MYST2	MYST2	MYST2
CG5353	Aats-thr/Dyak\Aats-thr	7752	1342	1	2	0	TARS	TARS	TARS,TARSL2	TARS
CG5451	CG5451	42035,42036	11658	1	2	0	SMU1	SMU1	SMU1	SMU1
CG5547	Pect/Dyak\Pect	27460,27459	11689	1	2	0	PCYT2	PCYT2	PCYT2	PCYT2
CG5946	CG5946	5226	2429	1	2	0	CYB5R3	CYB5R3	CYB5R3,CYB5R1	CYB5R3,CYB5R1
CG5965	woc	20995,20994	9894	1	3	0	ZMYM4	ZMYM4	ZMYM3,ZMYM2,ZMYM6,ZMYM4	ZMYM4,ZMYM3,ZMYM2
CG6005	CG6005	25493,25492	9906	1	3	0	ENSG00000105875	WDR91	ENSG00000105875	WDR91
CG6154	CG6154	23009,23008	12810	1	2	0	DPEP1	DPEP1	DPEP1	DPEP1
CG6204	CG6204	31162,30135	11860	1	2	0	ZNFX1	ZNFX1	ZNFX1	ZNFX1
CG6227	CG6227	40351,40352	11867	1	2	0	DDX46	DDX46	DDX46	DDX46
CG6321	CG6321	27584,27585	11889	1	2	0	AADAT	AADAT	AADAT	AADAT
CG6665	CG6665	8202	3553	1	3	0	C1orf43	4933434E20RIK	C1orf43	4933434E20RIK,GM7664,GM6478,GM7037
CG6827	Nrx-IV	8353,9039	2436	1	2	0	CNTNAP2	CNTNAP2	CNTNAP3,CNTNAP4,CNTNAP1,CNTNAP2,CNTNAP3B,CNTNAP5	CNTNAP2,CNTNAP5A,CNTNAP5C,CNTNAP4,CNTNAP1
CG7023	CG7023	27802,27799	12106	1	3	0	USP12	USP12	USP46,USP12	USP12,USP46
CG7128	Taf8	27870	12141	1	2	0	TBN	TAF8	TBN	TAF8
CG7161	Oseg1	35186	12155	1	3	0	IFT122	IFT122	IFT122	IFT122
CG7217	Prx5	35196,35195	12174	1	3	0	PRDX5	PRDX5	PRDX5	PRDX5
CG7221	Wwox	22536	12175	1	2	0	WWOX	WWOX	WWOX	WWOX
CG7319	mtTFB1/CG42630	27949,27948	12199	1	2	1	TFB1M	TFB1M	TFB1M	TFB1M
CG7359	Sec22	9888	3175	1	7	0	SEC22A	SEC22B	SEC22C,SEC22A	SEC22B
CG7390	smp-30	35230,35229	12224	1	3	1	RGN	RGN	RGN	RGN
CG7424	RpL36A	44631,44630	13568	1	2	1	RPL36AL	RPL36AL,RPL36A	ENSG00000176673,RPL36A,ENSG00000183271,ENSG00000182663,ENSG00000175090,ENSG00000185755,RPL36AL	RPL36AL,RPL36A,GM6525
CG7437	mub	28023,28024	12242	1	5	1	PCBP3	PCBP3	PCBP2,PCBP1,PCBP3	PCBP3,PCBP2,PCBP1,PCBP4
CG7694	CG7694	25520,25521	9941	1	2	0	ENSG00000168894	RNF181	ENSG00000168894	RNF181
CG7749	fat2	3749,5098,27113,27114	160,2656,14442	1	3	0	FAT	FAT1	FAT,FAT2,FAT3	FAT1
CG7838	BubR1	26109,26108	10778	1	2	0	BUB1	BUB1	BUB1	BUB1
CG7883	eIF2B-alpha	40322,40321	10611	1	2	0	EIF2B1	EIF2B1	EIF2B1	EIF2B1
CG7927	CG7927	22627	12321	1	3	0	TCF25	TCF25	TCF25	TCF25
CG7966	CG7966	22639	12334	1	2	0	SELENBP1	SELENBP2	SELENBP1	SELENBP2,SELENBP1
CG8360	CG8360	23461,41643	13524	1	2	0	CDA	CDA	CDA	CDA
CG8494	CG8494	28910,42609	13944	1	2	0	USP20	USP20	USP20,USP33	USP20,USP33
CG8522	HLH106	37640,37641	4360	1	2	0	SREBF1	SREBF1	SREBF1,SREBF2	SREBF1,SREBF2
CG8783	CG8783	40720,40721	14027	1	3	0	C16orf35	MARE	C16orf35	MARE
CG8996	wal	44378,36076,36075	14090	1	2	0	ETFA	ETFA	ETFA	ETFA
CG9000	ste24a	37179	2046	1	2	1	ZMPSTE24	ZMPSTE24	ZMPSTE24	ZMPSTE24
CG9236	CG9236	39161,39162	15199	1	3	0	CIB2	CIB2	CIB3,CIB2	CIB2,CIB3
CG9362	CG9362	24011,24012	14201	1	2	0	GSTZ1	GSTZ1	GSTZ1	GSTZ1
CG9446	coro	44672	14217	1	2	0	PTPRCAP/CORO1B	CORO1B	CORO1C,CORO6,CORO1A,PTPRCAP/CORO1B	CORO1B,CORO1C,CORO6,CORO1A
CG9670	fal	24086,24085	14284	1	3	0	SAMHD1	SAMHD1	SAMHD1	SAMHD1
CG9730	mRpL21	36139,36140	14298	1	2	0	MRPL21	MRPL21	MRPL21	MRPL21
CG13605	CG13605	1170	220	1	3	0	ENSG00000189050	RNFT2	TMEM118,ENSG00000189050	RNFT2,RNFT1
CG17785	Golgin84	1181	230	1	3	0	GOLGA5	GOLGA5	GOLGA5	GOLGA5
CG5610	nAcRalpha-96Aa	1189	234	1	2	0	CHRNA4	CHRNA4,CHRNA3	CHRNA6,CHRNA3,CHRNA2,CHRNA4	CHRNA4,CHRNA3,CHRNA6,CHRNA2
CG4007	Nrk	841,9653,36282,36284,42442	44,2540,14403	1	3	0	MUSK	MUSK	MUSK	MUSK
CG14396	Ret	842,843,12116,29907,30832	45,2541,14393	1	2	0	RET	RET	RET	RET
CG5528	Toll-9	925,36308	30,14431	1	5,3	0	TLR1	TLR6	TLR10,TLR6,TLR1	TLR6,TLR1,TLR2
CG8222	Pvr	976,977,13502,13503,43459	75,2571,14375	1	3,2	0	FLT1	FLT1	FLT1,KDR,FLT4	FLT1,KDR,FLT4
CG18402	InR	991,992	104	1	2	0	IGF1R	IGF1R	IGF1R,INSRR,INSR	IGF1R,INSR,INSRR
CG18734	Fur2	1020,1021	118	1	2	0	PCSK6	PCSK5	PCSK6	PCSK5,PCSK6
CG9138	SP1070	1047,1050,1051	139	1	3	0	SVEP1	SVEP1	SVEP1	SVEP1
CG5661	Sema-5c	1052,9428	5,2501	1	3	0	SEMA5A	SEMA5A	SEMA5A,SEMA5B	SEMA5A,SEMA5B
CG1817	Ptp10D	1101,1102,1104,8010	115,2611	1	3	0	PTPRB	PTPRB	PTPRB	PTPRB
CG5634	dsd	1106,8015,8016,27198,27199,40880	135,2631,14466	1	2	0	ATRNL1	ATRN	ATRNL1,ATRN	ATRN,ATRNL1
CG10221	CG10221	1161,1162,1163	213	1	3	0	SEL1L	SEL1L	SEL1L	SEL1L
CG10420	CG10420	1753	676	1	2	0	SIL1	SIL1	SIL1	SIL1
CG10823	SIFR	1783	698	1	2	0	NPFFR2	NPFFR2	NPFFR1,NPFFR2	NPFFR2
CG11144	mGluRA	1793,1794	707	1	2	0	GRM3	GRM3	GRM3,GRM2	GRM3
CG4322	moody	1800	709	1	3	0	MTNR1A	GPR50,MTNR1A	MTNR1A,GPR50,MTNR1B	GPR50,MTNR1A,MTNR1B
CG3051	SNF1A	1827	736	1	2	0	PRKAA2	PRKAA2	PRKAA1,PRKAA2	PRKAA2,PRKAA1
CG5192	Rh6	1836	744	1	3	1	OPN4	OPN4	OPN4	OPN4
CG17075	CG17075	2487	778	1	3	0	ZDHHC1	ZDHHC1	ZDHHC11,ZDHHC1	ZDHHC1,ZDHHC11
CG11592	CG11592	2495	781	1	2	0	AMN	AMN	AMN	AMN
CG2789	CG2789	2507	788	1	2	0	TSPO	TSPO	TSPO	TSPO
CG7263	AIF	2544	822	1	3	0	AIFM1	AIFM1	AIFM1	AIFM1
CG7082	CG7082	2553,2554	828	1	4	0	TDRKH	TDRKH	TDRKH	TDRKH
CG9887	VGlut	2574	834	1	3	0	SLC17A7	SLC17A8,SLC17A6	SLC17A8,SLC17A7,SLC17A6	SLC17A8,SLC17A6,SLC17A7
CG3131	Duox	2593	844	1	3	1	DUOX1	DUOX1	DUOX1,DUOX2	DUOX1
CG8814	CG8814	2606,2607	851	1	3	0	ACBD5	ACBD5	ACBD5	ACBD5
CG17223	alpha4GT1	2608,2609	854	1	3	0	A4GALT	A4GALT	A4GALT,A4GNT	A4GALT,A4GNT
CG17257	GABPI	2611,2612	855	1	2	0	ZDHHC23	ZDHHC23	ZDHHC23	ZDHHC23
CG17262	cnir	2614,2615	856	1	2	0	CNIH4	CNIH4	CNIH4	CNIH4
CG31651	pgant5	2629	903	1	2	0	GALNT1	GALNT1	GALNT1,GALNT13	GALNT1,GALNT13
CG31634	Oatp26F	2650	955	1	2	1	SLCO4A1	SLCO4A1	SLCO4A1	SLCO4A1
CG17036	CG17036	2869	1105	1	2	1	SLC19A2	SLC19A3	SLC19A3,SLC19A1,SLC19A2	SLC19A3,SLC19A2
CG31849	CG31849	2876,2877	1113	1	5	1	MGAT3	MGAT3	MGAT3	MGAT3
CG9267	CG9267	2879	1123	1	2	0	PTPLAD1	PTPLAD1	PTPLAD1	PTPLAD1
CG5974	pll	2889	1286	1	3	0	IRAK1	IRAK1	IRAK1,IRAK2	IRAK1
CG7811	b	2890	1301	1	2	0	CSAD	CSAD	CSAD	CSAD,GADL1
CG3989	ade5	2901	1357	1	3	1	PAICS	PAICS	PAICS	PAICS
CG4006	Akt1	2902	1361	1	2	0	AKT3	AKT3	AKT2,AKT3,AKT1	AKT3,AKT1,AKT2
CG6875	asp	2910,2911	1375	1	2	0	ASPM	ASPM	ASPM	ASPM
CG4952	dac	2942	1414	1	3	1	DACH1	DACH1	DACH2,DACH1	DACH1,DACH2
CG10798	dm	2947,2948	1419	1	3	0	MYC	MYC	MYCL1,MYC,MYCN	MYC,MYCN,BMYC,MYCS,MYCL1
CG5857	CG5857	2651,3408	217	1	3	0	TMEM48	TMEM48	TMEM48	TMEM48
CG6863	tok	2656	245	1	2	0	TLL2	TLL2	TLL1,BMP1,TLL2	TLL2,BMP1,TLL1
CG14238	CG14238	2673	300	1	7	0	TMEM26	TMEM26	TMEM26	TMEM26
CG5484	CG5484	2679	302	1	2	0	YIF1B	YIF1B	YIF1B,YIF1A	YIF1B,YIF1A
CG17660	CG17660	2684,2685	387	1	3	0	TMEM87B	TMEM87A	TMEM87A,TMEM87B	TMEM87A
CG7908	Tace	2733	572	1	2	0	ADAM17	ADAM17	ADAM17	ADAM17
CG4972	CG4972	2777	1060	1	0	0	NCLN	NCLN	NCLN	NCLN
CG5091	CG5091	2782	1066	1	4	0	ALG6	ALG6	ALG6	ALG6
CG7231	CG7231	2783,2784	985	1	3	0	ENSG00000152380	FAM151B	C1orf179,ENSG00000152380	FAM151B,FAM151A
CG31605	Bsg	2789	989	1	3	0	NPTN	NPTN	NPTN,BSG	NPTN,BSG
CG8486	CG8486	2795,2796	993	1	2	0	FAM38A	FAM38A	FAM38A	FAM38A
CG8475	CG8475/CG34134	2800,2801	994	1	2	0	PHKB	PHKB	PHKB	PHKB
CG7627	CG7627	2807,2808	1004	1	2	1	ABCC4	ABCC4	ABCC4	ABCC4
CG13089	CG13089	2810	1009	1	2	0	PIGU	PIGU	PIGU	PIGU
CG9520	C1GalTA	2826,2827	1019	1	2	0	C1GALT1	C1GALT1	C1GALT1	C1GALT1
CG3373	Hmu	1278,1279	320	1	2	0	C20orf3	2310001A20RIK	C20orf3	2310001A20RIK
CG1907	CG1907	1341,1342	360	1	3	0	SLC25A11	SLC25A11	SLC25A11	SLC25A11
CG7816	CG7816	1364	370	1	2	0	SLC39A13	SLC39A13	SLC39A13	SLC39A13
CG9753	AdoR	1385,1386	380	1	3	0	ADORA2A	ADORA2A	ADORA2B,ADORA1,ADORA2A	ADORA2A,ADORA2B,ADORA1,ADORA3
CG4637	hh	1402,1403	193	1	2	1	DHH	DHH	DHH,SHH,IHH	DHH,SHH,IHH
CG4625	Dhap-at	1429	274	1	3	0	GNPAT	GNPAT	GNPAT	GNPAT
CG9523	CG9523	1451,1452	391	1	2	1	ENSG00000198855	FICD	ENSG00000198855	FICD
CG7736	Syx6	1501,1578,1579	422	1	3	1	STX10	STX6	STX10,STX6	STX6
CG12753	CG12753	1617,1618	474	1	3	0	KIAA0350	CLEC16A	KIAA0350	CLEC16A
CG13223	CG13223	1684	423	1	3	0	SLC24A6	SLC24A6	SLC24A6	SLC24A6
CG12858	CG12858	1688	426	1	2	0	ENSG00000151690	MFSD6	ENSG00000151690	MFSD6
CG8314	CG8314	1691,1692	427	1	3	0	ZDHHC3	ZDHHC3	ZDHHC7,ZDHHC3	ZDHHC3,ZDHHC7
CG3653	kirre	3111,6695,27227,3113	2595,99,14476	1	2	0	KIRREL,KIRREL3	KIRREL	KIRREL,KIRREL2,KIRREL3	KIRREL,KIRREL3,KIRREL2
CG15288	wb	3141	1560	1	3	0	LAMA2	LAMA1	LAMA2,LAMA1	LAMA1,LAMA2
CG14211	MKP-4	3146,3147	1573	1	2	0	DUSP12	DUSP12	DUSP12	DUSP12
CG10778	CG10778	3166,3167	1592	1	2	0	DHDDS	DHDDS	DHDDS	DHDDS
CG3086	MAPk-Ak2	3170,3171	1597	1	3	0	MAPKAPK2	MAPKAPK2	MAPKAPK2,MAPKAPK3	MAPKAPK2,MAPKAPK3
CG7899	Acph-1	3579	558	1	2	0	ACPP	ACPP	ACPP,ACP2,ACPT	ACPP,ACP2,ACPT
CG3803	CG3803	3596	2191	1	2	0	COX15	COX15	COX15	COX15
CG11388	CG11388	3604,41433	2194	1	2	0	C3orf21	AI480653	C3orf21	AI480653
CG3182	sei	3606	2196	1	3	0	KCNH2	KCNH2	KCNH2,KCNH6,KCNH7	KCNH2,KCNH7,KCNH6
CG4675	Ndae1	3664	967	1	3	0	SLC4A7	SLC4A10	SLC4A8,SLC4A7,SLC4A10	SLC4A10,SLC4A7,SLC4A4
CG7340	granny-smith	3174,3175	1602	1	2	0	NPEPL1/STX16	NPEPL1	NPEPL1/STX16	NPEPL1
CG4634	Nurf-38	3200	1625	1	2	1	PPA2	PPA2	PPA2,PPA1	PPA2,PPA1
CG8732	l(2)44DEa	3222	1638	1	2	0	ACSL3	ACSL3	ACSL3,ACSL4	ACSL3,ACSL4
CG8428	spin	3229	1650	1	3	0	LAT	SPNS1	ENSG00000183018,ENSG00000182557,LAT	SPNS1,SPNS2,SPNS3
CG10866	CG10866	3234	1659	1	3	1	C5orf28	GM7120	C5orf28	GM7120
CG3002	Gga	3269,3270	1710	1	2	1	GGA1	GGA1	GGA2,GGA1,GGA3	GGA1,GGA3,GGA2
CG1517	na	3306,3307	1172	1	2	0	VGCNL1	NALCN	VGCNL1	NALCN
CG10118	ple	3308	1181	1	2	0	TH	TH	TH	TH
CG10253	CG10253	3321	1186	1	3	0	AGPS	AGPS	AGPS	AGPS
CG10697	Ddc	3329,3330	1189	1	2	0	DDC	DDC	DDC	DDC
CG12529	Zw	3337,3338	1203	1	3	1	G6PD	G6PDX	G6PD	G6PDX,G6PD2
CG2155	v	3349	1245	1	0	0	TDO2	TDO2	TDO2	TDO2
CG13387	emb	3347	1239	1	4	0	XPO1	XPO1	XPO1	XPO1
CG2872	AlstR	3399,3400,39221,39222	713,15365	1	3	0	GALR1	GALR2	GALR1,GALR2	GALR2,GALR3,GALR1
CG31120	CG31120	3402	742	1	2	0	OGFOD1	OGFOD1	OGFOD1	OGFOD1
CG11851	CG11851	3419	267	1	3	0	ALG9	ALG9	ALG9	ALG9
CG31937	CG31937	3449	808	1	3	0	DHRS7	DHRS7	DHRS7	DHRS7
CG1945	faf	2955,2956	1444	1	2	0	USP9X	USP9X	USP9X,USP9Y	USP9X,USP9Y
CG8293	Iap2	2972,2973	1466	1	0	0	BIRC2	BIRC3	BIRC3,BIRC2	BIRC3,BIRC2,XIAP
CG10988	l(1)dd4	2983	1474	1	3	0	TUBGCP3	TUBGCP3	TUBGCP3	TUBGCP3
CG10922	La	2988,2989	1476	1	0	0	SSB	SSB	SSB	SSB
CG3060	mr	2993	1489	1	2	0	ANAPC2	ANAPC2	ANAPC2	ANAPC2
CG8631	msl-3	2998	1492	1	2	0	MSL3L1	MSL3	MSL3L1	MSL3,MSL3L2
CG7892	nmo	3002	1495	1	2	0	NLK	NLK	NLK	NLK
CG17964	pan	3014	1506	1	2	0	TCF7L2	TCF7L2	LEF1,TCF7L1,TCF7L2	TCF7L2,TCF7L1,LEF1,TCF7
CG4001	Pfk	3016,3017	1508	1	3	0	PFKM	PFKM	PFKM,PFKP,PFKL	PFKM,PFKL,PFKP
CG1849	run	3025	1524	1	3	0	RUNX1	RUNX1	RUNX1	RUNX1
CG11282	caps	3046,27097,4314	2530,14433,34	1	3,2	0	LRRN5	LRRN2,LRRN3	LRRN1,LRRN3,LRRN5	LRRN2,LRRN3,LRRN1
CG3522	Start1	4053	2212	1	2	1	STARD3	STARD3	STARD3NL,STARD3	STARD3,STARD3NL
CG13919	CG13919	4086,4087	2247	1	2	0	TMEM60	TMEM60	TMEM60	TMEM60
CG18173	CG18173	4092	2249	1	2	0	PIGW	PIGW	PIGW	PIGW
CG12025	CG12025	4098	2253	1	2	0	TMEM134	TMEM134	TMEM134	TMEM134
CG12077	CG12077	4125	2278	1	3	0	PIGC	PIGC	PIGC	PIGC
CG8026	CG8026	4163	1894	1	3	0	SLC25A32	SLC25A32	SLC25A32	SLC25A32
CG12929	CG12929	4180	1901	1	2	0	C1orf91	2510006D16RIK	C1orf91	2510006D16RIK
CG7840	CG7840	4247	997	1	2	0	ENSG00000128039	SRD5A3	ENSG00000128039	SRD5A3
CG7830	CG7830	4253	998	1	3	0	TUSC3	TUSC3	TUSC3,ENSG00000102158	TUSC3,MAGT1
CG8434	lbk	4319,43896,43898,42571	71,14407,2567	1	2	0	LRIG3	LRIG3	LRIG3,LRIG2,LRIG1	LRIG3,LRIG2,LRIG1
CG6323	Tsp97E	4391	310	1	4	0	TSPAN13	TSPAN13	TSPAN31,TSPAN13	TSPAN13,TSPAN31
CG4627	CG4627	4681,4683	1975	1	2	0	C16orf51	TMEM186	C16orf51	TMEM186
CG4676	CG4676	4689	1979	1	3	0	ZDHHC24	ZDHHC24	ZDHHC24	ZDHHC24
CG11208	CG11208	4720,4719	2101	1	3	0	HACL1	HACL1	HACL1	HACL1
CG18405	Sema-1a	4743,36147,36148	2504,14307	1	2	0	SEMA6D,SEMA6B	SEMA6D,SEMA6B	SEMA6A,SEMA6C,SEMA6D,SEMA6B	SEMA6D,SEMA6B,SEMA6A,SEMA6C
CG3725	Ca-P60A	4474	436	1	3	0	ATP2A2	ATP2A2	ATP2A3,ATP2A1,ATP2A2	ATP2A2,ATP2A1,ATP2A3
CG3935	al	4542	1371	1	3	0	ARX	ARX	ARX	ARX
CG8988	S2P	4601	1939	1	3	0	MBTPS2	MBTPS2	MBTPS2	MBTPS2
CG8594	CG8594	4642	1958	1	2	1	CLCN7	CLCN7	CLCN7	CLCN7
CG8632	CG8632	4654,4655	1962	1	2	0	SLC30A9	SLC30A9	SLC30A9	SLC30A9
CG7565	CG7565	3707,8396,36291	129,2625,14411	1	2,3	0	KIAA0319	D130043K22RIK	KIAA0319,KIAA0319L	D130043K22RIK,AU040320
CG6127	Ser	3721,27172,27174	147,14453	1	2,3	0	JAG2	JAG2	JAG1,JAG2	JAG2,JAG1
CG1982	Sodh-1	3761	1258	1	2	0	SORD	SORD	SORD	SORD
CG9206	Gl	3785	1455	1	3	0	DCTN1	DCTN1	DCTN1	DCTN1
CG9774	rok	3793	1522	1	2	0	ROCK1	ROCK1,ROCK2	ROCK1,ROCK2	ROCK1,ROCK2
CG9062	CG9062	3810	1703	1	0	0	WDR48	WDR48	WDR48	WDR48
CG3994	ZnT35C	3836	1730	1	3	0	SLC30A2	SLC30A8,SLC30A2	SLC30A2	SLC30A8,SLC30A2,SLC30A3
CG15257	Tim17b2	3837,3838	1732	1	2	0	TIMM17A,TIMM17B	TIMM17B,TIMM17A	TIMM17A,TIMM17B	TIMM17B,TIMM17A,GM7180
CG4214	Syx5	3857	1743	1	2	0	STX5	STX5A	STX5	STX5A
CG10413	CG10413	3883	1761	1	3	0	SLC12A9	SLC12A9	SLC12A9	SLC12A9
CG2493	CG2493/Dsec\GM23324	3929	1788	1	3	0	PRCP	PRCP	PRCP	PRCP
CG17907	Ace	3968	1817	1	4	0	BCHE	ACHE	ACHE,BCHE	ACHE,BCHE
CG3271	CG3271	3983,3985	1828	1	2	0	PERLD1	PGAP3	PERLD1	PGAP3
CG9428	ZIP1	3986	1830	1	3	0	SLC39A1	SLC39A3,SLC39A1	SLC39A3,SLC39A1	SLC39A3,SLC39A1,SLC39A2
CG2144	CG2144	3996	1849	1	3	0	PIGG	PIGG	PIGG	PIGG
CG12891	CPTI	4046,4047	1917	1	2	0	CPT1B	CPT1A	CPT1B,CPT1A,CPT1C	CPT1A,CPT1B,CPT1C
CG8596	CG8596	5089,5090	2346	1	2	0	ENSG00000164073	MFSD8	ENSG00000164073	MFSD8
CG7962	CdsA	5121	2357	1	2	1	CDS2	CDS2	CDS1,CDS2	CDS2,CDS1
CG7979	CG7979	5126	2358	1	2	1	UXS1	UXS1	UXS1	UXS1
CG7081	CG7081	5136	2364	1	2	0	PXMP3	PXMP3	PXMP3	PXMP3
CG6822	ergic53	5142	2368	1	2	0	LMAN1	LMAN1	LMAN1	LMAN1
CG5989	CG5989	5148,5149	2370	1	2	1	LETMD1	LETMD1	LETMD1	LETMD1
CG5741	CG5741	5158	2377	1	2	0	TEX2	TEX2	TEX2	TEX2
CG6449	NijA	5208	2406	1	2	0	NINJ1	NINJ1	NINJ1	NINJ1,NINJ2
CG6210	wls	5214,5215	2418	1	3	1	GPR177	GPR177	GPR177	GPR177
CG1771	mew	5671,44890	1230	1	2	0	ITGA7	ITGA3	ITGA7,ITGA6,ITGA3	ITGA3,ITGA6,ITGA7
CG17386	CG17386	5701	1252	1	2	1	LARP6	LARP6	LARP6	LARP6
CG18466	Nmdmc	5705,5706	1256	1	2	0	MTHFD2	MTHFD2	MTHFD2L,MTHFD2	MTHFD2
CG11737	CG11737	5807	2860	1	3	0	TMEM135	TMEM135	TMEM135	TMEM135
CG8444	CG8444	5830	2871	1	3	0	ATP6AP2	ATP6AP2	ATP6AP2	ATP6AP2,GM7122
CG18802	alpha-Man-II	5838	2875	1	3	0	MAN2A1	MAN2A1	MAN2A2,MAN2A1	MAN2A1,MAN2A2
CG11268	ste14	5240	2448	1	2	0	ICMT	ICMT	ICMT	ICMT
CG11281	snky	5246,5247	2451	1	3	0	DCST1	DCST1	DCST1	DCST1
CG5842	nan	5260,5261	2456	1	2	0	TRPV5	TRPV5	TRPV5,TRPV6	TRPV5,TRPV6
CG6869	FucTA	5271	2465	1	2	0	FUT6	FUT4	FUT3,FUT6,FUT9,FUT7,FUT5,FUT4	FUT4,FUT7,FUT9
CG32155	CG32155	5279	2482	1	2	0	GGH	GGH	GGH	GGH
CG3874	frc	5302	2691	1	2	0	SLC35D1	SLC35D2	SLC35D1	SLC35D2
CG5582	cln3	5322	2699	1	2	0	CLN3	CLN3	CLN3	CLN3
CG12108	Ppt1	5499	3286	1	2	0	PPT1	PPT1	PPT1	PPT1
CG1787	Hexo2	5503	3287	1	3	0	BRUNOL6/HEXA,HEXB	HEXB,HEXA	BRUNOL6/HEXA,HEXB	HEXB,HEXA
CG9022	Ost48	5509,45171	3290	1	3	0	DDOST	DDOST	DDOST	DDOST
CG1824	CG1824	5554	3333	1	2	0	ABCB8/ACCN3	ABCB8	ABCB8/ACCN3	ABCB8
CG9413	CG9413	5566,45178	3355	1	4	0	SLC7A9	SLC7A9	SLC7A9	SLC7A9
CG9066	MSBP	5575	3382	1	2	0	PGRMC1	PGRMC1	PGRMC2,PGRMC1	PGRMC1
CG17896	CG17896	5581	1159	1	4	1	ALDH6A1	ALDH6A1	ALDH6A1	ALDH6A1
CG12311	tw	5583,5584	1160	1	4	0	POMT2	POMT2	POMT2	POMT2
CG2713	ttm50	5586,5587	1161	1	3	0	TIMM50	TIMM50	TIMM50	TIMM50
CG11709	PGRP-SA	5594	1169	1	3	0	PGLYRP3	PGLYRP3	PGLYRP4,PGLYRP3	PGLYRP3,PGLYRP4
CG9623	if	5600,44885	1175	1	2	0	ITGA8	ITGA8	ITGA2B,ITGA8,ITGA5,ITGAV	ITGA8,ITGAV,ITGA5,ITGA2B
CG6816	Cyp18a1	5601,5602	1176	1	2	0	CYP2U1	CYP2D22,CYP2J5	CYP2U1,CYP2J2,CYP2R1	CYP2D22,CYP2J5,CYP2J6,CYP2D13,CYP2J9,CYP2J13,CYP2D34,CYP2D9,CYP2D26,CYP2D10,MGI:3584268,CYP2D11,CYP2J11,CYP2D40,CYP2F2,CYP2C65,CYP2C39,CYP2C66,CYP2B19,CYP2G1,CYP2C54,CYP2C38,CYP2C55,CYP2C50,CYP2C44,CYP2C29,CYP2C37,CYP2A5,CYP2A4,CYP2R1,CYP2B13,CYP2A12,CYP2E1,CYP2B10,CYP2A22,CYP2C70,CYP2B9,CYP2C67,CYP2T4,CYP2C68,CYP2C40,CYP2S1
CG11143	Inos	5616,5617	1191	1	2	0	ENSG00000105655	ISYNA1	ENSG00000105655	ISYNA1
CG12855	HPS	5639,5641	1205	1	2	0	HPS1	HPS1	HPS1,ENSG00000188078	HPS1
CG14996	Chd64	5654	1212	1	3	1	TAGLN3	TAGLN2	TAGLN3,TAGLN	TAGLN2,TAGLN3,TAGLN
CG15093	CG15093	5655	1213	1	3	0	HIBADH	HIBADH	HIBADH	HIBADH
CG8536	beta4GalNAcTA	4867,4869	1991	1	3	0	B4GALT2	B4GALT1	B4GALT1,B4GALT3,B4GALT2,B4GALT4	B4GALT1,B4GALT2,B4GALT3,B4GALT4
CG10117	ttv	4871	1993	1	2	0	EXT1	EXT1	EXT1	EXT1
CG8433	Ext2	4902	2025	1	2	0	EXT2	EXT2	EXT2	EXT2
CG5065	CG5065	4921	2038	1	2	0	MLSTD2	FAR1	MLSTD1,MLSTD2	FAR1,FAR2
CG6550	CG6550	4947	2051	1	2	0	CDKAL1	CDKAL1	CDKAL1	CDKAL1
CG8339	sfl/CG32396	5070	2336	1	2	0	NDST2	NDST2	NDST4,NDST3,NDST1,NDST2	NDST2,NDST1,NDST4,NDST3
CG8649	Fim	6276	1609	1	3	0	PLS3	PLS3	PLS3,LCP1,PLS1	PLS3,LCP1,MGI:2143039
CG6755	EloA	6282	1290	1	3	0	TCEB3	TCEB3	TCEB3B,TCEB3C,ENSG00000206182,ENSG00000206183,TCEB3	TCEB3
CG6871	Cat	6283	1291	1	2	0	CAT	CAT	CAT	CAT
CG2714	crm/dwg	6308	1409	1	4	0	CRAMP1L	CRAMP1L	CRAMP1L	CRAMP1L
CG8384	gro	6315,6316	1456	1	2	0	TLE3	TLE4	TLE2,TLE1,TLE3,TLE4	TLE4,TLE1,TLE3,TLE2
CG3590	CG3590	6343	1722	1	3	0	ADSL	ADSL	ADSL	ADSL
CG4192	kek3	6354	1733	1	3	0	LRRC4C	LRRC4C	LRRC4,LRRC4B,LRRC4C	LRRC4C,LRRC4B,LRRC4
CG5861	CG5861	6360	1742	1	2	0	TMEM147	TMEM147	TMEM147	TMEM147
CG31991	mdy	6367	1749	1	2	0	DGAT1	DGAT1	DGAT1	DGAT1
CG10373	CG10373	6375,6376	1763	1	3	0	ARL6IP5	ARL6IP5	ARL6IP5,PRAF2	ARL6IP5,PRAF2
CG31683	CG31683	6400	1786	1	2	0	LYPLA3	PLA2G15	LYPLA3	PLA2G15,LCAT
CG9257	CG9257	6406	1795	1	3	0	KIAA0152	MLEC	KIAA0152	MLEC
CG11900	CG11900	6430,6431	1616	1	2	0	HDDC3	HDDC3	HDDC3	HDDC3
CG11274	SRm160	6439	1618	1	3	1	SRRM1	SRRM1	SRRM1	SRRM1
CG11495	rasp	6459	1657	1	2	0	HHAT	HHAT	HHAT	HHAT
CG5284	CG5284	6465,6466	1663	1	3	0	CLCN5	CLCN3	CLCN5,CLCN3,CLCN4	CLCN3,CLCN4-2,CLCN5
CG32442	CG32442	6481	1675	1	3	0	ARV1	ARV1	ARV1	ARV1
CG5077	CG5077	6765,6766,24491	476	1	2	1	OSBPL8	OSBPL8	OSBPL8,OSBPL5	OSBPL8,OSBPL5
CG13603	CG13603	6778	219	1	2	0	TMEM179	TMEM179	TMEM179	TMEM179
CG5802	CG5802	6800,6801	3097	1	3	1	SLC35B1	SLC35B1	SLC35B1	SLC35B1
CG1937	sip3	6870	3145	1	2	0	SYVN1	SYVN1	SYVN1	SYVN1
CG6796	CG6796	6494,24470	1681	1	2	0	NARS2	NARS2	NARS2	NARS2
CG6057	SMC1	6532	1694	1	2	1	SMC1A	SMC1A	SMC1A,SMC1B	SMC1A,SMC1B
CG17559	dnt	6547,6548,8002,27056,27057	43,2539,14372	1	3,5	0,1	RYK	RYK	RYK	RYK
CG6437	GlcT-1	6613	2142	1	3	0	UGCG	UGCG	UGCG	UGCG
CG13533	asrij	6633	2167	1	2	0	OCIAD1	OCIAD1	OCIAD1	OCIAD1
CG4589	CG4589	6661,6662	2208	1	2	0	LETM1	LETM1	LETM1	LETM1
CG1634	Nrg	6688,27201,27202	82,14467	1	0,3	1,0	NRCAM	NRCAM	L1CAM,CHL1,NRCAM,NFASC	NRCAM,NFASC,L1CAM,CHL1
CG6668	atl	6719	242	1	2	0	ARL6IP2	ATL1	SPG3A,ARL6IP2,ENSG00000184743	ATL1,ATL3
CG10693	slo	6723	244	1	3	0	KCNMA1	KCNMA1	KCNMA1	KCNMA1
CG10425	CG10425	6734	269	1	2	0	FVT1	KDSR	FVT1	KDSR
CG4774	CG4774	6742	277	1	3	0	CRLS1	CRLS1	CRLS1	CRLS1
CG8790	CG8790	5864	2971	1	2	0	SLC25A10	SLC25A10	SLC25A10	SLC25A10
CG6202	Surf4	5883	2999	1	4	0	SURF4	SURF4	SURF4	SURF4
CG10326	CG10326	5894	3027	1	3	0	ARL6IP1	ARL6IP1	ARL6IP1	ARL6IP1
CG8412	CG8412	5934	2883	1	3	0	ALG12	ALG12	ALG12	ALG12
CG6264	Best1	5963	2894	1	2	0	BEST2	BEST2	BEST3,BEST4,BEST2,BEST1	BEST2,BEST3,BEST1
CG6608	CG6608	6005	2905	1	2	0	SLC25A19	SLC25A19	SLC25A19	SLC25A19
CG6666	SdhC	6031	2912	1	2	0	SDHC	SDHC	ENSG00000108958,SDHC	SDHC
CG5281	CG5281	6049	2919	1	3	0	TMEM20	TMEM20	TMEM20	TMEM20
CG18549	CG18549	6098	2951	1	2	0	ENSG00000092931	MFSD11	ENSG00000092931	MFSD11
CG4301	CG4301	6125	3390	1	3	0	ATP11B	ATP11B	ATP11C,ATP11A,ATP11B	ATP11B,ATP11A
CG9907	para	6132	3392	1	3	0	SCN2A	SCN4A	SCN8A,SCN4A,SCN9A,SCN10A,SCN2A,SCN1A,SCN5A,SCN7A,SCN3A	SCN4A,SCN5A,SCN10A
CG6492	Ucp4A	6162	3419	1	3	0	SLC25A27	SLC25A27	SLC25A27	SLC25A27
CG14209	Shawn	6200,6201	3453	1	2	0	SLC25A40	SLC25A40	SLC25A40,SLC25A39	SLC25A40,SLC25A39
CG12531	CG12531	6203	3456	1	3	1	SLC7A14	SLC7A14	SLC7A14	SLC7A14
CG8625	Iswi	6208,24505	1467	1	2	0	SMARCA5	SMARCA5	SMARCA5,SMARCA1	SMARCA5,SMARCA1
CG8440	Lis-1	6216	1480	1	3	0	PAFAH1B1	PAFAH1B1	PAFAH1B1	PAFAH1B1
CG6716	prd	6221	1505	1	2	0	PAX3	PAX7	PAX3,PAX7	PAX7,PAX3
CG1167	Ras64B	6225	1517	1	4	0	RRAS2	RRAS2	RRAS2	RRAS2
CG4365	CG4365	6261,6262	1595	1	3	0	HAGH	HAGH	HAGH	HAGH
CG3781	CG3781	7113	3255	1	2	1	JOSD2	JOSD2	JOSD2,JOSD1	JOSD2,JOSD1
CG4542	CG4542	7132	3261	1	2	0	ALG8	ALG8	ALG8	ALG8
CG4426	ast	7143	1376	1	2	0	ASTE1	ASTE1	ASTE1	ASTE1
CG17927	Mhc	7164	1485	1	2	0	MYH6	MYH7	MYH3,MYH7B,MYH2,MYH1,MYH4,MYH8,MYH13,MYH7,MYH6,MYH15	MYH7,MYH6,MYH1,MYH4,MYH8,MYH2
CG2674	M(2)21AB	7167,7168	1486	1	3	0	MAT2A	MAT2A	MAT1A,MAT2A	MAT2A,MAT1A
CG4200	sl	7173,7174	1535	1	2	0	PLCG1	PLCG1	PLCG1,PLCG2	PLCG1,PLCG2
CG7852	CG7852	7178	1579	1	2	0	RAB6IP1	DENND5A	ENSG00000170456,RAB6IP1	DENND5A,DENND5B
CG2987	alpha-catenin-related	7182	1632	1	3	1	CTNNAL1	CTNNAL1	CTNNAL1	CTNNAL1
CG31743	CG31743	7538	489	1	3	0	CHST13	CHST11	CHST11,CHST13	CHST11,CHST8,CHST12
CG11576	CG11576	7577,7578	576	1	2	0	C20orf54	2310046K01RIK	C20orf54	2310046K01RIK,GPR172B
CG31637	CG31637	7614,7615	952	1	2	1	CHST4	CHST4	CHST5,CHST6,CHST7,CHST4,CHST3,CHST2,CHST1	CHST4,CHST5,CHST7,CHST2,CHST1,CHST3
CG8772	nemy	7192	1314	1	2	0	GLS	GLS2	GLS2,GLS	GLS2,GLS
CG12178	Nhe1	7245	775	1	2	0	SLC9A8	SLC9A8	SLC9A8	SLC9A8
CG11840	Spp	7247	786	1	2	0	HM13	H13	HM13	H13
CG15400	CG15400	7261	843	1	2	0	G6PC2	G6PC	G6PC,G6PC3,G6PC2	G6PC,G6PC2,G6PC3
CG9662	CG9662	7278	868	1	3	0	ENSG00000198856	OSTC	ENSG00000198856,ENSG00000188276	OSTC
CG3304	CG34394	7280	867	1	3	1	GRAMD1A	GRAMD1A	GRAMD1A,GRAMD1C,GRAMD1B	GRAMD1A,GRAMD1B
CG3702	CG3702	7296	882	1	2	0	CLPTM1	CLPTM1	CLPTM1	CLPTM1
CG3194	CG3194	7333	1827	1	3	0	GLCE	GLCE	GLCE	GLCE
CG11210	CG11210	7363	1867	1	2	0	TMEM63B	TMEM63B	TMEM63C,TMEM63A,TMEM63B	TMEM63B,TMEM63A,TMEM63C
CG8075	Vang	7376	1889	1	4	0	VANGL1	VANGL1	VANGL1,VANGL2	VANGL1,VANGL2
CG12341	CG12341	7391	1920	1	2	0	TMEM170	TMEM170	TMEM170	TMEM170
CG30420	Atf-2	7413,7414	2218	1	3	0	CREB5	ATF2	ATF7,CREB5,ATF2	ATF2,ATF7,CREB5,9430076C15RIK
CG17723	ZnT63C	7462	2276	1	3	1	SLC30A1	SLC30A1	SLC30A1	SLC30A1
CG32262	CG32262	7472	2282	1	3	0	ENSG00000127226	MPV17L2	ENSG00000127226	MPV17L2
CG10849	Sc2	7480	2286	1	2	1	GPSN2	TECR	ENSG00000205678,GPSN2	TECR
CG1134	CG1134	7481,7482	2288	1	2	1	C1orf166	MUL1	C1orf166	MUL1
CG32250	CG32250	7491	2302	1	3	0	SLC25A17	SLC25A17	SLC25A17	SLC25A17
CG10277	CG10277	7518	2833	1	3	0	RNF13	RNF13	RNF167,RNF13	RNF13,RNF167
CG5254	CG5254	6887,45164	3172	1	2	0	SLC25A21	SLC25A21	SLC25A21	SLC25A21
CG6504	Pkd2	6940,6941	1101	1	2	0	PKD2L1	PKD2L1	PKD2L1,PKD2L2,PKD2	PKD2L1,PKD2,PKD2L2
CG3064	futsch	6973	1263	1	3	0	MAP1B	MTAP1B	MAP1B,MAP1S,MAP1A	MTAP1B,MTAP1A,MTAP1S
CG4049	CG4049	6981	1271	1	2	1	RAD54L2	RAD54L2	RAD54L2	RAD54L2
CG4205	Fdxh	6987,24497	1274	1	2	0	ENSG00000167807	FDX1L	ENSG00000167807	FDX1L
CG3461	pn	6975	1269	1	2	0	PRUNE	PRUNE	PRUNE	PRUNE
CG4379	Pka-C1	6993	1276	1	2	1	PRKACA	PRKACB	PRKACA,PRKACG,PRKACB	PRKACB,PRKACA
CG2930	CG2930	7031,7032	3222	1	2	0	SLC15A2	SLC15A2	SLC15A1,SLC15A2	SLC15A2,SLC15A1
CG2938	CG2938	7035	3223	1	3	0	CASD1	CASD1	CASD1	CASD1
CG3033	CG3033	7086	3245	1	2	0	GPAA1	GPAA1	GPAA1	GPAA1
CG8734	beta3GalTII	7949	1876	1	3	0	B3GALT6	B3GALT6	B3GALT6	B3GALT6
CG4670	CG4670	7984,7985	1978	1	2	0	QSCN6	QSOX1	QSCN6,QSCN6L1	QSOX1,QSOX2
CG6016	bbc	7988	1980	1	2	0	CEPT1	CEPT1	CHPT1,CEPT1	CEPT1,CHPT1
CG7466	CG7466	8019,42462,42463	2634,138	1	3	0	MEGF8	MEGF8	MEGF8	MEGF8
CG8372	CG8372	8043	3462	1	2	0	C1orf160	TMEM222	C1orf160	TMEM222
CG10846	dyn-p25	8057,8058	3469	1	2	1	DCTN5	DCTN5	DCTN5	DCTN5
CG13969	bwa	8070,8071	3476	1	3	0	ASAH3L	ACER2	ASAH3L,ENSG00000180105	ACER2
CG17034	CG42321	8136	3507	1	2	1	ATP8A1	ATP8A1	ATP8A2,ATP8A1	ATP8A1,ATP8A2
CG8166	unc-5	8137,8138	3510	1	3	0	UNC5B	UNC5B	UNC5C,UNC5B,UNC5D,UNC5A	UNC5B,UNC5C,UNC5D,UNC5A
CG8397	CG8397	8141	3512	1	2	0	C15orf24	2900064A13RIK	C15orf24	2900064A13RIK
CG6657	veg	8143,8144	3514	1	2	0	PIGV	PIGV	PIGV	PIGV
CG11137	CG11137	8463,8464	2789	1	3	1	TMEM85	TMEM85	TMEM85	TMEM85
CG6017	Hip14	8487,8488	3594	1	2	0	ZDHHC17	ZDHHC17	ZDHHC17	ZDHHC17
CG6512	CG6512	8515	3606	1	3	0	AFG3L2	AFG3L2	AFG3L1,AFG3L2	AFG3L2,AFG3L1
CG6812	CG6812	8534	3615	1	4	0	SFXN2	SFXN2	SFXN2	SFXN2
CG5076	elk	8205,45198	3555	1	2	0	KCNH8	KCNH3	KCNH4,KCNH8,KCNH3	KCNH3
CG16868	CG16868	8209	3557	1	3	0	CACHD1	CACHD1	CACHD1	CACHD1
CG5549	CG5549	8222	3564	1	4	0	SLC6A5	SLC6A5	SLC6A14,SLC6A5	SLC6A5,SLC6A14,SLC6A9
CG7638	CG7638	8235	3587	1	2	1	TMEM161B	TMEM161B	TMEM161A,TMEM161B	TMEM161B,TMEM161A
CG7985	CG7985	8257	3043	1	2	0	HEXDC	HEXDC	HEXDC	HEXDC
CG5823	CG5823	8301,33260	3031	1	3	0	UBE2J2	UBE2J2	UBE2J2	UBE2J2
CG1886	ATP7	8315	3322	1	2	0	ATP7A	ATP7A	ATP7A,ATP7B	ATP7A,ATP7B
CG6650	CG6650	8362,8363	2455	1	2	0	ADPGK	ADPGK	ADPGK	ADPGK
CG4672	TMS1	8380	2493	1	2	0	SERINC1	SERINC1	SERINC2,SERINC1,SERINC3	SERINC1,SERINC3,SERINC2
CG3665	Fas2	8392,36350,36351	2579,14486	1	2	0	NCAM2	NCAM2	NCAM2	NCAM2,NCAM1
CG31385	Neu3	8394	2620	1	2	0	ADAM12	ADAM12	ADAM12,ADAM15,ADAM19,ADAM33,ADAM8,ADAM9	ADAM12,ADAM19,ADAM33,ADAM9,ADAM15
CG31717	CG31717	7662,7663	1057	1	3	0	PPAPDC2	PPAPDC2	PPAPDC2,PPAPDC3	PPAPDC2,PPAPDC3
CG5682	Edem2	7696	1114	1	2	1	EDEM3	EDEM3	EDEM3	EDEM3
CG31729	CG31729	7697	1116	1	4	0	ATP9B	ATP9B	ATP9B,ATP9A	ATP9B,ATP9A
CG7364	TM9SF4	7706,7707	1132	1	2	0	TM9SF4	TM9SF4	TM9SF4	TM9SF4
CG1242	Hsp83	7716	1202	1	2	1	HSP90AA1	HSP90AA1	HSP90AB1,HSP90AA1	HSP90AA1,HSP90AB1
CG12532	Bap	7720,7721	1204	1	3	0	AP1B1	AP1B1	AP2B1,AP1B1	AP1B1,AP2B1
CG9699	Sep4	7742	1322	1	4	1	SEPT4	SEPT4	SEPT5,SEPT1,SEPT4	SEPT4,SEPT5
CG7926	Axn	7748	1334	1	2	1	AXIN1	AXIN1	AXIN1,AXIN2	AXIN1,AXIN2
CG12598	Adar	7763,7764	1355	1	2	0	ADARB1	ADARB1	ADARB2,ADARB1	ADARB1,ADARB2
CG11579	arm	7767	1372	1	2	1	CTNNB1	CTNNB1	CTNNB1	CTNNB1
CG9696	dom	7787,7788,7789	1420	1	2	0	ENSG00000080603	EP400	ENSG00000080603	EP400
CG9946	eIF-2alpha	7799	1430	1	3	0	EIF2S1	EIF2S1	EIF2S1	EIF2S1
CG15792	zip	7819	1566	1	2	0	MYH10	MYH10	MYH10,MYH9,MYH11,MYH14	MYH10,MYH9,MYH11,MYH14
CG11207	feo	7834	1603	1	3	0	PRC1	PRC1	PRC1	PRC1
CG8885	CG8885	7860,7861	898	1	4	0	SCO1	SCO1	SCO1	SCO1
CG3792	CG3792	7862,7863	899	1	3	0	MPDU1	MPDU1	MPDU1	MPDU1
CG9499	ppk7	7900	946	1	2	1	ACCN4	ACCN4	ACCN4	ACCN4
CG3595	sqh	7916	1695	1	2	0	MYL9,ENSG00000118680,ENSG00000101608	2900073G15RIK,MYL12B	MYL9,ENSG00000164302,ENSG00000206277,ENSG00000118680,ENSG00000101608,ENSG00000206205	2900073G15RIK,MYL12B
CG3139	Syt1	8874,8875,8876	842	1	3	1	SYT1	SYT1	SYT1,SYT2	SYT1,SYT2
CG8208	MBD-like	9260,9261	1306	1	2	0	MBD2	MBD2	MBD3,MBD2	MBD2,MBD3
CG8604	Amph	9264	1311	1	3	1	AMPH	AMPH	AMPH,BIN1	AMPH,BIN1
CG7595	ck	9265	1408	1	2	0	MYO7A	MYO7A	MYO7A	MYO7A
CG2328	eve	9284,9285	1643	1	2	0	EVX1	EVX1	EVX1,EVX2	EVX1,EVX2
CG5645	CG5645	9289	1720	1	2	1	ENSG00000129347	KRI1	ENSG00000129347	KRI1
CG8237	CG8237	9324	1884	1	2	0	FAM8A1	C78339	FAM8A1	C78339
CG5996	trpgamma	9337,9338	539	1	3	1	TRPC4	TRPC4	TRPC5,TRPC4	TRPC4,TRPC5
CG14969	CG14969	8913	3834	1	2	0	OSTM1	OSTM1	OSTM1	OSTM1
CG6203	Fmr1	8933	1288	1	2	0	FXR2,FXR1	FXR1	FXR2,FMR1,FXR1	FXR1,FXR2,FMR1
CG8297	CG8297	8972	2019	1	2	0	C5orf14	TXNDC15	C5orf14	TXNDC15
CG8311	CG8311	8985	2035	1	3	0	TMEM15	DOLK	TMEM15	DOLK
CG18635	CG18635	8993,8994	2062	1	3	0	XKR7	XKR7	XKR4,XKR9,XKR7	XKR7,XKR4,XKR6,XKR8,XKR9
CG30503	CG30503	9036	3757	1	3	0	PLA2G3	PLA2G3	PLA2G3	PLA2G3
CG2358	Spase18-21/Dsim\GD19887	9055	3910	1	3	0	SEC11C	SEC11A,SEC11C	SEC11C	SEC11A,SEC11C
CG14577	ORMDL	9117	3899	1	2	0	ORMDL3	ORMDL3	ORMDL3,ORMDL1,ORMDL2	ORMDL3,ORMDL1,ORMDL2,GM5553
CG32448	CG32448	9120	3900	1	2	1	C6orf162	1810030N24RIK	C6orf162	1810030N24RIK
CG10952	eag	9126,9127	3363	1	3	0	KCNH5	KCNH5	KCNH5,KCNH1	KCNH5,KCNH1
CG11655	CG11655	9131,9132	3372	1	2	0	SLC10A3	SLC10A3	SLC10A5,SLC10A3	SLC10A3,SLC10A5
CG15012	CG15012	9176	3843	1	3	0	TMEM50A	TMEM50A	TMEM50A,TMEM50B	TMEM50A,TMEM50B
CG4769	CG4769	9180	3851	1	2	0	CYC1	CYC1	CYC1	CYC1
CG7394	CG7394	9209,9210	3871	1	3	0	DNAJC19	DNAJC19	DNAJC19	DNAJC19
CG6878	CG6878	9224	3880	1	2	0	C20orf52	ROMO1	C20orf52	ROMO1
CG5183	KdelR	9235,9236	1228	1	3	0	KDELR1	KDELR1	KDELR1,KDELR2	KDELR1,KDELR2
CG9361	Task7	8564	3628	1	3	0	KCNK9	KCNK3	KCNK9,KCNK3	KCNK3,KCNK9,KCNK15
CG7761	pcs	8692	3729	1	0	0	SH3BP5L	SH3BP5L	SH3BP5L	SH3BP5L
CG10257	CG10257	8710,45208	3744	1	2	0	FAIM	FAIM	FAIM	FAIM,GM6432
CG3497	Su(H)	9925	1544	1	2	0	RBPSUH	RBPJ	RBPSUH	RBPJ
CG1665	CG1665	9958	1904	1	3	0	MOSC1	MOSC1	MOSC1,MOSC2	MOSC1,MOSC2
CG3979	Indy	9981,9982	2712	1	2	0	SLC13A2	SLC13A2	SLC13A5,SLC13A2,SLC13A3,SLC13A4,SLC13A1	SLC13A2,SLC13A5,SLC13A3,SLC13A1,SLC13A4
CG2019	disp	10004,10002	2813	1	3	0	DISP1	DISP1	DISP1,DISP2	DISP1,DISP2
CG4016	Spt-I	10020,10021	1973	1	2	0	SPTLC1	SPTLC1	SPTLC1	SPTLC1
CG3615	Atg9	10045	2029	1	2	0	ATG9A	ATG9B	ATG9B,ATG9A	ATG9B
CG30104	CG30104	10051	2052	1	2	0	NT5E	NT5E	NT5E	NT5E
CG12263	CG12263	10060	2068	1	2	0	PIGO	PIGO	PIGO	PIGO
CG6817	foi	10102	2367	1	2	0	SLC39A10	SLC39A10	SLC39A6,SLC39A10	SLC39A10,SLC39A6
CG2675	Csat	10149	3211	1	3	0	SLC35A2	SLC35A2	SLC35A2	SLC35A2
CG12904	CG34363	10268	3495	1	2	0	KCNT2	KCNT1	KCNT2,KCNT1	KCNT1
CG3169	Spt3	10818	4391	1	2	1	SUPT3H	SUPT3H	SUPT3H	SUPT3H
CG8815	Sin3A	10808	4387	1	3	0	SIN3B	SIN3B	SIN3B,SIN3A	SIN3B,SIN3A
CG9426	CG9426	10843	4403	1	2	0	IPP	IPP	IPP	IPP
CG31716	CG31716	10850	4410	1	3	1	CNOT4	CNOT4	CNOT4	CNOT4
CG1828	dre4	10916	4446	1	2	0	SUPT16H	SUPT16H	SUPT16H	SUPT16H
CG1119	Gnf1	10942	4455	1	2	0	RFC1	RFC1	RFC1	RFC1
CG7538	Mcm2	10967	4467	1	3	0	MCM2	MCM2	MCM2	MCM2
CG14446	CG14446	10274	3536	1	2	0	TMEM132E	TMEM132C	TMEM132D,TMEM132E,TMEM132A,TMEM132C,TMEM132B	TMEM132C,TMEM132D,TMEM132E,TMEM132A
CG5594	CG5594	10278	3565	1	2	0	LCAT/SLC12A4	SLC12A4	LCAT/SLC12A4,SLC12A7,SLC12A5,SLC12A6	SLC12A4,SLC12A6,SLC12A7,SLC12A5
CG12004	CG12004	10287	3572	1	2	1	C22orf5	TMEM184B	C22orf5	TMEM184B,TMEM184A
CG4215	spel1	10374	4102	1	3	0	MSH2	MSH2	MSH2	MSH2
CG5285	CG5285	10376	4107	1	2	0	SMUG1	SMUG1	SMUG1	SMUG1
CG3041	Orc2	10388,47603,47604	4122	1	3	0	ORC2L	ORC2L	ORC2L	ORC2L
CG7405	CycH	10398	4137	1	3	1	CCNH	CCNH	CCNH	CCNH
CG6312	Rfx	10416	4148	1	2	1	RFX3	RFX3	RFX1,RFX3,RFX2	RFX3,RFX2,RFX1
CG3319	Cdk7	10442	4167	1	2	0	CDK7	CDK7	CDK7	CDK7
CG18009	Trf2	10443	4168	1	2	0	TBPL1	TBPL1	TBPL1	TBPL1
CG5336	Ced-12	10455	4186	1	2	0	ELMO1	ELMO1	ELMO1,ELMO2	ELMO1,ELMO2
CG2488	phr6-4	10461	4191	1	2	0	CRY2	CRY2	CRY1,CRY2	CRY2,CRY1
CG5343	CG5343	10468	4290	1	2	0	C16orf80	GTL3	C16orf80	GTL3
CG10123	Top3alpha	10635	4572	1	2	0	TOP3A	TOP3A	TOP3A	TOP3A
CG11988	neur	10662	4474	1	3	0	NEURL	NEURL1B	NEURL	NEURL1B,NEURL1A
CG1922	onecut	10663,10665	4475	1	3	1	ONECUT1	ONECUT1	ONECUT1,ONECUT2	ONECUT1,ONECUT2,ONECUT3
CG10212	SMC2	10711	4489	1	2	0	SMC2	SMC2	SMC2	SMC2
CG8103	Mi-2	10766	4511	1	3	0	CHD4	CHD4	CHD3,CHD5,CHD4	CHD4
CG7395	NPFR76F	9379	661	1	2	0	PRLHR	PRLHR	PRLHR	PRLHR
CG3352	ft	9396	881	1	2	0	FAT4	FAT4	FAT4	FAT4
CG7115	CG7115	9404	982	1	2	0	PPM1L	PPM1L	PPM1L	PPM1L
CG7400	Fatp	9406	1069	1	3	1	SLC27A1,SLC27A4	SLC27A4,SLC27A1	SLC27A1,SLC27A4	SLC27A4,SLC27A1
CG18647	bin	9409	1225	1	2	0	FOXF2	FOXF2	FOXF1,FOXF2	FOXF2,FOXF1A
CG1891	sax	9433,9434,46356	2546	1	2	0	ACVR1	ACVR1	ACVRL1,ACVR1	ACVR1,ACVRL1
CG5227	sdk	9437	2553	1	2	0	SDK1	SDK2	SDK1,SDK2	SDK2,SDK1
CG4743	CG4743	9487	276	1	2	0	SLC25A26	SLC25A26	SLC25A26	SLC25A26
CG18769	CG18769	9501	446	1	2	0	CCDC109A	CCDC109A	CCDC109A	CCDC109A
CG11561	smo	9542	577	1	2	1	SMO	SMO	SMO	SMO
CG11325	GRHR	9546	586	1	3	0	ENSG00000211451	GNRHR	ENSG00000211451,GNRHR,GNRHR2	GNRHR
CG2126	CG2126	9722	3969	1	2	1	C14orf100	JKAMP	C14orf100	JKAMP,4931417E11RIK
CG32230	CG32230	9804	4629	1	2	0	NDUFA4	NDUFA4	NDUFA4L2,NDUFA4,ENSG00000144811	NDUFA4,NDUFA4L2
CG8408	CG8408	11574	3415	1	2	1	TMEM41B	TMEM41B	TMEM41B	TMEM41B
CG6364	CG6364	11693	229	1	2	0	UCK2	UCK2	UCK1,UCK2	UCK2,UCK1
CG8727	cyc	11765	1313	1	3	0	ARNTL	ARNTL	ARNTL2,ARNTL	ARNTL,ARNTL2
CG9244	Acon	11767,12455	1348	1	3	0	ACO2	ACO2	ACO2	ACO2
CG10166	CG10166	12470,13731	5412	1	2	0	DPM1	DPM1	DPM1	DPM1
CG2478	CG2478	12482,12483	5423	1	2	0	ENSG00000167632	TRAPPC9	ENSG00000167632	TRAPPC9
CG9245	Pis	11852	4024	1	2	0	CDIPT	CDIPT	CDIPT	CDIPT
CG4239	CG4239	11857,11855	4026	1	2	1	TMEM38A	TMEM38A	TMEM38A,TMEM38B	TMEM38A,TMEM38B
CG4196	CG42542	11927	4638	1	2	0	TMEM165	TMEM165	TMEM165	TMEM165
CG6455	CG6455	11938	4642	1	2	0	IMMT	IMMT	IMMT	IMMT
CG1101	Aly	12031	4683	1	3	0	THOC4	THOC4	THOC4	THOC4,REFBP2,MGI:3646362,MGI:3646359,MGI:3644345,MGI:3643200,MGI:3647553,MGI:3644918,GM4781,GM8764,GM8766,GM6763,GM6489,GM5699,GM5698,GM8689
CG5366	CG5366	12067	4397	1	2	0	CAND1	CAND1	CAND1	CAND1,CAND2
CG5474	SsRbeta	12101	2480	1	3	0	SSR2	SSR2	SSR2	SSR2
CG5027	CG5027	12106,13300	2481	1	3	0	TXNDC10	TMX3	TXNDC10	TMX3
CG6672	CG6672	12132	2913	1	3	0	SLC30A7	SLC30A7	SLC30A7	SLC30A7
CG2316	CG2316	12168,12170	3151	1	2	0	ABCD2	ABCD2	ABCD2,ABCD1	ABCD2,ABCD1
CG3156	CG3156	12182	3167	1	2	0	ABCB10	ABCB10	ABCB10	ABCB10
CG3376	CG3376	12226	3568	1	2	0	SMPD1	SMPD1	SMPD1	SMPD1
CG2727	emp	12232,12233	3569	1	2	0	SCARB2,SCARB1	SCARB1	SCARB2,SCARB1	SCARB1
CG1311	CG1311	12242,13480,39695	3579	1	3	0	SLC44A1	SLC44A1	SLC44A3,SLC44A1	SLC44A1,SLC44A3
CG1518	CG1518	12250	3701	1	3	0	STT3A	STT3A	STT3A	STT3A
CG9148	scf	12272	4569	1	2	0	CALU	CALU	CALU,RCN1	CALU,RCN1
CG5670	Atpalpha	12330	3093	1	3	0	ATP1A3	ATP1A3	ATP1A1,ATP1A2,ATP1A3	ATP1A3,ATP1A2,ATP1A1
CG4963	mfrn	12342	336	1	2	0	SLC25A28	SLC25A37	SLC25A37,SLC25A28	SLC25A37,SLC25A28
CG10691	l(2)37Cc	12358,12360	5328	1	3	0	PHB	PHB,GM7666	PHB	PHB,GM7666,1700071K01RIK
CG8078	CG8078	11107,11108	1538	1	2	0	ATPBD3	CTU1	ATPBD3	CTU1
CG9304	CG9304	11142	2137	1	4	1	GPR180	GPR180	GPR180	GPR180
CG5505	scny	11152	2319	1	4	1	USP36	USP36	USP36,USP42	USP36
CG3711	CG3711	11164,11166	4339	1	3	0	LZTR1	LZTR1	LZTR1	LZTR1
CG11246	Rpb8	11203	4221	1	2	0	POLR2H	POLR2H	POLR2H	POLR2H,GM7511
CG6019	mus308	11216	4232	1	3	0	POLQ	POLQ	POLQ	POLQ
CG3284	RpII15	11219	4234	1	3	0	POLR2I	POLR2I	POLR2I	POLR2I
CG6349	DNApol-alpha180	11227	4238	1	2	0	POLA1	POLA1	POLA1	POLA1
CG4252	mei-41	11251	4258	1	2	0	ATR	ATR	ATR	ATR
CG1555	cn	11322	1236	1	2	1	KMO	KMO	KMO	KMO
CG5923	DNApol-alpha73	11232	4243	1	2	0	POLA2	POLA2	POLA2	POLA2
CG4545	SerT	11346	3824	1	2	0	SLC6A4	SLC6A4	SLC6A4	SLC6A4
CG10674	CG10674	11366	3849	1	3	0	C19orf56	BC056474	C19orf56	BC056474
CG8250	Alk	11446	42	1	2	0	ALK	ALK	ALK,LTK	ALK,LTK
CG3260	Zfrp8	11521	4600	1	2	0	PDCD2	PDCD2	PDCD2	PDCD2
CG5163	TfIIA-S	12745,12746	4733	1	3	0	GTF2A2	GTF2A2	GTF2A2	GTF2A2
CG4143	mbf1	12751,12752	4736	1	3	0	EDF1	EDF1	EDF1	EDF1
CG5057	MED10	12754,12755	4737	1	2	0	MED10	MED10	MED10	MED10
CG6854	CG6854	12759,12762	4740	1	3	0	CTPS	CTPS	CTPS,CTPS2	CTPS,CTPS2
CG5499	His2Av	12768	4747	1	2	1	H2AFZ,H2AFV	GM8203	H2AFZ,H2AFV	GM8203,H2AFZ,H2AFV
CG4307	Oscp	12792,12794	4768	1	4	1	ATP5O	ATP5O	ATP5O	ATP5O,GM5436
CG10423	RpS27	12795	4769	1	3	0	ENSG00000130041,RPS27	RPS27	ENSG00000163144,ENSG00000130041,RPS27,ENSG00000168035	RPS27,RPS27L
CG7758	ppl	12823	4779	1	3	0	GCSH	GCSH	ENSG00000185671,GCSH,ENSG00000180225	GCSH
CG14715	CG14715	12828,12829	4788	1	0	0	FKBP2	FKBP2	FKBP2	FKBP2
CG7013	Manf	12834	4793	1	2	0	ARMET	MANF	ARMETL1,ARMET	MANF,CDNF
CG30392	CG30392	12862	4818	1	2	0	ENSG00000182327	GLTPD1	ENSG00000182327	GLTPD1
CG9847	Fkbp13	12863,39071	4819	1	3	0	FKBP14	FKBP14	FKBP14,FKBP7	FKBP14,FKBP7
CG3663	CG3663	12879	4825	1	2	0	ISOC1	ISOC1	ISOC1	ISOC1,ISOC2A
CG5545	Oli	13056	4381	1	3	1	BHLHB5	BHLHE22	BHLHB4,BHLHB5	BHLHE22,BHLHE23
CG4320	raptor	13112	5138	1	3	1	ENSG00000141564	RPTOR	ENSG00000141564	RPTOR
CG7555	Nedd4	13121	5146	1	2	0	NEDD4L	NEDD4L	NEDD4,NEDD4L	NEDD4L,NEDD4
CG18811	CG18811	13123,14011	5147	1	4	0	GPIAP1	CAPRIN1	GPIAP1	CAPRIN1,CAPRIN2
CG32441	CG32441	13134	5152	1	2	0	ENSG00000161671	2310044H10RIK	ENSG00000161671	2310044H10RIK
CG5864	AP-1sigma	12913	4845	1	2	0	ENSG00000167442,AP1S2	AP1S2	AP1S1,ENSG00000167442,AP1S2	AP1S2,AP1S1
CG1696	l(1)G0269	12939,12941	4859	1	3	0	DULLARD	DULLARD	DULLARD	DULLARD
CG11266	CG11266	12945,12947	4861	1	3	0	RBM39	RBM39	RBM39	RBM39
CG4204	Elongin-B	12952,12953	4863	1	5	0	TCEB2	TCEB2	TCEB2,ENSG00000187072	TCEB2,2210409E12RIK
CG8194	RNaseX25/Dsim\RNaseX25	13018	4896	1	3	1	RNASET2	RNASET2A	RNASET2	RNASET2A
CG31954	CG31954	13027,13028	5093	1	2	1	TMPRSS5	TMPRSS5	TMPRSS3,TMPRSS2,TMPRSS5,TMPRSS13	TMPRSS5
CG17593	CG17593	13029	5094	1	2	1	CCDC47	CCDC47	CCDC47	CCDC47
CG7162	MED1	13054,13055	4136	1	2	0	PPARBP	MED1	PPARBP	MED1
CG10295	Pak	12553	4035	1	3	0	PAK2	PAK2	PAK3,PAK1,PAK2	PAK2,PAK1,PAK3
CG5041	Tfb4	12559	4054	1	2	0	GTF2H3	GTF2H3	GTF2H3	GTF2H3
CG4935	CG4935	12563	4066	1	3	0	ENSG00000123154	1500041N16RIK	ENSG00000123154	1500041N16RIK
CG1884	Not1	12571	4070	1	3	0	CNOT1	CNOT1	CNOT1	CNOT1
CG7614	Mat1	12575	4072	1	2	0	MNAT1	MNAT1	MNAT1	MNAT1
CG6751	CG6751	12576,12577	4073	1	2	1	PWP1	PWP1	PWP1	PWP1
CG8151	Tfb1	12580,12581	4074	1	2	0	GTF2H1	GTF2H1	GTF2H1	GTF2H1
CG6538	TfIIFbeta	12602	4091	1	2	1	GTF2F2	GTF2F2	GTF2F2	GTF2F2
CG1343	Sp1	12606,12607	4097	1	2	0	SP8	SP9	SP8	SP9,SP8
CG13475	HGTX	12608	4098	1	4	0	NKX6-1	NKX6-1	NKX6-1,NKX6-2	NKX6-1,NKX6-2
CG9207	Gas41	12616	4100	1	2	1	YEATS4	YEATS4	YEATS4	YEATS4
CG10215	Ercc1	12622,12624	4103	1	3	0	ERCC1	ERCC1	ERCC1	ERCC1
CG10670	Gen	12626	4105	1	2	0	ENSG00000178295	GEN1	ENSG00000178295	GEN1
CG6338	Ets97D	12632,12633	4119	1	3	1	GABPA	GABPA	ENSG00000205606,GABPA	GABPA
CG12399	Mad	12635	4121	1	4	0	SMAD1	SMAD1	SMAD5,SMAD1,SMAD9	SMAD1,SMAD5,SMAD9
CG1064	Snr1	12644,12645	4140	1	2	0	SMARCB1	SMARCB1	SMARCB1	SMARCB1
CG13281	Cas	12647,12648	4142	1	3	1	CSE1L	CSE1L	CSE1L	CSE1L
CG9060	Zpr1	12665	4169	1	2	0	ZNF259	ZFP259	ZNF259	ZFP259
CG3697	mei-9	12670	4109	1	2	0	ERCC4	ERCC4	ERCC4	ERCC4
CG4303	Bap60	12673,12675	4171	1	2	0	SMARCD1	SMARCD1	SMARCD1,SMARCD3	SMARCD1,SMARCD3
CG3240	Rad1	12676,12677	4180	1	2	1	RAD1	RAD1	RAD1	RAD1
CG1620	CG1620	12681,12682	4195	1	5	1	MIER1	MIER1	ENSG00000105556,MIER3,MIER1	MIER1,MIER3,MIER2
CG11482	Mlh1	12684,12685	4196	1	2	1	MLH1	MLH1	MLH1	MLH1
CG9310	Hnf4	12692	4362	1	2	1	HNF4A	HNF4A	HNF4A,HNF4G	HNF4A,HNF4G
CG3839	l(1)sc	12703,12704	4368	1	3	0	ASCL1	ASCL2,ASCL1	ASCL1	ASCL2,ASCL1
CG5954	l(3)mbt	12709,13994	4370	1	2	0	L3MBTL3	L3MBTL3	L3MBTL,L3MBTL3,L3MBTL4	L3MBTL3,L3MBTL
CG9954	maf-S	12711	4373	1	2	0	MAFK	MAFK	MAFK,MAFG,MAFF	MAFK,MAFG,MAFF
CG4654	Dp	12722	4444	1	2	0	TFDP2,TFDP1	TFDP1	TFDP3,TFDP2,TFDP1	TFDP1,TFDP2
CG8416	Rho1	12734	4726	1	2	1	RHOA	RHOA	RHOA	RHOA,RHOC
CG4889	wg	13351,13352,39676	5007	1	2	1	WNT4	WNT4	WNT4	WNT4
CG1732	CG1732	13359	5029	1	2	0	SLC6A1	SLC6A1	SLC6A1	SLC6A1
CG1871	e(r)	13360,14019,39287,39680	5043	1	2	0	ERH	ERH	ERH	ERH,GM6941
CG7948	spn-A	13362,14021	5050	1	2	0	RAD51	RAD51	RAD51	RAD51
CG5104	CG5104	13786,13787	4626	1	3	0	SFT2D1	SFT2D1	SFT2D1	SFT2D1,SFT2D2
CG5268	blp	13794,13796	4686	1	2	1	ENSG00000183596	MAGMAS	ENSG00000183596	MAGMAS
CG7636	mRpL2	13828	5881	1	2	0	MRPL2	MRPL2	MRPL2	MRPL2
CG12079	CG12079	13856,13858	5910	1	3	0	NDUFS3/PTPMT1	NDUFS3	NDUFS3/PTPMT1	NDUFS3
CG5836	SF1	13425,13426	5176	1	2	0	SF1	SF1	SF1	SF1
CG7397	CG7397	13429	5178	1	2	1	ARHGEF17	ARHGEF17	ARHGEF17	ARHGEF17
CG13410	mRpL35	13443	5182	1	3	0	MRPL35	MRPL35	MRPL35	MRPL35
CG6905	CG6905	13492	1575	1	2	0	CDC5L	CDC5L	CDC5L	CDC5L,GM9044,GM9048,GM9046
CG7818	CG7818	13541,13542	4295	1	2	0	ENSG00000145388	METTL14	ENSG00000145388	METTL14
CG3054	l(2)k05819	13555,13556	521	1	2	0	KIAA0195	2310067B10RIK	KIAA0195	2310067B10RIK
CG7665	Fsh	13566	689	1	3	0	LHCGR	LHCGR	FSHR,LHCGR,TSHR	LHCGR,TSHR,FSHR
CG2917	Orc4	13613,13614	4207	1	3	1	ORC4L	ORC4L	ORC4L	ORC4L
CG10489	Pole2	13625	4210	1	2	0	POLE2	POLE2	POLE2	POLE2
CG7339	CG7339	13629	4214	1	2	0	POLR3H	POLR3H	POLR3H	POLR3H
CG4082	Mcm5	13639	4229	1	3	0	MCM5	MCM5	MCM5	MCM5
CG10898	CG10898	13643,14910,39696	4230	1	2	0	NUDT18	NUDT18	NUDT18	NUDT18
CG5524	CG5524	13650	4242	1	2	1	SMC6	SMC6	SMC6	SMC6
CG1981	Thd1	13657	4246	1	3	0	TDG	TDG	TDG	TDG,GM5806
CG12153	Hira	13690,13693	4272	1	3	1	HIRA	HIRA	HIRA	HIRA
CG1245	MED27	13697	4274	1	2	0	CRSP8	MED27	CRSP8	MED27
CG3052	HLH4C	13724	4357	1	2	1	NHLH1	NHLH1	NHLH2,NHLH1	NHLH1,NHLH2
CG1520	WASp	13757,13759	1559	1	2	0	WASL	WASL	WAS,WASL	WASL,WAS
CG2183	CG2183	13761,13762	1869	1	3	1	ANKS3	ANKS3	ANKS3	ANKS3
CG2108	Rab23/Dyak\Rab23	13145,13147	5158	1	3	0	RAB23	RAB23	RAB23	RAB23
CG5966	CG5966	13163,13164	5168	1	2	0	PNLIP	PNLIP	PNLIP,PNLIPRP3,PNLIPRP1,PNLIPRP2	PNLIP,PNLIPRP2,PNLIPRP1
CG12157	Tom40	13177,13178	5210	1	2	0	TOMM40	TOMM40	TOMM40,TOMM40L	TOMM40,TOMM40L
CG6201	CG6201	13244,13245	5261	1	2	0	IDUA	IDUA	IDUA	IDUA
CG3267	CG3267	13259	5269	1	2	0	PCCB	MCCC2	PCCB	MCCC2
CG12908	Ndg	13280	5300	1	2	1	NID2	NID2	NID1,NID2	NID2,NID1
CG2684	lds	13308	4508	1	2	0	TTF2	TTF2	TTF2	TTF2
CG6920	mus309	13309	4512	1	2	0	BLM	BLM	BLM	BLM
CG8058	Hydr1	13314	4530	1	2	0	ABHD3	ABHD3	ABHD1,ABHD3	ABHD3,ABHD1
CG1086	Glut1	13326	4552	1	2	0	SLC2A1	SLC2A3	SLC2A4,SLC2A3,SLC2A5,SLC2A14,SLC2A2,SLC2A1	SLC2A3,SLC2A1,SLC2A4,SLC2A2
CG17227	lig3	13330,13331	4564	1	2	0	LIG3	LIG3	LIG3	LIG3
CG8189	ATPsyn-b	14210,14211	6129	1	4	0	ATP5F1	ATP5F1	ATP5F1	ATP5F1
CG4086	Su(P)	14268,14269	6153	1	2	1	PTGES2	PTGES2	PTGES2	PTGES2
CG7354	mRpS26	14305	6166	1	2	1	MRPS26	MRPS26	MRPS26	MRPS26
CG7365	CG7365	14318,14319	6174	1	2	0	PLB1	PLB1	PLB1	PLB1
CG11577	CG11577	14334,14335	6179	1	2	0	ENSG00000166997	CNPY4	ENSG00000166997	CNPY4
CG5413	CREG	14356	6185	1	2	0	CREG1	CREG1	CREG1,CREG2	CREG1,CREG2
CG6439	CG6439	14443	6219	1	3	1	IDH3B	IDH3B	IDH3B	IDH3B
CG6182	CG6182	14705,14706	6249	1	2	0	TBC1D7	TBC1D7	TBC1D7	TBC1D7
CG11909	CG11909	14735	6263	1	3	0	KIAA1161	AI464131	KIAA1161	AI464131
CG3109	mRpL16	14528,14529	6376	1	2	0	MRPL16	MRPL16	MRPL16	MRPL16
CG17766	Rbcn-3B	14531	6377	1	3	0	WDR7	WDR7	WDR7	WDR7
CG10992	CG10992	14571,45345	6407	1	2	0	CTSB	CTSB	CTSB	CTSB
CG6692	Cp1	13959	5803	1	2	0	CTSL	CTSL	CTSL2,CTSL	CTSL,BC051665,2310051M13RIK,4930486L24RIK,CTSM
CG8152	CG8152	13978	5815	1	3	0	BAT4	BAT4	BAT4,ENSG00000206408,ENSG00000096153	BAT4,MGI:3645466
CG12091	CG12091	13985	5833	1	3	0	PPTC7	PPTC7	PPTC7	PPTC7
CG12014	CG12014	13990	5836	1	2	0	IDS	IDS	IDS	IDS
CG32245	CG42540	14017	4559	1	3	0	STOM	STOM	STOM,STOML3	STOM
CG8609	MED4	14032	5848	1	3	1	MED4	MED4	MED4	MED4
CG4974	dally	14136	5918	1	2	1	GPC5	GPC5	GPC3,GPC5	GPC5,GPC3
CG4317	Mipp2	14163	6110	1	2	0	MINPP1	MINPP1	MINPP1	MINPP1
CG9384	CG9384	14170	6112	1	2	0	MGAT4B	MGAT4B	MGAT4A,MGAT4B	MGAT4B,MGAT4A
CG12582	CG12582	15028	4924	1	2	0	MANBA	MANBA	MANBA	MANBA
CG2852	CG2852	15069	6598	1	4	1	PPIB	PPIB	PPIB	PPIB
CG10145	mspo	15194	4972	1	4	1	SPON2	SPON2	SPON2	SPON2
CG8612	mRpL50	15199,15200	4975	1	2	1	MRPL50	MRPL50	MRPL50	MRPL50
CG1839	Fbxl4	15475,15476	5204	1	3	0	FBXL4	FBXL4	FBXL4	FBXL4
CG11093	CG11093	15478	5205	1	2	0	LBXCOR1	GM7348	LBXCOR1	GM7348,LBXCOR1
CG2371	CG2371	15482,15483	5216	1	3	0	COMMD10	COMMD10	COMMD10	COMMD10
CG11734	HERC2	15486,45302	5225	1	3	0	HERC2	HERC2	HERC2	HERC2
CG12140	CG12140	15508	5277	1	2	0	ETFDH	ETFDH	ETFDH	ETFDH
CG8729	rnh1	15533,15534	5333	1	0	0	RNASEH1	RNASEH1	RNASEH1	RNASEH1
CG13095	Bace	15541	5366	1	2	0	PGA5,PGA4,PGA3	PGC	CTSE,PGC,PGA5,PGA4,PGA3	PGC,CTSE
CG5731	CG5731	15543,16936	5371	1	2	1	NAGA	NAGA	NAGA	NAGA
CG9302	CG9302	15545	5381	1	3	0	PDIA5	PDIA5	PDIA5	PDIA5
CG1429	Mef2	15549,15550	5039	1	4	1	MEF2A	MEF2C	MEF2A,MEF2C,MEF2D	MEF2C,MEF2A,MEF2D
CG13850	CG13850	15233,15234	4991	1	2	0	TBRG4	TBRG4	TBRG4	TBRG4
CG7879	CG7879	15260	5974	1	2	1	CPNE1/RBM12	RBM12	RBM12B,CPNE1/RBM12	RBM12,C430048L16RIK,RBM12B
CG9291	Elongin-C	15302,15303	4709	1	3	1	TCEB1	TCEB1	TCEB1	TCEB1
CG1411	CRMP	15320	4716	1	3	0	DPYS	DPYS	DPYS,DPYSL3,DPYSL2,CRMP1,DPYSL4,DPYSL5	DPYS,DPYSL2,DPYSL3,CRMP1,DPYSL5,DPYSL4
CG9473	MED6	15337,15339	4732	1	2	0	MED6	MED6	MED6	MED6
CG5603	CYLD	15340	4739	1	2	0	CYLD	CYLD	CYLD	CYLD
CG6223	betaCop	15418,15419	5005	1	3	1	COPB1	COPB1	COPB1	COPB1
CG11190	CG11190	14821,14823	6310	1	2	1	PIGT	PIGT	PIGT	PIGT
CG9240	CG9240	14832,14833	6315	1	2	0	IMMP1L	IMMP1L	IMMP1L	IMMP1L,GM8121
CG11679	CG11679	14834	6316	1	2	0	RMND1	RMND1	RMND1	RMND1
CG7598	CG7598	14859	6338	1	2	0	NDUFAF1	NDUFAF1	NDUFAF1	NDUFAF1
CG2145	CG2145	14874,14875	6480	1	5	1	ENSG00000111405	PP11R	ENSG00000111405	PP11R
CG5465	MED16	14916	4275	1	3	1	THRAP5	MED16	THRAP5	MED16
CG2380	NfI	14918	4283	1	3	0	NFIA	NFIA	NFIX,NFIC,NFIB,NFIA	NFIA,NFIX,NFIB,NFIC
CG9921	CG9921	14921	4025	1	3	0	HIGD2A	HIGD2A	HIGD2A,HIGD2BP	HIGD2A
CG18104	arg	14933	5727	1	2	0	ARG2	ARG2	ARG1,ARG2	ARG2,ARG1
CG9646	CG9646	14982	6573	1	2	0	C22orf9	5031439G07RIK	C22orf9	5031439G07RIK
CG32276	CG32276	15911	4555	1	2	0	ENSG00000120742	SERP2	C13orf21,ENSG00000120742	SERP2,SERP1
CG11186	toy	15919	4734	1	3	0	PAX6	PAX6	PAX6	PAX6
CG10068	CG10068	15947	6063	1	3	0	ELMOD2	ELMOD2	ELMOD2,ELMOD1	ELMOD2,ELMOD1
CG5517	Ide	15957	6073	1	2	0	IDE	IDE	IDE	IDE
CG10238	Mocs2	15990	6913	1	2	1	MOCS2	MOCS2	MOCS2	MOCS2
CG10254	CG10254	15992	6915	1	3	0	UBE2O	UBE2O	UBE2O	UBE2O
CG10260	CG10260	15993	6917	1	2	0	PIK4CA	PI4KA	PIK4CA	PI4KA
CG10286	CG10286	16002,16003	6927	1	2	0	HEATR3	HEATR3	HEATR3	HEATR3
CG10305	RpS26	16012	6933	1	2	0	RPS26,ENSG00000197728	RPS26	ENSG00000173534,ENSG00000183462,RPS26L1,ENSG00000204652,ENSG00000166593,RPS26,ENSG00000197728,RPS26P10	RPS26,GM6654
CG10340	CG10340	16020	6947	1	2	0	ATPAF1	ATPAF1	ATPAF1	ATPAF1
CG10361	CG10361	16034	6956	1	2	1	GCAT	GCAT	GCAT	GCAT
CG10365	CG10365	16036	6958	1	2	0	CHAC1	CHAC1	CHAC1	CHAC1
CG10375	CG10375	16039	6962	1	2	3	DNAJC8	DNAJC8	DNAJC8	DNAJC8
CG10379	mbc	16044	6965	1	3	1	DOCK1	DOCK2	DOCK1,PPP2R2A/DOCK5,DOCK2	DOCK2
CG10414	CG10414	16047	6972	1	2	0	CSRP2BP	CSRP2BP	CSRP2BP	CSRP2BP
CG10473	hkl	16052	6985	1	4	0	ACIN1	ACIN1	ACIN1	ACIN1
CG10493	Phlpp	16057,45362	6992	1	2	0	PHLPP	PHLPP2	PHLPPL,PHLPP	PHLPP2
CG10535	CG10535	16077,45366	7007	1	3	0	IKBKAP	IKBKAP	IKBKAP	IKBKAP
CG11861	CG42615/cul-3	16331	7408	1	3	1	CUL3	CUL3	CUL3	CUL3
CG11899	CG11899/Dsim\GD21426	16360,43549,43551	7426	1	3	0	PSAT1	PSAT1	PSAT1	PSAT1
CG12000	Prosbeta7	16381	7457	1	2	0	PSMB4	PSMB4	PSMB4	PSMB4
CG12001	CG12001	16383	7458	1	2	0	SPG20	SPG20	SPG20	SPG20
CG12030	CG12030	16385	7464	1	2	0	GALE	GALE	GALE	GALE
CG12090	CG12090/Ir62a	16390	7476	1	2	0	DEPDC5	DEPDC5	DEPDC5	DEPDC5
CG12106	CG12106	16399	7484	1	2	0	COMMD3	COMMD3	COMMD3	COMMD3
CG3953	Invadolysin	16416	5576	1	2	0	LMLN	LMLN	LMLN	LMLN
CG11337	CG11337	16420,16422	5580	1	2	0	PNPT1	PNPT1	PNPT1	PNPT1
CG11999	CG11999	16426	5582	1	2	0	SDF2	SDF2	SDF2,SDF2L1	SDF2,SDF2L1
CG4572	CG4572/Dpse\GA18267	16429	5588	1	2	0	CPVL	CTSA	CPVL	CTSA
CG4538	CG4538	16432,39699	5589	1	2	0	CLPX	CLPX	CLPX	CLPX
CG10932	CG10932	16099,16957	7132	1	2	0	ACAT1	ACAT1	ACAT1	ACAT1
CG10938	Prosalpha5	16104,16105	7134	1	2	0	PSMA5	PSMA5	PSMA5	PSMA5,GM8394
CG10947	CG10947	16116	7138	1	2	0	C2orf34	1700106N22RIK	C2orf34	1700106N22RIK
CG10951	niki	16120,16121	7142	1	2	0	NEK8	NEK8	NEK8,NEK9	NEK8,NEK9
CG10961	Traf6	16125,16126	7146	1	2	1	TRAF6	TRAF6	TRAF6	TRAF6
CG10967	Atg1	16133	7149	1	2	0	ULK2	ULK2	ULK2,ULK1	ULK2,ULK1
CG1099	Dap160	16158	7159	1	2	0	ITSN1	ITSN2	ITSN1,ITSN2	ITSN2,ITSN1
CG1107	aux/Dyak\auxillin	16182	7187	1	2	0	GAK	GAK	DNAJC6,GAK	GAK,DNAJC6
CG1109	CG1109	16186	7195	1	3	0	WDR33	WDR33	WDR33	WDR33
CG11447	CG11447	16199	7303	1	2	1	FTSJ2	FTSJ2	FTSJ2	FTSJ2
CG11513	armi	16205,16206	7319	1	3	1	MOV10L1	MOV10L1	MOV10L1	MOV10L1
CG11526	CG11526	16211,16212	7322	1	2	1	FAM40A	FAM40A	FAM40A,FAM40B	FAM40A,FAM40B
CG11593	CG11593	16227,16228	7338	1	2	0	BNIP2	MGI:2443750	BNIP2,KIAA0367,BNIPL,ATCAY	MGI:2443750,ATCAY,BNIP2
CG11658	CG11658	16255	7357	1	3	0	FBXO32	FBXO25	FBXO32,FBXO25	FBXO25,FBXO32
CG11757	CG34348	16294,16296	7376	1	2	0	TMEM68	TMEM68	TMEM68	TMEM68
CG11759	Kap3	16298,16299	7377	1	4	0	KIFAP3	KIFAP3	KIFAP3	KIFAP3
CG11779	CG11779	16309	7383	1	2	0	TIMM44	TIMM44	TIMM44	TIMM44
CG1017	Mfap1	15610	5122	1	3	1	MFAP1	MFAP1A	MFAP1	MFAP1A
CG1135	Rcd5	15613	5123	1	2	0	MCRS1	MCRS1	MCRS1	MCRS1
CG9772	CG9772	15636	5142	1	3	1	SKP2	SKP2	SKP2	SKP2
CG5358	Art4	15645	5172	1	2	0	CARM1	CARM1	CARM1	CARM1
CG1837	CG1837	15660	6483	1	2	0	TXNDC5/MUTED	TXNDC5	TXNDC5/MUTED	TXNDC5
CG4913	ear	15671,15672	4151	1	2	0	MLLT3,MLLT1	MLLT3	MLLT3,MLLT1	MLLT3,MLLT1
CG3756	CG3756	15675	4182	1	2	0	ENSG00000171453	POLR1C	ENSG00000171453	POLR1C
CG5899	CG5899	15679	4183	1	3	0	SMARCAD1	SMARCAD1	SMARCAD1	SMARCAD1
CG5371	RnrL	15683,15684	4184	1	2	0	RRM1	RRM1	RRM1	RRM1
CG8344	RpIII128	15692	4199	1	4	0	POLR3B	POLR3B	POLR3B	POLR3B
CG8648	Fen1	15698,15699	4203	1	3	0	FEN1	FEN1	FEN1	FEN1
CG6046	Bin1	15710	4266	1	2	0	SAP18	SAP18	SAP18	SAP18
CG6443	CG6443	15736	4321	1	2	0	C20orf43	2410001C21RIK	C20orf43	2410001C21RIK
CG32343	CG32343	15741	4326	1	2	0	ENSG00000143458	GABPB1	ENSG00000143458,GABPB2/GABPAP	GABPB1,GABPB2
CG9342	Mtp	15775,15776	5414	1	2	0	MTTP	MTTP	MTTP	MTTP
CG7865	PNGase	15782	5431	1	2	0	NGLY1	NGLY1	NGLY1	NGLY1
CG5955	CG5955	15838	5538	1	2	0	TDH	TDH	TDH	TDH
CG7049	CG7049	15846,15847	5854	1	2	1	SUMF1	SUMF1	SUMF1	SUMF1
CG14290	CG14290	15858	3944	1	2	0	BRP44L	BRP44L	BRP44L	BRP44L
CG12031	MED14	15877	4081	1	2	0	CRSP2	MED14	CRSP2	MED14
CG7999	MED24	15878	4083	1	3	0	THRAP4	MED24	THRAP4	MED24
CG6339	rad50	15879	4104	1	2	0	RAD50	RAD50	RAD50	RAD50
CG2525	Hus1-like	15880,15881	4106	1	2	0	ENSG00000136273	HUS1	ENSG00000136273,HUS1/HUS1B	HUS1,HUS1B
CG15535	CG15535	26824,26825	12878	1	3	0	CCDC59	CCDC59	CCDC59	CCDC59
CG15929	lin-52	26830,26831	12885	1	3	0	LIN52	LIN52	LIN52	LIN52,GM7020
CG1707	CG1707	26832	12888	1	3	0	GLO1	GLO1	GLO1	GLO1
CG14235	CG14235	26848	13061	1	4	0	COX6B1	COX6B2,COX6B1	COX6B1,COX6BP3	COX6B2,COX6B1
CG3694	Ggamma30A	26872,26873	13178	1	0	0	GNG13	GNG13	GNG13	GNG13
CG7664	crp	26885,26886	13194	1	3	1	TFAP4	TCFAP4	TFAP4	TCFAP4
CG7771	sim	26888,26890	13195	1	3	0	SIM1	SIM1	SIM1,SIM2	SIM1,SIM2
CG8789	wnd	26910	13786	1	3	0	MAP3K12	MAP3K12	MAP3K12,MAP3K13	MAP3K12
CG9712	TSG101	23944	14295	1	2	0	TSG101	TSG101	TSG101	TSG101
CG9735	Aats-trp	23949,23951	14300	1	2	0	WARS	WARS	WARS	WARS
CG2864	Parg	23962,23964	8729	1	2	0	PARG	PARG	PARG	PARG
CG9450	tud	24031	14219	1	2	0	TDRD6	TDRD1	TDRD6,ENSG00000198639	TDRD1
CG2929	Pi4KIIalpha	25458,25459,40995	9857	1	2	0	ENSG00000043822	PI4K2B	ENSG00000043822,PI4K2B	PI4K2B,PI4K2A
CG2957	mRpS9	25462,25463	9866	1	3	0	MRPS9	MRPS9	MRPS9	MRPS9
CG2995	G9a/Dsim\GD16494	25473,25474	9876	1	2	0	EHMT2,ENSG00000206376,ENSG00000137324	EHMT2	EHMT2,ENSG00000206376,ENSG00000137324,EHMT1	EHMT2,EHMT1
CG6049	CG6049	25497	9921	1	3	0	HTATSF1	HTATSF1	HTATSF1	HTATSF1
CG7611	CG7611	25511	9929	1	2	0	WDR26	WDR26	WDR26	WDR26
CG7706	CG7706	25524	9943	1	3	1	SLC4A1AP	SLC4A1AP	SLC4A1AP	SLC4A1AP
CG7717	Mekk1	25528,25529	9945	1	2	0	MAP3K4	MAP3K4	MAP3K4	MAP3K4
CG7742	CG7742	25535,25536	9953	1	2	0	TBC1D19	TBC1D19	TBC1D19	TBC1D19
CG8174	SRPK	26933	13826	1	2	0	SRPK1	SRPK1	SRPK1,SRPK2,SRPK3	SRPK1,SRPK2,SRPK3
CG8205	fus	26946	13841	1	2	0	RBM35A	ESRP2	RBM35B,RBM35A	ESRP2,ESRP1
CG8431	Aats-cys	26959,45611	13923	1	2	0	CARS	CARS	CARS	CARS
CG8624	melt	26995	13990	1	2	0	VEPH1	VEPH1	VEPH1	VEPH1
CG9346	CG9346	27013	14194	1	3	0	ENSG00000163714	2610101N10RIK	ENSG00000163714	2610101N10RIK
CG9491	Gef26	27015,27017	14231	1	2	1	RAPGEF2	RAPGEF6	RAPGEF2,RAPGEF6/FNIP1	RAPGEF6,RAPGEF2
CG9542	CG9542	27018,45620,45621,45622	14245	1	2	1	AFMID	AFMID	AFMID	AFMID
CG9588	CG9588	27024,47762	14259	1	2	0	PSMD9	PSMD9	PSMD9	PSMD9
CG9596	CG9596	27025,27026	14264	1	3	0	ENSG00000089195	TRMT6	ENSG00000089195	TRMT6
CG8039	mRpL19	29473,29474	14902	1	2	0	MRPL19	MRPL19	MRPL19	MRPL19
CG2185	elm	29477	14905	1	2	0	ENSG00000187446	1500003O03RIK	ENSG00000166869,ENSG00000187446	1500003O03RIK,MGI:3645110
CG9590	CG9590	29482,29483	14911	1	4	0	C5orf3	FAM114A2	FAM114A1,C5orf3	FAM114A2,FAM114A1
CG7006	CG7006	29512,29514	14934	1	2	0	NIP7	NIP7	NIP7	NIP7
CG3224	CG3224	29561	14959	1	2	0	ZNF593	ZFP593	ZNF593	ZFP593
CG9643	CG9643	24081	14280	1	2	0	ENSG00000203791	METTL10	ENSG00000203791	METTL10
CG8419	CG8419	24097	13920	1	3	0	TRIM45	TRIM45	TRIM45	TRIM45
CG8439	Cct5	24098	13925	1	2	1	CCT5	CCT5	CCT5	CCT5
CG8449	CG8449	24102	13930	1	2	0	TBC1D5	TBC1D5	TBC1D5	TBC1D5
CG8461	CG8461	24103	13931	1	2	0	C6orf153	BC011248	C6orf153	BC011248
CG8464	HtrA2	24104,24106	13932	1	2	0	HTRA2	HTRA2	HTRA2,HTRA3	HTRA2
CG8493	Den1	24109,24110	13943	1	3	0	SENP8	SENP8	SENP8	SENP8
CG8497	Rhp	24111	13945	1	2	0	RHPN2	RHPN2	RHPN2,RHPN1	RHPN2,RHPN1
CG8506	Rbsn-5	24114	13947	1	3	0	ZFYVE20	ZFYVE20	ZFYVE20	ZFYVE20
CG8531	CG8531	24120,24122	13954	1	2	0	DNAJC11	DNAJC11	DNAJC11	DNAJC11
CG8580	akirin	24130	13974	1	2	1	C6orf166	AKIRIN2	C1orf108,C6orf166	AKIRIN2,AKIRIN1
CG8635	CG8635	24131,24132	13991	1	2	1	ZC3H15	ZC3H15	ZC3H15	ZC3H15
CG9246	CG9246	24136	14163	1	3	0	NOC2L	NOC2L	NOC2L	NOC2L
CG9320	ns4	24141	14185	1	4	0	GNL1,ENSG00000206492,ENSG00000206412	GNAL1	GNL1,ENSG00000206492,ENSG00000206412	GNAL1
CG9351	flfl	24143	14196	1	2	0	SMEK1	SMEK1	SMEK2,SMEK1	SMEK1,SMEK2
CG7757	CG7757	25547,25548	9957	1	2	0	PRPF3	PRPF3	PRPF3	PRPF3
CG7762	Rpn1	25549	9959	1	3	0	PSMD2	PSMD2	PSMD2	PSMD2,GM5422
CG3000	rap	25550,25553	9960	1	3	1	FZR1	FZR1	FZR1	FZR1
CG3027	pyd3	25609,25610	10029	1	3	0	UPB1	UPB1	UPB1	UPB1
CG9212	Nipsnap	28115,28116	12544	1	2	0	NIPSNAP1	NIPSNAP1	GBAS,NIPSNAP1	NIPSNAP1,GBAS
CG9328	CG9328	28125,28126	12549	1	2	0	FAM107B	FAM107B	FAM107B,FAM107A	FAM107B,FAM107A
CG9375	Ras85D	28129	12553	1	2	0	KRAS	HRAS1	HRAS,KRAS	HRAS1,NRAS,KRAS
CG9378	Rlc1	28130	12554	1	3	0	MRPL47	MRPL47	MRPL47	MRPL47
CG9401	mago	28132	12556	1	2	0	ENSG00000111196,MAGOH	MAGOHB,MAGOH	ENSG00000111196,MAGOH	MAGOHB,MAGOH
CG9636	CG9636	28133,28134	12561	1	4	1	CUEDC2	CUEDC2	CUEDC2	CUEDC2
CG9805	eIF3-S10	28140	12569	1	2	0	EIF3S10	EIF3A	EIF3S10	EIF3A
CG9881	p16-ARC	28141,28143	12571	1	3	0	ARPC5L	ARPC5	ARPC5L,ARPC5	ARPC5,GM16372,ARPC5L,GM6500
CG31800	CG31800	28162	13481	1	2	0	C1orf50	AU022252	C1orf50	AU022252
CG7980	RabX5	28169,28168	12340	1	2	0	RAB34	RAB34	RAB34,RAB36	RAB34,RAB36
CG7989	l(2)k07824	28172,28173	12345	1	2	0	UTP18	UTP18	UTP18	UTP18
CG8032	CG8032	28175,28176	12358	1	5	1	SMOX	SMOX	SMOX,PAOX	SMOX,PAOX
CG8038	CG8038	28179	12360	1	2	0	POP4	POP4	POP4	POP4
CG8043	CG8043	28181	12362	1	2	0	C1orf69	A230051G13RIK	C1orf69	A230051G13RIK
CG8064	CG8064	28182,28183,49076	12366,17169	1	2,3	1,0	WDR3	WDR3	WDR3	WDR3
CG8069	Phax	28189,28190	12369	1	2	0	RNUXA	PHAX	RNUXA	PHAX
CG8085	RN-tre	28194	12373	1	2	0	USP6NL	USP6NL	USP6NL	USP6NL
CG9677	Int6	27032	14286	1	3	0	EIF3S6	EIF3E	EIF3S6	EIF3E
CG2086	drpr	27086	14423	1	2	0	MEGF10	MEGF10	MEGF10,ENSG00000187800,MEGF11	MEGF10,MEGF11,PEAR1
CG8890	Gmd	24148	13790	1	3	1	GMDS	GMDS	GMDS	GMDS
CG9242	bur	24152,24153	13797	1	2	0	GMPS	GMPS	GMPS	GMPS
CG9326	vari	24156,24157	13798	1	2	0	MPP6	MPP6	MPP6,MPP2	MPP6,MPP2
CG9900	mit(1)15	24171,24172	13807	1	2	1	ZW10	ZW10	ZW10	ZW10
CG9998	U2af50	24177	13809	1	2	0	U2AF2	U2AF2	U2AF2	U2AF2
CG8138	CG8138	24208,24209	13817	1	2	0	C4orf22	1700007G11RIK	C4orf22	1700007G11RIK
CG8144	ps	24214	13818	1	4	0	NOVA2,NOVA1	NOVA2	NOVA2,NOVA1	NOVA2,NOVA1
CG8149	CG8149	24216	13820	1	2	0	ENSG00000205323	SARNP	ENSG00000205323	SARNP,GM6563
CG8156	Arf51F	24224,24223	13822	1	2	0	ARF6	ARF6	ARF6	ARF6
CG3028	Ipp	25615	10033	1	2	0	INPP1	INPP1	INPP1	INPP1
CG3077	CG3077	25630,25631	10120	1	2	1	SNX21	SNX21	ENSG00000167208,SNX21	SNX21,SNX20
CG3099	CG3099	25636,25638	10125	1	2	0	HECW2	HECW2	HECW1,HECW2	HECW2,HECW1
CG31033	CG31033	25651,25652	10140	1	2	0	ATG16L1	ATG16L1	ATG16L1	ATG16L1
CG3105	CG3105	25661,25662	10147	1	3	0	PASK	PASK	PASK	PASK
CG6754	nbs	28215,28216	12399	1	2	0	NBN	NBN	NBN	NBN
CG6597	CG6597	28237	12417	1	2	0	DCUN1D4	DCUN1D4	DCUN1D4,DCUN1D5	DCUN1D4,DCUN1D5
CG8472	Cam	28242,28243	12423	1	3	0	CALM1/CALM3,CALM2,ENSG00000198668	CALM2	CALM1/CALM3,CALM2,ENSG00000198668	CALM2
CG9586	CG9586	28250,28251	12425	1	2	1	CCDC43	CCDC43	CCDC43	CCDC43
CG14802	MED18	28264,28265	12434	1	2	0	MED18	MED18	MED18	MED18
CG18505	Acyp2	28285,28286	12453	1	2	0	ACYP1	ACYP1	ACYP1	ACYP1
CG1084	Cont	28294	12610	1	2	0	CNTN3	CNTN3	CNTN1,CNTN6,CNTN4,CNTN2,CNTN5,CNTN3	CNTN3,CNTN4,CNTN6,CNTN1
CG8183	Khc-73	24225,24226	13829	1	2	1	KIF13A	KIF13A	KIF13B,KIF13A	KIF13A
CG8199	CG8199	24231,24232	13838	1	2	0	TMEM91/BCKDHA	BCKDHA	TMEM91/BCKDHA	BCKDHA
CG8211	CG8211	24237,24239	13846	1	3	0	INTS2	INTS2	INTS2	INTS2
CG8233	Rcd1	24248	13852	1	2	0	ENSG00000114982	4632411B12RIK	ENSG00000114982	4632411B12RIK
CG8239	CG8239	24253	13855	1	2	0	MVD	MVD	MVD	MVD
CG8251	Pgi	24257,24258	13860	1	3	0	GPI	GPI1	GPI	GPI1
CG8274	Mtor	24265	13871	1	3	1	TPR	TPR	TPR	TPR
CG8282	Snx6	24275,24276	13877	1	2	1	SNX6	SNX6	SNX5,SNX6,ENSG00000172803	SNX6,SNX32,SNX5
CG8288	mRpL3	24278	13879	1	2	0	MRPL3	MRPL3	MRPL3	MRPL3
CG8395	Rrp42	24305,24306	13914	1	2	0	EXOSC7	EXOSC7	EXOSC7	EXOSC7
CG8402	PpD3	24308,24309	13916	1	2	0	PPP5C	PPP5C	PPP5C	PPP5C
CG3121	CG3121	25712,25713	10192	1	2	1	RSHL3	RSPH4A	RSHL1,RSHL3	RSPH4A,RSHL1
CG31352	CG31352	25750	10234	1	4	1	ABLIM3	ABLIM1	ABLIM1,ABLIM3,ABLIM2	ABLIM1,ABLIM3,ABLIM2
CG31550	CG31550	25779	10294	1	2	0	SF4	SF4	SF4	SF4
CG31618	His2A:CG31618	25782,25783	10304	1	3	0	HIST2H2AB	MGI:3648070,H2AFJ	HIST1H2AB,H2AFJ,HIST1H2AK,HIST1H2AH,HIST3H2A,HIST1H2AL,HIST1H2AC,H2AFX,HIST1H2AJ,HIST1H2AE,ENSG00000203812,HIST2H2AA4/HIST2H2AA3,HIST2H2AB,HIST2H2AC,HIST1H2AG,HIST1H2AA,HIST1H2AM,HIST1H2AD	MGI:3648070,H2AFJ,HIST2H2AC,HIST3H2A,HIST1H2AI,HIST1H2AF,HIST1H2AK,HIST1H2AH,HIST1H2AL,HIST1H2AA,H2AFX
CG10997	Clic	28302	12617	1	2	0	CLIC2	CLIC5	CLIC5,CLIC2,CLIC4,ENSG00000096238,CLIC3,ENSG00000206394,CLIC6,ENSG00000174074	CLIC5,CLIC4,CLIC6,CLIC1,CLIC3
CG1903	sno	28341	12727	1	0	0	SBNO1	SBNO1	SBNO1	SBNO1
CG3695	MED23	28361,28363	12772	1	3	1	CRSP3	MED23	CRSP3	MED23
CG4145	Cg25C	28369,28368	12784	1	2	0	COL4A5	COL4A5	COL4A5,COL4A1,COL4A3	COL4A5,COL4A1,COL4A3,COL4A4,COL4A6
CG10354	Rat1	27254	6954	1	2	0	XRN2	XRN2	XRN2	XRN2
CG2331	TER94	24354	9777	1	2	0	VCP	VCP	VCP	VCP
CG1925	mus205	24472	1700	1	2	0	REV3L	REV3L	REV3L	REV3L
CG13827	CG13827	24481	198	1	2	0	PEX11G	PEX11C	PEX11G	PEX11C
CG3184	CG3184	25880	10384	1	2	0	WDR85	WDR85	WDR85	WDR85
CG5510	CG5510	28393	12803	1	0	0	LMAN2	LMAN2	LMAN2L,LMAN2	LMAN2,LMAN2L
CG5684	Pop2	28396	12804	1	3	0	CNOT7	CNOT7	CNOT7,CNOT8	CNOT7,CNOT8
CG5714	ecd	28397,28398	12805	1	3	1	ECD	ECD	ECD	ECD
CG5813	chif	28400,28401	12807	1	2	0	DBF4	DBF4	DBF4	DBF4
CG5919	CG5919	28402,28403	12808	1	2	0	IDI1	IDI1	IDI2,IDI1	IDI1,IDI2
CG6643	CG6643	28418,28419	12820	1	2	0	FAM62B	ESYT2	FAM62A,FAM62B,FAM62C	ESYT2,ESYT1,ESYT3
CG10679	Nedd8	28444,28445	12964	1	3	0	NEDD8	NEDD8	NEDD8	NEDD8
CG3936	N	27229	14477	1	3	0	NOTCH1	NOTCH1	NOTCH2,NOTCH1	NOTCH1,NOTCH2
CG1065	Scsalpha/Dpse\GA23751	27295,27298	7052	1	2	1	SUCLG1	SUCLG1	SUCLG1	SUCLG1
CG10682	vih	27306	7061	1	3	0	UBE2C	UBE2C	ENSG00000179964,UBE2C	UBE2C
CG1078	Fip1	27317	7090	1	3	0	FIP1L1	FIP1L1	FIP1L1	FIP1L1
CG10803	CG10803	27318	7095	1	3	0	TROVE2	TROVE2	TROVE2	TROVE2
CG1347	CG1347	24515	7668	1	3	0	RB1CC1	RB1CC1	RB1CC1	RB1CC1
CG1250	sec23	24552	7746	1	2	0	SEC23A	SEC23A	SEC23B,SEC23A	SEC23A,SEC23B
CG31866	Ada1-2	25899	10391	1	5	1	TADA1L	TADA1L	TADA1L	TADA1L
CG31917	CG31917	25908	10407	1	2	1	ZNHIT1	ZNHIT1	ZNHIT1	ZNHIT1
CG31935	CG31935	25922	10413	1	2	0	RAB3GAP1	RAB3GAP1	RAB3GAP1	RAB3GAP1
CG10889	CG10889	27329,27330	7115	1	3	0	ZC3H12A	ZC3H12A	ZC3H12A,ZC3H12B,ENSG00000178199,ZC3H12C	ZC3H12A,ZC3H12B,ZC3H12C
CG10903	CG10903	27334	7119	1	3	0	WBSCR22	WBSCR22	WBSCR22	WBSCR22
CG5064	Srp68	27351	11522	1	3	0	SRP68	SRP68	SRP68	SRP68
CG5198	CG5198	27369,27370	11573	1	2	0	CD2BP2	CD2BP2	CD2BP2	CD2BP2
CG5208	Patr-1	27376,27378	11576	1	3	0	ENSG00000166889	PATL1	ENSG00000184710,ENSG00000166889	PATL1,PATL2
CG5222	CG5222	27380,45546	11584	1	2	1	ENSG00000104299	INTS9	ENSG00000104299	INTS9
CG5330	Nap1	27392	11609	1	2	0	NAP1L1	NAP1L1	NAP1L1,NAP1L4	NAP1L1,NAP1L4
CG5362	CG5362	27398,27399,41437	11625	1	2	0	MDH1	MDH1	MDH1	MDH1
CG13176	wash	24642,24643,39769	7950	1	2	0	FAM39DP	ORF19	ENSG00000146556,CXYorf1,ENSG00000155352,FAM39DP,ENSG00000181404	ORF19
CG13690	CG13690	24648	8094	1	4	0	RNASEH2A	RNASEH2A	RNASEH2A	RNASEH2A
CG4943	lack	24680,24681	11480	1	3	0	SMURF2	SMURF1	SMURF1,SMURF2	SMURF1,SMURF2
CG4247	mRpS10	25968	10514	1	2	0	MRPS10	MRPS10	MRPS10	MRPS10
CG5411	Pde8	25976	10547	1	4	0	PDE8B	PDE8B	PDE8A,PDE8B	PDE8B,PDE8A
CG6213	Vha13	25985,25986	10564	1	2	1	ATP6V1G1	ATP6V1G2	ATP6V1G1,ATP6V1G3	ATP6V1G2,ATP6V1G1,ATP6V1G3
CG6391	Aps	25996	10570	1	3	0	NUDT3	NUDT3	NUDT4,NUDT3,NUDT10,NUDT11	NUDT3,NUDT4,NUDT10,NUDT11
CG7039	CG7039	26007	10590	1	2	0	ARFRP1	ARFRP1	ARFRP1	ARFRP1
CG7490	RpLP0	28618,28619	13189	1	2	0	RPLP0	MGI:88066	RPLP0	MGI:88066,GM8730,GM9093
CG7556	CG7556	28621,28622	13191	1	2	0	DNAJC1	DNAJC1	DNAJC1	DNAJC1
CG7779	Cng	28625,29046	13196	1	2	0	CNGA3	CNGA3	CNGA3,CNGA2,CNGA1	CNGA3,CNGA2,CNGA1
CG7826	mnb	28628	13197	1	2	0	DYRK1A	DYRK1A	DYRK1A	DYRK1A
CG5407	Sur-8	27410,27411	11639	1	2	0	SHOC2	SHOC2	SHOC2	SHOC2
CG5422	Rox8	27415,41439	11645	1	4	0	TIAL1	TIA1	TIAL1,TIA1	TIA1,TIAL1
CG5495	Txl	27435,27436	11673	1	2	0	TXNL1	TXNL1	TXNL1	TXNL1
CG5498	CG5498	27439,27440	11674	1	2	0	CHMP7	CHMP7	CHMP7	CHMP7
CG5515	CG5515	27447	11678	1	2	0	RWDD1	RWDD1	RWDD1	RWDD1
CG5516	CG5516	27449	11679	1	3	1	ZCCHC10	ZCCHC10	ZCCHC10	ZCCHC10
CG5543	CG5543	27453,27454,41441	11687	1	3	0	WDR70	WDR70	WDR70	WDR70
CG5643	wdb	27470	11718	1	2	0	PPP2R5E	PPP2R5E	PPP2R5E,PPP2R5A	PPP2R5E,PPP2R5A
CG5654	yps	27472,27473	11722	1	2	0	YBX1	YBX1	YBX2,CSDA,ENSG00000173616,YBX1,ENSG00000197907	YBX1,CSDA,YBX2,E130201H02RIK
CG4945	CG4945	24683	11481	1	3	1	SBK1	SBK1	SBK1	SBK1,SBK2
CG4966	CG4966	24687,24688	11488	1	3	0	HPS4	HPS4	HPS4	HPS4
CG6233	Ufd1-like	24700	11868	1	3	0	UFD1L	UFD1L	UFD1L	UFD1L
CG6546	Bap55	24703,24704	11955	1	2	0	ACTL6B	ACTL6B	ACTL6B,ACTL6A	ACTL6B,ACTL6A
CG5548	CG5548	24714	10732	1	2	0	NDUFB7	NDUFB7	NDUFB7	NDUFB7
CG6192	Reps	24719	10740	1	3	0	REPS2,REPS1	REPS1	REPS2,REPS1	REPS1,REPS2
CG3225	CG3225	24725,24726	10834	1	3	1	DHX35	DHX35	DHX35	DHX35
CG32371	CG32371	24735,25221	10868	1	3	1	MAPRE1	MAPRE1	MAPRE1,MAPRE2,MAPRE3	MAPRE1,MAPRE3,MAPRE2
CG3312	Rnp4F	24743	10932	1	2	0	SART3	SART3	SART3	SART3
CG3469	betaggt-I	24759	10976	1	2	0	PGGT1B	PGGT1B	PGGT1B	PGGT1B
CG3527	CG3527	24762	10999	1	2	0	EMG1	EMG1	EMG1	EMG1
CG9012	Chc	24789,23666	14095	1	3	0	CLTC	CLTC	CLTCL1,CLTC	CLTC
CG3248	Cog3	26054,26055	10679	1	2	0	COG3	COG3	COG3	COG3
CG3983	ns1	26066	10699	1	2	0	GNL3L	GNL3L	GNL3L	GNL3L
CG4074	CG4074	26071,39758	10701	1	2	1	DSCR3	DSCR3	DSCR3	DSCR3
CG4599	Tpr2	26077	10712	1	2	0	DNAJC7	DNAJC7	DNAJC7	DNAJC7
CG5493	CG5493	26082	10731	1	2	0	CDO1	CDO1	CDO1	CDO1
CG7891	Gie	26085	10612	1	2	0	ARL8B	ARL8B	ARL8B,ARL8A	ARL8B,ARL8A
CG7356	Tg	26100,26101	10774	1	2	0	TGM1	TGM1	F13A1,TGM1	TGM1,F13A1
CG3294	CG3294	26110,26111	10784	1	2	1	ZRSR2	ZRSR2	ENSG00000174044,ZRSR2	ZRSR2,ZRSR1
CG32165	CG32165	26112,26114	10805	1	2	0	IPO4	IPO4	IPO4	IPO4
CG32333	CG32333	26118	10859	1	3	0	KIAA1411	FAM135A	KIAA1411,ENSG00000147724	FAM135A
CG1550	CG1550	26129,25121	9041	1	2	0	TTLL12	TTLL12	TTLL12	TTLL12
CG5690	CG5690	28651	11735	1	2	0	CNTROB	CNTROB	CNTROB	CNTROB
CG5757	CG5757	28654,27504	11759	1	3	0	DTYMK	DTYMK	DTYMK	DTYMK
CG9764	yrt	28674	13224	1	2	0	EPB41L5	EPB4.1L5	EPB41L4B,EPB41L5	EPB4.1L5,EPB4.1L4B
CG10584	CG10584	28682	13232	1	2	0	C16orf68	BC024814	C16orf68	BC024814
CG10233	retinophilin	28702	13251	1	5	0	C10orf83	MORN4	C10orf83	MORN4
CG5676	CG5676	28726	13307	1	2	0	FUNDC2,FUNDC1	1700034I23RIK	ENSG00000182814,ENSG00000187103,FUNDC2,FUNDC1	1700034I23RIK,FUNDC2,FUNDC1
CG13232	BBS4	28772	13465	1	3	0	BBS4	BBS4	BBS4	BBS4
CG31076	CG31076	28776	13469	1	3	0	C10orf11	1700112E06RIK	C10orf11	1700112E06RIK
CG5663	Dip-C	27475,27476	11728	1	2	0	PEPD	PEPD	PEPD	PEPD
CG5721	CG5721	27488,27489	11746	1	2	0	ARMC6	ARMC6	ARMC6	ARMC6
CG5729	Dgp-1	27490,27492	11749	1	4	0	GTPBP1	GTPBP1	GTPBP1	GTPBP1
CG5733	Nup75	27495	11751	1	2	1	NUP85	NUP85	NUP85	NUP85
CG5794	CG5794	27517	11771	1	3	0	USP34	USP34	USP34	USP34
CG5826	Prx5037	27521	11779	1	3	0	PRDX3	PRDX3	PRDX3	PRDX3
CG5841	mib1	27525,27526	11786	1	3	0	MIB1	MIB1	MIB1	MIB1
CG5889	Mdh	27535	11796	1	2	0	ME3	ME3	ME3	ME3
CG6084	CG6084	27551,27552	11810	1	2	0	AKR1B1	AKR1B7	AKR1B10,AKR1B1	AKR1B7,AKR1B10,AKR1B8,AKR1B3
CG1381	CG1381	24797,24798	8123	1	2	0	MRTO4	GM9178	MRTO4	GM9178,MRTO4
CG13867	MED8/Dyak\Arc32	24806,24807	8141	1	4	0	MED8	MED8	MED8	MED8
CG13880	mRpL17	24809,24810	8149	1	2	0	MRPL17	MRPL17	MRPL17	MRPL17
CG1404	ran	24835	8203	1	2	1	RAN	RAN	RAN	RAN,RASL2-9,1700009N14RIK
CG1410	waw	24845,50568	8221,17591	1	3,2	0	GUF1	GUF1	GUF1	GUF1
CG14353	CG14353	24860,24861	8301	1	5	0	PPP3R1	WDR92	PPP3R1	WDR92
CG14618	CG14618	24879	8380	1	2	0	RG9MTD2	RG9MTD2	RG9MTD2	RG9MTD2
CG3253	CG3253	26159	10917	1	4	1	B3GNT1	B3GNT1	B3GNT1	B3GNT1
CG3254	pgant2	26162,26163	10918	1	2	0	GALNT2	GALNT2	GALNT2	GALNT2
CG3416	Mov34	26183	10960	1	2	1	PSMD7	PSMD7	PSMD7	PSMD7
CG3422	Pros28.1	26187,26188	10962	1	2	1	PSMA8	PSMA8	PSMA7,PSMA8	PSMA8,PSMA7
CG3425	T3dh	26190,26191	10964	1	2	0	ADHFE1	ADHFE1	ADHFE1	ADHFE1
CG3445	phol	26196	10970	1	4	1	YY1	YY1	YY1	YY1
CG3495	Gmer	26208	10987	1	2	0	TSTA3	TSTA3	TSTA3	TSTA3
CG3532	CG3532	26220,26221	11002	1	2	1	GCC2	GCC2	GCC2	GCC2
CG6302	l(3)01239	28794	13510	1	3	0	PFDN2	PFDN2	PFDN2	PFDN2
CG1660	Tim9a	28801	13571	1	2	0	TIMM9	TIMM9	TIMM9	TIMM9
CG1728	Tim8	28805,40331,40332,29583	13633	1	2	0	TIMM8B	TIMM8B	TIMM8B	TIMM8B
CG2986	oho23B	28822,28823	13670	1	2	0	ENSG00000186659	RPS21	ENSG00000186659	RPS21,GM5963
CG7580	CG7580	28839	13716	1	2	0	UQCRQ	UQCRQ	UQCRQ	UQCRQ
CG8261	Ggamma1	28844	13720	1	3	0	GNG12	GNG12	ENSG00000133136,GNG11,ENSG00000182625,GNG12,GNG8,GNG4,GNG2,GNG3,GNG5	GNG12,GNG7,GM5741,GNG2,GNG3,GNG4,GNG8,GNG5,GNG10,MGI:3645617,GNG11
CG8495	RpS29	28849,28850	13723	1	2	0	RPS29	RPS29	RPS29	RPS29,GM7079,GM7618,GM6134,GM5735
CG8432	Rep	28864,28866	13780	1	2	0	CHM	CHM	CHML,CHM	CHM,CHML
CG6091	CG6091	27559	11813	1	4	0	OTUD5	OTUD5	OTUD5	OTUD5
CG6093	abo	27562,27561	11814	1	4	0	DET1	DET1	DET1	DET1
CG6094	CG6094	27564	11815	1	3	1	ICT1	ICT1	ICT1	ICT1
CG6320	Ca-beta	27581	11888	1	4	1	CACNB2	CACNB2	CACNB2,CACNB4,CACNB1	CACNB2,CACNB1,CACNB4
CG6345	CG6345	27588,27589	11896	1	2	0	CDK5RAP1	CDK5RAP1	CDK5RAP1	CDK5RAP1
CG6369	Smg6	27598,27599	11903	1	3	0	SMG6	SMG6	SMG6	SMG6
CG6375	pit	27600	11905	1	2	1	DDX18	DDX18	DDX18	DDX18
CG6385	CG6385	27601,27602	11909	1	2	0	SARDH	SARDH	SARDH	SARDH
CG4878	eIF3-S9	27609,26651	11456	1	2	0	EIF3S9	EIF3B	EIF3S9	EIF3B
CG6422	CG6422	27614,27615	11921	1	2	0	YTHDF2	YTHDF2	YTHDF3,YTHDF1,YTHDF2	YTHDF2,YTHDF3,YTHDF1
CG6428	CG6428	27622	11924	1	3	0	ENSG00000166183	ASPG	ENSG00000166183	ASPG
CG6451	blue	27630	11930	1	3	0	GPS2	NEURL4	GPS2	NEURL4
CG6502	E(z)	27645,27646	11942	1	3	0	EZH2	EZH2	EZH2,EZH1	EZH2,EZH1
CG14620	tilB	24881,24883	8381	1	2	0	LRRC6	LRRC6	LRRC6	LRRC6
CG14622	DAAM	24885	8382	1	2	1	DAAM1	DAAM1	DAAM2,DAAM1	DAAM1,DAAM2
CG2835	G-salpha60A	24958,24959	8547	1	2	0	GNAS	GNAL	GNAS	GNAL
CG2246	CG2246	24985,24987	8643	1	2	0	PRPSAP2	PRPSAP2	PRPSAP2,PRPSAP1	PRPSAP2,PRPSAP1
CG2381	Syt7	24988,24989	8644	1	2	0	SYT7	SYT7	SYT7	SYT7
CG3539	Slh	26223,26224	11003	1	2	0	SCFD1	SCFD1	SCFD1	SCFD1
CG3542	CG3542	26227,26229	11004	1	2	0	PRPF40A	PRPF40A	PRPF40B,PRPF40A	PRPF40A,PRPF40B
CG3605	CG3605	26250,26252	11027	1	2	0	SF3B2	SF3B2	SF3B2	SF3B2
CG3632	CG3632	26254	11033	1	2	0	MTMR3	MTMR3	MTMR3,MTMR4	MTMR3,MTMR4
CG3642	Clp	26259,26261	11037	1	3	0	CPSF4	CPSF4	CPSF4	CPSF4
CG3678	CG3678	26265,26267	11041	1	2	1	TTC35	TTC35	TTC35	TTC35
CG3688	l(2)35Bd	26269	11045	1	2	0	RNMT	RNMT	RNMT	RNMT
CG3714	CG3714	26275	11052	1	2	1	NAPRT1	NAPRT1	NAPRT1	NAPRT1
CG3733	Chd1	26277	11058	1	2	0	CHD2	CHD1	CHD1,CHD2	CHD1
CG18155	CG18155	26285,25297,42446	9522	1	2	0	ENSG00000176715	ACSF3	ENSG00000176715	ACSF3
CG3861	kdn	26301	11092	1	2	0	CS	CS	CS	CS,CSL
CG3931	Rrp4	26309,26310	11114	1	3	1	EXOSC2	EXOSC2	EXOSC2	EXOSC2
CG8843	sec5	28873,28874	13789	1	2	0	EXOC2	EXOC2	EXOC2	EXOC2
CG8245	CG8245	28878	13859	1	2	0	TMEM53	TMEM53	TMEM53	TMEM53
CG8273	CG8273	28887	13870	1	2	0	SON	SON	SON	SON
CG8276	bin3	28888	13872	1	4	0	BCDIN3	MEPCE	BCDIN3	MEPCE
CG8351	Tcp-1eta	28895	13899	1	2	0	CCT7	CCT7	CCT7	CCT7
CG8411	gcl	28896,28897	13917	1	3	1	GMCL1	GMCL1	GMCL1L,GMCL1	GMCL1,GM371,GMCL1L
CG8445	CG8445	28904	13927	1	2	0	BAP1	BAP1	BAP1	BAP1
CG8525	CG8525	28916	13951	1	2	0	DERA	DERA	DERA	DERA
CG8549	CG8549	28924	13961	1	2	0	SBDS	SBDS	SBDS	SBDS
CG8557	CG8557	28927,28928	13965	1	2	0	ARHGEF10	ARHGEF10	ARHGEF10,ARHGEF10L	ARHGEF10,ARHGEF10L
CG8611	CG8611	28936	13987	1	2	0	DDX31	DDX31	DDX31	DDX31
CG8725	CSN4	28941,28942	14010	1	3	0	COPS4	COPS4	COPS4	COPS4
CG6543	CG6543	27658,27659	11954	1	2	0	ECHS1	ECHS1	ECHS1	ECHS1
CG6549	fws	27661	11957	1	2	1	COG5	COG5	COG5	COG5
CG6567	CG6567	27666,27667	11964	1	2	0	LYPLAL1	LYPLAL1	LYPLAL1	LYPLAL1
CG6605	BicD	27683,27684	11974	1	3	0	BICD1	BICD1	BICD1,BICD2	BICD1,BICD2
CG6607	CG6607	27688	11976	1	2	0	CCDC128	KLRAQ1	CCDC128	KLRAQ1
CG6621	CG6621	27695	11983	1	2	0	TTC14	TTC14	TTC14	TTC14
CG6622	Pkc53E	27696	11984	1	2	0	PRKCA	PRKCA	PRKCB1,PRKCA,PRKCG	PRKCA,PRKCB,PRKCC
CG6713	Nos	27722,27725	12013	1	2	1	NOS1	NOS1	NOS3,NOS2A,NOS1	NOS1,NOS3
CG6719	CG6719	27726,27727	12016	1	3	0	VBP1	VBP1	VBP1	VBP1
CG6724	CG6724	27731	12018	1	2	0	WDR12	WDR12	WDR12	WDR12,GM4879
CG6760	l(3)70Da	27741	12029	1	2	0	PEX1	PEX1	PEX1	PEX1
CG3029	or	25014	8673	1	2	1	AP3S1	AP3S2	AP3S1	AP3S2,AP3S1,GM7603,GM5610
CG30499	CG30499	25016	8677	1	2	1	RPE	RPE	ENSG00000156367,RPE	RPE
CG3083	Prx6005	25020	8678	1	2	0	PRDX6	PRDX6	PRDX6	PRDX6,PRDX6-RS1
CG31069	spn-D	25025,25026	8683	1	2	0	RAD51C	RAD51C	RAD51C	RAD51C
CG3140	Adk2	25046	8693	1	3	0	AK2	AK2	AK2	AK2
CG15524	sas-6	25072,25073	9045	1	2	0	SASS6	SASS6	SASS6	SASS6
CG3263	Pka-R1	26328	11157	1	3	0	PRKAR1B	PRKAR1B	PRKAR1A,PRKAR1B	PRKAR1B,PRKAR1A
CG3988	gammaSnap	26345,26346	11182	1	3	0	NAPG	NAPG	NAPG	NAPG
CG3991	TppII	26348,26349	11183	1	2	0	TPP2	TPP2	TPP2	TPP2
CG3999	CG3999	26352	11185	1	2	0	GLDC	GLDC	GLDC	GLDC
CG4067	pug	26384,26385	11208	1	2	1	MTHFD1	MTHFD1	MTHFD1	MTHFD1
CG4071	Vps20	26387,26388	11211	1	2	0	CHMP6	CHMP6	CHMP6	CHMP6
CG4103	CG4103	26389,26390	11217	1	2	0	THG1L	THG1L	THG1L	THG1L
CG8760	CG34400	28945,28946	14018	1	2	0	PDZD11	PDZD11	PDZD11	PDZD11
CG8782	Oat	28950,28952	14026	1	3	0	OAT	OAT	OAT	OAT
CG8825	gkt	28958,28959	14039	1	2	0	TDP1	TDP1	TDP1	TDP1
CG8830	CG8830	28960	14040	1	2	0	USP35	USP38	USP38,USP35	USP38
CG9086	CG9086	28961,29775	14112	1	2	0	UBR2	UBR2	UBR2,UBR1	UBR2,UBR1
CG8882	Trip1	28976	14057	1	3	0	EIF3S2	EIF3I	EIF3S2	EIF3I
CG8892	CG8892	28985	14061	1	3	1	UBXD7	UBXN7	UBXD7	UBXN7
CG8912	Psi	28989,28990	14067	1	3	0	KHSRP	FUBP1	KHSRP,FUBP1,FUBP3	FUBP1,KHSRP,FUBP3
CG8920	CG8920	28998	14070	1	2	0	TDRD7	TDRD7	TDRD7	TDRD7
CG8962	Paf-AHalpha	29003	14082	1	2	0	PAFAH1B2	PAFAH1B2	PAFAH1B3,PAFAH1B2	PAFAH1B2,PAFAH1B3
CG9042	Gpdh	29013,29015	14102	1	3	0	GPD1	GPD1	GPD1,GPD1L	GPD1,GPD1L
CG9054	Ddx1	29017,29019	14106	1	2	0	DDX1	DDX1	DDX1	DDX1
CG6951	CG6951	27756,27758	12086	1	2	0	DCTD	DCTD	DCTD	DCTD
CG6987	SF2	27775,27776	12097	1	0	0	SFRS1	SFRS1	SFRS1	SFRS1
CG7020	DIP2	27796,27797	12105	1	2	0	DIP2C	DIP2A	DIP2B,DIP2C,DIP2A	DIP2A,DIP2B,DIP2C
CG7028	CG7028	27807,27808	12108	1	2	0	PRPF4B	PRPF4B	PRPF4B	PRPF4B
CG7053	CG7053	27815,27816	12115	1	2	1	C12orf44	9430023L20RIK	C12orf44	9430023L20RIK
CG15262	CG15262	25100	8957	1	2	0	CNOT2	CNOT2	CNOT2	CNOT2
CG2227	Gip	25150,25153	8831	1	2	0	HYI	HYI	HYI	HYI
CG2803	Tina-1	25160	8836	1	2	0	ENSG00000134864	A2LD1	ENSG00000134864	A2LD1
CG2807	CG2807	25161,25162	8837	1	2	0	SF3B1	SF3B1	SF3B1	SF3B1
CG2922	exba/Dyak\GE24159	25166	8839	1	2	0	BZW1	BZW1	BZW2,BZW1	BZW1,BZW2
CG7642	ry	25172,25175	8894	1	2	0	XDH	XDH	XDH	XDH
CG15100	CG15100	25191,25193	8907	1	2	0	MARS	MARS	MARS	MARS
CG4140	CG4140	26396	11227	1	3	1	ANKRD49	ANKRD49	ANKRD49	ANKRD49
CG4159	CG4159	26397	11232	1	2	1	PUS1	PUS1	PUS1	PUS1
CG4199	CG4199	26423,26424	11247	1	3	0	AIFM3	AIFM3	AIFM3	AIFM3
CG4233	Got2	26452	11257	1	2	0	GOT2	GOT2	GOT2	GOT2
CG4236	Caf1	26455,26456	11258	1	4	0	RBBP4	RBBP4	RBBP4	RBBP4
CG4237	Gap69C	26459,26460	11259	1	4	0	ARFGAP1	ARFGAP1	ARFGAP1	ARFGAP1
CG4265	Uch	26468,26469	11265	1	2	0	UCHL3	UCHL3	UCHL1,UCHL3	UCHL3,UCHL4,UCHL1
CG4272	CG4272	26479	11267	1	2	0	FAM130A1	CSRNP2	AXUD1,FAM130A1,FAM130A2	CSRNP2,CSRNP3
CG9147	CG9147	29050,29052	14136	1	2	1	ENSG00000164241	C330018D20RIK	ENSG00000164241	C330018D20RIK
CG9115	mtm	29032	14121	1	2	0	MTMR2	MTMR2	MTM1,MTMR1,MTMR2	MTMR2,MTMR1,GM4880,MTM1
CG9198	shtd	29072	14150	1	3	1	ANAPC1	ANAPC1	ANAPC1	ANAPC1
CG9220	CG9220	29084,29085	14159	1	2	0	CHSY1	CHSY1	CHSY1,ENSG00000198108	CHSY1,CHSY3
CG9296	PrBP	29096	14178	1	5	1	PDE6D	PDE6D	PDE6D	PDE6D
CG9313	CG9313	29098,29099	14181	1	4	1	DNAI1	DNAIC1	DNAI1	DNAIC1
CG9347	ninaB	29108	14195	1	3	1	RPE65	RPE65	RPE65,BCMO1,BCDO2	RPE65,BCO2,BCMO1
CG9398	king-tubby	29110,29111	14210	1	4	0	TUB	TUB	TULP1,TULP3,TUB	TUB,TULP3,TULP1
CG15441	Gs1l	29123,29122	14602	1	2	0	HDHD1A	HDHD1A	HDHD1A	HDHD1A
CG7095	CG42450	27846	12128	1	2	0	RGS9	RGS9	RGS11,RGS9	RGS9,RGS11
CG7099	CG7099	27847,27848	12130	1	2	0	GTF3C1	GTF3C1	GTF3C1	GTF3C1
CG7111	Rack1	27858	12135	1	3	0	GNB2L1	GNB2L1	GNB2L1	GNB2L1
CG7127	exo70	27867	12140	1	3	0	EXOC7	EXOC7	EXOC7	EXOC7
CG7137	CG7137	27884	12147	1	3	1	KIAA0409	RRP8	KIAA0409	RRP8
CG7168	CG7168	27894,27895	12157	1	3	0	COMMD2	COMMD2	COMMD2	COMMD2
CG7172	CG7172	27898	12158	1	2	0	GADD45GIP1	GADD45GIP1	GADD45GIP1	GADD45GIP1
CG7200	CG7200	27912,27913	12167	1	2	0	JMJD4	JMJD4	JMJD4	JMJD4
CG7207	CG7207	27914	12170	1	2	0	COL4A3BP	COL4A3BP	COL4A3BP	COL4A3BP
CG7215	CG7215	27916,27915	12173	1	3	0	UBL4A	UBL4	UBL4B,UBL4A	UBL4,UBL4B
CG7233	Snoo	27919,27920	12176	1	2	0	SKI,SKIL	SKIL	SKI,SKIL	SKIL,SKI
CG7261	CG7261	27930,27931	12185	1	3	0	TBCD	TBCD	TBCD	TBCD
CG7265	CG7265	27933	12188	1	2	0	DPH2	DPH2	DPH2	DPH2
CG16721	CG16721	25201	9190	1	2	0	TCP11L1	TCP11L1	TCP11L2,TCP11L1,TCP11	TCP11L1,TCP11L2,TCP11,1700008I05RIK
CG16725	Smn	25202,45447	9191	1	3	0	SMN1/SMN2,ENSG00000172062,ENSG00000197929	SMN1	SMN1/SMN2,ENSG00000172062,ENSG00000197929	SMN1
CG1673	CG1673	25204,25205	9192	1	2	1	BCAT1	BCAT1	BCAT1,BCAT2	BCAT1,BCAT2
CG17051	dod	25209,25210	9274	1	2	1	PIN1	PIN1	PIN1	PIN1
CG17146	Adk1	25214,25216	9294	1	2	1	AK1	AK1	AK1,AK5	AK1,AK5
CG17149	Su(var)3-3	25218	9296	1	2	0	AOF2	KDM1	AOF2	KDM1
CG17293	CG17293	25246,25248	9340	1	3	0	TMEM113	WDR82	TMEM113,ENSG00000185141	WDR82
CG17498	mad2	25262,25264	9396	1	2	0	MAD2L1	MAD2L1	MAD2L1	MAD2L1
CG18005	CG18005	25289,25290	9499	1	2	0	IK	IK	IK	IK
CG4300	CG4300	26500	11280	1	4	0	SMS	SMS	SMS	SMS
CG4311	Hmgs/Dsim\Hmgs	26504	11281	1	3	0	HMGCS1	HMGCS1	HMGCS2,HMGCS1	HMGCS1,HMGCS2
CG4335	CG4335	26515	11285	1	3	0	TMLHE	TMLHE	TMLHE	TMLHE
CG4351	CG4351	26517,26519	11291	1	3	0	ENSG00000123989	CHPF2,CHPF	ENSG00000033100,ENSG00000123989	CHPF2,CHPF
CG4510	Surf6	26544,26545	11333	1	2	0	SURF6	SURF6	SURF6	SURF6
CG4574	Plc21C	26557,26558	11359	1	2	0	PLCB1	PLCB1	PLCB3,PLCB1,PLCB2	PLCB1,PLCB3,PLCB2
CG4600	yip2	26562	11367	1	0	0	ACAA2	ACAA2	ACAA2	ACAA2
CG4629	CG4629	26573,26574	11378	1	2	0	ENSG00000177453	E130304F04RIK	ENSG00000177453	E130304F04RIK
CG6980	CG6980	29147,29148	14616	1	3	1	TTC12	TTC12	TTC12	TTC12
CG31999	CG31999	29153,29155	14620	1	3	0	FBLN2	FBLN2	FBLN2,FBLN1	FBLN2,FBLN1
CG3337	CG3337	29169,29170	14625	1	3	0	ENSG00000150756	FAM173B	ENSG00000150756	FAM173B
CG12019	Cdc37	29182	14633	1	2	1	CDC37	CDC37	CDC37	CDC37
CG30338	CG30338	29188	14637	1	3	0	RWDD2,C21orf6	RWDD2A	RWDD2,C21orf6	RWDD2A,RWDD2B
CG16717	CG16717	29199	14640	1	2	1	MPPED2	MPPED1	ENSG00000186732,MPPED2	MPPED1,MPPED2
CG17737	CG17737	29216	14502	1	2	1	EIF1	EIF1	EIF1,EIF1B	EIF1,GM6900,EIF1B,GM16378,GM5450,GM5471,GM5265,GM6428,GM6155
CG7281	CycC	27937	12193	1	3	0	CCNC	CCNC	CCNC	CCNC
CG7332	CG7332	27960	12203	1	3	0	C10orf97	FAM188A	C10orf97	FAM188A
CG7351	PCID2	27966,27968	12209	1	3	0	PCID2	PCID2	PCID2	PCID2
CG7371	CG7371	27984,27985	12217	1	3	0	VPS52	VPS52	VPS52,ENSG00000206214,ENSG00000206286	VPS52
CG7421	Nopp140	27995,45582	12231	1	2	0	NOLC1	NOLC1	NOLC1	NOLC1
CG7430	CG7430	28011	12237	1	3	0	DLD	DLD	DLD	DLD
CG7433	CG7433	28014	12238	1	2	0	ABAT	ABAT	ABAT	ABAT
CG7436	Nmt	28019,28021	12241	1	2	0	NMT2	NMT1	NMT1,NMT2	NMT1,NMT2
CG7441	CG7441/Dsim\GD14730	28027	12243	1	3	0	WARS2	WARS2	WARS2	WARS2
CG18375	ASPP	25332	9567	1	3	0	TP53BP2	PPP1R13B	TP53BP2,PPP1R13B	PPP1R13B,TRP53BP2
CG18473	CG18473	25341,25342	9585	1	3	0	PTER	PTER	PTER	PTER
CG1848	LIMK1	25343,25344	9586	1	2	0	LIMK1	LIMK1	LIMK1,LIMK2	LIMK1,LIMK2
CG4643	Fsn	26577,26578	11383	1	2	1	ENSG00000174013	FBXO45	ENSG00000174013	FBXO45
CG4703	Arc42	26601,26603	11398	1	4	0	ACADS	ACADS	ACADS	ACADS
CG4735	shu	26615	11412	1	2	0	FKBP6	FKBP6	FKBP6,ENSG00000146722	FKBP6
CG4751	CG4751	26623	11417	1	3	0	ENSG00000008382	MPND	ENSG00000008382	MPND
CG4764	CG4764	26625	11421	1	2	0	VPS29	VPS29	VPS29	VPS29
CG4798	l(2)k01209	26627	11430	1	3	1	UCKL1	UCKL1	UCKL1	UCKL1
CG4841	CG4841	26645,26646	11444	1	4	1	KIAA1109	4932438A13RIK	KIAA1109	4932438A13RIK
CG4904	Pros35	26653	11466	1	2	0	PSMA1	PSMA1	PSMA1	PSMA1
CG4909	POSH	26655,26657	11467	1	2	0	SH3RF1	SH3RF3	SH3RF1	SH3RF3
CG4954	eIF3-S8	26664,26667	11485	1	2	1	EIF3S8	EIF3C	EIF3S8,ENSG00000205609	EIF3C
CG4975	CG4975	26673	11493	1	2	0	ATXN10	ATXN10	ATXN10	ATXN10
CG4980	CG4980	26675,26676	11494	1	3	1	BCAS2	BCAS2	BCAS2	BCAS2
CG5004	CG5004	26683	11501	1	2	0	PHLDB1	PHLDB2	PHLDB1,PLCXD2/PHLDB2	PHLDB2,PHLDB1
CG15434	CG15434	29236	14554	1	0	0	NDUFA2	NDUFA2	NDUFA2	NDUFA2
CG13628	Rpb10	29253	14573	1	2	0	POLR2L	POLR2L	POLR2L	POLR2L
CG1900	Rab40	29259	14662	1	2	0	RAB40C	RAB40C	ENSG00000102128,RAB40A,RAB40C,RAB40B	RAB40C,RAB40B
CG9783	CG34357	29276	14677	1	2	0	GUCY2F	GUCY2F	GUCY2D,GUCY2F	GUCY2F,GUCY2E
CG9799	CG9799	29280	14682	1	3	0	WDR36	WDR36	WDR36	WDR36
CG9836	CG9836	29295	14694	1	2	0	ISCU	ISCU	ISCU	ISCU,GM16437
CG9862	Rae1	29302	14705	1	2	0	RAE1	RAE1	RAE1	RAE1
CG9886	CG9886	29320,29321,47671	14712,17142	1	2	0	ENSG00000168237	GLYCTK	ENSG00000168237	GLYCTK
CG9914	CG9914	29322,29323	14720	1	2	0	CRYL1	CRYL1	CRYL1	CRYL1
CG7507	Dhc64C	28053,28054	12258	1	2	0	DYNC1H1	DYNC1H1	DYNC1H1	DYNC1H1
CG7516	CG7516	28058	12261	1	2	0	NOL10	NOL10	NOL10	NOL10
CG7560	CG7560	28061,28063	12274	1	2	0	MTHFR	MTHFR	MTHFR	MTHFR
CG7958	tna	28070,28071	12331	1	2	0	ZMIZ1	ZMIZ1	ZMIZ1,ZMIZ2	ZMIZ1,ZMIZ2
CG7972	mus301	28072	12336	1	3	0	ENSG00000163312	HELQ	ENSG00000163312	HELQ
CG8517	CG8517	28093,28094	12528	1	3	0	TXN2	TXN2	TXN2	TXN2
CG9099	CG9099	28105,28106	12540	1	2	0	DENR	DENR	DENR	DENR
CG1977	alpha-Spec/dlt	25387	9695	1	2	0	SPTAN1	SPNA1	SPTAN1	SPNA1
CG2025	CG2025	25392,25393	9705	1	2	0	NRD1	NRD1	NRD1	NRD1
CG2078	Myd88	25399,25402	9716	1	4	0	MYD88	MYD88	MYD88	MYD88
CG2118	CG2118	25406	9729	1	3	0	MCCC1	MCCC1	MCCC1	MCCC1
CG2543	CG2543	25417	9789	1	3	0	FPGS	FPGS	FPGS	FPGS
CG2656	CG2656	25423	9800	1	3	0	ATPBD1C	GPN3	ATPBD1C	GPN3
CG2669	hd	25424	9803	1	3	0	DONSON	DONSON	DONSON	DONSON
CG2677	eIF2B-beta	25426,25427	9804	1	3	1	EIF2B2	EIF2B2	EIF2B2	EIF2B2
CG2701	CG2701	25432,25433	9811	1	2	0	ASCC2	ASCC2	ASCC2	ASCC2
CG2827	Tal/Dyak\Tal	25444,25443	9827	1	2	1	TALDO1	TALDO1	TALDO1	TALDO1
CG2890	PPP4R2r	25445,25446	9843	1	2	1	PPP4R2	PPP4R2	PPP4R2	PPP4R2
CG2906	CG2906	25449	9848	1	2	0	C1orf66	BC023814	C1orf66	BC023814
CG2911	CG2911	25451,25452	9851	1	2	0	DPH4	DNAJC24	DPH4	DNAJC24
CG10726	barr	26760	12427	1	3	0	NCAPH	NCAPH	NCAPH	NCAPH
CG10958	CG10958	26763	12428	1	3	0	C2orf39	GM1060	C2orf39	GM1060
CG3181	Ts	29354,29355	14742	1	3	0	TYMS	TYMS	TYMS	TYMS
CG8111	CG8111	29391	14826	1	3	0	TMEM43	TMEM43	TMEM43	TMEM43
CG4581	Thiolase	29408	14838	1	2	1	HADHB	HADHB	HADHB	HADHB
CG32238	CG32238	29424,29425	14854	1	3	0	TTLL1	TTLL1	TTLL1	TTLL1
CG10072	sgl	29434	14861	1	2	0	UGDH	UGDH	UGDH	UGDH
CG8605	CG8605	29435,29436	14862	1	3	0	RINT1	RINT1	RINT1	RINT1
CG16807	roq	23843	9209	1	2	0	RC3H1	RC3H2	MNAB,RC3H1	RC3H2
CG16892	CG16892	23844	9227	1	0	0	AAAS	AAAS	AAAS	AAAS
CG13277	LSm7	23862,23863	7971	1	3	0	LSM7	LSM7	LSM7	LSM7
CG13349	CG13349	23874	7992	1	5	0	ADRM1	ADRM1	ADRM1	ADRM1
CG13570	spag	23895	8058	1	2	0	ENSG00000005175	RPAP3	ENSG00000005175	RPAP3
CG14648	growl	23918	8391	1	2	0	MTHFSD	MTHFSD	MTHFSD	MTHFSD
CG15736	Chrac-16	23926	8551	1	2	0	CHRAC1	CHRAC1	CHRAC1	CHRAC1
CG2910	nito	20942	9850	1	2	0	RBM15B	RBM15B	RBM15,RBM15B	RBM15B,RBM15
CG2925	noi	20943,20945	9855	1	2	1	SF3A3	SF3A3	SF3A3	SF3A3
CG2934	VhaAC39	20950,20951	9859	1	3	1	ATP6V0D1	ATP6V0D1	ATP6V0D1	ATP6V0D1
CG2976	CG2976	20962	9871	1	3	1	FNTA	FNTA	FNTA	FNTA
CG5920	sop	20963	9879	1	2	0	RPS2	GM8553,RPS2	ENSG00000164159,ENSG00000197149,RPS2,ENSG00000198660,ENSG00000182382,ENSG00000196183,ENSG00000204270	GM8553,RPS2,GM6139,GM8841,GM5786,GM5921,GM8842,GM16408,GM4968,GM8225,GM5978
CG5978	CG5978	21000,21001	9897	1	2	0	TBC1D13	TBC1D13	TBC1D13	TBC1D13
CG5987	CG5987	21005,21006	9901	1	2	0	NGRN/TTLL13	TTLL13	NGRN/TTLL13	TTLL13
CG6007	gatA	21012	9907	1	2	0	QRSL1	QRSL1	QRSL1	QRSL1
CG6866	loqs	22453	12060	1	3	1	TARBP2	PRKRA	TARBP2,PRKRA	PRKRA,TARBP2
CG6877	Aut1/Dyak\Aut1	22455	12064	1	2	0	ATG3	ATG3	ATG3	ATG3
CG6907	CG6907	22460,22461	12071	1	3	0	ELP4	ELP4	ELP4	ELP4
CG6931	CG6931	22468,22469	12077	1	2	0	C18orf10	5730494M16RIK	C18orf10	5730494M16RIK
CG6224	dbo	22476	11865	1	2	0	KLHL20	KLHL20	KLHL20	KLHL20
CG6284	Sirt6	22483	11877	1	2	0	SIRT6	SIRT6	SIRT6	SIRT6
CG6522	CG6522	22500	11949	1	2	1	LMCD1	GM4985	TES,LMCD1	GM4985,TES,GM4764,LMCD1
CG6535	tefu	22502	11950	1	2	0	ATM	ATM	ATM	ATM
CG7262	CG7262	22552,22553	12186	1	3	0	NUP93	NUP93	NUP93	NUP93
CG7269	Hel25E	22556,22557	12189	1	2	0	BAT1/ATP6V1G2,ENSG00000206334,ENSG00000206445	BAT1A	BAT1/ATP6V1G2,DDX39,ENSG00000206334,ENSG00000206445	BAT1A,DDX39
CG7275	CG7275	22561	12192	1	2	0	WDSOF1	DCAF13	WDSOF1	DCAF13
CG3634	CG3634	16719,16720	2761	1	3	0	ST7	ST7	ST7,ST7L	ST7,ST7L
CG14980	CG14980	18479	8501	1	2	0	C7orf28B,C7orf28A	AU022870	C7orf28B,C7orf28A	AU022870
CG14991	Fit1	18484	8505	1	2	0	PLEKHC1	FERMT2	C20orf42,PLEKHC1,ENSG00000149781	FERMT2,FERMT3
CG15015	Cip4	18492	8513	1	4	0	FNBP1L	FNBP1L	FNBP1L,TRIP10,FNBP1	FNBP1L,FNBP1,TRIP10
CG11660	CG11660	18526	8541	1	2	0	RIOK1	RIOK1	RIOK1	RIOK1
CG12276	Aos1	18528	8542	1	2	0	SAE1	SAE1	SAE1	SAE1
CG6461	CG6461	18545	6522	1	2	0	GGT1	GGT1	GGT1,ENSG00000197421,GGT2	GGT1
CG7280	CG7280	18550,18551	6526	1	3	1	SUOX	SUOX	SUOX	SUOX
CG1417	slgA	18561	6542	1	3	1	PRODH	PRODH	PRODH	PRODH
CG8877	Prp8	18565,18567	6578	1	3	0	PRPF8	PRPF8	PRPF8	PRPF8
CG1019	Mlp84B	18593,18594	6893	1	2	0	CSRP1	CSRP1	CSRP2,CSRP1,CSRP3	CSRP1,CSRP2,CSRP3
CG10392	sxc	18610,18611	6968	1	2	0	OGT	OGT	OGT	OGT
CG7719	gwl	21046	9947	1	3	0	MASTL	MASTL	MASTL	MASTL
CG7728	CG7728	21048,21049	9950	1	3	1	BMS1L	BMS1	BMS1L	BMS1
CG3017	Alas	21110	10011	1	2	1	ALAS2	ALAS2	ALAS2,ALAS1	ALAS2,ALAS1
CG7831	ncd	22570,22571	12296	1	2	0	KIFC1,ENSG00000056678	KIFC3	KIFC1,ENSG00000056678	KIFC3,KIFC2
CG7843	CG7843	22574,22575	12300	1	3	0	ENSG00000087087	SRRT	ENSG00000087087	SRRT
CG7845	CG7845	22578	12301	1	2	0	WDR74	WDR74	WDR74	WDR74
CG7849	CG7849	22588	12304	1	2	0	TRUB2	TRUB2	TRUB2	TRUB2
CG7940	Arp5	22633,22634	12324	1	3	1	ACTR5	ACTR5	ACTR5	ACTR5
CG7986	Atg18	22643,22646	12342	1	2	0	WIPI2	WIPI2	WIPI2,WIPI1	WIPI2,WIPI1
CG10399	CG10399	18616,18617	6970	1	3	0	HMGCL	HMGCLL1	HMGCLL1,HMGCL	HMGCLL1,HMGCL
CG10540	cpa	18648	7009	1	3	0	CAPZA1	CAPZA1	CAPZA1,CAPZA2	CAPZA1,CAPZA2,4933400A11RIK
CG10672	CG10672	18661,18662	7058	1	3	0	DHRS4	DHRS4	DHRS4L2,DHRS4	DHRS4,DHRS2
CG1100	Rpn5	18676,20104	7166	1	2	0	PSMD12	PSMD12	PSMD12	PSMD12
CG11055	CG11055	18686	7180	1	2	1	LIPE	LIPE	LIPE	LIPE
CG11086	Gadd45	18690	7193	1	3	0	GADD45G	GADD45G	GADD45A,GADD45B,GADD45G	GADD45G,GADD45A,GADD45B
CG11994	Ada	18719,18720	7455	1	2	0	ADAL	ADAL	ADAL	ADAL
CG12099	CG12099	18734	7479	1	2	1	RNF10	RNF10	RNF10	RNF10
CG12272	CG12272	18749	7555	1	2	1	KIAA0196	E430025E21RIK	KIAA0196	E430025E21RIK
CG30426	egg	21172,21173	10080	1	3	0	SETDB1	SETDB1	SETDB1	SETDB1
CG30460	CG30460	21195,40624	10093	1	3	0	C8orf70	FAM164A	C8orf70	FAM164A,FAM164B
CG3058	Dim1	21258,21259	10115	1	4	0	TXNL4A	TXNL4A	TXNL4A	TXNL4A
CG7988	CG7988	22650,22651,46276	12344,16608	1	2	0	ENSG00000100104	SRRD	ENSG00000100104	SRRD
CG7998	CG7998	22654,22657	12349	1	3	0	MDH2	MDH2	MDH2	MDH2
CG8003	CG8003	22659,22660	12351	1	2	0	ANKMY2	ANKMY2	ANKMY2	ANKMY2
CG8005	CG8005	22664	12353	1	2	0	DHPS	DHPS	DHPS	DHPS
CG8049	Btk29A	22675	12363	1	2	0	TEC	TEC	TEC,BTK,TXK,ITK	TEC,ITK,BTK,TXK
CG5383	PSR	22689,22108	11631	1	2	0	PTDSR	JMJD6	PTDSR	JMJD6
CG13608	mRpS24	22713,22714	12832	1	2	0	MRPS24	MRPS24	MRPS24	MRPS24
CG14413	mRpS25	22738,22740	12848	1	3	0	MRPS25	MRPS25	MRPS25	MRPS25
CG15118	CG15118	16854	5919	1	2	0	ANKRD13B	ANKRD13B	ANKRD13A,ANKRD13B,ANKRD13D	ANKRD13B,ANKRD13D,ANKRD13A
CG4380	usp	16893	1554	1	5	0	RXRA	RXRA	RXRG,RXRA,ENSG00000206289,ENSG00000206218,RXRB	RXRA,RXRG,RXRB
CG14291	CG14291/Dvir\GJ14185/Dpse\GA12883	16897	1578	1	2	0	SGSH	SGSH	SGSH	SGSH
CG2146	didum	16902,44292,44291	1848	1	2	0	MYO5A,MYO5B	MYO5A	MYO5A,MYO5C,MYO5B	MYO5A
CG10642	Klp64D	16966,45372	7048	1	2	1	KIF3A	KIF3A	KIF3A	KIF3A
CG9109	CG9109	16981,16982	5234	1	2	0	B3GALTL	B3GALTL	B3GALTL	B3GALTL
CG10805	l(2)k09022	17000	7096	1	2	0	HEATR1	HEATR1	HEATR1	HEATR1
CG12954	mRpL41	18764,18765	7882	1	2	1	MRPL41	GM6434,MRPL41	MRPL41	GM6434,MRPL41
CG13185	CG13185	18782	7953	1	2	0	MDN1	MDN1	MDN1	MDN1
CG10850	ida	18845,18847	5998	1	3	0	ANAPC5	ANAPC5	ANAPC5	ANAPC5,MGI:3644162
CG3126	C3G	21306,21307	10209	1	2	0	RAPGEF1	RAPGEF1	RAPGEF1	RAPGEF1
CG31291	CG31291	21308,21310	10219	1	2	0	SDCCAG8	SDCCAG8	SDCCAG8	SDCCAG8
CG31293	rec	21312,21314	10220	1	2	0	MCM8	MCM8	MCM8	MCM8
CG31453	pch2	21349	10263	1	2	0	TRIP13	TRIP13	TRIP13	TRIP13
CG11985	CG11985	22772,22773	12979	1	3	0	SF3B5	SF3B5	SF3B5	SF3B5
CG9379	by	22823	12555	1	2	0	TNS3	TENC1	TNS3,TNS1,TENC1	TENC1,TNS3,TNS1
CG10302	bsf	22837,22839	12587	1	2	0	LRPPRC	LRPPRC	LRPPRC	LRPPRC
CG10811	eIF4G	17002,17003	7098	1	3	0	EIF4G1	EIF4G1	EIF4G3,EIF4G1	EIF4G1,EIF4G3
CG12117	Sptr	17017,17018	7490	1	2	0	SPR	SPR	SPR	SPR
CG1216	mri	17043	7508	1	2	0	BTBD10	BTBD10	KCTD20,BTBD10	BTBD10,KCTD20
CG12129	CG12129	17065,17066	7497	1	2	0	ASCC1	ASCC1	ASCC1	ASCC1
CG12186	Aats-pro	17068	7521	1	3	0	PARS2	PARS2	PARS2	PARS2
CG1231	CG1231	17076	7565	1	2	0	ZMAT4	ZMAT4	ZMAT4,ZMAT1,ZNF346	ZMAT4,ZFP346
CG12321	CG12321	17077	7567	1	2	1	TNFSF5IP1	PSMG2	TNFSF5IP1	PSMG2
CG1234	CG1234	17083,17084	7574	1	2	0	NOC3L	NOC3L	NOC3L	NOC3L
CG10236	LanA	18873	6022	1	4	0	LAMA5	LAMA5	LAMA5	LAMA5
CG13900	CG13900	18955	4919	1	2	0	SF3B3	SF3B3	SF3B3	SF3B3
CG9750	rept	19021	4561	1	2	1	RUVBL2	RUVBL2	RUVBL2	RUVBL2
CG3158	spn-E	21374	10299	1	2	0	TDRD9	TDRD9	TDRD9	TDRD9
CG31721	Trim9	21405,21406	10343	1	2	0	TRIM9	TRIM67	TRIM67,TRIM9	TRIM67,TRIM9
CG31739	CG31739	21410	10351	1	2	0	DARS2	DARS2	DARS2	DARS2
CG31751	CG31751	21414,21415	10354	1	2	1	ENSG00000188266	C630028N24RIK	ENSG00000188266	C630028N24RIK
CG31759	CG31759	21421	10359	1	2	0	ENSG00000174840	PDE12	ENSG00000174840	PDE12
CG32446	Atox1	23057,23058	12471	1	2	0	ATOX1	ATOX1	ATOX1	ATOX1
CG9890	CG9890	23061	12472	1	2	0	ZNF277P	ZFP277	ZNF277P	ZFP277
CG8900	RpS18	23083	12535	1	2	0	RPS18,ENSG00000096150	RPS18	RPS18,ENSG00000173658,ENSG00000096150	RPS18,GM6436,GM5321
CG8938	GstS1	23084,23085	12536	1	2	0	ENSG00000163106	HPGDS	ENSG00000163106	HPGDS
CG9306	CG9306	23088	12547	1	2	1	NDUFB9	NDUFB9	NDUFB9,ENSG00000172400	NDUFB9
CG12333	CG12333	23091	7571	1	2	0	WDR37	WDR37	WDR37	WDR37
CG15456	CG15456	23106	13120	1	2	0	C17orf37	1810046J19RIK	C17orf37	1810046J19RIK
CG7123	LanB1	23119,23121	13179	1	2	0	LAMB1	LAMB1-1	LAMB1,LAMB2	LAMB1-1,LAMB2
CG8171	dup	23130,23131	13203	1	2	0	CDT1	CDT1	CDT1	CDT1
CG13125	CG13125	17123	7927	1	2	0	LRRC48	LRRC48	LRRC48	LRRC48
CG13343	CG13343	17137	7988	1	2	1	UBE1C	UBA3	UBE1C	UBA3
CG13345	tum	17145	7990	1	3	0	RACGAP1	RACGAP1	RACGAP1	RACGAP1
CG13367	CG13367	17157	7999	1	2	0	GATAD1	GATAD1	GATAD1	GATAD1
CG13369	CG13369	17158	8000	1	4	1	RBKS	RBKS	RBKS	RBKS
CG13389	RpS13	17168	8007	1	2	1	RPS13	GM6573	RPS13	GM6573,RPS13,GM6834
CG13391	Aats-ala	17171,39776	8009	1	2	0	AARS	AARS	AARS	AARS
CG1345	Gfat2	17187	8023	1	3	1	GFPT1	GFPT2	GFPT2,GFPT1	GFPT2,GFPT1
CG11153	Sox102F/Dsim\Sox102F	19022	4589	1	3	0	SOX5	SOX6	SOX13,SOX5,SOX6	SOX6,SOX5,SOX13
CG3433	Coprox	19045	5344	1	2	0	CPOX	CPOX	CPOX	CPOX
CG1587	Crk	19061	8583	1	2	0	CRKL	CRK	CRKL,CRK	CRK,CRKL
CG17124	CG17124	19078	8599	1	2	1	PPP1R14B	PPP1R14B	PPP1R14C,PPP1R14A,PPP1R14B,PPP1R14D	PPP1R14B,PPP1R14C,PPP1R14A,GM5651,PPP1R14D
CG17331	CG17331	19081	8601	1	2	0	PSMB2	PSMB2	PSMB2	PSMB2
CG18315	Aprt	19102,19101	8624	1	2	0	APRT	APRT	APRT	APRT
CG18619	CG18619	19110	8626	1	2	0	CREBL2	CREBL2	CREBL2	CREBL2
CG3689	CG3689	21466,45278	10472	1	3	1	NUDT21	GM7488,NUDT21	NUDT21	GM7488,NUDT21
CG3620	norpA	21490	10490	1	2	1	PLCB4	PLCB4	PLCB4	PLCB4
CG4046	RpS16	21514	10510	1	2	1	ENSG00000187928	RPS16	ENSG00000187928	RPS16
CG4760	bol	21536	10525	1	2	0	BOLL	BOLL	BOLL	BOLL
CG8677	CG8677	23608,23609	14001	1	2	0	RSF1	RSF1	RSF1	RSF1
CG8728	CG8728	23617	14012	1	3	0	PMPCA	PMPCA	PMPCA	PMPCA
CG8739	stmA	23618	14013	1	4	0	KIAA0953	EFR3A	ENSG00000132294,KIAA0953	EFR3A,EFR3B
CG8745	CG8745	23620	14015	1	2	0	AGXT2L1	AGXT2L1	AGXT2L1,AGXT2L2	AGXT2L1,AGXT2L2
CG8778	CG8778	23621	14023	1	2	0	AUH	AUH	AUH	AUH
CG8863	Droj2	23637,23638	14050	1	2	1	DNAJA4	DNAJA4	DNAJA1,DNAJA4	DNAJA4,DNAJA1,GM7816
CG8865	Rgl	23639	14051	1	3	0	RGL1	RGL1	RALGDS,RGL1	RGL1,RALGDS,RGL3
CG8954	Smg5	23659	14079	1	2	0	SMG5	SMG5	SMG5	SMG5
CG13458	CG13458	17193,17194	8026	1	2	1	ZMYND17	ZMYND17	ZMYND17	ZMYND17
CG1354	CG1354	17235	8048	1	2	0	GTPBP9	OLA1	GTPBP9	OLA1
CG8132	CG8132	17254	5601	1	4	0	NIT2	NIT2	NIT2	NIT2
CG6073	CG6073	17256	5624	1	2	0	C8orf30A	BRP16	ENSG00000186979,C8orf30A	BRP16
CG2152	Pcmt	19123	8637	1	3	1	PCMT1	PCMT1	PCMT1	PCMT1
CG15667	Sara	19150	8765	1	2	0	ZFYVE9	ZFYVE16	ZFYVE16,ZFYVE9	ZFYVE16
CG1575	CG1575	19153	8770	1	2	1	TEX10	TEX10	TEX10	TEX10
CG1630	IP3K2	19159	8778	1	2	1	ITPKA	ITPKA	ITPKB,ITPKC,ITPKA	ITPKA,ITPKC
CG16790	CG16790	19160	8781	1	3	0	C16orf57	AA960436	C16orf57	AA960436
CG18048	CG18048	19184	8810	1	2	0	CCDC76	CCDC76	CCDC76	CCDC76
CG4779	hgo	21544	10527	1	2	0	HGD	HGD	HGD	HGD
CG4946	Mob3	21550,21551	10532	1	2	0	MOBKL2B	MOBKL2B	MOBKL2B,MOBKL2A,MOBKL2C	MOBKL2B,MOBKL2A,MOBKL2C
CG4993	PRL-1	21558,45518	10534	1	2	0	PTP4A1	GM8783,PTP4A1	PTP4A2,PTP4A1,PTP4A3	GM8783,PTP4A1,PTP4A2,PTP4A3
CG5359	CG5359	21564,21565	10546	1	3	1	TCTEX1D1	TCTEX1D2	TCTEX1D1	TCTEX1D2
CG5447	CG5447	21566	10549	1	3	0	GOLGA7	GOLGA7	GOLGA7,C10orf132,ENSG00000205596	GOLGA7,GM6829,GOLGA7B
CG5473	SP2637	21567	10550	1	3	0	NTAN1	NTAN1	NTAN1	NTAN1
CG4393	CG4393	21616	10706	1	4	0	ANKS1B	ANKS1	ANKS1B,ANKS1A	ANKS1
CG4400	CG4400	21618,21619	10707	1	0	0	BRMS1	BRMS1L	BRMS1,BRMS1L	BRMS1L,BRMS1
CG4554	CG4554	21620,21621	10709	1	2	0	UTP20	UTP20	UTP20	UTP20
CG4623	CG4623	21624	10713	1	3	1	GDAP1	GDAP1	GDAP1L1,GDAP1	GDAP1,GDAP1L1
CG6840	Rpb11	23289,23290	13367	1	2	0	POLR2J	POLR2J	POLR2J,ENSG00000197373,ENSG00000205236,ENSG00000168255	POLR2J
CG18144	Hand	23306	13373	1	2	0	HAND2	HAND2	HAND2,HAND1	HAND2,HAND1
CG1577	mRpL52	23356	13417	1	2	0	MRPL52	MRPL52	MRPL52	MRPL52
CG10466	CG10466	23367,23368	13426	1	3	0	RBMX2	RBMX2	RBMX2,ENSG00000176819	RBMX2
CG12765	CG12765	17307	7823	1	2	0	TMEM183B/TMEM183A	TMEM183A	ENSG00000169883,TMEM183B/TMEM183A	TMEM183A
CG13609	CG13609	17325,17326	8072	1	2	0	PTOV1	PTOV1	PTOV1	PTOV1
CG13623	CG13623	17334	8079	1	2	0	ISCA2	ISCA2	ISCA2	ISCA2
CG14043	CG14043	17351	8205	1	2	1	KIAA1279	2510003E04RIK	KIAA1279	2510003E04RIK
CG1406	U2A	17358	8210	1	3	1	SNRPA1	SNRPA1	SNRPA1,ENSG00000144158	SNRPA1
CG14100	CG14100	17378	8222	1	3	0	RNMTL1	RNMTL1	RNMTL1	RNMTL1
CG2033	RpS15Aa/Dyak\RpS15Aa	19198	8827	1	3	0	RPS15A	RPS15A	RPS15A	RPS15A,GM5623
CG7600	CG7600	19201	8845	1	3	1	FAM91A1	D15ERTD621E	FAM91A1	D15ERTD621E
CG3011	CG3011	19206,19208	8851	1	3	1	SHMT2	SHMT2	SHMT2,SHMT1	SHMT2,SHMT1
CG30259	CG30259	19210	8854	1	2	0	CCDC65	CCDC65	CCDC65	CCDC65
CG3040	CG3040	19220	8858	1	5	0	LRRC57	LRRC57	LRRC57	LRRC57
CG5846	CG5846	21645	10737	1	4	0	RFXANK	RFXANK	RFXANK,ANKRA2	RFXANK,ANKRA2
CG6984	CG6984	21649,21650	10761	1	2	0	ECHDC3	ECHDC3	ECHDC3	ECHDC3
CG7519	CG7519	21652,21653	10776	1	2	0	CXorf26	2610029G23RIK	CXorf26	2610029G23RIK
CG7949	CG7949	21655,21657	10782	1	2	0	FAM96B	FAM96B	FAM96B	FAM96B
CG6637	lsn	21658	10787	1	2	1	SNF8	SNF8	SNF8	SNF8
CG32344	CG32344	21675	10862	1	2	1	DDX54	DDX54	DDX54	DDX54
CG3291	pcm	21677	10926	1	3	0	XRN1	XRN1	XRN1	XRN1
CG3572	vimar	21686	11015	1	3	0	RAP1GDS1	RAP1GDS1	RAP1GDS1	RAP1GDS1
CG3593	r-l	21688	11023	1	3	0	UMPS	UMPS	UMPS	UMPS
CG3654	Jarid2	21700	11039	1	2	0	JARID2	JARID2	JARID2	JARID2
CG3752	Aldh	21707	11064	1	2	0	ALDH2	ALDH2	ALDH1B1,ALDH2	ALDH2,ALDH1B1
CG3817	CG3817	21716,21718	11083	1	2	1	KIAA0507	RRP15	KIAA0507	RRP15
CG3894	CG3894	21720,21721	11101	1	2	0	NEURL2	NEURL3	NEURL2	NEURL3
CG11079	CG34424/CG34423	23374	13434	1	2	0	MTHFS	MTHFS	MTHFS	MTHFS
CG11258	mRpL20	23376	13436	1	2	0	MRPL20	MRPL20	MRPL20	MRPL20
CG32068	CG32068	23410,23412	13489	1	2	0	ADI1	ADI1	ADI1	ADI1
CG3661	RpL23	23416,23418	13491	1	2	0	RPL23	RPL23	RPL23	RPL23
CG4863	RpL3	23419,23420,46265	13494,16490	1	2	1	RPL3	GM16468,RPL3	RPL3L,RPL3	GM16468,RPL3,GM5879
CG5890	CG5890	23430,23431	13504	1	2	0	KCNIP4,KCNIP3	KCNIP1	KCNIP2,KCNIP1,KCNIP4,KCNIP3	KCNIP1,KCNIP4,KCNIP2,KCNIP3
CG6480	CG6480	23447,23449	13513	1	2	0	FRG1	FRG1	C20orf80,FRG1	FRG1
CG14105	CG14105	17387,17388	8226	1	2	0	ENSG00000172425	TTC36	ENSG00000172425	TTC36
CG1427	CG1427	17457	8279	1	2	0	ENSG00000109618	SEPSECS	ENSG00000109618	SEPSECS
CG14270	CG14270	17459	8280	1	2	0	C19orf52	1810026J23RIK	C19orf52	1810026J23RIK
CG1430	bys	17473	8288	1	2	0	BYSL	BYSL	BYSL	BYSL
CG14303	CG14303	17474	8289	1	2	0	TDRD1	TDRD6	TDRD1	TDRD6
CG14325	CG14325	17485,17486	8295	1	3	0	ENSG00000146221	TCTE1	ENSG00000146221	TCTE1
CG18174	Rpn11	19272,19273	8888	1	3	0	PSMD14	PSMD14	PSMD14	PSMD14
CG2194	su(r)	19279	8891	1	2	0	DPYD	DPYD	DPYD	DPYD
CG2945	cin	19280	8893	1	2	0	GPHN	GPHN	GPHN	GPHN
CG30372	CG30372	19284,19287	8897	1	3	0	DDEF1	ASAP1	DDEF1,DDEF2	ASAP1,ASAP2
CG15099	CG15099	19288,20126	8906	1	2	1	DOPEY2	DOPEY2	DOPEY1,DOPEY2	DOPEY2
CG15105	abba	19290,19291	8908	1	2	1	TRIM3	TRIM3	TRIM2,TRIM3	TRIM3,TRIM2
CG15141	CG15141	19307	8919	1	2	1	C14orf130	UBR7	C14orf130	UBR7
CG15144	CG15144	19315	8922	1	2	0	C3orf15	4932425I24RIK	C3orf15	4932425I24RIK
CG1532	CG1532	19398	8974	1	2	0	C17orf25	GLOD4	C17orf25	GLOD4
CG3511	CG3511	21733,21735	11160	1	2	0	PPWD1	PPWD1	PPWD1	PPWD1
CG3911	Bet3	21738	11163	1	2	0	TRAPPC3	TRAPPC3	TRAPPC3	TRAPPC3
CG3943	kraken	21745,21746	11166	1	3	0	SERHL2	SERHL	SERHL2,SERHL	SERHL
CG3944	ND23	21748,21749	11167	1	2	0	NDUFS8	NDUFS8	NDUFS8	NDUFS8
CG3949	hoip	21752,21755	11169	1	3	0	NHP2L1	GM5616	NHP2L1	GM5616,NHP2L1,GM8741
CG3954	csw	21757	11171	1	2	0	PTPN11	PTPN11	PTPN6,PTPN11	PTPN11,PTPN6
CG4008	und	21772,21774	11188	1	2	1	METAP2	METAP2	METAP2	METAP2
CG4062	Aats-val	21782	11206	1	2	0	VARS	VARS	VARS,ENSG00000096171	VARS
CG4069	CG4069	21783	11210	1	3	0	KLHDC4	KLHDC4	KLHDC4	KLHDC4
CG4076	Nufip/Dyak\Nufip	21784	11212	1	3	0	NUFIP1	NUFIP1	NUFIP1	NUFIP1
CG4152	l(2)35Df	21793,21795	11229	1	3	0	SKIV2L2	SKIV2L2	SKIV2L2	SKIV2L2
CG9878	Tim10	23705	13739	1	2	0	TIMM10	TIMM10	TIMM10	TIMM10
CG8269	Dmn	23726,23728	13758	1	3	0	DCTN2	DCTN2	DCTN2	DCTN2
CG8336	CG8336	23729	13759	1	2	0	PPID	PPID	PPID	PPID,GM5551
CG9383	asf1	23737,23738	13769	1	2	0	ASF1B	ASF1A	ASF1B	ASF1A,ASF1B
CG9945	CG9945	23742	13772	1	2	1	WDR23	DCAF11	WDR23	DCAF11
CG8270	CG8270	23755	13777	1	2	1	C18orf8	3110002H16RIK	C18orf8	3110002H16RIK
CG8454	Vps16A	23769	13782	1	3	0	VPS16/PTPRA	VPS16	VPS16/PTPRA	VPS16
CG8730	drosha	23772,23773	13784	1	2	1	RNASEN	RNASEN	RNASEN	RNASEN
CG11139	p47	17529	6723	1	3	0	NSFL1C	NSFL1C	NSFL1C	NSFL1C,GM5555,UBXN2B
CG11255	CG11255	17533,17534	6724	1	2	0	ADK	ADK	ADK	ADK
CG12082	CG12082	17567,17568	6741	1	3	1	USP5	USP5	USP5,USP13	USP5,USP13
CG12202	Nat1	17571	6743	1	2	0	NARG1L	NARG1	NARG1,NARG1L	NARG1,NARG1L
CG14411	CG14411	17576,17579	8318	1	2	0	MTMR10	MTMR12	MTMR12,MTMR10	MTMR12
CG14437	COQ7	17602,17603	8325	1	3	0	COQ7	COQ7	COQ7	COQ7
CG15373	CG15373	19439	8997	1	2	0	CASC1	CASC1	CASC1	CASC1
CG15433	Elp3	19470	9018	1	3	0	ELP3	ELP3	ELP3	ELP3
CG10009	Noa36	19485,17954	6838	1	2	0	ZNF330	ZFP330	ZNF330	ZFP330
CG15439	CG15439	19490	9021	1	3	0	PHF14	PHF14	PHF14	PHF14
CG15669	MESK2	19536	9083	1	2	1	NDRG3	NDRG3	NDRG1,NDRG4,NDRG3,NDRG2	NDRG3,NDRG1,MGI:1095397,NDRG4,NDRG2
CG8256	Gpo-1	19565	5821	1	2	0	GPD2	GPD2	GPD2	GPD2
CG15730	CG15730	19582,19583	9100	1	2	0	MKS1	MKS1	MKS1	MKS1
CG4132	pkaap	21792	11225	1	3	0	AKAP10	AKAP10	AKAP10	AKAP10
CG4157	Rpn12	21799	11231	1	2	0	PSMD8	PSMD8	PSMD8	PSMD8
CG4162	lace	21805	11234	1	3	0	SPTLC2	SPTLC2	SPTLC2,SPTLC3	SPTLC2,SPTLC3
CG4184	MED15	21809	11243	1	3	0	PCQAP	MED15	PCQAP	MED15
CG4244	Su(dx)	21813	11261	1	2	0	WWP1	WWP2	WWP1,WWP2,ITCH	WWP2,ITCH
CG4299	Set	21827	11279	1	2	0	SET	SET	SET,ENSG00000205405	SET,BC085271,GM6579
CG4347	UGP	21832	11288	1	3	0	UGP2	UGP2	UGP2	UGP2
CG4389	CG4389	21845	11299	1	4	0	HADHA	HADHA	HADHA	HADHA
CG4523	Pink1	21860	11336	1	2	1	PINK1	PINK1	PINK1	PINK1
CG4532	pod1	21861	11340	1	3	0	CORO7	CORO7	CORO7	CORO7
CG4535	FKBP59	21862,21863	11342	1	3	1	FKBP4	FKBP4	FKBP5,FKBP4	FKBP4,FKBP5
CG4539	Bka	21865	11343	1	2	0	C14orf111	FCF1	C14orf111	FCF1
CG10724	flr	22851	12603	1	2	0	WDR1	WDR1	WDR1	WDR1
CG11880	CG11880	22867,22869	12636	1	2	0	SLC44A4,ENSG00000206269,ENSG00000206378	SLC44A4	SLC44A5,SLC44A4,SLC44A2,ENSG00000206269,ENSG00000206378	SLC44A4,SLC44A2,SLC44A5
CG12016	CG12016	22872	12641	1	2	0	C9orf95	BC016495	C9orf95,ITGB1BP3	BC016495,ITGB1BP3
CG15378	CG42296/lectin-22C	22908,22910	12700	1	5	0	COLEC11	COLEC11	COLEC11	COLEC11,COLEC10,MBL2,MBL1
CG14444	APC7	17621,17622	8331	1	2	0	ANAPC7	ANAPC7	ANAPC7	ANAPC7
CG14472	poe	17648	8339	1	3	0	ZUBR1	UBR4	ZUBR1	UBR4
CG14490	CG14490	17659,17660	8344	1	2	1	MORN3	MORN3	MORN3	MORN3
CG13760	CG13760	17698	8112	1	2	0	C22orf13	1110038D17RIK	C22orf13	1110038D17RIK
CG13852	mats	17716	8136	1	3	1	MOBKL1A	MOBKL1A	MOBKL1A,MOBK1B	MOBKL1A,MOBKL1B
CG15908	CG15908	19621,19623	9150	1	2	0	ENSG00000185065	2510002D24RIK	ENSG00000185065	2510002D24RIK
CG15916	CG15916	19627	9154	1	2	0	C18orf22	1110032A13RIK	C18orf22	1110032A13RIK
CG1659	unc-119	19653	9180	1	2	0	UNC119	UNC119	ENSG00000175970,UNC119	UNC119,UNC119B
CG16787	CG16787	19661	9205	1	3	0	C6orf136,ENSG00000206400,ENSG00000206487	2310061I04RIK	C6orf136,ENSG00000206400,ENSG00000206487	2310061I04RIK
CG5461	bun	19679,19680	1392	1	3	1	TSC22D1	TSC22D4	TSC22D1	TSC22D4
CG11680	mle	19691	1488	1	2	0	DHX9	DHX9	DHX9	DHX9
CG15811	Rop	19696	1523	1	2	0	STXBP1	STXBP1	STXBP1	STXBP1
CG4579	Nup154	21878	11360	1	3	0	NUP155	NUP155	NUP155	NUP155
CG4584	dUTPase	21883,21884	11362	1	4	0	DUT	DUT	DUT	DUT
CG4603	CG4603	21894	11368	1	3	1	YOD1	YOD1	YOD1	YOD1
CG4609	fax	21895,21896	11369	1	2	0	C6orf168	6230409E13RIK	C6orf168	6230409E13RIK
CG4611	CG4611	21898,21899	11371	1	2	0	PTCD1	PTCD1	PTCD1	PTCD1
CG4621	YL-1	21903	11376	1	2	0	VPS72	VPS72	VPS72	VPS72
CG4648	CG42399	21914,21915	11385	1	2	0	KIAA0423	FAM179B	ENSG00000189350,KIAA0423	FAM179B
CG4719	tankyrase	21930,21932	11407	1	3	0	TNKS2	TNKS	TNKS2,TNKS	TNKS
CG4738	Nup160	21937	11413	1	2	0	NUP160	NUP160	NUP160	NUP160
CG4749	CG4749	21941,21942	11415	1	2	0	NSUN4	NSUN4	NSUN4	NSUN4
CG4785	CG4785	21947,21948	11425	1	2	0	C15orf44	2010321M09RIK	C15orf44	2010321M09RIK,6330549D23RIK
CG4813	CG4813	21950	11436	1	2	0	C1orf164	RNF220	C1orf164	RNF220
CG7283	RpL10Ab	23458,23459	13519	1	3	1	RPL10A	RPL10A	ENSG00000188873,RPL10A,ENSG00000168370	RPL10A,GM5192
CG8566	unc-104/Dpse\GA21168	23464,23465	13526	1	2	0	KIF1A	KIF1A	KIF1A,KIF1B	KIF1A,KIF1B
CG8680	CG8680	23467	13527	1	2	1	NDUFS6	GM6415,NDUFS6	NDUFS6	GM6415,NDUFS6
CG9003	CG9003	23481,23482	13533	1	2	0	FBXL20	FBXL2	FBXL20,FBXL2	FBXL2
CG8407	CG8407	23503,23504	13569	1	2	0	DNAL4	DNALC4	DNAL4	DNALC4
CG13886	CG42554/CG42553	17730	8152	1	2	1	C7orf25	AW209491	C7orf25	AW209491
CG13901	CG13901	17736	8162	1	3	0	ENSG00000166171	DPCD	ENSG00000166171	DPCD
CG13956	kat80	17766	8181	1	2	0	KATNB1	KATNB1	KATNB1	KATNB1
CG13972	CG13972	17773	8186	1	2	0	IQCG	IQCG	IQCG	IQCG
CG12320	CG12320	17781	6747	1	2	0	C20orf4	0610011L14RIK	C20orf4	0610011L14RIK
CG1236	CG1236	17789	6749	1	2	0	GRHPR	GRHPR	GRHPR	GRHPR
CG10419	CG10419	17802	6754	1	3	0	SIP1	SIP1	SIP1	SIP1
CG6025	Arf72A	17826,17827	6768	1	3	0	ARL1	ARL1	ARL1	ARL1
CG5242	mRpL40	17829,17830	6773	1	2	1	MRPL40	MRPL40	MRPL40	MRPL40
CG7626	Spt5	19793	4075	1	2	0	SUPT5H	SUPT5H	SUPT5H	SUPT5H
CG3178	Rrp1	19819	4126	1	2	0	APEX1	APEX1	APEX1	APEX1
CG5705	CG5705	19855	4937	1	3	0	MTRF1L	MTRF1L	MTRF1L,ENSG00000180015,MTRF1	MTRF1L,MTRF1
CG11590	CG11590	19867	4999	1	3	1	CUTA	CUTA	CUTA	CUTA
CG4849	CG4849	21962,21963	11448	1	2	0	EFTUD2	EFTUD2	EFTUD2	EFTUD2
CG4897	RpL7	21973	11462	1	2	0	ENSG00000169216	RPL7	RPL7,ENSG00000171549,ENSG00000137970,ENSG00000169216,ENSG00000182520	RPL7,GM5557,GM5045
CG4968	CG4968	21978	11489	1	2	1	OTUB1	OTUB1	OTUB1	OTUB1
CG5085	Sirt2	21999	11528	1	2	1	SIRT2	SIRT2	SIRT2	SIRT2
CG5105	Plap	22003,45537	11535	1	3	0	PLAA	PLAA	PLAA	PLAA
CG5119	pAbp	22007	11542	1	3	0	PABPC4	PABPC4	PABPC4,PABPC1,PABPC3,C20orf119	PABPC4,PABPC1,PABPC2,PABPC3
CG5124	adp	22008,22010	11544	1	2	0	WDTC1	WDTC1	WDTC1	WDTC1
CG5140	nopo	22013	11550	1	3	0	TRAIP	TRAIP	TRAIP	TRAIP
CG5168	CG5168	22021,22022	11563	1	2	0	WDFY2	WDFY2	WDFY1,WDFY2	WDFY2
CG8446	CG8446	23139,23141	13206	1	2	1	LIPT1	LIPT1	LIPT1	LIPT1
CG8491	kto	23142,23143	13207	1	2	0	MED12L	MED12	MED12,MED12L	MED12
CG8749	snRNP70K	23150,23151	13212	1	2	1	SNRP70	SNRNP70	SNRP70	SNRNP70
CG3705	aay	23179	13243	1	2	0	PSPH	PSPH	PSPH	PSPH
CG5216	Sir2	23199,23201	11580	1	3	0	SIRT1	SIRT1	SIRT1	SIRT1
CG11857	CG11857	23203,23204	13262	1	2	0	RER1	RER1	RER1	RER1
CG13887	CG13887	23207,23208	13269	1	2	0	BCAP31	BCAP31	BCAP29,BCAP31	BCAP31,BCAP29
CG1276	TfIIEbeta	17917	6807	1	2	0	GTF2E2	GTF2E2	GTF2E2	GTF2E2
CG2839	CG2839	17952	6837	1	0	2	TCHH	TCHH	TCHH	TCHH
CG10043	rtGEF	17965	6845	1	3	0	ARHGEF6	ARHGEF7	ARHGEF6,ARHGEF7	ARHGEF7,ARHGEF6
CG13601	CG13601	19953	5720	1	2	0	OPA3	OPA3	OPA3	OPA3
CG11419	CG11419	20027	7297	1	3	0	ANAPC10	ANAPC10	ANAPC10	ANAPC10
CG11490	CG11490	20040	7314	1	2	0	TBC1D17	TBC1D21	TBC1D15,TBC1D17	TBC1D21,TBC1D15
CG11968	RagA	20130,20131	7444	1	4	1	RRAGA	RRAGA	RRAGA,RRAGB	RRAGA,RRAGB
CG12085	pUf68	20144	7475	1	2	1	ENSG00000179950	PUF60	ENSG00000179950	PUF60
CG12162	CG12162	20155,20156	7510	1	2	0	POLDIP2	POLDIP2	POLDIP2	POLDIP2
CG12244	lic	20166	7546	1	2	0	MAP2K3	MAP2K3	MAP2K3,MAP2K6	MAP2K3,MAP2K6
CG12306	polo	20177	7563	1	2	1	PLK1	PLK1	PLK1	PLK1
CG12345	Cha/VAChT	20183	7577	1	2	0	CHAT	CHAT	CHAT	CHAT
CG12346	cag	20185,48112	7578,16415	1	2	1,0	CENPB,TIGD6	CENPB	TIGD7,TIGD2,TIGD1,TIGD4,TIGD3,CENPB,JRKL,TIGD6	CENPB,TIGD4,TIGD3
CG5231	Las	22037,22039	11585	1	3	1	LIAS	LIAS	LIAS	LIAS
CG5274	CG5274	22046,22047	11597	1	3	0	C7orf26	E130309D02RIK	C7orf26	E130309D02RIK
CG5280	CG5280	22050,22051	11599	1	2	0	C22orf23	1700088E04RIK	C22orf23	1700088E04RIK
CG5290	CG5290	22057	11601	1	3	0	TTC27	TTC27	TTC27	TTC27
CG5320	Gdh	22059	11605	1	3	0	GLUD1	GLUD1	GLUD1,GLUD2	GLUD1
CG5321	CG5321	22061	11606	1	3	0	BBOX1	BBOX1	BBOX1	BBOX1
CG5325	CG5325	22064	11608	1	2	0	PEX19	PEX19	PEX19	PEX19
CG5339	CG5339	22075	11614	1	2	1	METTL9	METTL9	METTL9	METTL9
CG5341	sec6	22077,22079	11616	1	4	0	EXOC3	EXOC3	EXOC3	EXOC3
CG5344	wkd	22081,22082	11617	1	4	0	TBC1D10A	TBC1D10A	TBC1D10A,TBC1D10B,TBC1D10C	TBC1D10A,TBC1D10B
CG5378	Rpn7	22103,22104	11629	1	2	0	PSMD6	PSMD6	PSMD6	PSMD6
CG32451	SPoCk	22975	12766	1	3	0	ATP2C1	ATP2C1	ATP2C2,ATP2C1	ATP2C1
CG3811	Oatp30B	22983	12775	1	2	0	SLCO5A1	SLCO3A1	SLCO5A1	SLCO3A1
CG4164	CG4164	22996,22997	12785	1	2	1	DNAJB11	DNAJB11	DNAJB11	DNAJB11
CG8073	Pmm45A	23020,23021	12371	1	3	0	PGM2L1	PGM2L1	PGM2,PGM2L1	PGM2L1,PGM1
CG8079	CG8079	23023,23024	12372	1	2	0	AGGF1	AGGF1	AGGF1	AGGF1
CG10053	CG10053	17972	6848	1	2	0	CCDC75	CCDC75	CCDC75,ENSG00000182921	CCDC75
CG10080	CG10080	17984	6856	1	3	0	ENSG00000145041	VPRBP	ENSG00000145041	VPRBP
CG10089	CG10089	17991	6861	1	2	1	DUSP22	DUSP22	DUSP22	DUSP22
CG10110	Cpsf160	18009	6870	1	2	0	CPSF1	CPSF1	CPSF1	CPSF1
CG10133	CG10133	18014	6875	1	3	0	PLA2G4B	PLA2G4B	PLA2G4B,PLA2G4F,PLA2G4D,PLA2G4E	PLA2G4B,PLA2G4D,PLA2G4E,PLA2G4F,PLA2G4A
CG10144	CG10144	18019	6879	1	2	0	VPS8	VPS8	VPS8	VPS8
CG10149	Rpn6	18022	6881	1	3	0	PSMD11	PSMD11	PSMD11	PSMD11
CG10155	Spred	18024,18025	6885	1	2	0	SPRED1	SPRED1	SPRED2,SPRED3,SPRED1	SPRED1,SPRED2,SPRED3
CG10158	CG10158	18026	6886	1	3	0	FGFR1OP2	FGFR1OP2	FGFR1OP2,ENSG00000052723	FGFR1OP2,SIKE1
CG10214	CG10214	18033,18035	6903	1	2	0	REXO2	REXO2	REXO2	REXO2
CG10222	CG10222	18038	6905	1	3	0	ATPBD1B	GPN2	ATPBD1B	GPN2
CG11305	Sirt7	18043	7264	1	2	0	SIRT7	SIRT7	SIRT7	SIRT7
CG11323	TTLL3A	18057,18059	7271	1	3	0	ENSG00000138892	TTLL8	ENSG00000138892	TTLL8,TTLL3
CG11329	CG11329	18062	7273	1	3	0	NSMCE1	NSMCE1	NSMCE1	NSMCE1
CG11339	CG34347	18066,45390	7276	1	4	1	EPB41L4A	EPB4.1L4A	EPB41L4A	EPB4.1L4A
CG11396	CG11396	18073,18074	7285	1	2	0	TTC15	TTC15	TTC15	TTC15
CG8355	sli	20210	5822	1	2	1	SLIT2	SLIT2	SLIT1/ARHGAP19,SLIT2,SLIT3	SLIT2,SLIT3,SLIT1
CG12489	dnr1	20239	7740	1	2	0	MYLIP	MYLIP	MYLIP	MYLIP
CG12743	otu	20259	7817	1	3	1	ENSG00000118976	OTUD4	OTUD4,ENSG00000118976	OTUD4
CG12877	CG12877	20265	7854	1	2	0	REXO1	REXO1	REXO1L6P,REXO1L1/REXO1L2P,REXO1L7P,ENSG00000205178,REXO1,ENSG00000205170,ENSG00000205173,REXO1L3P,REXO1L5P	REXO1,B020017C02RIK,MGI:3645965,MGI:3647421
CG12924	Lsm11	20280,20281	7870	1	2	0	LSM11	LSM11	LSM11	LSM11
CG1691	Imp	20322	9232	1	2	0	IGF2BP1	IGF2BP1	IGF2BP3,IGF2BP2,IGF2BP1	IGF2BP1,IGF2BP3,IGF2BP2
CG16912	CG16912	20327	9233	1	2	0	YARS2	YARS2	YARS2	YARS2
CG1692	mal	20329	9236	1	2	0	MOCOS	MOCOS	MOCOS	MOCOS
CG16941	CG16941	20338	9241	1	4	0	SF3A1	SF3A1	SF3A1	SF3A1
CG17166	mRpL39	20388	9301	1	2	0	MRPL39	MRPL39	MRPL39	MRPL39
CG17184	CG17184	20401	9307	1	2	1	ARFIP2	ARFIP2	ARFIP1,ARFIP2	ARFIP2
CG17252	BCL7-like	20410	9322	1	3	1	BCL7A,BCL7C	BCL7A	BCL7B,BCL7A,BCL7C	BCL7A,BCL7B,BCL7C
CG5433	Klc	22125,22126,39583	11649	1	2	1	KNS2	KLC1	KLC4,KLC2,KNS2	KLC1,KLC4
CG5454	snRNP-U1	22132,22133	11660	1	2	0	SNRPC	SNRPC	ENSG00000171601,SNRPC	SNRPC,GM4822
CG5479	mRpL43	22138	11669	1	3	0	MRPL43	MRPL43	MRPL43	MRPL43
CG5519	Prp19	22146,22147,41438	11681	1	3	0	PRPF19	PRPF19	PRPF19	PRPF19
CG5521	CG5521	22150,22151	11682	1	2	0	GARNL1/GARNL2P	RALGAPA1	C20orf74,GARNL1/GARNL2P	RALGAPA1
CG5525	CG5525	22154	11684	1	2	0	CCT4	CCT4	CCT4	CCT4
CG5537	CG5537	22157,22158	11686	1	2	0	UPRT	UPRT	UPRT	UPRT
CG5585	CG5585	22166,22164	11697	1	2	0	RBBP5	RBBP5	RBBP5	RBBP5
CG5625	Vps35	22180	11710	1	3	1	VPS35	VPS35	VPS35	VPS35
CG5703	CG5703	22194	11739	1	3	0	NDUFV2	NDUFV2	ENSG00000188699,NDUFV2	NDUFV2
CG18591	CG18591	23569,23570	13663	1	3	0	SNRPE	SNRPE	SNRPE,ENSG00000182225,SNRPEL1	SNRPE
CG3997	RpL39	23578	13694	1	2	0	RPL39	RPL39L,RPL39	RPL39,RPL39L	RPL39L,RPL39
CG11417	CG11417	18087,18088	7295	1	2	0	ESF1	ESF1	ESF1	ESF1
CG10252	CG10252	18122	6627	1	3	0	C19orf19	ODF3L2	C19orf19,ODF3,ODF3L1	ODF3L2,ODF3L1,ODF3,ODF3B
CG10185	CG10185	18135	6703	1	2	1	KIAA1239	NWD1	KIAA1239	NWD1
CG11123	CG11123	18142	7204	1	3	1	LTB4R/LTB4R2/C14orf21	2610027L16RIK	LTB4R/LTB4R2/C14orf21	2610027L16RIK
CG11130	Rtc1	18145	7208	1	2	0	RCL1	RCL1	RCL1	RCL1
CG11141	CG11141	18157	7213	1	2	0	KIAA0329	TECPR2	KIAA0329	TECPR2
CG17556	CG17556	20483	9413	1	2	1	TTC35	TTC35	TTC35	TTC35
CG1770	HDAC4	20522	9446	1	2	0	HDAC5	HDAC5	HDAC9,HDAC4,HDAC5	HDAC5,HDAC4
CG17754	CG17754	20538	9459	1	3	0	KLHL5	KLHL1	KLHL4,KLHL5,KLHL1	KLHL1,KLHL4
CG18176	defl	20604	9525	1	2	0	INTS7	INTS7	INTS7	INTS7
CG5808	CG5808	22199	11774	1	2	0	PPIL4	PPIL4	PPIL4	PPIL4
CG5815	CG5815	22203	11776	1	2	0	SPTY2D1	SPTY2D1	SPTY2D1	SPTY2D1
CG5837	Hem	22207	11783	1	3	0	NCKAP1	NCKAP1	NCKAP1	NCKAP1
CG5840	CG5840	22214	11785	1	2	0	PYCR1	PYCR1,PYCR2	PYCR1,PYCR2	PYCR1,PYCR2
CG6121	Tip60	22231	11826	1	3	0	HTATIP	KAT5	HTATIP	KAT5
CG6147	Tsc1	22252	11836	1	3	0	TSC1	TSC1	TSC1	TSC1
CG6148	Past1	22253,22254	11837	1	3	1	EHD1	EHD1	EHD3,EHD2,EHD4,EHD1	EHD1,EHD3,EHD4,EHD2
CG6153	CG6153	22257	11838	1	3	0	C1orf128	1110049F12RIK	C1orf128	1110049F12RIK
CG6167	PICK1	22268,22269	11843	1	2	0	PICK1	PICK1	PICK1	PICK1
CG6169	Dcp2	22272	11844	1	2	0	DCP2	DCP2	DCP2	DCP2
CG2013	UbcD6	23229,23230	13294	1	2	0	UBE2A	UBE2A	UBE2B,UBE2A	UBE2A,UBE2B
CG5184	mRpS11/Dsim\mRpS11	23249,23250	13306	1	3	0	MRPS11	MRPS11	MRPS11	MRPS11
CG1116	CG1116	18161	7217	1	3	0	KIAA0258	RGP1	KIAA0258	RGP1
CG11176	Tango2	18175	7223	1	2	0	C22orf25	D16H22S680E	C22orf25	D16H22S680E
CG1120	CG1120	18184	7233	1	3	0	INTS10	INTS10	INTS10	INTS10
CG14216	CG14216	18212	7611	1	2	0	SSU72	SSU72	ENSG00000186232,ENSG00000186223,SSU72	SSU72
CG14222	CG14222	18213	7612	1	2	0	NAT5	NAT5	NAT5	NAT5
CG14414	CG14414	18217,48176	7616,16743	1	4,2	0	RBM18	RBM18	RBM18	RBM18
CG1490	Usp7	18231	7628	1	2	1	USP7	USP7	USP7	USP7
CG14977	CG14977	18232,18233	7630	1	2	0	ENSG00000188186	0910001L09RIK	ENSG00000188186	0910001L09RIK
CG1883	RpS7	20711,20712	9662	1	2	1	RPS7	RPS7	ENSG00000183405,RPS7	RPS7,GM6472,GM4761,GM5135
CG1909	CG1909	20745	9675	1	2	0	RAPSN	RAPSN	RAPSN	RAPSN
CG1968	CG1968	20767	9691	1	3	0	COG6	COG6	COG6	COG6
CG2017	CG2017	20780	9704	1	3	0	GTPBP2	GTPBP2	GTPBP2	GTPBP2
CG2031	Hpr1	20783	9706	1	2	0	THOC1	THOC1	THOC1	THOC1
CG6932	CSN6	22307,22308	12078	1	2	0	COPS6	COPS6	COPS6	COPS6
CG7083	CG7083	22342	12124	1	3	0	C16orf70	D230025D16RIK	C16orf70	D230025D16RIK
CG7125	PKD	22344	12139	1	2	0	PRKD3	PRKD3	PRKD2,PRKD3,PRKD1	PRKD3,PRKD1,PRKD2
CG4893	CG4893	22357	11460	1	3	0	ENSG00000159713	TPPP3	ENSG00000171368,ENSG00000159713,C14orf8	TPPP3,TPPP,TPPP2
CG6743	Nup107	22407	12024	1	2	1	NUP107	NUP107	NUP107	NUP107
CG6757	SH3PX1	22412	12026	1	4	0	SNX9	SNX33	SNX9	SNX33,SNX18
CG6759	cdc16	22419	12028	1	2	0	CDC16	CDC16	CDC16	CDC16
CG6815	bor	22444,22445	12045	1	2	0	ATAD3C/ATAD3A	ATAD3A	ATAD3C/ATAD3A,ATAD3B	ATAD3A
CG6819	mbo	22446	12047	1	4	0	NUP88	NUP88	NUP88	NUP88
CG7610	ATPsyn-gamma	16539	6339	1	3	0	ATP5C1	ATP5C1	ATP5C1	ATP5C1
CG14647	CG14647	18297	8390	1	2	0	KCTD9	KCTD9	ENSG00000187074,KCTD9,ENSG00000187988	KCTD9
CG14712	CG14712	18347	8418	1	4	0	POM121	POM121	ENSG00000205577,ENSG00000205578,ENSG00000196313,POM121,POM121L2	POM121
CG14804	Vps26	18396,18398	8448	1	3	0	VPS26B	VPS26B	VPS26A,VPS26B	VPS26B
CG2083	CG2083	20798	9718	1	2	0	ENSG00000187605	TET1	CXXC6,ENSG00000187605	TET1
CG2098	ferrochelatase	20804	9723	1	2	0	FECH	FECH	FECH	FECH
CG2128	Hdac3	20814	9732	1	2	0	HDAC3	HDAC3	HDAC3	HDAC3
CG2158	CG2158	20824	9739	1	2	1	NUP50	NUP50	ENSG00000189235,NUP50	NUP50,1700123L14RIK
CG2222	Psf3	20849	9756	1	2	0	GINS3	GINS3	GINS3	GINS3
CG2244	MTA1-like	20855,20857	9759	1	2	0	MTA1	MTA3	MTA3,MTA2,MTA1	MTA3,MTA1,MTA2
CG2453	CG2453	20872	9780	1	2	1	COQ5	COQ5	COQ5	COQ5
CG2903	Hrs	20933	9846	1	2	1	HGS	HGS	HGS	HGS
CG10033	for	38319,38320	6843	1	4	0	PRKG1	PRKG1	PRKG1	PRKG1
CG10064	CG10064	38322,38323	6853	1	2	0	WDR16	WDR16	WDR16	WDR16
CG10083	CG10083	38330,38331	6858	1	3	0	DBNL	DBNL	DBNL	DBNL
CG10191	CG10191	38353	6894	1	2	1	WDR51A,WDR51B	WDR51A	WDR51A,WDR51B	WDR51A,WDR51B
CG10210	tst	38356	6902	1	2	0	ENSG00000206353	SKIV2L	SKIV2L,ENSG00000206353,ENSG00000206267	SKIV2L
CG10229	katanin-60	38368,38369	6908	1	3	0	KATNAL1	KATNAL1	KATNA1,KATNAL1	KATNAL1,KATNA1
CG10343	CG10343	38380,38381	6949	1	2	0	RWDD4A	RWDD4A	RWDD4A,ENSG00000175741	RWDD4A
CG10480	Bj1	38388,38389	6989	1	5	0	RCC1	RCC1	RCC1	RCC1
CG10565	CG10565	38393	7019	1	3	0	ZRF1	DNAJC2	ZRF1	DNAJC2
CG10646	CG10646	38396,38397	7050	1	2	0	TSSC1	TSSC1	TSSC1	TSSC1
CG10747	CG10747	38403	7082	1	2	0	PLCXD3	PLCXD2	PLCXD3	PLCXD2,PLCXD3
CG10914	CG10914	38419,38420	7123	1	2	0	C4orf14	2610024G14RIK	C4orf14	2610024G14RIK
CG11237	Oseg6	38462	7244	1	2	0	WDR19	WDR19	WDR19	WDR19
CG11242	CG11242	38463,38466	7246	1	2	0	TBCB	TBCB	TBCB	TBCB
CG1129	CG1129	38471,38472	7259	1	2	0	GMPPB	GMPPB	GMPPB	GMPPB
CG8031	CG8031	35325,35326	12357	1	2	0	ENSG00000179408	MEMO1	C2orf4,ENSG00000179408	MEMO1
CG8036	CG8036	35330	12359	1	3	0	TKT	TKTL2	TKTL2,TKT	TKTL2,TKTL1
CG8042	CG8042	35331,35332	12361	1	3	0	UBXD2	UBXN4	UBXD2	UBXN4
CG8110	syd	35345,35346	12383	1	2	0	SPAG9	SPAG9	SPAG9,MAPK8IP3	SPAG9,MAPK8IP3
CG8114	pbl	35349,35350	12384	1	2	0	ECT2	ECT2	ECT2	ECT2
CG1009	Psa	35354	12388	1	3	0	NPEPPS	NPEPPS	NPEPPS	NPEPPS
CG4412	ATPsyn-Cf6	35385	12490	1	2	0	ATP5J	ATP5J	ENSG00000184084,ATP5J	ATP5J
CG9930	E5	36644,45514	14922	1	2	0	EMX1,EMX2	EMX2	EMX1,EMX2	EMX2
CG6454	CG6454	36654,36655	14949	1	2	0	KIAA0528	5730419I09RIK	KIAA0528	5730419I09RIK
CG7834	CG7834	36661	14970	1	2	0	ETFB	ETFB	ETFB	ETFB
CG1765	EcR	37058,37059	1428	1	2	0	NR1H3	NR1H3	NR1H2,NR1H3	NR1H3,NR1H2
CG11334	CG11334	38485,38486	7275	1	3	0	ENSG00000037757	MRI1	ENSG00000037757	MRI1
CG11342	CG11342	38488	7277	1	2	1	ENSG00000186666	BCDIN3D	ENSG00000186666	BCDIN3D
CG11360	CG11360	38491	7278	1	2	0	RKHD3	MEX3B	RKHD1,RKHD3,RKHD2	MEX3B
CG11508	Pbp49	38519,38520	7317	1	2	0	SNAPC3	SNAPC3	SNAPC3	SNAPC3
CG11652	CG11652	38547,38549	7354	1	3	1	DPH1	DPH1	DPH1	DPH1
CG11807	CG11807	38564,38566	7390	1	2	0	NISCH	NISCH	NISCH	NISCH
CG11814	CG11814	38567	7392	1	3	0	LYST	LYST	LYST	LYST
CG11836	CG11836	38570	7398	1	2	0	F10	F10	F9,F2,F7,PROC,F10	F10,F9,F7,PROC,F2
CG11837	CG11837	38574,38573	7399	1	2	0	DIMT1L	DIMT1	DIMT1L	DIMT1
CG9453	Spn4	40973,47262	3481	1	4	0	SERPINI1	SERPINI1	SERPINI1,SERPINI2	SERPINI1,SERPINI2
CG2249	CG2249	40977	3493	1	2	0	COX7C	COX7C	COX7C	COX7C
CG5930	TfIIA-L	41010,41011	4161	1	3	0	GTF2A1	GTF2A1	GTF2A1	GTF2A1
CG9272	CG9272	41017,41018	4193	1	2	0	NTHL1	NTHL1	NTHL1	NTHL1
CG9433	Xpd	41021	4206	1	3	0	ERCC2	ERCC2	ERCC2	ERCC2
CG8019	hay	41023	4213	1	2	1	ERCC3	ERCC3	ERCC3	ERCC3
CG5949	DNApol-delta	41027	4216	1	3	0	POLD1	POLD1	POLD1	POLD1
CG8202	CG8202	35410	12516	1	2	0	ENSG00000103544	9030624J02RIK	ENSG00000103544	9030624J02RIK
CG8253	tun	35411,35412	12519	1	2	0	C8orf32	WDYHV1	C8orf32	WDYHV1
CG8400	casp	35419,35420	12523	1	2	0	FAF1	FAF1	FAF1	FAF1
CG8415	RpS23	35421,35422	12525	1	2	1	RPS23	RPS23	RPS23	RPS23,GM8618
CG8660	Fibp	35432,35433	12530	1	4	1	FIBP	FIBP	FIBP	FIBP
CG8844	Pdsw	35437	12532	1	2	0	NDUFB10	NDUFB10	NDUFB10	NDUFB10
CG8884	Sap47	35445	12534	1	2	0	SYAP1	SYAP1	SYAP1	SYAP1
CG9353	mRpL54	35447,35448	12550	1	2	0	MRPL54	MRPL54	MRPL54	MRPL54
CG9548	CG9548	35453,35454	12559	1	2	0	PHF5A	PHF5A	PHF5A	PHF5A
CG10376	CG10376	35473,35475	12589	1	2	0	PPM1E	PPM1E	PPM1F,PPM1E	PPM1E,PPM1F
CG10653	hk	35483,35485	12598	1	3	0	HOOK3	HOOK3	HOOK3,HOOK2,HOOK1	HOOK3,HOOK1,HOOK2
CG10703	CG10703	35486,35487	12600	1	2	1	GCC1	GCC1	GCC1	GCC1
CG7113	scu	37083,37085	1528	1	2	0	HSD17B10	HSD17B10	HSD17B10	HSD17B10
CG11502	svp	37086	1546	1	2	1	NR2F1	NR2F1	NR2F1,NR2F2,NR2F6	NR2F1,NR2F2,NR2F6
CG10234	Hs2st	37123,37124	1772	1	2	0	HS2ST1	HS2ST1	HS2ST1	HS2ST1
CG13399	Chrac-14	39773,31781,31782	7600	1	3	0	POLE3	POLE3	POLE3	POLE3,MGI:3643861
CG1319	CG1319	39791,39792	7956	1	3	0	FDX1	FDX1	FDX1	FDX1
CG13293	CG13293	39796	7974	1	3	0	C9orf126	SCAI	C9orf126	SCAI
CG14905	CG14905	39848	8485	1	2	0	CCDC114	CCDC63	CCDC114	CCDC63
CG11943	CG11943/Dsim\GD17470	38608,38610	7439	1	2	0	NUP205	NUP205	NUP205	NUP205
CG11982	CG11982	38620,38623	7450	1	2	0	ZNF364	RNF115	RNF126,ZNF364	RNF115,RNF126
CG12110	Pld	38626	7487	1	2	0	PLD2	PLD2	PLD2,PLD1	PLD2,PLD1
CG12252	Fcp1	38640,38642	7548	1	2	0	CTDP1	CTDP1	CTDP1	CTDP1
CG1227	CG1227	38647	7554	1	2	0	STK16	STK16	STK16	STK16
CG1228	Ptpmeg	38651,38652	7557	1	2	0	PTPN4	PTPN4	PTPN3,PTPN4	PTPN4
CG12304	CG12304	38654,38655	7562	1	2	0	ENSG00000106305	AIMP2	ENSG00000106305	AIMP2
CG11964	CG11964	35511,35512	12638	1	2	0	CTNNBL1	CTNNBL1	CTNNBL1	CTNNBL1
CG12478	bru-3	35526	12651	1	2	0	TNRC4	TNRC4	TNRC4,BRUNOL5,BRUNOL4	TNRC4,BRUNOL4,BRUNOL6
CG8083	CG8083	37161,37162	1887	1	2	0	SLC28A2	SLC28A2	SLC28A1,SLC28A2,SLC28A3	SLC28A2,SLC28A1,SLC28A3
CG15110	botv	37185	2083	1	3	0	EXTL3	EXTL3	EXTL3	EXTL3
CG15111	CG15111	37188,37189	2084	1	3	0	ABHD12	ABHD12	C14orf29,ABHD12	ABHD12
CG15651	CG15651	37206	2117	1	2	0	FKRP	FKRP	FKRP	FKRP
CG4324	CG4324	37211,37212	2192	1	3	1	ENSG00000157703	SVOP	ENSG00000157703	SVOP
CG9153	CG9153	37220,37221,45268	2240	1	4	0	HERC4	HERC4	HERC4,HERC3	HERC4,HERC3
CG15072	CG15072	39864,39866	8535	1	3	0	ENSG00000160584	SIK3	ENSG00000160584	SIK3
CG1524	RpS14a	39870	8572	1	2	0	RPS14	RPS14	RPS14	RPS14,GM5805
CG17828	mod(r)	39885,39887	8613	1	2	0	VPS37A	VPS37A	VPS37A	VPS37A
CG1890	CG1890	39893	8629	1	3	1	TBCA	TBCA	TBCA	TBCA,GM6142
CG2099	RpL35A	39895,39896	8636	1	2	0	RPL35A	RPL35A	RPL35A	RPL35A,MGI:3645054
CG1989	Yippee	39898,39899,46977	8633,17271	1	3	0	YPEL5	YPEL5	YPEL5	YPEL5
CG7622	RpL36	39914	8657	1	2	0	RPL36	GM5745	ENSG00000169253,RPL36	GM5745,RPL36,GM5614,GM8973
CG31040	Cog7	39926	8748	1	2	1	COG7	COG7	COG7	COG7
CG12390	dare	38682,38683	7711	1	2	0	FDXR	FDXR	FDXR	FDXR
CG12878	btz/Dpse\GA11878	38721,38722	7855	1	2	1	CASC3	CASC3	CASC3	CASC3
CG12936	mms4	38750	7876	1	2	0	EME1	EME1	EME2,EME1	EME1,EME2
CG4596	CG4596	35589,35590	12790	1	3	0	TMEM169	TMEM169	TMEM169	TMEM169
CG5805	CG5805	35592,35593	12806	1	2	0	SLC25A44	SLC25A44	SLC25A44	SLC25A44
CG7052	TepII	35611	12828	1	3	0	CD109	CD109	CD109	CD109
CG14184	CG14184	35614	12840	1	3	0	C11orf59	2400001E08RIK	C11orf59	2400001E08RIK,GM5510
CG18428	CG18428	35638,35639	12906	1	4	0	ARL6IP4	ARL6IP4	ARL6IP4	ARL6IP4
CG5751	TrpA1	37249,37250	2375	1	3	0	TRPA1	TRPA1	TRPA1	TRPA1
CG4999	Tsp66E	37252,37253	2376	1	2	0	CD82	TSPAN18	CD37,CD82	TSPAN18
CG6279	CG6279	37267,37268	2412	1	0	0	IYD	IYD	IYD	IYD
CG6938	CG6938	37271,37272	2433	1	2	1	TMEM16D	ANO5	TMEM16D,TMEM16C	ANO5,ANO6
CG11059	cals	37291,37292,36348,36349	2648,14484	1	2	0	CLSTN2	CLSTN2	CLSTN3,CLSTN1,CLSTN2	CLSTN2,CLSTN1,CLSTN3
CG7402	CG7402	37302	2706	1	2	0	ARSI,ARSB	ARSB,ARSI	ARSJ,ARSI,ARSB	ARSB,ARSI,ARSJ
CG3961	CG3961	37305,37306	2713	1	2	0	ACSL5	ACSL6	ACSL5,ACSL6,ACSL1	ACSL6,ACSL1,ACSL5
CG9655	nes	37308,37309	2720	1	3	0	MBOAT5	LPCAT3	MBOAT5	LPCAT3
CG30349	CG30349	39959	8857	1	2	0	WDR43	WDR43	WDR43	WDR43
CG1542	CG1542	39976	9012	1	2	1	EBNA1BP2	EBNA1BP2	EBNA1BP2	EBNA1BP2
CG14641	CG14641	38790,38793	8388	1	2	1	RBM22	RBM22	RBM22	RBM22
CG14750	Vps25	38821	8432	1	3	0	VPS25	VPS25	VPS25	VPS25
CG14792	sta	38822,38823	8443	1	4	0	RPSAP15/RPSA	RPSA	ENSG00000205246,ENSG00000198827,RPSAP15/RPSA,ENSG00000183298	RPSA,GM5498
CG30152	CG30152/Dpse\GA15681	38848	8668	1	3	0	FAM96A	FAM96A	FAM96A	FAM96A
CG14507	CG14507/sPLA2	35712,35713	13420	1	2	0	PLA2G10	PLA2G10	PLA2G10,PLA2G2A,PLA2G2E,PLA2G2F,PLA2G2D,PLA2G5	PLA2G10,PLA2G2A,PLA2G2F,PLA2G2E,PLA2G2D
CG11276	RpS4	35718,35720	13437	1	2	0	RPS4X	RPS4X	RPS4X,RPS4Y2,RPS4Y1	RPS4X,GM9294,RPS4Y2,GM6816
CG5671	Pten	35731	13500	1	2	0	PTENP1/PTEN	PTEN	PTENP1/PTEN	PTEN
CG8112	CG8112	37344	2866	1	3	1	SOAT1	SOAT1	SOAT1,SOAT2	SOAT1,SOAT2
CG4225	Hmt-1	37356	3010	1	2	0	ABCB6	ABCB6	ABCB6	ABCB6
CG6725	Sulf1	37361,37362,45954	3014	1	2	0	SULF2	SULF2	SULF2,SULF1	SULF2,SULF1
CG15923	CG15923	37373	3088	1	2	0	TMEM67	TMEM67	TMEM67	TMEM67
CG15793	Dsor1	40026	9123	1	3	1	MAP2K1	MAP2K1	MAP2K2,MAP2K1	MAP2K1,MAP2K2
CG15877	CG15877	40031	9139	1	3	0	ENSG00000146540	3110082I17RIK	ENSG00000146540	3110082I17RIK
CG1594	hop	40037	9157	1	2	0	JAK2	JAK2	JAK3/INSL3,JAK2,TYK2,JAK1	JAK2,JAK3,JAK1,TYK2
CG16890	CG16890	40044	9226	1	0	0	C10orf4	5730455O13RIK	C10orf4	5730455O13RIK
CG17054	CG34439/Cap-G/Dpse\GA24655	40047	9275	1	2	0	NCAPG	NCAPG	NCAPG	NCAPG
CG17187	CG17187	40051	9309	1	3	1	DNAJC17	DNAJC17	DNAJC17	DNAJC17
CG17256	Nek2	40052,40053	9324	1	3	1	NEK2	NEK2	NEK2	NEK2
CG17492	mib2	40078,40079	9393	1	3	0	MIB2	MIB2	MIB2	MIB2
CG17657	frtz	40088	9437	1	2	0	ENSG00000143951	AV249152	ENSG00000143951	AV249152
CG1591	REG	38908	9151	1	2	0	PSME3	PSME3	PSME3	PSME3
CG1622	CG1622	38915	9165	1	3	0	PRPF38B	PRPF38B	PRPF38B	PRPF38B
CG17437	wds	38925,38926	9379	1	2	0	WDR5	WDR5	WDR5	WDR5
CG18069	CaMKII	38930	9506	1	2	0	CAMK2D	CAMK2D	CAMK2B,CAMK2A,CAMK2D,CAMK2G	CAMK2D,CAMK2B,CAMK2G,CAMK2A
CG2843	Cwc25	38933	9830	1	3	1	CCDC49	CCDC49	CCDC49	CCDC49
CG4111	RpL35	38950,38951	10512	1	2	0	RPL35	RPL35	ENSG00000126528,RPL35	RPL35
CG7470	CG7470	38953,38955	10602	1	3	1	ALDH18A1	ALDH18A1	ALDH18A1	ALDH18A1
CG7935	msk	38963	10781	1	2	0	IPO7	IPO7	IPO8,IPO7	IPO7,IPO8
CG32438	Smc5	38969,38970	10896	1	3	0	SMC5	SMC5	SMC5	SMC5
CG9067	CG9067	35744	13534	1	2	0	TRAPPC2L	TRAPPC2L	TRAPPC2L	TRAPPC2L
CG15387	CG15387	35757	13588	1	3	0	C12orf57	GRCC10	C12orf57	GRCC10
CG30173	HSPC300	35794	13682	1	2	0	C3orf10	6720456B07RIK	C3orf10	6720456B07RIK
CG32226	CG32226	35807,34464	10822	1	3	0	ENSG00000205356	TECPR1	ENSG00000205356	TECPR1
CG3738	Cks30A	35810	13692	1	2	0	CKS1B,ENSG00000187631	CKS1B	CKS1B,CKS2,ENSG00000187631,ENSG00000178556	CKS1B,GM6340,CKS2
CG6867	CG6867	37416,37419	3420	1	2	0	GLDN	OLFM1	GLDN	OLFM1,OLFM3,OLFM2,OLFML2B,OLFML2A,MYOC
CG13016	CG13016	37428,37429	3508	1	2	0	TMEM39A	TMEM39A	TMEM39B,TMEM39A	TMEM39A,TMEM39B
CG9181	Ptp61F	37436,37437	3571	1	2	0	PTPN1	PTPN2	PTPN1,PTPN2	PTPN2,PTPN1
CG1800	pasha	40118	9498	1	2	1	DGCR8	DGCR8	DGCR8	DGCR8
CG18214	trio	40138	9531	1	5	0	TRIO	TRIO	TRIO,KALRN	TRIO
CG2256	CG2256	40170	9764	1	3	0	EFCAB1	EFCAB1	EFCAB1	EFCAB1,1700109H08RIK
CG30410	CG30410	40175,40176	10072	1	3	0	RPIA	RPIA	RPIA	RPIA
CG3107	CG3107	40196	10154	1	3	1	PITRM1	PITRM1	PITRM1	PITRM1
CG31111	CG31111	40198,40199	10168	1	0	0	TBRG1	TBRG1	TBRG1	TBRG1
CG4141	Pi3K92E	38985,38986	11228	1	3	0	PIK3CB	PIK3CD	PIK3CD,PIK3CB	PIK3CD,PIK3CB
CG5469	Gint3	38998,39000	11667	1	2	0	UBXD1	UBXN6	UBXD1	UBXN6
CG5786	ppan	39001	11766	1	3	1	PPAN	PPAN	PPAN	PPAN
CG5877	CG5877	39004	11792	1	2	0	C14orf102	BC002230	C14orf102	BC002230
CG6712	CG6712	39012	12012	1	2	0	BXDC5	BXDC5	BXDC5	BXDC5
CG10574	I-2	39053,39054	13428	1	2	1	PPP1R2	PPP1R2	PPP1R2P1,ENSG00000206231,PPP1R2P9,PPP1R2,ENSG00000206295,ENSG00000196360	PPP1R2,GM5490,1700023I07RIK,4930403L05RIK
CG5632	thoc6	39087,44766	14876	1	3	0	THOC6	THOC6	THOC6	THOC6
CG8266	sec31	35867,35868	13867	1	5	1	SEC31A	SEC31B	SEC31B,SEC31A	SEC31B,SEC31A
CG8284	UbcD4	35872,35873	13878	1	2	0	HIP2	UBE2K	HIP2	UBE2K
CG8318	Nf1	35877,35876	13892	1	2	0	NF1	NF1	NF1	NF1
CG8325	l(2)k14710	35881	13893	1	2	0	TTC7B	TTC7	TTC7A,TTC7B	TTC7
CG8327	SpdS/Dpse\GA20990	35883	13894	1	3	0	SRM	SRM	SRM	SRM
CG8340	128up	35890	13896	1	3	0	DRG1	DRG1	DRG1	DRG1
CG8363	Papss	35904	13903	1	4	1	PAPSS2	PAPSS2	PAPSS1,PAPSS2	PAPSS2,PAPSS1
CG8379	CG8379	35911	13909	1	2	0	C10orf76	9130011E15RIK	C10orf76	9130011E15RIK
CG8386	CG8386	35919,35922	13911	1	2	0	UFC1	UFC1	UFC1	UFC1
CG8392	Prosbeta1	35923,35924	13913	1	2	0	PSMB6	PSMB6	PSMB6	PSMB6,PSMB9
CG8418	Ric	35929,35930	13919	1	2	0	RIT2	RIT2	RIT1,RIT2	RIT2,RIT1
CG31811	cenG1A	37520,37521	4033	1	2	0	CENTG2	AGAP1	CENTG1,CENTG2,CENTG3,ENSG00000151303	AGAP1,AGAP3,AGAP2
CG11290	enok	37526,37527	4037	1	2	1	MYST3	MYST4	MYST3,MYST4	MYST4,MYST3
CG5695	jar	37534,37535	4044	1	2	0	MYO6	MYO6	MYO6	MYO6
CG10882	CG10882	37543	4052	1	3	0	SEC24C	SEC24C	SEC24D,SEC24C	SEC24C,SEC24D
CG8426	l(2)NC136	37545,37547	4068	1	5	1	CNOT3	CNOT3	CNOT3	CNOT3
CG6711	Taf2	37548,37549	4084	1	2	1	TAF2	TAF2	TAF2	TAF2
CG6292	CycT	37562	4130	1	3	0	CCNT1,CCNT2	CCNT2	CCNT1,CCNT2	CCNT2,CCNT1
CG16903	CG16903	37570,37572	4164	1	2	0	CCNL1	CCNL1	CCNL2,CCNL1	CCNL1,CCNL2
CG4033	RpI135	37581	4178	1	3	0	POLR1B	POLR1B	POLR1B	POLR1B
CG5170	Dp1	37583	4204	1	3	0	HDLBP	HDLBP	HDLBP	HDLBP
CG10018	Snm1	37591,37590	4226	1	2	0	DCLRE1A	DCLRE1A	DCLRE1A	DCLRE1A
CG7602	DNApol-iota	37592,37594	4227	1	2	1	POLI	POLI	POLI	POLI
CG12267	CG12267	37596,37597,43528	4231	1	3	0	POLR3C	POLR3C	POLR3C	POLR3C
CG4078	CG4078	37606,37607	4251	1	2	1	RTEL1/TNFRSF6B	RTEL1	RTEL1/TNFRSF6B	RTEL1
CG31132	BRWD3	40208,40209	10174	1	2	0	BRWD3	PHIP	ENSG00000146247,BRWD3,BRWD1	PHIP,BRWD1
CG31212	Ino80	40213,40214	10194	1	2	1	INOC1	INO80	INOC1	INO80
CG31357	CG31357	40246	10235	1	4	0	MAEA	MAEA	MAEA	MAEA
CG17294	CG17294	39104,39105	15041	1	2	0	HDHD2	HDHD2	HDHD2	HDHD2
CG2471	Sclp	39140	15107	1	2	0	LRRC20	LRRC20	LRRC20	LRRC20
CG8430	Got1	35937	13922	1	2	0	GOT1	GOT1	GOT1	GOT1
CG8553	SelD	35959,35961	13963	1	5	0	SEPHS1	SEPHS1	SEPHS1	SEPHS1,SEPHS2
CG8569	CG8569	35962	13971	1	3	1	ZMYND11	ZMYND11	ZMYND11	ZMYND11
CG8578	CG8578	35968,35969	13973	1	2	0	LRRFIP2	LRRFIP2	LRRFIP2	LRRFIP2
CG8582	Sh3beta	35970	13975	1	2	0	SH3BGR	SH3BGR	SH3BGRL,SH3BGRL2,SH3BGR	SH3BGR,SH3BGRL,SH3BGRL2
CG8590	Klp3A	35974,35975	13978	1	2	0	KIF4A	KIF4	ENSG00000184732,KIF4A	KIF4,KIF4B
CG8641	CG8641	35993,35994	13995	1	4	1	RASD1	RASD1	RASD1,RASD2	RASD1,RASD2
CG8665	CG8665	35999,36000	13998	1	2	0	ALDH1L1	ALDH1L2	ALDH1L2,ALDH1L1	ALDH1L2,ALDH1L1
CG8707	RagC	36003,36004	14003	1	3	0	RRAGC	RRAGC	RRAGC,RRAGD	RRAGC,RRAGD
CG7760	cato	37611,37612	4281	1	2	0	NEUROD2	NEUROD6	NEUROD6,NEUROD1,NEUROD2,NEUROD4	NEUROD6,NEUROD1,NEUROD2,NEUROD4
CG2939	slp2	37657,37658	4389	1	2	1	FOXG1B/FOXG1C	FOXG1	FOXG1B/FOXG1C	FOXG1
CG5640	Utx	37663,37664	4409	1	4	0	UTX	KDM6A	UTX,UTY	KDM6A,UTY
CG9418	CG9418	37665	4419	1	0	0	HMG20A	HMG20A	HMG20A	HMG20A,HMG20B
CG7154	CG7154	37669,37670	4426	1	3	0	BRD7	BRD7	BRD7	BRD7
CG3187	Sirt4	40295	10393	1	2	0	SIRT4	SIRT4	SIRT4	SIRT4
CG31938	Rrp40	40306	10414	1	2	0	EXOSC3	EXOSC3	EXOSC3	EXOSC3
CG5915	Rab7	40337,40338	11800	1	2	0	RAB9B	RAB7	RAB9B,RAB9A	RAB7
CG6179	CG6179	40341,40342	11851	1	3	0	NOSIP	NOSIP	NOSIP	NOSIP
CG6287	CG6287/Dsim\GD22186	40358,40359	11878	1	2	1	PHGDH	PHGDH	PHGDH	PHGDH
CG6353	CG6353	40364	11897	1	2	0	ZBTB8OS	ZBTB8OS	ENSG00000183432,ZBTB8OS,ENSG00000172799	ZBTB8OS
CG9802	Cap	39205,39207	14684	1	2	0	SMC3	SMC3	SMC3	SMC3
CG18812	CG18812	39224	15367	1	2	0	GDAP2	GDAP2	GDAP2	GDAP2
CG9160	mtacp1	39232,39233,43502	15398,15185	1	2	0	NDUFAB1	NDUFAB1	NDUFAB1	NDUFAB1
CG8709	CG8709	36007	14004	1	4	0	LPIN3	LPIN2	LPIN3,LPIN1,LPIN2	LPIN2,LPIN1,LPIN3
CG8637	trc	35988	13993	1	3	1	STK38L	STK38,STK38L	STK38L,STK38	STK38,STK38L
CG8759	Nacalpha	36017	14017	1	2	0	NACA/NACAP1	GM6863	ENSG00000121089,NACA/NACAP1,ENSG00000136274,NACAL	GM6863
CG8771	CG8771	36023	14021	1	2	0	NUP188	NUP188	NUP188	NUP188
CG8781	tsu	36024,36025	14025	1	0	0	RBM8A	B020018G12RIK,RBM8A	RBM8A	B020018G12RIK,RBM8A
CG8793	l(3)76BDm	36033	14029	1	3	1	KIAA1012	D030074E01RIK	KIAA1012	D030074E01RIK
CG8798	CG8798	36035,36036	14030	1	2	1	LONP1	LONP1	LONP1	LONP1
CG8849	mRpL24	36050,36052	14046	1	2	0	MRPL24	MRPL24	MRPL24	MRPL24
CG8874	Fps85D	36053,36054	14054	1	2	1	FER	FERT2	FES,FER	FERT2,FES
CG8950	CG8950	36069	14078	1	2	0	GTF3C3	GTF3C3	GTF3C3	GTF3C3
CG8977	Cctgamma	36070,36071	14084	1	2	0	CCT3	CCT3	CCT3	CCT3
CG9005	CG9005	36080,36079	14092	1	2	0	KIAA1370	BC031353	KIAA1370	BC031353
CG9045	Myb	37710,37711	4472	1	2	0	MYB	MYBL1	MYB,MYBL1,MYBL2	MYBL1,MYBL2
CG8651	trx	37715	4502	1	2	1	MLL	MLL1	ENSG00000105663,MLL	MLL1
CG5855	cni	37722,37723	4518	1	3	0	CNIH	CNIH	CNIH3,CNIH2,CNIH	CNIH,CNIH3,CNIH2
CG11140	Aldh-III	37726	4527	1	2	1	ALDH3B1	ALDH3B1	ALDH3A2,ALDH3B1,ALDH3B2	ALDH3B1,ALDH3A2,ALDH3A1
CG1795	Ogg1	37738,37739	4576	1	0	0	OGG1	OGG1	OGG1	OGG1
CG6779	RpS3	37741,37742	4577	1	2	0	RPS3	RPS3	RPS3	RPS3
CG14999	RfC4	37756,37757	4598	1	3	1	RFC2	RFC2	RFC2	RFC2
CG5313	RfC3	37761,37762	4599	1	2	1	RFC5	RFC5	RFC5	RFC5
CG6358	Xpac	40368	11900	1	2	1	XPA	XPA	XPA	XPA
CG6393	CG42257	40376,40377	11912	1	2	0	EXOD1	ERI2	EXOD1	ERI2
CG6554	Art1	40388	11959	1	2	0	PRMT1	PRMT1	PRMT8,PRMT1	PRMT1,PRMT8
CG6831	rhea	40400	12050	1	2	0	TLN2	TLN1	TLN1,TLN2	TLN1,TLN2
CG6846	RpL26	40402	12056	1	2	0	RPL26L1	RPL26	ENSG00000197115,RPL26,RPL26L1,ENSG00000197947	RPL26,RPL26L1,GM4805
CG7145	CG7145	40422	12151	1	3	0	ALDH4A1	ALDH4A1	ALDH4A1	ALDH4A1
CG7146	CG7146	40425,40427,46200	12152	1	2	0	VPS39	VPS39	VPS39	VPS39
CG7183	CG7183	40429	12162	1	3	0	C3orf19	C130022K22RIK	C3orf19	C130022K22RIK
CG7212	cdm	40436	12172	1	2	0	IPO13	IPO13	IPO13	IPO13
CG7274	CG34422	40437	12191	1	2	0	ARID4B	ARID4B	ARID4A,ARID4B	ARID4B,ARID4A
CG3430	CG3430	40444,40443	10967	1	2	0	C10orf119	1110007A13RIK	C10orf119	1110007A13RIK
CG3520	CG3520	40455	10996	1	2	0	KIAA1797	BC057079	KIAA1797	BC057079
CG3715	Shc	40464	11053	1	2	0	SHC4	SHC2	SHC4,SHC2,SHC3,SHC1	SHC2,SHC1,SHC3,SHC4
CG3731	CG3731	40466,40467	11056	1	3	0	PMPCB	PMPCB	PMPCB	PMPCB
CG9742	SmG	39255,39256	15460	1	3	0	SNRPG	GM8186,SNRPG	ENSG00000205433,SNRPG	GM8186,SNRPG
CG9124	eIF-3p40	36087,36086	14127	1	2	0	EIF3S3	EIF3H	EIF3S3	EIF3H
CG9135	CG9135	36090	14132	1	2	0	RCC2	RCC2	RCC2	RCC2
CG9386	CG9386	36102	14205	1	2	1	C4orf23	2310079F23RIK	C4orf23	2310079F23RIK
CG9423	Kap-alpha3	36103,36104	14213	1	3	1	KPNA3	KPNA3	KPNA4,KPNA3	KPNA3,KPNA4
CG9611	f-cup	36120	14269	1	2	1	LRRC40	LRRC40	LRRC40	LRRC40
CG9619	CG9619	36121	14271	1	2	1	PPP1R3D	PPP1R3D	PPP1R3D	PPP1R3D
CG9680	Dbp73D	36131,36132	14287	1	2	0	DDX51	DDX51	DDX51	DDX51
CG9749	Abi	36142	14302	1	2	0	ABI2	ABI2	ABI1,ABI2	ABI2,ABI1
CG8376	ap	37791	4675	1	3	0	LHX2	LHX2	LHX9,LHX2	LHX2,LHX9
CG8544	sd	37792	4744	1	2	0	TEAD4	TEAD4	TEAD3,TEAD2,TEAD4,TEAD1	TEAD4,TEAD1,TEAD3,TEAD2
CG14283	mRpL55	37802	4864	1	2	0	MRPL55	MRPL55	MRPL55	MRPL55
CG9565	Nep3	37803,37804	4909	1	2	1	ECE1	ECE1	ECE1,ECE2	ECE1,ECE2
CG11154	ATPsyn-beta	37812	4967	1	2	0	ATP5B	ATP5B	ATP5B	ATP5B
CG10692	Mt2	37815	5033	1	2	0	TRDMT1	TRDMT1	TRDMT1	TRDMT1
CG3925	CG3925	40486,40487	11111	1	3	1	CRBN	CRBN	CRBN	CRBN
CG4061	CG4061	40498	11205	1	3	0	RTCD1	RTCD1	RTCD1	RTCD1
CG4274	fzy	40500	11268	1	2	0	CDC20	CDC20	CDC20	CDC20
CG4349	Fer3HCH	40505	11289	1	2	0	FTH1	FTH1,FTMT	ENSG00000176778,FTMT,ENSG00000179209,FTL,ENSG00000189119,ENSG00000185638,FTHL17,ENSG00000197432,FTH1,ENSG00000197518	FTH1,FTMT,GM5634,FTL2,GM5753,FTHL17,FTL1,MGI:3646985,MGI:3648231,GM5278,1600014K23RIK
CG4435	FucTB	40519,40520	11316	1	2	0	FUT10	FUT10	FUT10,FUT11	FUT10,FUT11
CG4452	CG4452	40525,40526	11321	1	2	0	FAM76B	FAM76A	FAM76A,FAM76B	FAM76A,FAM76B
CG4533	l(2)efl	40531,40532	11341	1	2	0	CRYAB	CRYAB	HSPB6,CRYAB,CRYAA	CRYAB,CRYAA,HSPB6
CG4551	smi35A	40534,40535	11347	1	2	0	DYRK4	DYRK4	DYRK4	DYRK4
CG4552	CG4552	40537,40538	11348	1	2	0	TBC1D23	TBC1D23	TBC1D23	TBC1D23
CG6476	Su(var)3-9	39377,39378,33834	15258,15421	1	3	0	SUV39H2	SUV39H2	SUV39H2,SUV39H1	SUV39H2,SUV39H1
CG5310	nmdyn-D6	39402	15319	1	2	0	NME6	NME6	NME6	NME6
CG9977	CG9977	36193	14332	1	2	0	ENSG00000158467	AHCYL2	ENSG00000158467,AHCYL1	AHCYL2,AHCYL1
CG9987	CG9987	36198,36199	14336	1	4	0	C22orf28	D10WSU52E	C22orf28	D10WSU52E
CG9996	CG9996	36207,36208	14340	1	2	0	ENSG00000172986	GLT8D4	ENSG00000151233,ENSG00000172986	GLT8D4
CG15218	CycK	36215	14348	1	3	0	CCNK	CCNK	CCNK	CCNK
CG1106	Gel	37867	5130	1	2	0	GSN	GSN	AVIL,GSN,VIL1,SCIN	GSN,SCIN,VIL1,AVIL
CG32137	CG32137	37870,37872,46375	5135	1	3	0	CCDC64	CCDC64	CCDC64	CCDC64
CG5295	bmm	37880	5139	1	4	0	PNPLA2,PNPLA3	PNPLA3	PNPLA2,PNPLA3,PNPLA5	PNPLA3,PNPLA2
CG3359	mfas	37888,37889	5174	1	2	0	TGFBI	TGFBI	TGFBI,POSTN	TGFBI,POSTN
CG3587	CG3587	37902	5197	1	2	0	KTI12	KTI12	KTI12	KTI12
CG10701	Moe	37917	5211	1	2	0	MSN	MSN	VIL2,MSN,RDX	MSN,RDX,EZR
CG4561	Aats-tyr	40541	11353	1	2	1	YARS	YARS	YARS	YARS
CG4705	CG4705	40556	11400	1	3	0	WDR59	WDR59	WDR59	WDR59
CG4752	CG4752	40557	11418	1	4	0	OPLAH	OPLAH	OPLAH	OPLAH
CG4848	CG4848	40560	11447	1	2	0	COG1	COG1	COG1	COG1
CG4957	CG4957	40565	11486	1	2	1	CCDC44	CCDC44	CCDC44	CCDC44
CG5352	SmB	40587	11620	1	3	0	SNRPB	SNRPB	SNRPN/SNURF/SNORD107,SNRPB	SNRPB,SNRPN
CG5355	CG5355	40588	11622	1	2	0	PREP	PREP	PREP	PREP
CG5629	Ppcs	40601	11713	1	2	0	PPCS	PPCS	PPCS	PPCS
CG5796	Ppox	40607	11772	1	2	0	PPOX	PPOX	PPOX	PPOX
CG5818	mRpL4	40608	11777	1	2	0	MRPL4	MRPL4	MRPL4	MRPL4
CG17952	LBR/CG5585	39468,39467	2133	1	2	0	LBR	LBR	LBR,DHCR7,TM7SF2	LBR,TM7SF2,DHCR7
CG14971	CG14971	39479	2279	1	2	0	SLC35C2	SLC35C2	SLC35C2	SLC35C2
CG12006	CG12006	39481	2284	1	2	0	PIGB	PIGB	PIGB	PIGB
CG32380	SMSr	39483	2349	1	2	0	SAMD8	SAMD8	SAMD8	SAMD8
CG31915	CG31915	37942	5252	1	2	0	GLT25D2	GLT25D2,GLT25D1	CEECAM1,GLT25D2,GLT25D1	GLT25D2,GLT25D1,CERCAM
CG8808	Pdk	37966,37968	5280	1	2	0	PDK3	PDK3	PDK4,PDK1,PDK2,PDK3	PDK3,PDK1,PDK2,PDK4
CG8946	Sply	37974,37975	5282	1	2	1	SGPL1	SGPL1	SGPL1	SGPL1
CG13098	mRpL51	38015,38016	5367	1	2	1	MRPL51	MRPL51	MRPL51	MRPL51
CG7975	Grx-1	40644,40645	12338	1	2	1	GLRX2	GLRX2	GLRX2	GLRX2
CG9705	CG9705	40665	12564	1	3	0	CARHSP1	CARHSP1	CARHSP1,CSDC2	CARHSP1,CSDC2
CG2038	CSN7	40690,40691	12914	1	2	0	COPS7A	COPS7B	COPS7B,COPS7A	COPS7B,COPS7A
CG8177	CG8177	39492	2397	1	5	0	SLC4A3	SLC4A3	SLC4A3,SLC4A2,SLC4A1	SLC4A3,SLC4A2
CG1484	fliI	39528	1446	1	2	0	FLII	FLII	FLII	FLII
CG4663	CG4663	39543,39544	1977	1	2	0	PEX13	PEX13	PEX13	PEX13
CG6401	CG6401	39552	2059	1	2	0	PIGA	PIGA	PIGA	PIGA
CG7698	Cpsf73	39557,39558	3050	1	2	0	CPSF3	CPSF3	CPSF3	CPSF3
[truncated: 4,677 more rows]
