# Supplementary material for: A genome-wide Drosophila epithelial tumorigenesis screen identifies Tetraspanin 29Fb as an evolutionarily conserved suppressor of Ras-driven cancer
Source: PLoS Genet. 2018 Oct 16;14(10):e1007688. doi: 10.1371/journal.pgen.1007688 (PMC6203380; doi:10.1371/journal.pgen.1007688)
Supplement: S2 Table — Invasion phenotypes were noted as appearance of GFP labeled tumor cells on mouth-hooks (MH) of the arrested larval progeny (MH INVASION yes /no (Y/N)) or “metastatic” foci throughout the larval body (FOCI yes/no (Y/N)). Additional observations were noted in the separate column (ADD.REMARKS). The CG identifiers and gene symbols (http://flybase.org/) are shown corresponding to all identified primary Drosophila hit transformant lines (TRANSFORMANT_ID) and corresponding construct identifiers (CONSTRUCT_ID). The CG identifier, S19 scores, number of CAN Repeats and number of Off Targets genes are indicated. Only hits with an S19 score ≥ 0.8 and CAN repeats ≤ 6 were considered candidate genes. The gene symbols for human and mouse seed orthologs (HOMSA, MUSMU) and human and mouse inparalog orthologs (HOMSA-INP, MUSMU-INP) are also shown. (XLS) [file pgen.1007688.s010.xls]

## Sheet: HITPRIMARY_PHENOTYP.csv
Supplementary table 2: Drosophila primary hits.
CG_NUMBER	GENE_SYMBOL	TRANSFORMANT_ID	CONSTRUCT_ID	S19	CAN_REPEATS	OFF_TARGETS	HOMSA	MUSMU	HOMSAINP	MOUSEINP	MH INVASION Y/N	FOCI Y/N	ADD.REMARKS
CG8581	fra	16923,24475,29910	2564,68,14401	1,0.99	3,2	1,0	DCC	DCC	NEO1,DCC	DCC,NEO1
CG10590	CG10590	5036	2318	1	0	0	TM9SF3	TM9SF3	TM9SF3	TM9SF3
CG10637	Nak	35482	12597	1	3	0	BMP2K	BMP2K	BMP2K,BMP2KL,AAK1	BMP2K,AAK1
CG11063	CG11063	38443	7185	1	4	1	WTIP	WTIP	WTIP,LIMD1	WTIP,LIMD1
CG12163	CG12163/CG33293	12787	4765	1	3	0	CTSF	CTSF	CTSF	CTSF			overgrown
CG12230	car	4548	1397	1	0	1	VPS33A	VPS33A	VPS33A	VPS33A
CG13521	robo	42579	2608	1	2	0	ROBO2	ROBO2	ROBO2,ROBO1,ROBO3	ROBO2,ROBO1			full gut necrosis
CG14194	CG14194	6181	3438	1	2	0	FAM11B	TMEM185B	FAM11A,FAM11B	TMEM185B,BC023829
CG14217	Tao-1	17432	8262	1	5	0	TAOK1	TAOK1	TAOK1,TAOK2,TAOK3	TAOK1,TAOK2,TAOK3
CG1528	gammaCop	25101	8960	1	4	0	COPG	COPG	COPG	COPG,COPG2
CG15797	ric8a	41602	9124	1	3	0	RIC8B	RIC8B	RIC8B,RIC8A	RIC8B,RIC8
CG1599	CG1599	13317	4531	1	2	0	SYBL1	VAMP7	SYBL1	VAMP7		Y
CG16932	Eps-15	19164	8784	1	2	0	EPS15L1	EPS15L1	EPS15L1,EPS15	EPS15L1,EPS15
CG17521	Qm	19084	8605	1	3	0	ENSG00000178464	RPL10L	ENSG00000178464,ENSG00000174572,RPL10,RPL10L	RPL10L,RPL10,GM5621,GM4892,GM6564			big tumors
CG17947	alpha-Cat	40882	8808	1	3	0	CTNNA2	CTNNA2	CTNNA1,CTNNA2	CTNNA2,CTNNA1
CG1973	yata	19278	8890	1	2	0	SCYL1	SCYL1	SCYL1	SCYL1
CG2615	ik2	12485	5424	1	2	1	TBK1	TBK1	IKBKE,TBK1	TBK1,IKBKE
CG33094	Synd	40018	9087	1	2	0	PACSIN2	PACSIN2	PACSIN1,PACSIN2,PACSIN3	PACSIN2,PACSIN1,PACSIN3
CG33129	CG33129	9699,27554	1081,11811	1	2,3	1,0	ENSG00000119777	TMEM214	ENSG00000119777	TMEM214
CG3821	Aats-asp	7750	1339	1	2	0	DARS	DARS	DARS	DARS		Y
CG4567	CG4567	34875	11355	1	2	0	GFM1	GFM1	GFM1	GFM1
CG5384	CG5384	27405,28647	11632	1	3	0	USP14	USP14	USP14	USP14		Y
CG6281	Timp	15372	4783	1	2	0	TIMP2	TIMP2	TIMP1,TIMP4,TIMP3,TIMP2	TIMP2,TIMP4,TIMP3,TIMP1
CG6697	CG6697	27719	12006	1	3	1	UBLCP1	UBLCP1	UBLCP1	UBLCP1
CG6982	CG6982	9673,9674	3956	1	3	0	TMEM47	TMEM47	TMEM47,PERP	TMEM47
CG7004	fwd	27786	12100	1	4	0	PIK4CB	PI4KB	PIK4CB	PI4KB
CG7050	Nrx-1	4306	4306	1	2	0	NRXN3	NRXN1	NRXN2,NRXN3,ENSG00000205000	NRXN1,NRXN2,NRXN3
CG7061	rab3-GAP	27823	12118	1	2	0	RAB3GAP2	RAB3GAP2	RAB3GAP2	RAB3GAP2
CG7152	Syn1	27893	12153	1	2	1	SNTB1	SNTB1	SNTA1,SNTB1,SNTB2	SNTB1,SNTB2,SNTA1
CG7497	CG7497	9375	657	1	3	1	PTGDR	PTGDR	PTGER3,PTGER4,TBXA2R,PTGIR,PTGER2,PTGDR	PTGDR,PTGER2,PTGIR,PTGER4,PTGER3
CG8287	Rab8	28092	12520	1	3	0	RAB8A	RAB8A	RAB8A,RAB8B	RAB8A,RAB8B
CG8362	nmdyn-D7	35903,35901	13902	1	3	0	NME7	NME7	NME7	NME7
CG8383	Pnn	35915,35916	13910	1	2	0	PNN	PNN	PNN	PNN			small tumors
CG8616	BHD	38248	6590	1	2	0	FLCN	FLCN	FLCN	FLCN
CG8657	Dgkepsilon	4659	1964	1	2	0	DGKE	DGKE	DGKE	DGKE
CG8811	muskelin	29774	14034	1	2	0	MKLN1	MKLN1	MKLN1	MKLN1
CG8846	Thor	35439	12533	1	2	0	EIF4EBP2	EIF4EBP2	EIF4EBP2,EIF4EBP1	EIF4EBP2,EIF4EBP1,EIF4EBP3
CG9128	Sac1	37217	2238	1	2	0	SACM1L	SACM1L	SACM1L	SACM1L
CG9224	sog	37407,37405	3379	1	3	0	CHRD	CHRD	CHRD	CHRD		Y
CG9298	Trs23	44646	14179	1	3	0	TRAPPC4	TRAPPC4	TRAPPC4	TRAPPC4
CG9602	CG9602	29498	14921	1	2	0	UBE2G1	UBE2G1	UBE2G1	UBE2G1
CG10034	tj	30526	4304	1	3	0	MAF	MAF	MAF,MAFB,MAFA	MAF,MAFA,MAFB,NRL
CG10617	Syt12	3303	1171	1	2	0	SYT12	SYT12	SYT12	SYT12
CG11206	CG11206	42943	7236	1	2	0	ENSG00000189337	9030409G11RIK	ENSG00000189337	9030409G11RIK
CG11367	CG11367/CG32454	40900	2786	1	3	0	TMEM64	TMEM64	TMEM64	TMEM64
CG12021	Patj	31620	7462	1	0	0	MPDZ	MPDZ	MPDZ,INADL	MPDZ,INADL
CG12352	san	31741	7580	1	3	0	NAT13	NAT13	NAT13	NAT13
CG14228	Mer	7161	1484	1	3	1	NF2	NF2	NF2	NF2
CG14296	endoA	24618	7681	1	3	0	SH3GL1	SH3GL3	SH3GL1,SH3GL3,SH3GL2	SH3GL3,SH3GL1,SH3GL2,SH3D2C1
CG1628	CG1628	19268	8885	1	4	0	SLC25A15	SLC25A15	SLC25A2,SLC25A15	SLC25A15,SLC25A2			big tumors
CG17569	gry	41657	9418	1	2	1	ENSG00000168538	D030016E14RIK	ENSG00000168538	D030016E14RIK
CG17800	Dscam	3115	2596	1	3	0	DSCAML1	DSCAM	DSCAML1,DSCAM	DSCAM,DSCAML1
CG18803	Psn	43082	4624	1	5	0	PSEN2	PSEN1	PSEN2,PSEN1	PSEN1,PSEN2
CG2105	Corin	39535	1850	1	3	0	CORIN	CORIN	CORIN	CORIN
CG2221	l(1)G0289	27247	14489	1	3	1	PLXDC2	PLXDC2	PLXDC2,PLXDC1	PLXDC2,PLXDC1
CG32105	CG32105	51267	4325	1	2	1	LMX1A,LMX1B	LMX1A	LMX1A,LMX1B	LMX1A
CG32848	VAChT	40918	3054	1	3	0	SLC18A3	SLC18A3	SLC18A3	SLC18A3
CG33122	cutlet	44481	4439	1	2	0	CHTF18	CHTF18	CHTF18	CHTF18		Y
CG3782	mRpL28	41949	11073	1	3	0	MRPL28	MRPL28	MRPL28	MRPL28
CG4598	CG4598	34880	11366	1	2	0	DCI	DCI	DCI	DCI	Y	Y
CG5029	SamDC	39418	15697	1	0	0	AMD1	AMD1	AMD1	AMD1,AMD2
CG5489	Atg7	45558	11671	1	2	0	ATG7	ATG7	ATG7	ATG7
CG5970	cbc	20998	9895	1	2	0	CLP1	CLP1	CLP1	CLP1
CG6114	CG6114	22225	11823	1	3	0	BRSK1	BRSK1	BRSK2,BRSK1	BRSK1,BRSK2
CG6137	aub	30124	11831	1	2	0	PIWIL1	PIWIL1	PIWIL2,PIWIL1,PIWIL4,PIWIL3	PIWIL1,PIWIL4,PIWIL2
CG6177	ldlCp	22281	11850	1	3	0	COG2	COG2	COG2	COG2
CG6355	fab1	27591	11899	1	3	0	PIP5K3	PIKFYVE	PIP5K3	PIKFYVE
CG7225	wbl	13864	5920	1	3	0	ERP29	ERP29	ERP29	ERP29
CG7581	Bub3	21037	9924	1	2	0	BUB3	BUB3	BUB3	BUB3
CG8203	Cdk5	35856	13840	1	2	0	CDK5	CDK5	CDK5	CDK5
CG8399	CG8399	4898	2023	1	3	0	FRRS1	FRRS1	FRRS1	FRRS1
CG9113	AP-1gamma	3275	1711	1	3	0	AP1G1	AP1G1	AP1G1,AP1G2/JPH4	AP1G1,AP1G2
CG9218	sm	28117	12545	1	3	0	HNRPL	HNRNPL	HNRPL,HNRPLL	HNRNPL,HNRPLL
CG9510	CG9510	44682	14238	1	3	0	ASL	ASL	ASL	ASL
CG9528	retm	44686	14240	1	3	0	SEC14L1	SEC14L1	SEC14L5,SEC14L1	SEC14L1,SEC14L5
CG9537	DLP	29374	14768	1	2	0	DAXX,ENSG00000206279,ENSG00000206206	DAXX	DAXX,ENSG00000206279,ENSG00000206206	DAXX
CG9577	CG9577	24064	14253	1	2	1	ECH1	ECH1	ECH1	ECH1
CG9738	Mkk4	26928	13804	1	2	1	MAP2K4	MAP2K4	MAP2K4	MAP2K4
CG9995	htt	36204	14339	1	3	0	HD	HTT	HD	HTT
CG10128	tra2	8868	768	1	2	0	ENSG00000164548	TRA2A	ENSG00000164548,SFRS10	TRA2A,TRA2B
CG10228	Pcf11	44115,38366	6907	1	3	1	PCF11	PCF11	PCF11	PCF11
CG10524	Pkcdelta	33838	15429	1	2	0	PRKCD	PRKCD	PRKCQ,PRKCD	PRKCD,PRKCQ
CG10576	CG10576	28761	13429	1	2	0	PA2G4	PA2G4	PA2G4	PA2G4
CG10622	Sucb	30889	6649	1	4	1	SUCLG2	SUCLG2	ENSG00000187738,SUCLG2	SUCLG2
CG10627	CG10627	31298	7039	1	2	0	PGM3	PGM3	PGM3	PGM3
CG1063	Itp-r83A	6484	1676	1	2	0	ITPR1	ITPR1	ITPR1,ITPR3,ITPR2	ITPR1,ITPR2,ITPR3
CG10751	robl	22761	12965	1	2	0	DYNLRB2	DYNLRB2	DYNLRB2	DYNLRB2
CG10971	Hip1	16137	7152	1	2	0	HIP1R	HIP1R	HIP1,HIP1R	HIP1R,HIP1		Y	big tumors
CG11015	CG11015	30892	6659	1	2	0	COX5B	COX5B	COX5B	COX5B
CG11128	slif	45587	12619	1	2	0	SLC7A3,SLC7A2	SLC7A2,SLC7A3	SLC7A3,SLC7A2,SLC7A1	SLC7A2,SLC7A3,SLC7A1
CG11173	usnp	18172	7222	1	3	0	SNAP29	SNAP29	SNAP29	SNAP29
CG11309	CG11309	7513	2766	1	2	0	SERHL2	SERHL	SERHL2,SERHL	SERHL
CG11488	mRpL10	31508	7312	1	2	0	MRPL10	MRPL10	MRPL10	MRPL10
CG11727	CG11727	17548	6735	1	4	0	EVI5L	EVI5	EVI5,EVI5L	EVI5
CG11761	trsn	9963	1918	1	2	0	TSN	TSN	TSN	TSN
CG11986	CG11986	20136	7453	1	3	0	C3orf37	8430410A17RIK	C3orf37	8430410A17RIK
CG13320	Sans	23866,23865	7979	1	3	1	USH1G	USH1G	ANKS4B,USH1G	USH1G,ANKS4B
CG13396	fy	30760	5364	1	2	1	FUZ	FUZ	FUZ	FUZ
CG13876	CG13876	39817	8148	1	2	0	C3orf38	4930453N24RIK	C3orf38	4930453N24RIK,GM8818
CG13893	CG13893	32077	8157	1	2	0	SEC14L2	SEC14L2	SEC14L4,SEC14L3,SEC14L2	SEC14L2,SEC14L3,SEC14L4
CG14080	Mkp3	23911	8219	1	3	0	DUSP7	DUSP9	DUSP7,DUSP6,DUSP9	DUSP9,DUSP6,DUSP7
CG14199	CG14199	40884	4659	1	3	1	TMEM167	TMEM167	TMEM167	TMEM167
CG14722	CG14722	23919	8425	1	3	0	WDR55	WDR55	WDR55	WDR55
CG1512	cul-2	19297	8913	1	2	0	CUL2	CUL2	CUL2	CUL2
CG15666	CG15666	40013,40014	9082	1	2	1	ENSG00000122507	BBS9	ENSG00000122507	BBS9
CG17081	Cep135	14194	6121	1	2	0	CEP135	CEP135	CEP135,TSGA10	CEP135,TSGA10
CG17219	CG17219	41635	9316	1	2	0	C1orf156	2810422O20RIK	C1orf156	2810422O20RIK
CG17280	levy	12965	4870	1	2	1	ENSG00000164605	COX6A1	ENSG00000164605,COX6A2,COX6A1	COX6A1,COX6A2
CG18445	CG18445	4039	1909	1	2	0	MBOAT2	MBOAT2	MBOAT1,MBOAT2	MBOAT2,MBOAT1
CG2980	thoc5	25470	9872	1	0	0	THOC5	THOC5	THOC5	THOC5
CG30038	MCPH1	21066	9974	1	3	0	MCPH1	MCPH1	MCPH1	MCPH1
CG30077	CG30077	25567,25568	9985	1	2	0	BLOC1S1	BLOC1S1	BLOC1S1	BLOC1S1,GM7936
CG30149	rig	21109	10007	1	5	0	GEMIN5	GEMIN5	GEMIN5	GEMIN5
CG30404	Tango11	29385	14824	1	3	0	C2orf33	MFF	C2orf33	MFF,GM6925
CG3069	Taf10b	15872	4055	1	2	1	TAF10	TAF10	TAF10	TAF10,GM4799
CG31660	CG31660	7852	894	1	2	0	GPR158	GPR158	GPR158,GPR179	GPR158
CG31715	CG31715	21505	10504	1	2	0	MTPN	MTPN	MTPN	MTPN
CG31961	CG31961	29360	14747	1	2	1	TBCC	TBCC	TBCC	TBCC
CG32030	Fhos	34034	10435	1	3	0	FHOD3	FHOD3	FHOD3	FHOD3
CG32052	CG32052	21436	10444	1	2	0	SMPDL3B	SMPDL3B	SMPDL3B,SMPDL3A	SMPDL3B,SMPDL3A
CG32103	CG32103	29439	14864	1	2	1	SLC25A25	SLC25A25	SLC25A25,SLC25A24	SLC25A25,SLC25A23,SLC25A24
CG32280	CG32280	15908	4554	1	2	0	C16orf5	5730403B10RIK	C16orf5	5730403B10RIK
CG3305	CG3305	7309	1798	1	2	0	LAMP1	LAMP1	LAMP2,LAMP1	LAMP1,LAMP2
CG3350	bigmax	11259	4277	1	4	0	MLX	MLX	MLX	MLX
CG3730	csul	34290	10685	1	2	0	PRMT5	PRMT5	PRMT5	PRMT5
CG3856	Oamb	2861	696	1	2	0	ADRA1A	ADRA1A	ADRA1A	ADRA1A,ADRA1B
CG4212	Rab14	45774	10513	1	2	0	RAB14	RAB14	RAB14	RAB14
CG4341	CG4341	29341	14735	1	5	1	TMTC2	TMTC2	TMTC2	TMTC2		Y
CG4376	Actn	7761,7760	1354	1	2	1	ACTN1	ACTN1	ACTN4,ACTN2,ACTN1,ACTN3	ACTN1,ACTN4,ACTN2,ACTN3
CG4742	mRpL22	21534	10524	1	4	0	MRPL22	MRPL22	MRPL22	MRPL22
CG4755	RhoGAP92B	34896	11419	1	2	0	ARHGAP17	AU040829,ARHGAP17	ENSG00000006740,ARHGAP17,SH3BP1/PDXP	AU040829,ARHGAP17,SH3BP1
CG4921	Rab4	24672	11472	1	2	0	RAB4A	RAB4A	MIA/RAB4B,RAB4A	RAB4A,RAB4B
CG4938	Aats-ser	23004	12798	1	2	0	SARS2	SARS2	SARS2	SARS2
CG5229	chm	5684	1235	1	2	0	MYST2	MYST2	MYST2	MYST2
CG5353	Aats-thr/Dyak\Aats-thr	7752	1342	1	2	0	TARS	TARS	TARS,TARSL2	TARS
CG5451	CG5451	42035	11658	1	2	0	SMU1	SMU1	SMU1	SMU1
CG5547	Pect/Dyak\Pect	27460	11689	1	2	0	PCYT2	PCYT2	PCYT2	PCYT2
CG5946	CG5946	5226	2429	1	2	0	CYB5R3	CYB5R3	CYB5R3,CYB5R1	CYB5R3,CYB5R1
CG5965	woc	20995	9894	1	3	0	ZMYM4	ZMYM4	ZMYM3,ZMYM2,ZMYM6,ZMYM4	ZMYM4,ZMYM3,ZMYM2
CG6005	CG6005	25493	9906	1	3	0	ENSG00000105875	WDR91	ENSG00000105875	WDR91
CG6154	CG6154	23009,23008	12810	1	2	0	DPEP1	DPEP1	DPEP1	DPEP1
CG6204	CG6204	31162	11860	1	2	0	ZNFX1	ZNFX1	ZNFX1	ZNFX1
CG6227	CG6227	40351	11867	1	2	0	DDX46	DDX46	DDX46	DDX46		Y
CG6321	CG6321	27584	11889	1	2	0	AADAT	AADAT	AADAT	AADAT
CG6665	CG6665	8202	3553	1	3	0	C1orf43	4933434E20RIK	C1orf43	4933434E20RIK,GM7664,GM6478,GM7037		Y
CG6827	Nrx-IV	8353	2436	1	2	0	CNTNAP2	CNTNAP2	CNTNAP3,CNTNAP4,CNTNAP1,CNTNAP2,CNTNAP3B,CNTNAP5	CNTNAP2,CNTNAP5A,CNTNAP5C,CNTNAP4,CNTNAP1
CG7023	CG7023	27802	12106	1	3	0	USP12	USP12	USP46,USP12	USP12,USP46
CG7128	Taf8	27870	12141	1	2	0	TBN	TAF8	TBN	TAF8
CG7161	Oseg1	35186	12155	1	3	0	IFT122	IFT122	IFT122	IFT122		Y
CG7217	Prx5	35196	12174	1	3	0	PRDX5	PRDX5	PRDX5	PRDX5			small tumors
CG7221	Wwox	22536	12175	1	2	0	WWOX	WWOX	WWOX	WWOX
CG7319	mtTFB1/CG42630	27949	12199	1	2	1	TFB1M	TFB1M	TFB1M	TFB1M
CG7390	smp-30	35230	12224	1	3	1	RGN	RGN	RGN	RGN
CG7424	RpL36A	44631	13568	1	2	1	RPL36AL	RPL36AL,RPL36A	ENSG00000176673,RPL36A,ENSG00000183271,ENSG00000182663,ENSG00000175090,ENSG00000185755,RPL36AL	RPL36AL,RPL36A,GM6525
CG7437	mub	28023	12242	1	5	1	PCBP3	PCBP3	PCBP2,PCBP1,PCBP3	PCBP3,PCBP2,PCBP1,PCBP4
CG7694	CG7694	25520	9941	1	2	0	ENSG00000168894	RNF181	ENSG00000168894	RNF181
CG7749	fat2	3749	160	1	3	0	FAT	FAT1	FAT,FAT2,FAT3	FAT1
CG7838	BubR1	26109	10778	1	2	0	BUB1	BUB1	BUB1	BUB1		Y
CG7883	eIF2B-alpha	40322,40321	10611	1	2	0	EIF2B1	EIF2B1	EIF2B1	EIF2B1
CG7927	CG7927	22627	12321	1	3	0	TCF25	TCF25	TCF25	TCF25
CG7966	CG7966	22639	12334	1	2	0	SELENBP1	SELENBP2	SELENBP1	SELENBP2,SELENBP1
CG8360	CG8360	23461	13524	1	2	0	CDA	CDA	CDA	CDA
CG8494	CG8494	28910	13944	1	2	0	USP20	USP20	USP20,USP33	USP20,USP33
CG8522	HLH106	37640,37641	4360	1	2	0	SREBF1	SREBF1	SREBF1,SREBF2	SREBF1,SREBF2
CG8783	CG8783	40720	14027	1	3	0	C16orf35	MARE	C16orf35	MARE
CG8996	wal	44378	14090	1	2	0	ETFA	ETFA	ETFA	ETFA
CG9000	ste24a	37179	2046	1	2	1	ZMPSTE24	ZMPSTE24	ZMPSTE24	ZMPSTE24
CG9236	CG9236	39161,39162	15199	1	3	0	CIB2	CIB2	CIB3,CIB2	CIB2,CIB3
CG9362	CG9362	24011	14201	1	2	0	GSTZ1	GSTZ1	GSTZ1	GSTZ1
CG9446	coro	44672	14217	1	2	0	PTPRCAP/CORO1B	CORO1B	CORO1C,CORO6,CORO1A,PTPRCAP/CORO1B	CORO1B,CORO1C,CORO6,CORO1A
CG9670	fal	24086	14284	1	3	0	SAMHD1	SAMHD1	SAMHD1	SAMHD1
CG9730	mRpL21	36139	14298	1	2	0	MRPL21	MRPL21	MRPL21	MRPL21
CG4007	Nrk	841	44	1	3	0	MUSK	MUSK	MUSK	MUSK
CG31651	pgant5	2629	903	1	2	0	GALNT1	GALNT1	GALNT1,GALNT13	GALNT1,GALNT13		Y
CG7231	CG7231	2784	985	1	3	0	ENSG00000152380	FAM151B	C1orf179,ENSG00000152380	FAM151B,FAM151A
CG13089	CG13089	2810	1009	1	2	0	PIGU	PIGU	PIGU	PIGU		Y
CG1907	CG1907	1341	360	1	3	0	SLC25A11	SLC25A11	SLC25A11	SLC25A11
CG4637	hh	1402	193	1	2	1	DHH	DHH	DHH,SHH,IHH	DHH,SHH,IHH
CG8314	CG8314	1692	427	1	3	0	ZDHHC3	ZDHHC3	ZDHHC7,ZDHHC3	ZDHHC3,ZDHHC7
CG10253	CG10253	3321	1186	1	3	0	AGPS	AGPS	AGPS	AGPS
CG11851	CG11851	3419	267	1	3	0	ALG9	ALG9	ALG9	ALG9
CG31937	CG31937	3449	808	1	3	0	DHRS7	DHRS7	DHRS7	DHRS7
CG8631	msl-3	2998	1492	1	2	0	MSL3L1	MSL3	MSL3L1	MSL3,MSL3L2
CG17964	pan	3014	1506	1	2	0	TCF7L2	TCF7L2	LEF1,TCF7L1,TCF7L2	TCF7L2,TCF7L1,LEF1,TCF7
CG11282	caps	4314	34	1	3	0	LRRN5	LRRN2,LRRN3	LRRN1,LRRN3,LRRN5	LRRN2,LRRN3,LRRN1
CG3522	Start1	4053	2212	1	2	1	STARD3	STARD3	STARD3NL,STARD3	STARD3,STARD3NL
CG7565	CG7565	8396	2625	1	2	0	KIAA0319	D130043K22RIK	KIAA0319,KIAA0319L	D130043K22RIK,AU040320
CG31009	Cad99C	27216	14472	1	3	0	PCDH15	PCDH15	PCDH15	PCDH15
CG6550	CG6550	4947	2051	1	2	0	CDKAL1	CDKAL1	CDKAL1	CDKAL1		Y
CG8384	gro	6316	1456	1	2	0	TLE3	TLE4	TLE2,TLE1,TLE3,TLE4	TLE4,TLE1,TLE3,TLE2
CG10373	CG10373	6375	1763	1	3	0	ARL6IP5	ARL6IP5	ARL6IP5,PRAF2	ARL6IP5,PRAF2
CG32442	CG32442	6481	1675	1	3	0	ARV1	ARV1	ARV1	ARV1
CG5077	CG5077	6766	476	1	2	1	OSBPL8	OSBPL8	OSBPL8,OSBPL5	OSBPL8,OSBPL5
CG13603	CG13603	6778	219	1	2	0	TMEM179	TMEM179	TMEM179	TMEM179
CG13533	asrij	6633	2167	1	2	0	OCIAD1	OCIAD1	OCIAD1	OCIAD1
CG1634	Nrg	27201	14467	1	3	0	NRCAM	NRCAM	L1CAM,CHL1,NRCAM,NFASC	NRCAM,NFASC,L1CAM,CHL1
CG10693	slo	6723	244	1	3	0	KCNMA1	KCNMA1	KCNMA1	KCNMA1
CG7103	Pvf1	6173	3432	1	4	0	VEGFC	VEGFC	FIGF,VEGFC	VEGFC,FIGF
CG6716	prd	6221	1505	1	2	0	PAX3	PAX7	PAX3,PAX7	PAX7,PAX3
CG10277	CG10277	7518	2833	1	3	0	RNF13	RNF13	RNF167,RNF13	RNF13,RNF167		Y
CG7466	CG7466	42462	138	1	3	0	MEGF8	MEGF8	MEGF8	MEGF8
CG8372	CG8372	8043	3462	1	2	0	C1orf160	TMEM222	C1orf160	TMEM222
CG10846	dyn-p25	8058	3469	1	2	1	DCTN5	DCTN5	DCTN5	DCTN5
CG13969	bwa	8070	3476	1	3	0	ASAH3L	ACER2	ASAH3L,ENSG00000180105	ACER2
CG8166	unc-5	8137	3510	1	3	0	UNC5B	UNC5B	UNC5C,UNC5B,UNC5D,UNC5A	UNC5B,UNC5C,UNC5D,UNC5A
CG8397	CG8397	8141	3512	1	2	0	C15orf24	2900064A13RIK	C15orf24	2900064A13RIK
CG6512	CG6512	8515	3606	1	3	0	AFG3L2	AFG3L2	AFG3L1,AFG3L2	AFG3L2,AFG3L1
CG1886	ATP7	8315	3322	1	2	0	ATP7A	ATP7A	ATP7A,ATP7B	ATP7A,ATP7B
CG3665	Fas2	8392	2579	1	2	0	NCAM2	NCAM2	NCAM2	NCAM2,NCAM1
CG12532	Bap	7721	1204	1	3	0	AP1B1	AP1B1	AP2B1,AP1B1	AP1B1,AP2B1
CG9696	dom	7787	1420	1	2	0	ENSG00000080603	EP400	ENSG00000080603	EP400
CG15792	zip	7819	1566	1	2	0	MYH10	MYH10	MYH10,MYH9,MYH11,MYH14	MYH10,MYH9,MYH11,MYH14
CG8885	CG8885	7861	898	1	4	0	SCO1	SCO1	SCO1	SCO1
CG8208	MBD-like	9260	1306	1	2	0	MBD2	MBD2	MBD3,MBD2	MBD2,MBD3
CG7595	ck	9265	1408	1	2	0	MYO7A	MYO7A	MYO7A	MYO7A
CG10952	eag	9126	3363	1	3	0	KCNH5	KCNH5	KCNH5,KCNH1	KCNH5,KCNH1
CG3615	Atg9	10045	2029	1	2	0	ATG9A	ATG9B	ATG9B,ATG9A	ATG9B
CG2675	Csat	10149	3211	1	3	0	SLC35A2	SLC35A2	SLC35A2	SLC35A2
CG12904	CG34363	10268	3495	1	2	0	KCNT2	KCNT1	KCNT2,KCNT1	KCNT1
CG12004	CG12004	10287	3572	1	2	1	C22orf5	TMEM184B	C22orf5	TMEM184B,TMEM184A
CG7405	CycH	10398	4137	1	3	1	CCNH	CCNH	CCNH	CCNH
CG5336	Ced-12	10455	4186	1	2	0	ELMO1	ELMO1	ELMO1,ELMO2	ELMO1,ELMO2
CG2488	phr6-4	10461	4191	1	2	0	CRY2	CRY2	CRY1,CRY2	CRY2,CRY1
CG10166	CG10166	13731	5412	1	2	0	DPM1	DPM1	DPM1	DPM1
CG2316	CG2316	12168	3151	1	2	0	ABCD2	ABCD2	ABCD2,ABCD1	ABCD2,ABCD1
CG6019	mus308	11216	4232	1	3	0	POLQ	POLQ	POLQ	POLQ
CG5499	His2Av	12768	4747	1	2	1	H2AFZ,H2AFV	GM8203	H2AFZ,H2AFV	GM8203,H2AFZ,H2AFV
CG4204	Elongin-B	12952	4863	1	5	0	TCEB2	TCEB2	TCEB2,ENSG00000187072	TCEB2,2210409E12RIK
CG7614	Mat1	12575	4072	1	2	0	MNAT1	MNAT1	MNAT1	MNAT1
CG3839	l(1)sc	12704	4368	1	3	0	ASCL1	ASCL2,ASCL1	ASCL1	ASCL2,ASCL1
CG4889	wg	39676	5007	1	2	1	WNT4	WNT4	WNT4	WNT4
CG5524	CG5524	13650	4242	1	2	1	SMC6	SMC6	SMC6	SMC6
CG8058	Hydr1	13314	4530	1	2	0	ABHD3	ABHD3	ABHD1,ABHD3	ABHD3,ABHD1
CG7354	mRpS26	14305	6166	1	2	1	MRPS26	MRPS26	MRPS26	MRPS26		Y
CG3109	mRpL16	14528	6376	1	2	0	MRPL16	MRPL16	MRPL16	MRPL16
CG8612	mRpL50	15200	4975	1	2	1	MRPL50	MRPL50	MRPL50	MRPL50
CG1429	Mef2	15549	5039	1	4	1	MEF2A	MEF2C	MEF2A,MEF2C,MEF2D	MEF2C,MEF2A,MEF2D
CG13850	CG13850	15234	4991	1	2	0	TBRG4	TBRG4	TBRG4	TBRG4
CG11186	toy	15919	4734	1	3	0	PAX6	PAX6	PAX6	PAX6
CG10286	CG10286	16002	6927	1	2	0	HEATR3	HEATR3	HEATR3	HEATR3
CG10361	CG10361	16034	6956	1	2	1	GCAT	GCAT	GCAT	GCAT
CG10375	CG10375	16039	6962	1	2	3	DNAJC8	DNAJC8	DNAJC8	DNAJC8
CG1107	aux/Dyak\auxillin	16182	7187	1	2	0	GAK	GAK	DNAJC6,GAK	GAK,DNAJC6
CG11513	armi	16206	7319	1	3	1	MOV10L1	MOV10L1	MOV10L1	MOV10L1
CG11593	CG11593	16228	7338	1	2	0	BNIP2	MGI:2443750	BNIP2,KIAA0367,BNIPL,ATCAY	MGI:2443750,ATCAY,BNIP2			all overgrown
CG9342	Mtp	15776	5414	1	2	0	MTTP	MTTP	MTTP	MTTP
CG5955	CG5955	15838	5538	1	2	0	TDH	TDH	TDH	TDH
CG3694	Ggamma30A	26873	13178	1	0	0	GNG13	GNG13	GNG13	GNG13
CG7664	crp	26886	13194	1	3	1	TFAP4	TCFAP4	TFAP4	TCFAP4
CG2995	G9a/Dsim\GD16494	25474	9876	1	2	0	EHMT2,ENSG00000206376,ENSG00000137324	EHMT2	EHMT2,ENSG00000206376,ENSG00000137324,EHMT1	EHMT2,EHMT1
CG9588	CG9588	27024	14259	1	2	0	PSMD9	PSMD9	PSMD9	PSMD9
CG9596	CG9596	27025	14264	1	3	0	ENSG00000089195	TRMT6	ENSG00000089195	TRMT6
CG8039	mRpL19	29474	14902	1	2	0	MRPL19	MRPL19	MRPL19	MRPL19
CG8464	HtrA2	24106	13932	1	2	0	HTRA2	HTRA2	HTRA2,HTRA3	HTRA2
CG9351	flfl	24143	14196	1	2	0	SMEK1	SMEK1	SMEK2,SMEK1	SMEK1,SMEK2
CG8043	CG8043	28181	12362	1	2	0	C1orf69	A230051G13RIK	C1orf69	A230051G13RIK
CG9900	mit(1)15	24171	13807	1	2	1	ZW10	ZW10	ZW10	ZW10
CG8156	Arf51F	24223	13822	1	2	0	ARF6	ARF6	ARF6	ARF6
CG6597	CG6597	28237	12417	1	2	0	DCUN1D4	DCUN1D4	DCUN1D4,DCUN1D5	DCUN1D4,DCUN1D5
CG9586	CG9586	28250	12425	1	2	1	CCDC43	CCDC43	CCDC43	CCDC43
CG18505	Acyp2	28285	12453	1	2	0	ACYP1	ACYP1	ACYP1	ACYP1
CG8233	Rcd1	24248	13852	1	2	0	ENSG00000114982	4632411B12RIK	ENSG00000114982	4632411B12RIK			big tumors
CG8251	Pgi	24258	13860	1	3	0	GPI	GPI1	GPI	GPI1
CG13827	CG13827	24481	198	1	2	0	PEX11G	PEX11C	PEX11G	PEX11C
CG31917	CG31917	25908	10407	1	2	1	ZNHIT1	ZNHIT1	ZNHIT1	ZNHIT1
CG10903	CG10903	27334	7119	1	3	0	WBSCR22	WBSCR22	WBSCR22	WBSCR22
CG5208	Patr-1	27378	11576	1	3	0	ENSG00000166889	PATL1	ENSG00000184710,ENSG00000166889	PATL1,PATL2
CG5330	Nap1	27392	11609	1	2	0	NAP1L1	NAP1L1	NAP1L1,NAP1L4	NAP1L1,NAP1L4		Y
CG5543	CG5543	41441	11687	1	3	0	WDR70	WDR70	WDR70	WDR70
CG4945	CG4945	24683	11481	1	3	1	SBK1	SBK1	SBK1	SBK1,SBK2
CG4966	CG4966	24687	11488	1	3	0	HPS4	HPS4	HPS4	HPS4
CG6546	Bap55	24704	11955	1	2	0	ACTL6B	ACTL6B	ACTL6B,ACTL6A	ACTL6B,ACTL6A		Y
CG3469	betaggt-I	24759	10976	1	2	0	PGGT1B	PGGT1B	PGGT1B	PGGT1B
CG9012	Chc	24789	14095	1	3	0	CLTC	CLTC	CLTCL1,CLTC	CLTC
CG5493	CG5493	26082	10731	1	2	0	CDO1	CDO1	CDO1	CDO1
CG5690	CG5690	28651	11735	1	2	0	CNTROB	CNTROB	CNTROB	CNTROB
CG13232	BBS4	28772	13465	1	3	0	BBS4	BBS4	BBS4	BBS4
CG6084	CG6084	27552	11810	1	2	0	AKR1B1	AKR1B7	AKR1B10,AKR1B1	AKR1B7,AKR1B10,AKR1B8,AKR1B3
CG3425	T3dh	26191	10964	1	2	0	ADHFE1	ADHFE1	ADHFE1	ADHFE1
CG6369	Smg6	27599	11903	1	3	0	SMG6	SMG6	SMG6	SMG6
CG6385	CG6385	27601	11909	1	2	0	SARDH	SARDH	SARDH	SARDH
CG3678	CG3678	26267	11041	1	2	1	TTC35	TTC35	TTC35	TTC35			overgrown
CG3733	Chd1	26277	11058	1	2	0	CHD2	CHD1	CHD1,CHD2	CHD1
CG3861	kdn	26301	11092	1	2	0	CS	CS	CS	CS,CSL
CG8245	CG8245	28878	13859	1	2	0	TMEM53	TMEM53	TMEM53	TMEM53
CG8611	CG8611	28936	13987	1	2	0	DDX31	DDX31	DDX31	DDX31
CG6605	BicD	27683	11974	1	3	0	BICD1	BICD1	BICD1,BICD2	BICD1,BICD2
CG6713	Nos	27725	12013	1	2	1	NOS1	NOS1	NOS3,NOS2A,NOS1	NOS1,NOS3
CG15524	sas-6	25073	9045	1	2	0	SASS6	SASS6	SASS6	SASS6		Y
CG9086	CG9086	29775	14112	1	2	0	UBR2	UBR2	UBR2,UBR1	UBR2,UBR1
CG8892	CG8892	28985	14061	1	3	1	UBXD7	UBXN7	UBXD7	UBXN7
CG9054	Ddx1	29017	14106	1	2	0	DDX1	DDX1	DDX1	DDX1
CG7020	DIP2	27797	12105	1	2	0	DIP2C	DIP2A	DIP2B,DIP2C,DIP2A	DIP2A,DIP2B,DIP2C
CG2807	CG2807	25161	8837	1	2	0	SF3B1	SF3B1	SF3B1	SF3B1
CG7642	ry	25175	8894	1	2	0	XDH	XDH	XDH	XDH
CG4140	CG4140	26396	11227	1	3	1	ANKRD49	ANKRD49	ANKRD49	ANKRD49
CG1673	CG1673	25205	9192	1	2	1	BCAT1	BCAT1	BCAT1,BCAT2	BCAT1,BCAT2
CG17737	CG17737	29216	14502	1	2	1	EIF1	EIF1	EIF1,EIF1B	EIF1,GM6900,EIF1B,GM16378,GM5450,GM5471,GM5265,GM6428,GM6155
CG7441	CG7441/Dsim\GD14730	28027	12243	1	3	0	WARS2	WARS2	WARS2	WARS2
CG4735	shu	26615	11412	1	2	0	FKBP6	FKBP6	FKBP6,ENSG00000146722	FKBP6
CG4764	CG4764	26625	11421	1	2	0	VPS29	VPS29	VPS29	VPS29
CG4980	CG4980	26675	11494	1	3	1	BCAS2	BCAS2	BCAS2	BCAS2
CG5004	CG5004	26683	11501	1	2	0	PHLDB1	PHLDB2	PHLDB1,PLCXD2/PHLDB2	PHLDB2,PHLDB1
CG15434	CG15434	29236	14554	1	0	0	NDUFA2	NDUFA2	NDUFA2	NDUFA2
CG9783	CG34357	29276	14677	1	2	0	GUCY2F	GUCY2F	GUCY2D,GUCY2F	GUCY2F,GUCY2E	Y	Y
CG2701	CG2701	25433	9811	1	2	0	ASCC2	ASCC2	ASCC2	ASCC2
CG7457	CG7457	46671	16273	1	2	0	NFKBIL2	NFKBIL2	NFKBIL2	NFKBIL2
CG10958	CG10958	26763	12428	1	3	0	C2orf39	GM1060	C2orf39	GM1060
CG3181	Ts	29354	14742	1	3	0	TYMS	TYMS	TYMS	TYMS
CG8111	CG8111	29391	14826	1	3	0	TMEM43	TMEM43	TMEM43	TMEM43		Y	big tumors
CG8605	CG8605	29436	14862	1	3	0	RINT1	RINT1	RINT1	RINT1
CG6007	gatA	21012	9907	1	2	0	QRSL1	QRSL1	QRSL1	QRSL1
CG10399	CG10399	18616	6970	1	3	0	HMGCL	HMGCLL1	HMGCLL1,HMGCL	HMGCLL1,HMGCL
CG30426	egg	21172	10080	1	3	0	SETDB1	SETDB1	SETDB1	SETDB1
CG8049	Btk29A	22675	12363	1	2	0	TEC	TEC	TEC,BTK,TXK,ITK	TEC,ITK,BTK,TXK
CG4380	usp	16893	1554	1	5	0	RXRA	RXRA	RXRG,RXRA,ENSG00000206289,ENSG00000206218,RXRB	RXRA,RXRG,RXRB
CG14291	CG14291/Dvir\GJ14185/Dpse\GA12883	16897	1578	1	2	0	SGSH	SGSH	SGSH	SGSH
CG10642	Klp64D	45372	7048	1	2	1	KIF3A	KIF3A	KIF3A	KIF3A
CG9379	by	22823	12555	1	2	0	TNS3	TENC1	TNS3,TNS1,TENC1	TENC1,TNS3,TNS1
CG1216	mri	17043	7508	1	2	0	BTBD10	BTBD10	KCTD20,BTBD10	BTBD10,KCTD20
CG1234	CG1234	17083	7574	1	2	0	NOC3L	NOC3L	NOC3L	NOC3L
CG3433	Coprox	19045	5344	1	2	0	CPOX	CPOX	CPOX	CPOX
CG8778	CG8778	23621	14023	1	2	0	AUH	AUH	AUH	AUH
CG5359	CG5359	21564	10546	1	3	1	TCTEX1D1	TCTEX1D2	TCTEX1D1	TCTEX1D2
CG12765	CG12765	17307	7823	1	2	0	TMEM183B/TMEM183A	TMEM183A	ENSG00000169883,TMEM183B/TMEM183A	TMEM183A
CG32068	CG32068	23412	13489	1	2	0	ADI1	ADI1	ADI1	ADI1
CG2194	su(r)	19279	8891	1	2	0	DPYD	DPYD	DPYD	DPYD
CG15105	abba	19290	8908	1	2	1	TRIM3	TRIM3	TRIM2,TRIM3	TRIM3,TRIM2
CG1532	CG1532	19398	8974	1	2	0	C17orf25	GLOD4	C17orf25	GLOD4
CG4069	CG4069	21783	11210	1	3	0	KLHDC4	KLHDC4	KLHDC4	KLHDC4
CG8269	Dmn	23726	13758	1	3	0	DCTN2	DCTN2	DCTN2	DCTN2
CG11255	CG11255	17534	6724	1	2	0	ADK	ADK	ADK	ADK		Y
CG14411	CG14411	17579	8318	1	2	0	MTMR10	MTMR12	MTMR12,MTMR10	MTMR12
CG15378	CG42296/lectin-22C	22908	12700	1	5	0	COLEC11	COLEC11	COLEC11	COLEC11,COLEC10,MBL2,MBL1
CG14444	APC7	17622	8331	1	2	0	ANAPC7	ANAPC7	ANAPC7	ANAPC7
CG16787	CG16787	19661	9205	1	3	0	C6orf136,ENSG00000206400,ENSG00000206487	2310061I04RIK	C6orf136,ENSG00000206400,ENSG00000206487	2310061I04RIK
CG12320	CG12320	17781	6747	1	2	0	C20orf4	0610011L14RIK	C20orf4	0610011L14RIK
CG5105	Plap	45537	11535	1	3	0	PLAA	PLAA	PLAA	PLAA
CG11857	CG11857	23204	13262	1	2	0	RER1	RER1	RER1	RER1
CG12345	Cha/VAChT	20183	7577	1	2	0	CHAT	CHAT	CHAT	CHAT
CG10080	CG10080	17984	6856	1	3	0	ENSG00000145041	VPRBP	ENSG00000145041	VPRBP
CG10155	Spred	18025	6885	1	2	0	SPRED1	SPRED1	SPRED2,SPRED3,SPRED1	SPRED1,SPRED2,SPRED3
CG11339	CG34347	45390	7276	1	4	1	EPB41L4A	EPB41L4A	EPB41L4A	EPB41L4A
CG12489	dnr1	20239	7740	1	2	0	MYLIP	MYLIP	MYLIP	MYLIP
CG11141	CG11141	18157	7213	1	2	0	KIAA0329	TECPR2	KIAA0329	TECPR2
CG2013	UbcD6	23229	13294	1	2	0	UBE2A	UBE2A	UBE2B,UBE2A	UBE2A,UBE2B
CG1120	CG1120	18184	7233	1	3	0	INTS10	INTS10	INTS10	INTS10
CG14977	CG14977	18232	7630	1	2	0	ENSG00000188186	0910001L09RIK	ENSG00000188186	0910001L09RIK
CG7083	CG7083	22342	12124	1	3	0	C16orf70	D230025D16RIK	C16orf70	D230025D16RIK
CG10064	CG10064	38322	6853	1	2	0	WDR16	WDR16	WDR16	WDR16	Y	Y
CG8110	syd	35345	12383	1	2	0	SPAG9	SPAG9	SPAG9,MAPK8IP3	SPAG9,MAPK8IP3		Y
CG5930	TfIIA-L	41010	4161	1	3	0	GTF2A1	GTF2A1	GTF2A1	GTF2A1
CG8202	CG8202	35410	12516	1	2	0	ENSG00000103544	9030624J02RIK	ENSG00000103544	9030624J02RIK
CG8253	tun	35412	12519	1	2	0	C8orf32	WDYHV1	C8orf32	WDYHV1
CG9353	mRpL54	35448	12550	1	2	0	MRPL54	MRPL54	MRPL54	MRPL54
CG10376	CG10376	35473	12589	1	2	0	PPM1E	PPM1E	PPM1F,PPM1E	PPM1E,PPM1F
CG10703	CG10703	35486	12600	1	2	1	GCC1	GCC1	GCC1	GCC1
CG1319	CG1319	39792	7956	1	3	0	FDX1	FDX1	FDX1	FDX1
CG13293	CG13293	39796	7974	1	3	0	C9orf126	SCAI	C9orf126	SCAI
CG11943	CG11943/Dsim\GD17470	38608	7439	1	2	0	NUP205	NUP205	NUP205	NUP205
CG11982	CG11982	38620	7450	1	2	0	ZNF364	RNF115	RNF126,ZNF364	RNF115,RNF126
CG12110	Pld	38626	7487	1	2	0	PLD2	PLD2	PLD2,PLD1	PLD2,PLD1
CG1228	Ptpmeg	38651	7557	1	2	0	PTPN4	PTPN4	PTPN3,PTPN4	PTPN4
CG11964	CG11964	35511	12638	1	2	0	CTNNBL1	CTNNBL1	CTNNBL1	CTNNBL1			big tumor
CG15111	CG15111	37189	2084	1	3	0	ABHD12	ABHD12	C14orf29,ABHD12	ABHD12
CG1989	Yippee	39898	8633	1	3	0	YPEL5	YPEL5	YPEL5	YPEL5
CG12390	dare	38682	7711	1	2	0	FDXR	FDXR	FDXR	FDXR
CG11059	cals	36349	14484	1	2	0	CLSTN2	CLSTN2	CLSTN3,CLSTN1,CLSTN2	CLSTN2,CLSTN1,CLSTN3
CG14641	CG14641	38790	8388	1	2	1	RBM22	RBM22	RBM22	RBM22
CG14750	Vps25	38821	8432	1	3	0	VPS25	VPS25	VPS25	VPS25
CG14792	sta	38822	8443	1	4	0	RPSAP15/RPSA	RPSA	ENSG00000205246,ENSG00000198827,RPSAP15/RPSA,ENSG00000183298	RPSA,GM5498
CG15877	CG15877	40031	9139	1	3	0	ENSG00000146540	3110082I17RIK	ENSG00000146540	3110082I17RIK
CG2256	CG2256	40170	9764	1	3	0	EFCAB1	EFCAB1	EFCAB1	EFCAB1,1700109H08RIK
CG30410	CG30410	40176	10072	1	3	0	RPIA	RPIA	RPIA	RPIA
CG3107	CG3107	40196	10154	1	3	1	PITRM1	PITRM1	PITRM1	PITRM1		Y	floating GFP cells
CG5469	Gint3	38998	11667	1	2	0	UBXD1	UBXN6	UBXD1	UBXN6
CG8325	l(2)k14710	35881	13893	1	2	0	TTC7B	TTC7	TTC7A,TTC7B	TTC7
CG8386	CG8386	35922	13911	1	2	0	UFC1	UFC1	UFC1	UFC1
CG31811	cenG1A	37520	4033	1	2	0	CENTG2	AGAP1	CENTG1,CENTG2,CENTG3,ENSG00000151303	AGAP1,AGAP3,AGAP2
CG5170	Dp1	37583	4204	1	3	0	HDLBP	HDLBP	HDLBP	HDLBP
CG2471	Sclp	39140	15107	1	2	0	LRRC20	LRRC20	LRRC20	LRRC20
CG7154	CG7154	37669	4426	1	3	0	BRD7	BRD7	BRD7	BRD7
CG9802	Cap	39207	14684	1	2	0	SMC3	SMC3	SMC3	SMC3
CG9005	CG9005	36079	14092	1	2	0	KIAA1370	BC031353	KIAA1370	BC031353
CG1795	Ogg1	37739	4576	1	0	0	OGG1	OGG1	OGG1	OGG1
CG6393	CG42257	40376	11912	1	2	0	EXOD1	ERI2	EXOD1	ERI2
CG7145	CG7145	40422	12151	1	3	0	ALDH4A1	ALDH4A1	ALDH4A1	ALDH4A1
CG7183	CG7183	40429	12162	1	3	0	C3orf19	C130022K22RIK	C3orf19	C130022K22RIK
CG7212	cdm	40436	12172	1	2	0	IPO13	IPO13	IPO13	IPO13
CG3430	CG3430	40443	10967	1	2	0	C10orf119	1110007A13RIK	C10orf119	1110007A13RIK
CG9250	Mpp6	48546	16272	1	2	0	MPHOSPH6	MPHOSPH6	MPHOSPH6	MPHOSPH6
CG9386	CG9386	36102	14205	1	2	1	C4orf23	2310079F23RIK	C4orf23	2310079F23RIK
CG9423	Kap-alpha3	36103	14213	1	3	1	KPNA3	KPNA3	KPNA4,KPNA3	KPNA3,KPNA4
CG9987	CG9987	36199	14336	1	4	0	C22orf28	D10WSU52E	C22orf28	D10WSU52E
CG8946	Sply	37975	5282	1	2	1	SGPL1	SGPL1	SGPL1	SGPL1
CG9705	CG9705	40665	12564	1	3	0	CARHSP1	CARHSP1	CARHSP1,CSDC2	CARHSP1,CSDC2
CG3712	mRpL33	36406	14586	1	2	0	MRPL33	MRPL33	MRPL33	MRPL33
CG11466	Cyp9f2/Dpse\GA26760	38044	5631	1	2	0	CYP3A4	CYP3A11	CYP3A4,CYP3A5,CYP3A7,CYP3A43,TBXAS1	CYP3A11,CYP3A41A,CYP3A44,CYP3A16,CYP3A13,CYP3A25,CYP3A57
CG7955	ABCB7	40839	2245	1	2	0	ABCB7	ABCB7	ABCB7	ABCB7
CG9227	tectonic	40858	939	1	2	0	ENSG00000123810	B9D2	ENSG00000123810	B9D2
CG7452	Syx17	36596	14850	1	2	0	STX17	STX17	STX17	STX17		Y
CG31004	CG31004	40940	3139	1	2	0	SUSD2	SUSD2	SUSD2	SUSD2
CG7550	CG7550	35254	12271	1	2	0	C10orf22	ADO	C10orf22	ADO
CG7563	CalpA	35262	12275	1	2	0	CAPN9	CAPN9	CAPN2,CAPN9,CAPN1	CAPN9,CAPN3,CAPN1,CAPN2,CAPN8
CG7945	CG7945	35296	12326	1	2	0	BAG2	BAG2	BAG2	BAG2
CG10103	CG10103	31174	6866	1	2	0	KIAA0174	2400003C14RIK	KIAA0174	2400003C14RIK
CG16965	CG16965	32783	9246	1	2	0	ATHL1	ATHL1	ATHL1	ATHL1
CG10585	CG10585	31273	7029	1	2	0	PDSS2	PDSS2	PDSS2	PDSS2
CG10600	CG10600	31276	7032	1	3	0	RSBN1	RSBN1	RSBN1L,RSBN1	RSBN1
CG11070	CG11070	31414	7188	1	2	0	UBE4A	UBE4A	UBE4A	UBE4A
CG6767	CG6767	35111	12033	1	2	0	PRPS1	PRPS1	PRPS1L1,PRPS2,PRPS1	PRPS1,PRPS2,PRPS1L1
CG9819	CanA-14F	30105	14690	1	3	0	PPP3CA	PPP3CA	PPP3CB,PPP3CA,PPP3CC	PPP3CA,PPP3CB		Y
CG9422	CG9422	30170	15130	1	4	0	C9orf23	2810432D09RIK	C9orf23,RPP25	2810432D09RIK,RPP25
CG12132	c111	31652	7498	1	2	0	ENSG00000179832	HEATR7A	ENSG00000179832,ENSG00000204771,ENSG00000171495,ENSG00000185038	HEATR7A
CG7708	CG7708	30302	3648	1	2	0	SLC5A7	SLC5A7	SLC5A7	SLC5A7
CG14234	CG14234	30309	3686	1	3	0	ENSG00000188760	TMEM198	ENSG00000188760	TMEM198,1110012D08RIK
CG6983	CG6983	35158	12095	1	2	0	C20orf27	1700037H04RIK	C20orf27,ENSG00000183355	1700037H04RIK
CG7158	CG7158	35180	12154	1	2	0	ALS2	ALS2	ALS2CL,ALS2	ALS2,ALS2CL
CG7399	Hn	35240	12227	1	2	0	PAH	PAH	PAH	PAH
CG1972	CG1972	33450	9692	1	3	0	CPSF3L	CPSF3L	CPSF3L	CPSF3L
CG7860	CG7860	34395	10790	1	2	0	ASRGL1	ASRGL1	ASRGL1	ASRGL1
CG2201	CG2201	33502	9750	1	2	0	CHKB	CHKA	CHKB,CHKA	CHKA,CHKB
CG5165	Pgm	34953	11561	1	2	0	PGM1	PGM2	PGM1,PGM5	PGM2,PGM5
CG5215	Zn72D	34969	11579	1	4	0	KIAA1086	ZFR	ZFR,KIAA1086	ZFR
CG7741	CG7741	33656	9952	1	2	0	CWF19L1	CWF19L1	CWF19L1	CWF19L1
CG3415	CG3415	34613	10959	1	2	0	HSD17B4	HSD17B4	HSD17B4	HSD17B4
CG13295	CG13295	32171	7975	1	3	0	C3orf23	D9ERTD402E	C3orf23	D9ERTD402E
CG13598	sba	32229	8068	1	3	0	MBD5	MBD5	MBD5	MBD5
CG5745	CG5745	35036	11756	1	3	0	TBC1D22B	TBC1D22B	TBC1D22B,TBC1D22A	TBC1D22B,TBC1D22A
CG13604	CG13604	32240	8071	1	2	0	ENSG00000154127	UBASH3B	UBASH3A,ENSG00000154127	UBASH3B
CG3806	eIF2B-epsilon	34711	11080	1	3	0	EIF2B5	EIF2B5	EIF2B5	EIF2B5
CG3917	Grip84	34731	11106	1	3	0	TUBGCP2	TUBGCP2	TUBGCP2	TUBGCP2
CG1434	CG1434	30996	6424	1	2	0	DUS2L	DUS2L	DUS2L	DUS2L
CG31641	stai	32370	8550	1	3	0	STMN1	STMN1	STMN4,STMN1,STMN2	STMN1,STMN4,STMN2,STMN3
CG1957	Cpsf100	29575	14966	1	3	0	CPSF2	CPSF2	CPSF2	CPSF2
CG1906	alph	32476	8826	1	2	0	PPM1B	PPM1B	PPM1B,PPM1A	PPM1B,PPM1A
CG12467	CG42248	41377,41378	6432	1	3	1	PLEKHH2	PLEKHH2	PLEKHH2,PLEKHH1	PLEKHH2,PLEKHH1
CG2168	RpS3A	43626	8638	1	2	0	RPS3A	RPS3A	ENSG00000187899,RPS3A,ENSG00000178429,ENSG00000205871	RPS3A,GM9000
CG33057	CG33057	49457	15992	1	2	0	TRPT1	TRPT1	TRPT1	TRPT1
CG31299	nocturnin	45443	8898	1	2	0	CCRN4L	CCRN4L	CCRN4L	CCRN4L
CG11077	CG11077	42671	3155	1	2	0	MPV17	MPV17	MPV17	MPV17
CG9248	CG9248	41226	5427	1	2	0	PLD3	PLD3	PLD3	PLD3,PLD4
CG14789	O-fut2	46289	6370	1	2	0	POFUT2	POFUT2	POFUT2	POFUT2		Y
CG6495	CG6495	42796	1076	1	3	0	LRP11	LRP11	LRP11	LRP11
CG7887	Takr99D	44369	15790	1	2	0	TACR3	TACR3	TACR2,TACR3,TACR1	TACR3,TACR1,TACR2
CG10671	CG10671	44435	3580	1	3	0	C20orf142	FITM2	C20orf142	FITM2
CG17035	GXIVsPLA2	44443	3593	1	3	1	PLA2G12A	PLA2G12A	PLA2G12B,PLA2G12A	PLA2G12A,PLA2G12B
CG1718	CG1718	44449	3708	1	2	0	ABCA3	ABCA3	ABCA3	ABCA3,ABCA17,ABCA15,ABCA14,ABCA16
CG13350	CG13350	44474	4433	1	2	0	WDHD1	WDHD1	WDHD1	WDHD1
CG2140	Cyt-b5	43065	4528	1	3	0	CYB5A	CYB5	CYB5B,CYB5A	CYB5
CG4195	l(3)73Ah	43120	4693	1	3	0	PCGF3	PCGF3	PCGF3	PCGF3
CG32210	CG32210	41866	10816	1	2	0	ZNF294	RNF160	ZNF294	RNF160
CG13875	CG13875	44820	8147	1	3	0	PAMCI	RASSF10	PAMCI,ENSG00000189431	RASSF10,RASSF9
CG1265	CG1265	44951	3841	1	3	0	PQLC3	PQLC3	PQLC3	PQLC3,MGI:3648612
CG9485	CG9485	45808	14228	1	3	0	AGL	AGL	AGL	AGL
CG4802	CG4802	42002	11432	1	2	0	MTAP	MTAP	MTAP	MTAP
CG10954	Arc-p34	45013	6657	1	2	0	ARPC2	ARPC2	ARPC2	ARPC2
CG2095	sec8	45032	8828	1	2	0	EXOC4	EXOC4	EXOC4	EXOC4
CG8487	garz	42140	13940	1	2	0	GBF1	GBF1	GBF1	GBF1
CG9854	hrg	42286	14701	1	2	0	PAPOLA	PAPOLG	PAPOLA,PAPOLG	PAPOLG,PAPOLA,PAPOLB
CG17248	n-syb	44011	4553	1	2	0	VAMP2	VAMP2	VAMP1,VAMP2	VAMP2,VAMP1	Y	Y
CG8009	CG8009	41105	4612	1	2	0	C16orf69	TMEM188	C16orf69	TMEM188		Y
CG7807	AP-2	41130	4684	1	2	0	TFAP2A	TCFAP2A	TFAP2E,TFAP2A,TFAP2B,TFAP2D,TFAP2C	TCFAP2A,TCFAP2B,TCFAP2C,TCFAP2E
CG7747	CG7747	6331	1708	1	3	1	PPIL2	PPIL2	PPIL2	PPIL2		Y
CG17390	Oaz	32925	9370	1	3	0	ZNF423	ZFP423	ZNF423,ZNF521	ZFP423,ZFP521
CG12264	CG12264	31723	7553	1	2	0	NFS1	NFS1	NFS1	NFS1
CG12118	CG12118	13340	5001	1	3	0		MMADHC		MMADHC
CG17258	CG17258	25236	9325	1	2	0		2610015P09RIK		2610015P09RIK		Y
CG11450	net	41069	4378	1	4	0		ATOH8		ATOH8
CG32018	Zyx102EF	21610	10696	1	2	0		FBLIM1		FBLIM1,ZYX
CG5354	pie	22095	11621	1	4	0		PHF7		PHF7,G2E3
CG3493	CG3493	40450	10985	1	3	1		GOLGA4		GOLGA4
CG14617	Cp110	24874	8379	1	2	0		6330503K22RIK		6330503K22RIK
CG9232	CG9232	29087	14162	1	4	0		GALT		GALT
CG15925	CG15925	8982	2033	1	3	1		PARP16		PARP16
CG6113	Lip4	31021,31022	5503	1	3	0		LIPA,LIPF	LIPF,LIPL1,LIPL2,LIPL3,LIPL4,LIPA	LIPA,LIPF,LIPK,LIPN,GM5097,MGI:3648537,AI747699,GM8981,GM8978
CG6800	CG6800	40397	12042	1	3	0		CCRK		CCRK
CG15016	mRpS6	38842	8514	1	2	0		MRPS6		MRPS6
CG14040	CG14040	13399	902	1	3	0		SLC35A5		SLC35A5
CG7837	CG7837	23099	12299	1	3	0		ARMC5		ARMC5
CG9400	CG9400	43297,43296	6426	1	2	0		PI16		PI16,PI15,CRISP2
CG9925	CG9925	29328	14722	1	2	0		GM255		GM255
CG5921	CG5921	37875	5137	1	2	0		MGI:3645766		MGI:3645766
CG14881	CG14881	31821	7626	1	3	0		ARMC7		ARMC7
CG8338	mRpS16	28239	12422	1	3	0		MRPS16		MRPS16
CG8985	DmsR-1	9369	636	1	3	1		GPR139	GPR139,KIF19/GPR142	GPR139,GPR142
CG15551	Ctr1C	10263	3136	1	3	0		SLC31A2		SLC31A2
CG9904	CG9904	45477	3208	1	2	0		BSCL2		BSCL2
CG5514	CG5514	27445	11677	1	3	0		BOD1		BOD1,BOD1L
CG11783	Hr96	10958	4463	1	2	0
CG6156	CG34404	22258,22259	11839	1	2	0	MCC		MCC
CG31712	CG31712	21401	10340	1	2	1	ENSG00000134884		ENSG00000134884
CG7044	CG7044	27811,27812	12113	1	2	0
CG10718	neb	31329	7072	1	3	0
CG13495	Gr58b	9565	622	1	3	0
CG10752	CG10752	30007	14877	1	3	0
CG7309	CG7309	29045	13184	1	3	0
CG7005	Esp	9797	251	1	4	0
CG31089	CG31089	11695	287	1	2	0
CG1113	CG1113/Dsec\GM10796	31426,31429	7207	1	2	0					Y	Y
CG13216	CG13216	12512	5443	1	3	0
CG11175	Rcd6	37199	2110	1	4	0
CG14073	CG14073	39823	8217	1	3	0	BCORL1		BCORL1
CG2205	tomosyn	43630	8641	1	2	0
CG18398	Tango6	43645	8818	1	2	0
CG11983	CG11983	31609	7451	1	2	1
CG6577	can	12589	4085	1	2	0
CG12369	Lac	35524	12649	1	2	0	NEGR1		NEGR1,LSAMP			Y
CG5526	Dhc36C	27450,27451	11685	1	2	0	DNAH7		DNAH7
CG12227	skpF	38635	7537	1	2	0
CG5658	Klp98A	40603	11724	1	2	0	C20orf23		C20orf23
CG12589	CG12589	35672	13002	1	3	0
CG12948	CG12948	41493	7881	1	2	0
CG13148	CG13148	39781,39780	7938	1	3	0							big tumors
CG9331	CG9331	44653	14190	1	2	0			GRHPR
CG13462	Sytbeta	43322	15755	1	0	0
CG13786	CG13786	12348	968	1	2	0						Y
CG1385	Def	38286,38285	6789	1	2	0					Y	Y
CG9641	CG9641	36123	14278	1	2	0
CG31170	lqfR	25709	10186	1	2	1	CLINT1		CLINT1
CG13898	CG13898	23906	8161	1	4	0
CG14069	CG14069	9517	488	1	3	0
CG13713	CG13713	22804	13040	1	2	0
CG14195	CG14195	6184	3439	1	3	0
CG31840	CG31840	26857	13166	1	2	0
CG14226	dome	36356	14494	1	2	0
CG14375	CG14375	12830	4789	1	2	0
CG3234	tim	2885	1267	1	2	1
CG14957	CG14957	26896	13609	1	2	0
CG31913	CG31913	3376	484	1	3	1			C7orf44
CG15149	CG42634/CG42635	19328	8926	1	0	0
CG13744	CG13744	44795	5772	1	2	0	PLG		HGF,LPA,PLAT,MST1,PLG
CG15576	CG15576	32624	9061	1	2	0
CG1561	CG1561	32635	9072	1	2	0						Y
CG2412	Rad51C	1494	417	1	3	0
CG15889	Ravus	32455	8775	1	4	0
CG15909	CG15909	45304	5267	1	2	0						Y
CG1629	yellow-h	23936	8710	1	2	0
CG14903	CG14903	40657	12498	1	3	0	ENSG00000184924		ENSG00000184924
CG32039	CG32039	38867	8703	1	3	0	ENSG00000198168		ENSG00000198168
CG14713	CG42327	29497	14919	1	3	0
CG17226	Or59c	33122	626	1	2	0
CG16879	CG16879	32761	9223	1	3	0						Y
CG14743	CG14743	4142	1879	1	2	0
CG2218	CG2218	32517,32518	8892	1	3	1
CG13930	CG13930	17753	8173	1	2	0				WDR78
CG32465	CG34127	5783	2847	1	2	0
CG1303	agt	41494	7905	1	3	0
CG9203	CG9203	29075	14153	1	2	0	C1orf124		C1orf124
CG6571	rdgC	35105	11966	1	2	0	PPEF2		PPEF2,PPEF1
CG7659	tap	46806	16795	1	2	0	NEUROG2		NEUROG1,NEUROG2,NEUROG3
CG7788	Ice	28064	12284	1	2	1	CASP7		CASP3,CASP7	CASP7,CASP3
CG14659	CG14659	28513	13083	1	2	0
CG31230	CG31230	39423	15699	1	2	0							big tumors
CG16926	CG16926	39882	8594	1	2	0
CG4907	CG4907	6833	3117	1	3	0
CG12843	Tsp42Ei	6567	1841	1	3	0
CG31820	CG31820	28604	13165	1	3	0
CG7175	CG7175	27900	12159	1	2	0
CG9609	CG9609	30469	4175	1	2	1	GTF3A		GTF3A		Y	Y
CG2909	CG2909	25450	9849	1	3	0							big tumors
CG30055	CG30055	28827	13673	1	0	0						Y
CG1405	l(1)G0007	31909	7700	1	3	0
CG2931	CG2931	20946	9858	1	2	0	ENSG00000126254		ENSG00000126254
CG14946	CG14946	38306	6827	1	3	0
CG32086	CG32086	19259	8881	1	2	0			EFHB	EFHB
CG34413	CG34413	39910,23153	13215	1	2	0
CG30429	CG30429	21175	10081	1	2	0	MORN3		MORN3	MORN3
CG10374	Lsd-1	48110	16398	1	3	0	M6PRBP1		KIAA1881,ADFP,PLIN,M6PRBP1
CG40494	RhoGAP1A	33029,33030	9492	1	3	0
CG17681	CG17681	40971	3472	1	2	0
CG3371	CG3371	26180	10952	1	2	0
CG2680	CG2680	25428	9805	1	2	0
CG10362	CG10362	8317	3325	1	3	0	PDZD8		PDZD8
CG4073	CG4073	44402	2898	1	2	0
CG32143	ome	8369	2458	1	3	0
CG31151	wge	51230	5185	1	2	0	ENSG00000189166		ENSG00000189166
CG3796	ac	7756	1346	1	2	1			ASCL1	ASCL2,ASCL1
CG7486	Dredd	28041	12252	1	2	0
CG15235	Epac	29652	15036	1	2	0
CG4386	CG4386	41291	5850	1	3	0	PRSS7		PRSS7	TMPRSS11E,TMPRSS11F
CG10385	msl-1	9239	1242	1	2	0	ENSG00000188895		ENSG00000188895
CG12092	NPC1b	35514	12644	1	0	0
CG10355	CG33116/CG31697	9308	1775	1	3	0
CG17003	CG17003	32804	9256	1	2	0	C6orf134,ENSG00000206405,ENSG00000206488		C6orf134,ENSG00000206405,ENSG00000206488	2610110G12RIK
CG8560	CG8560	28930	13966	1	2	0
CG1583	GIIIspla2	8928	1217	1	2	0
CG17725	Pepck	20529	9451	1	2	0	PCK2		PCK1,PCK2	PCK1,PCK2
CG32019	bt	46252	14482	1	4	0	TTN		TTN
CG32113	CG32113	41792	10464	1	3	0	VPS13D		VPS13D
CG13380	CG13380	38778	8005	1	2	0
CG17650	CG17650	35629	12898	1	2	0
CG10006	CG10006	44538	2461	1	3	0
CG18559	Cyp309a2	2581	836	1	3	0
CG4410	CG32649/CG32650	26536	11306	1	2	1
CG8492	CG8492	14929	5864	1	2	0	SPACA5,SPACA5B		LYZL4,SPACA5,SPACA3,SPACA5B,LYZL6
CG14936	Tsp33B	6123	1090	1	2	1
CG13449	CG13449	17184	8022	1	2	0
CG11776	Pif1A	16308	7382	1	0	0
CG12664	fend	9456	3289	1	2	1
CG30267	CG30267	38852	8671	1	3	0						Y
CG14428	CG42308	9730	3974	1	2	0
CG15245	CG42262	9731	3975	1	2	0
CG9828	DnaJ-H	29289	14691	1	3	0
CG31469	CG31469	23397	13476	1	2	0
CG18667	Mical	25371	9629	1	2	0
CG7745	CG7745	25539	9954	1	3	0						Y	huge ovarian tumors
CG8109	gfA	11329	3742	1	2	0
CG3219	Klp59C	48577	16138	1	2	0
CG11760	CG11760	39218,39217	15363	1	2	0			TMEM80,ENSG00000187049	TMEM216,TMEM80		Y
CG8330	tomboy40	23764	13779	1	2	1			TOMM40,TOMM40L	TOMM40,TOMM40L
CG8121	CG8121	43952,43953	4635	1	2	0
CG7336	Eig71Eg	45254	13619	1	2	0
CG5660	CG5660	29445	14873	1	2	0						Y
CG12161	Prosbeta2R2	31669	7509	1	2	0
CG8656	l(1)G0148	24184	13811	1	3	0
CG12498	CG12498	17792,17793	6750	1	2	0
CG8838	CG8838	28962	14043	1	2	1
CG31709	CG31709	13206	5235	1	2	1
CG10887	CG10887	16082	7114	1	2	0
CG30378	CG30378	21153	10060	1	3	0
CG11765	Prx2540-2/Prx2540-1	18708	7379	1	3	1
CG2996	CG32699/CG32702	14614	6458	1	2	0
CG18845	CG18845	14934	5728	1	2	0
CG1213	CG1213	6487	1677	1	2	0
CG1674	CG1674	42276	14628	1	3	0
CG7301	Rim	39384	15273	1	3	0							ovary tumor
CG17525	GstE4	20472	9405	1	2	0
CG4208	XRCC1	30505	4250	1	2	0
CG14006	CG14006	2634	922	1	2	0
CG15278	CG15278	2884	1150	1	2	0
CG17472	CG17472	38028	5422	1	3	0
CG9261	nrv2	2660	960	1	2	0			ATP1B4,ATP1B2,ATP1B1,ATP1B3	ATP1B1,ATP1B2,ATP1B4
CG6765	CG6765	22424	12032	1	4	1
CG8153	mus210	15695	4202	1	2	0
CG15286	CG15286	19140	8753	1	2	0
CG30179	Mlp60A	26836	12919	1	2	0			CSRP2,CSRP1,CSRP3	CSRP1,CSRP2,CSRP3
CG32378	CG32378	26865	13174	1	5	0							big tumors
CG5568	CG5568	21643	10733	1	2	0						Y	big tumors
CG18146	nimC2	36264	14387	1	3	0
CG3367	CG42340	3293	1165	1	5	0
CG1663	CG1663	32688	9181	1	2	0						Y
CG17068	CG17068	32849,32850	9279	1	2	0
CG9983	Hrb98DE	29524	14939	1	2	0			ENSG00000205412,ENSG00000206228,HNRPA1,ENSG00000187999,ENSG00000197029,HNRPA2B1,ENSG00000176757,ENSG00000181836,ENSG00000139675,ENSG00000196682,ENSG00000176825,HNRPA3	GM9242,GM6793,HNRNPA3,GM5469,GM7399,GM7729,HNRNPA2B1,HNRNPA1,GM5803,HNRNPA1L2
CG31171	CG31171	39264	15535	1	2	0
CG1375	l(1)G0007	39808,39809	8110	1	2	1
CG31492	gfzf	33931	10273	1	2	0
CG16880	nimC3	22921	12708	1	3	0
CG8453	Cyp6g1	4616	1945	1	3	0
CG10638	CG10638	31306	7046	1	2	0						Y
CG32422	CG34342	34553	10891	1	2	0						Y
CG10353	CG10353	5550	3323	1	2	0						Y
CG13423	CG13423	17180	8018	1	2	0
CG14164	CG14164	48827	17009	1	2	0
CG30487	CG30487	21232	10105	1	2	0
CG3065	CG3065	21261	10116	1	2	1							big tumors
CG15059	CG15059	39863	8533	1	2	0						Y
CG11465	CG32758	28457	12974	1	2	0
CG12853	CG12853	33811	15373	1	2	1
CG31916	Msp-300	25906	10406	1	2	0
CG7140	CG7140	27887	12150	1	2	0
CG16719	CG16719	39935	8780	1	2	0			C20orf28
CG31261	CG14681/Skeletor	5977	2897	1	2	0
CG31989	Cap-D3	9402	913	1	2	0
CG14717	CG14717	38814	8420	1	3	1
CG15732	Ir11a	39576	3331	1	2	0
CG4179	SK	7054	3233	1	3	0
CG11251	CG11251	38467	7252	1	2	0
CG3879	Mdr49	42514	542	1	2	0
CG32485	CG32485	34567	10911	1	3	0
CG9883	CG9883	29316	14711	1	3	0
CG13379	Sgf11	17167	8003	1	3	0	ATXN7L3		ATXN7L3
CG3363	CG3363	26175	10949	1	3	0
CG6889	tara	34362	10757	1	2	0
CG14933	CG14933	33920	15721	1	2	0
CG5686	chico	7776	1402	1	3	0
CG8240	RhoGAPp190	28877	13856	1	2	0
CG5003	CG5003	26679	11500	1	2	0
CG6036	CG6036	21023	9917	1	2	0
CG7307	CG34401	18553	6527	1	3	0
CG11426	CG11426	42600	2781	1	4	0			PPAP2C,PPAP2A,PPAP2B	PPAP2B,PPAP2C,PPAP2A
CG13579	CG13579	9366	631	1	2	1
CG2971	CG32685	14637	6469	1	3	0
CG3848	trr	10749	4501	1	3	0	MLL2		MLL2
CG8714	sut1	9950	1864	1	2	0
CG1806	CG1806	47153	3328	1	3	0
CG5790	CG5790	27516	11769	1	3	0			CDC7	CDC7
CG14747	CG42326	38818	8429	1	0	0
CG7428	halo	35244	12235	1	3	0
CG12977	CG42337	35538	12659	1	2	0
CG12698	CG12698	18257	7657	1	2	1			C20orf152
CG1658	Doa	19066,20120	8588	1	2	0
CG15485	CG15485	32617	9037	1	3	0
CG15187	CG33097/CG31367	30629	4580	1	2	0
CG13048	CG13048	36620	14885	1	5	0
CG6888	CG6888	26094	10756	1	2	0
CG9176	cngl	40964	3370	1	2	0
CG10247	Cyp6a21	3318	1185	1	2	1
CG6083	CG6083	27549	11809	1	2	0
CG16857	CG16857	4806	2597	1	3	0
CG8401	CG8401	12846	4808	1	4	0
CG31551	CG31551	40278	10295	1	2	1
CG31367	CG31367	37625	4323	1	2	1							gut necrosis
CG6220	CG6220	40350	11864	1	2	0
CG13835	CG34375	23904	8129	1	2	0
CG8791	CG8791	7945	1858	1	3	0
CG18033	msta	33042	9503	1	2	0
CG13030	sinah/Dpse\GA11985	17117	7906	1	2	0
CG16933	NLaz/CG31659	35559	12709	1	2	0
CG5389	CG5389	22111	11634	1	2	0
CG31620	Gr39b	33215	1797	1	2	0
CG12915	KCNQ	38737	7865	1	2	0
CG7060	CG42330	42883	2362	1	2	0
CG31862	CG31862	43193	5375	1	2	0						Y
CG10843	Cyp4p3	3378	493	1	2	1
CG14786	CG14786	42899	6368	1	2	0
CG18539	CG18539	25358	9596	1	2	0
CG18849	CG18849	42392	15326	1	3	1
CG32227	gogo	43928	3616	1	2	0
CG15505	Obp99d	35359	12407	1	5	0
CG31770	He	8055	3468	1	3	1
CG10537	Rdl	41101	4609	1	2	0
CG18858	CG18858	50800	17627	1	0	0			LYPLA3	PLA2G15,LCAT
CG17746	CG17746	40102	9457	1	4	1
CG5968	CG5968	38847	8654	1	2	0
CG31784	CG31784	39191	14606	1	0	0
CG13836	CG13836	45411	8130	1	2	1
CG30288	CG30288	33699	10037	1	2	0
CG12782	CG12782	31857	7658	1	2	0
CG31673	CG31673	25796	10327	1	3	0
CG7625	VhaM97-2	30384	3898	1	3	0			ATP6V0E1	ATP6V0E2,ATP6V0E
CG31665	CG31665	8021	2636	1	4	0
CG14824	form3	28437	12856	1	2	0
CG30402	CG30402	38134	5888	1	2	0
CG32410	CG33523	34544	10886	1	2	0
CG16837	CG16837	32749	9216	1	2	1
CG3713	CG3713	35375	12456	1	2	0
CG30484	CG30484	21222	10102	1	2	0
CG2666	kkv	42611	2807	1	3	0
CG9948	CG9948	29430	14860	1	2	1
CG6205	por	9150,47864	3424,16931	0.99	2,3	8,1	PORCN	PORCN	PORCN	PORCN
CG11654	Ahcy13	16251	7355	0.99	2	2	AHCY	AHCY	AHCY	AHCY
CG14808	Scgdelta	8305	3194	0.99	2	2	SGCD	SGCD	SGCD,SGCG,SGCZ	SGCD,SGCZ,SGCG			big tumors
CG5258	NHP2	35730,35729	13496	0.99	2	1	NOLA2	NHP2	NOLA2	NHP2			big tumors
CG8209	CG8209	35857,35858	13844	0.99	2	4	ENSG00000162191	UBXN1	ENSG00000162191	UBXN1
CG9496	Tsp29Fb	2824	1018	0.99	3	1	TSPAN6	TSPAN6	TSPAN7,TSPAN6	TSPAN6,TSPAN7		Y	floating GFP cells
CG11525	CycG	13655	4244	0.99	2	1	CCNG2	CCNG2	CCNG2,CCNG1	CCNG2,CCNG1
CG11926	CG11926	38601	7432	0.99	2	2	MON1A	MON1A	MON1B,MON1A	MON1A,MON1B
CG11949	cora	9788	1405	0.99	2	1	EPB41L3	EPB41L1	EPB41L2,EPB41,EPB41L1,EPB41L3	EPB41L1,EPB41L3,EPB41L2,EPB41
CG1709	Vha100-1	22925	12710	0.99	2	1	ATP6V0A1	ATP6V0A1	ATP6V0A1,ATP6V0A4	ATP6V0A1,ATP6V0A4	Y
CG17342	Lk6	32885,32884	9353	0.99	4	3	MKNK2	MKNK1	MKNK2,MKNK1	MKNK1,MKNK2
CG17358	Taf12	12654	4149	0.99	2	1	TAF12	TAF12	TAF12	TAF12
CG5452	dnk	39137	15092	0.99	2	1	TK2	TK2	TK2	TK2
CG5938	CG5938	32418	8652	0.99	4	2	CHIC2	CHIC2	CHIC1,CHIC2	CHIC2,CHIC1
CG6603	Hsc70Cb	27680	11973	0.99	2	2	HSPA4L	HSPA4	HSPA4L,HSPA4,HSPH1	HSPA4,HSPA4L,HSPH1
CG7564	CG7564	29462,29459	14894	0.99	3	2	LUC7L	LUC7L	LUC7L,LUC7L2	LUC7L,LUC7L2
CG7776	E(Pc)	35268	12282	0.99	4	2	EPC1	EPC1	EPC1,EPC2	EPC1,EPC2
CG8933	exd	7802	1439	0.99	3	2	PBX1	PBX1	PBX1,PBX3,PBX2,ENSG00000206315,ENSG00000181814,ENSG00000206247	PBX1,PBX3,PBX2
CG9325	hts	29102	14187	0.99	3	1	ADD1	ADD1	ADD3,ADD1,ADD2	ADD1,ADD3,ADD2
CG1140	CG1140	22859	12626	0.99	2	1	OXCT1	OXCT1	OXCT1,OXCT2	OXCT1,OXCT2B,OXCT2A
CG12042	CG12042	31623	7465	0.99	3	1	DCTN4	DCTN4	DCTN4	DCTN4
CG14232	CG14232	47897	8269	0.99	5	2	ACBD3	ACBD3	ACBD3	ACBD3
CG18332	CSN3	12822	4778	0.99	4	2	COPS3	COPS3	COPS3	COPS3		Y	big tumors
CG5659	ari-1	39591	11725	0.99	2	1	ARIH1	ARIH1	ARIH1	ARIH1		Y
CG6649	Ugt35b	7320	1816	0.99	2	1	UGT2B4	UGT1A10,UGT2A2,UGT2A3,UGT8A	UGT2B11,UGT2A1,UGT2A3,UGT2B4,UGT2B28,UGT2B7,UGT1A@/UGT1A8/UGT1A10/UGT1A9/UGT1A7/UGT1A6/UGT1A5/UGT1A4/UGT1A3/UGT1A1,UGT2B17,UGT2B10,UGT2B15,ENSG00000196620	UGT1A10,UGT2A2,UGT2A3,UGT8A,UGT1A9,UGT1A7C,UGT2A1,UGT1A6B,UGT1A1,UGT1A2,UGT1A6A,UGT1A5,UGT2B1,UGT2B34,UGT2B36,UGT2B35,UGT2B5,UGT2B38,UGT2B37		Y
CG6818	MESR6	26724	12046	0.99	3	1	C5orf22	6030458C11RIK	C5orf22	6030458C11RIK
CG6975	gig	6313	1454	0.99	3	1	TSC2	TSC2	TSC2	TSC2
CG7187	Ssdp	28608	13180	0.99	2	2	SSBP3	SSBP3	SSBP3,SSBP2,SSBP4	SSBP3,SSBP2,SSBP4
CG8529	Dyb	44360	13953	0.99	2	1	DTNA,DTNB	DTNB	DTNA,DTNB	DTNB,DTNA
CG8858	CG8858	23634	14049	0.99	2	4	KIAA0368	AI314180	KIAA0368	AI314180
CG3971	Baldspot	3241	1668	0.99	3	2	ELOVL6	ELOVL6	ELOVL6	ELOVL6
CG9786	hb	11776	1460	0.99	3	2	IKZF5	IKZF5	IKZF5	IKZF5
CG3644	bic	15453	5037	0.99	2	1	BTF3L4	BTF3L4	BTF3L3,ENSG00000181225,BTF3,BTF3L4	BTF3L4,BTF3,GM5341
CG10289	CG10289	16006	6928	0.99	2	2	SAPS1	SAPS2	SAPS1,SAPS2,SAPS3	SAPS2,SAPS3,SAPS1
CG11940	jog	16369	7437	0.99	3	2	RAPH1	APBB1IP	APBB1IP,RAPH1	APBB1IP,RAPH1
CG12104	CG12104	16398	7482	0.99	3	2	ENSG00000198846	TOX3	C20orf100,TNRC9,ENSG00000198846,KIAA0737	TOX3,TOX,TOX4,GM5828
CG11621	Pi3K68D	16239	7348	0.99	3	1	PIK3C2B,PIK3C2A	PIK3C2A	PIK3C2B,PIK3C2A	PIK3C2A
CG9471	CG9471	24042	14224	0.99	2	1	BLVRB	BLVRB	BLVRB	BLVRB
CG7943	CG7943	28632	13199	0.99	2	1	MCART1,MCART2	MCART1	MCART1,MCART2	MCART1
CG5828	CG5828	27522	11780	0.99	2	1	PANK4	PANK4	PANK4	PANK4
CG4290	CG4290	26496	11275	0.99	2	2	SNF1LK2	SIK2	SNF1LK2,SNF1LK	SIK2,SIK1	Y	Y
CG7379	CG7379	27989	12222	0.99	3	2	ING2	ING1	ING2,ING1	ING1,ING2
CG4896	CG4896	26652	11461	0.99	3	1	RBM5,RBM10	RBM10,RBM5	RBM5,RBM10	RBM10,RBM5
CG9951	CG9951/Dpse\GA22148	29457	14891	0.99	3	2	CCDC22	CCDC22	CCDC22	CCDC22
CG1341	Rpt1	17176	8016	0.99	2	1	PSMC2	PSMC2	PSMC2	PSMC2
CG4497	CG4497	21859	11329	0.99	2	2	FAM122A	FAM122A	FAM122A,FAM122B	FAM122A,FAM122B
CG7197	CG7197	19735	5840	0.99	4	3	ARL5B	ARL5B	ARL5B,ARL5A	ARL5B,ARL5A
CG10023	Fak56D	17957	6840	0.99	2	2	PTK2	PTK2	PTK2B,PTK2	PTK2,PTK2B
CG10188	CG10188	18029	6891	0.99	2	1	AKAP13	ARHGEF18	AKAP13,ENSG00000038102,ARHGEF18,ARHGEF2	ARHGEF18,RGNEF,ARHGEF2
CG5599	CG5599	16506	6306	0.99	2	1	DBT	DBT	DBT	DBT
CG10137	CG10137	38343	6876	0.99	2	1	KIAA0562	BC046331	KIAA0562	BC046331
CG12259	CG12259	38646	7551	0.99	3	3	FAM50A	FAM50A	FAM50B,FAM50A	FAM50A			gut necrosis
CG14992	Ack	39857	8506	0.99	3	3	TNK2	TNK2	TNK2	TNK2		Y
CG10275	kon	36247	14368	0.99	4	1	CSPG4	CSPG4	CSPG4	CSPG4
CG17912	CG17912	45448	9485	0.99	5	2	ZNF207	ZFP207	ZNF207,ENSG00000187543	ZFP207	Y	Y
CG5044	CG5044	40570	11513	0.99	2	1	HIBCH	HIBCH	HIBCH	HIBCH
CG30193	CG30193	39473	2168	0.99	2	3	REEP2	REEP2	REEP4,REEP1,REEP2,REEP3	REEP2,REEP1,REEP4,REEP3
CG31873	CG31873	36375	14511	0.99	2	1	AGK	AGK	AGK	AGK
CG1059	Karybeta3	39713	6710	0.99	2	1	RANBP5	IPO5	RANBP6,RANBP5	IPO5
CG6513	endos	34173	10576	0.99	2	1	ENSG00000128989,ENSG00000198779	ENSA	ENSG00000204637,ENSG00000128989,ENSA,ENSG00000198779,ENSG00000177261	ENSA,GM5224,ARPP19
CG10641	CG10641	31307	7047	0.99	2	2	EFHD1	EFHD2	EFHD2,EFHD1	EFHD2,EFHD1		Y
CG3499	CG3499	33256	2166	0.99	2	1	YME1L1	YME1L1	YME1L1	YME1L1
CG31064	CG31064	33754	10152	0.99	2	1	RUFY3	RUFY3	RUFY3,RUFY2,RUFY1	RUFY3,RUFY2,RUFY1
CG5319	CG5319	34986	11604	0.99	2	1	BTBD3	BTBD3	BTBD3,BTBD6	BTBD3,BTBD6
CG14940	Pde1c	31039	5528	0.99	2	5	PDE1C	PDE1C	PDE1C,PDE1A,PDE1B	PDE1C,PDE1A,PDE1B
CG10579	Eip63E	47860	16928	0.99	2	1	PFTK1	PFTK1	PFTK1	PFTK1
CG14224	Ubqn	47447	8266	0.99	2	2	UBQLN1	UBQLN1	UBQLN1,UBQLN2,UBQLN4,ENSG00000174995	UBQLN1,UBQLN2,UBQLN4
CG9187	Psf1	44366	14147	0.99	2	1	GINS1	GINS1	GINS1	GINS1
CG5497	mRpS28/Dyak\mRpS28	41800	10551	0.99	3	1	MRPS28	MRPS28	MRPS28	MRPS28
CG8800	CG8800	42118	13787	0.99	2	1	DNAL1	DNALC1	DNAL1	DNALC1
CG1349	dj-1beta	17214	8038	0.99	4	2		PARK7	PARK7	PARK7
CG10492	CG10492	12357	5326	0.99	4	3		ZCCHC2		ZCCHC2,ZCCHC14		Y
CG15238	CG32779	32545	8952	0.99	3	2
CG7964	Menl-1	50645	17497	0.99	2	1
CG7518	CG7518	26745	12262	0.99	3	3	C4orf8		C4orf8
CG17042	CG42319	32835	9269	0.99	2	2
CG17786	CG17786	19270	8887	0.99	2	1						Y	floating GFP cells
CG14427	CG14427	17592	8322	0.99	2	2
CG6634	mid	30519	4292	0.99	3	2	TBX20		TBX20	TBX20			gut necrosis
CG13056	CG13056	28459	13024	0.99	3	1
CG4064	CG4064	26382	11207	0.99	0	1
CG10095	dpr15	46245	16391	0.99	4	3
CG12376	CG12376	22879	12650	0.99	2	1
CG8823	Lip3	30820	5594	0.99	4	1			LIPF,LIPL1,LIPL2,LIPL3,LIPL4,LIPA	LIPA,LIPF,LIPK,LIPN,GM5097,MGI:3648537,AI747699,GM8981,GM8978
CG6506	CG6506	34351	10748	0.99	2	2
CG9519	CG9519	47195	16493	0.99	2	2			CHDH	CHDH
CG1378	tll	6236	1548	0.99	2	3
CG13575	CG13575	9362	629	0.99	2	2
CG10979	CG10979	16144	7154	0.99	3	2	ZNF800		ZNF800
CG9552	rost	2839	1022	0.99	2	1
CG15096	CG15096	39463	2078	0.99	2	2
CG13746	MrgBP	41402	6572	0.99	3	1	C20orf20		C20orf20		Y	Y
CG7179	CG7179	13213	5240	0.99	2	1
CG11897	CG11897	28259	12431	0.99	4	1
CG14121	l(3)S147910	17404	8233	0.99	4	2
CG13970	CG13970	6395	1782	0.99	2	1
CG6976	Myo28B1	37532	4043	0.99	3	2
CG17025	CG17025	29806	15255	0.99	2	1
CG5998	Adgf-B	25487	9904	0.99	2	1			CECR1			Y
CG7869	SuUR	35399	12510	0.99	2	1
CG4795	Cpn	13086	5175	0.99	4	2
CG14369	CG14369	8285	2976	0.99	2	1
CG6143	Pep	22245	11834	0.99	2	1
CG11953	zormin	31601	7440	0.99	3	2
CG30286	CG30286	33697	10036	0.99	2	1						Y
CG5255	CG5255	43227	5718	0.99	2	2
CG1374	tsh	16892	1552	0.99	4	1			TSHZ2,TSHZ3,TSHZ1	TSHZ2,TSHZ3
CG17853	Or43b	7361	1857	0.99	3	2
CG5576	imd	9253	1284	0.99	3	1
CG7186	SAK	27904	12163	0.98	3	2	PLK4	PLK4	PLK4	PLK4
CG32717	sdt	23822	9163	0.98	3	3	MPP5	MPP5	MPP5	MPP5
CG5166	Atx2	34955	11562	0.98	5	5	ATXN2	ATXN2	ATXN2L,ATXN2	ATXN2,ATXN2L
CG9388	AP-47	24017	14206	0.98	3	2	AP1M1	AP1M1	AP1M1	AP1M1
CG4824	BicC	42003	11439	0.98	3	5	BICC1	BICC1	BICC1	BICC1
CG1864	Hr38	2970	1463	0.98	4	3	NR4A2	NR4A2	NR4A3,NR4A1,NR4A2	NR4A2,NR4A3,NR4A1
CG9495	Scm	3796	1526	0.98	2	5	SCMH1	SCMH1	SCMH1,SCML2	SCMH1	Y	Y
CG7398	Trn	6544	33	0.98	2	1	TNPO1	TNPO1	TNPO1,TNPO2	TNPO1,TNPO2
CG7893	vav	6241	1557	0.98	3	1	VAV2	VAV2	VAV2,VAV1,VAV3	VAV2,VAV3,VAV1
CG8207	CG8207	24236	13843	0.98	2	2	GMPPA	GMPPA	GMPPA	GMPPA
CG6747	Ir	28431	12824	0.98	3	4	KCNJ12	KCNJ12	KCNJ12,KCNJ2,KCNJ9,KCNJ14,KCNJ5,KCNJ4	KCNJ12,KCNJ2,KCNJ4,KCNJ14,KCNJ9		Y
CG5788	UbcD10	27515	11768	0.98	2	1	UBE2L3	UBE2L3	UBE2L3,ENSG00000131982	UBE2L3,GM5858
CG6058	Ald	27541	11803	0.98	2	2	ALDOA	ALDOA	ALDOA,ALDOC,ALDOB	ALDOA,ALDOC,ALDOB
CG6424	CG6424	27619	11922	0.98	4	3	FAM13C1	FAM13C	C5orf5,FAM13C1,FAM13A1	FAM13C,FAM13A,FAM13B
CG15862	Pka-R2	39436	15709	0.98	3	2	PRKAR2A	PRKAR2A	PRKAR2B,PRKAR2A	PRKAR2A,PRKAR2B
CG1420	Slu7	32100	8255	0.98	2	4	SLU7	SLU7	SLU7	SLU7
CG1274	Jafrac2	43252	5909	0.98	2	2	PRDX4	PRDX4	PRDX4	PRDX4
CG30334	CG30334	40623	10044	0.98	2	4
CG12640	CG12640	24564	7783	0.98	2	3
CG11856	Nup358	38581	7405	0.98	3	4	RANBP2		ENSG00000153165,RGPD4,ENSG00000185304,RGPD1/RGPD2,RANBP2,RGPD7/RGPD5,ENSG00000184538,ENSG00000183054,RGPD8
CG13448	comm3	17183	8021	0.98	2	3
CG8927	CG8927	14167	6111	0.98	4	2
CG12313	ttm2	4075	2232	0.98	2	3			TIMM50	TIMM50
CG3648	vanin-like/CG32750/CG32751	10157	3253	0.98	3	2
CG2616	CG2616	11052	2849	0.98	2	1			SLC25A40,SLC25A39	SLC25A40,SLC25A39		Y
CG17204	mun	32872	9312	0.98	2	3
CG11600	CG11600	42964	7344	0.98	2	1
CG15200	CG15200	19365	8944	0.98	2	1
CG10209	CG10209	29042	12582	0.98	5	3						Y
CG6798	nAcRbeta-96A	1199	237	0.98	2	1			CHRNA6,CHRNA3,CHRNA2,CHRNA4	CHRNA4,CHRNA3,CHRNA6,CHRNA2
CG12310	CG12310	14185	6117	0.98	3	1					Y	Y
CG15427	tutl	27045	14357	0.97	4	5	IGSF9	IGSF9	IGSF9	IGSF9,IGSF9B
CG32672	Atg8a	43097	4654	0.97	3	1	GABARAP	GABARAP	GABARAP	GABARAP
CG7057	AP-50	27821	12117	0.97	2	2	AP2M1	AP2M1	AP2M1	AP2M1
CG10062	CG10062	4697	2089	0.97	3	3	KIAA1815	ERMP1	KIAA1815	ERMP1			big tumors
CG15532	hdc	39876,45069	8578	0.97	2	4	HECA	HECA	HECA	HECA
CG31617	His1:CG31617	33975	10303	0.97	2	1	HIST1H1B	HIST1H1B	HIST1H1D,HIST1H1T,HIST1H1C,HIST1H1A,HIST1H1B,HIST1H1E	HIST1H1B,GM6970,HIST1H1D,HIST1H1E,HIST1H1C,HIST1H1A,HIST1H1T
CG4207	bonsai	26438	11251	0.97	3	4	MRPS15	MRPS15	MRPS15	MRPS15
CG7536	CG7536	11576,11575	3421	0.97	2	1	XPR1	XPR1	XPR1	XPR1
CG9695	Dab	13005	4886	0.97	3	8	DAB2	DAB2	DAB2,DAB1	DAB2,DAB1
CG1414	bbx	12631	4116	0.97	3	9	BBX	BBX	BBX	BBX
CG8485	CG8485	35939	13939	0.97	2	6	SNRK	SNRK	SNRK	SNRK
CG8567	Deaf1	39594	4131	0.97	4	10	DEAF1	DEAF1	DEAF1	DEAF1
CG4924	icln	43786	11473	0.97	2	4	CLNS1A	CLNS1A	CLNS1A	CLNS1A
CG7056	CG7056	15721	4293	0.97	2	3		HHEX		HHEX,MGI:3647528
CG1502	tsg	14894	6488	0.97	3	5			TWSG1	TWSG1
CG12340	CG12340	23606	12648	0.97	3	7	ATF7IP		ATF7IP
CG12976	CG42337	38759	7885	0.97	4	7
CG4440	CG4440	12811	4774	0.97	5	7
CG11921	fd96Ca	13719	4345	0.97	0	5			FOXB2,FOXB1	FOXB1,FOXB2
CG3818	Cpr30B	37983	5302	0.97	2	3
CG11019	CG11019	39260	15488	0.97	4	2							big tumors
CG3019	su(w[a])	25598,25597	10020	0.96	3	9	SFRS8	SFRS8	SFRS8	SFRS8		Y
CG5677	Spase22-23/Dpse\GA19051	1415	224	0.96	3	1	SPCS3	SPCS3	SPCS3	SPCS3,2900062L11RIK,6530401D17RIK		Y
CG12630	tio	18762	7781	0.96	2	5	TSHZ3	TSHZ2	TSHZ2,TSHZ3,TSHZ1	TSHZ2,TSHZ3
CG11165	CG11165	18166	7219	0.96	2	2
CG10630	CG10630	22846	12595	0.96	2	1
CG8630	CG8630	33340	2965	0.96	2	1
CG1942	CG1942	7943	1854	0.95	2	1	MOGAT2	MOGAT2	MOGAT3,MOGAT1,DGAT2L4,DGAT2L6,DGAT2L3,DGAT2,MOGAT2	MOGAT2,MOGAT1,DGAT2,DGAT2L6,AWAT2,AWAT1
CG11030	CG11030	31398	7172	0.95	2	10	NGDN	NGDN	NGDN	NGDN
CG11546	kermit	31522	7327	0.95	5	11	GIPC1	GIPC1	GIPC3,GIPC1,GIPC2	GIPC1,GIPC2,GIPC3
CG13073	CG13073	15914	4605	0.95	5	6
CG32077	nol	1540	511	0.95	3	2
CG12907	CG12907	41393	6558	0.95	2	12						Y
CG5450	Cdlc2	42113	13700	0.95	2	2			DYNLL2	DYNLL2
CG17097	CG17097/Dsim\GD23720	41244	5508	0.95	2	2			LIPF,LIPL1,LIPL2,LIPL3,LIPL4,LIPA	LIPA,LIPF,LIPK,LIPN,GM5097,MGI:3648537,AI747699,GM8981,GM8978
CG8805	wun2	4177	1900	0.95	5	8			PPAP2C,PPAP2A,PPAP2B	PPAP2B,PPAP2C,PPAP2A
CG12242	GstD5	35659	12981	0.95	2	1
CG11922	fd96Cb	13720	4346	0.93	2	3	FOXB1	FOXB1	FOXB2,FOXB1	FOXB1,FOXB2
CG5442	SC35	40590	11654	0.93	2	10	SFRS2	SFRS2	SFRS2	SFRS2
CG11780	beta4GalT7	42091	12632	0.93	2	1	B4GALT7	B4GALT7	B4GALT7	B4GALT7
CG31240	repo	10424	4154	0.93	2	8
CG8989	His33B	12771	4749	0.92	2	2	H3F3A,ENSG00000196285,H3F3B	H3F3B	H3F3A,ENSG00000196285,H3F3B	H3F3B
CG7656	CG7656	26881	13193	0.92	3	11	UBE2R2	UBE2R2	UBE2R2,CDC34	UBE2R2,CDC34	Y	Y
CG5109	Pcl	22004	11537	0.92	3	18	MTF2	MTF2	MTF2,PHF19,PHF1	MTF2,PHF19,PHF1		Y
CG31300	CG31300	19231	8864	0.92	2	3						Y
CG13018	CG13018	33860	15496	0.91	2	1	ENSG00000183513	6330578E17RIK	ENSG00000183513	6330578E17RIK
CG8764	ox	35828	13728	0.91	3	1		1110020P15RIK		1110020P15RIK,GM6293
CG6444	Dpy-30L1	27625	11928	0.91	5	21			ENSG00000162961	DPY30
CG5197	CG34458/CG34457	22027	11572	0.91	2	10
CG2960	RpL40	25466	9867	0.9	3	3	UBA52	GM7808	UBA52	GM7808
CG13364	CG13364	28464,28463	13028	0.9	2	2		CCDC72		CCDC72,GM6916
CG2952	CG42640	20959	9864	0.9	3	3
CG30290	Ppcdc	41565	8674	0.89	2	1	PPCDC	PPCDC	PPCDC	PPCDC
CG31922	CG31922	36384	14531	0.89	2	1	ZMAT5	ZMAT5	ZMAT5	ZMAT5
CG4537	CG4537	28831	13697	0.89	2	0	CRIPT	CRIPT	CRIPT	CRIPT
CG9994	Rab9	36200	14338	0.89	2	13		RAB9B		RAB9B,RAB9
CG12175	tth	31677	7516	0.89	13	19
CG8184	CG8184	26935	13830	0.88	4	20	HUWE1	HUWE1	HUWE1	HUWE1
CG9096	CycD	29023	14114	0.88	3	16	CCND2	CCND2	CCND2,CCND3,CCND1	CCND2,CCND1,CCND3
CG5637	nos	22693	11715	0.88	5	27
CG32167	CG32167	45644	3602	0.88	2	29
CG31442	CG9821	21348	10261	0.88	4	19
CG4087	RpLP1	12943	4860	0.87	3	21	RPLP1	RPLP1	ENSG00000164906,RPLP1,ENSG00000182553	RPLP1,GM5076,GM5244,GM5299,GM6259
CG6196	CG6196	22296	11857	0.87	2	1	TRAPPC6B	TRAPPC6B	TRAPPC6B	TRAPPC6B
CG3264	CG3264	43250	5890	0.87	2	1			ALPL,ALPPL2,ALPP,ALPI
CG30051	CG30051	43067	4536	0.85	3	1	TMEM18	TMEM18	TMEM18	TMEM18
CG5641	CG5641	42043	11716	0.84	3	1	ILF2	ILF2	ILF2	ILF2
CG2988	ems	9417	1435	0.84	2	14	EMX1,EMX2		EMX1,EMX2	EMX2
CG13069	CG13069	9229	3883	0.82	3	6							big tumors
CG15383	CG15383	32596	9002	0.82	4	8
CG13610	Orct2	1177	225	0.8	2	1			SLC22A13	SLC22A21,SLC22A5,SLC22A4
