# Supplementary material for: A genome-wide Drosophila epithelial tumorigenesis screen identifies Tetraspanin 29Fb as an evolutionarily conserved suppressor of Ras-driven cancer
Source: PLoS Genet. 2018 Oct 16;14(10):e1007688. doi: 10.1371/journal.pgen.1007688 (PMC6203380; doi:10.1371/journal.pgen.1007688)
Supplement: S3 Table — Table S3-0: Differential expression of human seed ortholog candidate genes in human tumors. Table S3-0 contains the direction scores (higher expression in Tumor +1, higher in Normal Tissue -1) which are the basis for the TSOS for all human genes that are seed orthologs to our primary direct fly hits. If more than one probeSet is available on the Affymetrix chip, the direction is divided by the number of probe sets for this gene (even when multiple probe sets per gene are present on the chip). "ss1" (Sample set number 1 (column O) = normal Tissue), "ss2" (Sample Set 2 (column P) = tumor tissue). Direction value of the gene divided by the number of probe sets indicates the extent of down-regulation (beige) or upregulation in tumors as compared to the corresponding normal tissue of the same organ. Table S3-1: Gene probes and tissues used for differential expression analysis of human seed ortholog candidate genes in human tumors. List of genes with full gene symbols (symbol), names of genes (geneName) with their respective chromosomal localization (localization) and ENSEMBL gene IDs (ensemblGene). Probes that show cross-hybridisation (crossHyb) have not been included in the analysis. Column ss1 shows a list of normal human tissues and ss2-coressponding matching tumor tissues used for the differential expression analysis. Number of probes for each gene present on the chip is given in column K. (XLS) [file pgen.1007688.s011.xls]

## Sheet: Pivot_NormalRef
Supplementary table S3: Differential expression of human seed ortholog candidate genes in human tumors.
Sum of direction	ss1
symbol	BladderNormal	BreastGigantomastia	BreastNormal	BreastNormalCancerPatients	BreastNormalEpithel.LCM	CerebellumNormal	CervixNormal	ColonNormal	ColonNormalEpithelCells.LCM	EsophagusNormal	KidneyNormal	LarynxNormal	LiverNormal	LungNormal	LungNormalEpithel.LCM	LymphNodeNormal	LymphocyteNormal	OvaryNormal	PancreasNormal	ProstateNormal	ProstateNormalEpithel.LCM	SkinNormal	SoftTissNormal	SpinalCordNormal	SpleenNormal	StomachNormal	ThymusNormal	ThyroidGlandNormal	All tumors
ADHFE1	-1	-2	-2	-2			-1	-1	-1		-3			-3			-2	-1	-2	-1			-2	-1	-1	-1			-27
RGN	-1	-2	-2	-2	-1		-1	-1			-3		-1	-4			2	-1	-2	-1	-1	-1	-1		-2	-1			-26
CTSF	-1	-2	-2	-2		-1	-1	-1			-2		-1	-3		-1	2	-1	-1				-2	-1	-3	-1	1	-2	-25
CRY2	-1	-1	-1	-1		-1	-1	-1						-2		-1	-1	-1	0	-1	-1	-1	-3		-1			-2	-21
DPYD		-2	-2	-1	-1	1		-1			-1			-3		-3	-2	-1	1	-1	-1		-1		-3				-21
SACM1L		-1	-1	-1			-1	-1			-1			-4		-3	-3		1				-1		-3	-1	-1		-21
EIF4EBP2	-0.25	-1.5	-1.5	-1.5		-0.25	-0.25	-0.5	-0.25		-1.5	-0.25		-2.25		-0.5	-1.5	-0.5	-1	-0.75	-0.5	-0.5	-4		-0.25	-0.25	-1		-20.75
CYB5A						-0.25	-0.75	-1			-3		-0.75	-3	-3	0.25	1	-0.75	-2	0.75		-0.75	-3.5		-2.25	-0.75		-0.5	-20.25
PGM1		-2	-2	-2				-1	-1	-1	-1		-1	-2		1	-2	-1	-2	-1			-3		1	-1	1		-20
EIF1	-0.833333	-1.83333	-1.83333	-1.83333	-0.166667	0	-0.833333	-0.833333	-0.166667		1	-0.166667		-2.5	-0.333333	-1	-2.66667	-1	0.5	-0.666667		-0.333333	-1.16667	-0.5	-1.33333	-0.166667	-0.166667	-0.833333	-19.6667
TMEM47	-0.5	-1.5	-1.5	-1.5	-1	1	-1	-1			-1			-3	-3	-3	4	-1	1	-1		-1	-1		-2.5	-0.5	1	-1.5	-19.5
H3F3B	-0.25	-1.25	-1.75	-2	-0.25	-0.25	-0.5	-0.25		-0.25	1.25	-0.25		-2	-0.75	-2.5	-2.25	-1	-1.25	-0.25		-0.75	-0.25	0.5	-0.5	-0.25	-0.25	-1	-18.25
C16orf5	-0.5	-2	-2	-2		-0.5		-1		-0.5	-1			-0.5		-1.5	-0.5	-1	-0.5	-1	-0.5		1	-0.5	-1.5		-1	-0.5	-17.5
MTMR10	-0.5	-0.5	-1	-0.5			-0.5	-0.5	-0.5	-0.5	-1			-2	-1	-2	0	-0.5	-1	-0.5			-2	-0.5	-1.5	-1	0		-17.5
CHKB		-1	-1	-1				-1	-1					-2		-3	-2		1	-1	-1		-2		-2				-17
ECH1			-2	-2		1		-1		-1	-3		-1				-1		-1				-3		-2	-1			-17
MPDZ	-0.5	-1.5	-1.5	-1.5			-1	-1			-2		-1	-2	-1.5	-1.5	4	-1	1	-1			-2.5		-3		1	-0.5	-17
NEGR1	-1					-1	-0.666667	-0.666667			-2			-2	-0.666667	-3	1	-0.333333	-0.666667	-0.666667		-0.333333	-2.33333	-0.666667		-0.666667		-1	-16.6667
SNF1LK2	-0.25	-0.75	-1.25	-1.25				0	-0.25		-1.25		-0.25	-2.5		-1.75		-0.25	-1.75			-0.5	-3		-0.25	-0.75			-16
SNRK		-0.666667	-0.666667	-0.666667		-0.333333	-0.666667	-0.666667	-1		-0.333333	-0.333333		-2	-1	-1.66667	-1	-0.333333	-0.333333	-0.333333			-1.33333		-1.33333	-0.333333	-0.333333	-0.666667	-16
RPL36AL	-1	-2	-2	-2			-1	-1		-1	1			-1		-3	-1	-1	-1						2	-1			-15
MAF	-0.25	-1.5	-1.25	-1.5	-0.5	0.25	-0.5	-0.5		-0.25	-2.25			-0.75		-1.75	1.75	-1	0.25	-0.5	-0.25	-1	-0.75		-2.5	-0.25	0.75	-0.25	-14.5
HECA	-0.333333	-0.666667	-1	-1				-0.666667	-0.333333		1	-0.333333		-1.66667	-0.666667	-2.66667	-1.33333	-0.666667	-0.666667			-0.666667	-0.666667		-1		-1		-14.3333
CYB5R3		-2	-2	-2		1	-1	-1			1			-3			2	-1	1	-1			-4			-1	1	-2	-14
HMGCL						1		-1	-1		-3		-1		-2	1	-1		-2						-3	-1	-1		-14
SELENBP1	-1		-0.5				-0.5	-1	-1.5		-1.5		-0.5	-2	-1	-0.5	1		-0.5	-0.5			-1.5		-1.5	-0.5	0.5	-1	-14
SPHAR	-1	-1	-1	-1		-1	-1	-1						-1						-1			-1	-1		-1	-1	-1	-14
BCAS2		-2	-1					-1		-1	-2						-1	-1	-1				1			-1	-1	-2	-13
CDO1	-0.5	-1	-1.5	-1.5	-0.5		-0.5				0		-0.5	-2		-0.5	2.5	-0.5	-1				-3		-1.5			-1	-13
EFHD1	-1						-1	-1			-3		-1			-2	2	-1	1	-1	-1		-1	-1	-3		1		-13
HSD17B4		-1	-1			1					-3			-4		-1	2		-1	1	1		-1	-1	-2	-1		-2	-13
MRPL54			-1									-1		-3	-1		-3								-1	-1	-1	-1	-13
UBE4A		-2	-1	-1		-1	-1	-1	-1							-1	-2		-1								-1		-13
RXRA						1	0.5	-0.5	-0.5		-1		-0.5	-1.5		-1	-2.5	0	-1.5	-0.5	-0.5	-0.5	-1.5		-3		1		-12.5
ARL6IP5		-1.5	-2	-2		0.5		-1			1.5			-3		-1.5	-2.5		1				-2	0.5	-1		0.5	0.5	-12
KIAA0329		-1	-1	-1	-0.5	0.5	-0.5	-0.5						-1	-1		-1	-0.5	0	-1	-0.5			-0.5	-2.5				-12
PLEKHH2	-0.25	-1.75	-1.75	-1.75	-0.25		-1	-0.5			-0.5			-2.5		-1	1.25	-0.75	0.25	-0.25	-0.25	-0.25	-0.25		-0.75	-0.25	1	-0.5	-12
SLC25A25			-0.5	-0.5			-0.5	-0.5	-0.5		-1.5			-2		-0.5	0.5	-0.5	-1	0.5		-0.5	-3		-1.5		0.5	-0.5	-12
EPB41L3						-1		-1	-0.666667	-1	-3	-0.333333		-2		-1	3	-1	1.66667	-1			-1	-1	-3		1		-11.3333
YPEL5		-0.666667	-1	-1		-0.333333	-0.333333	-0.666667			-2			-1.66667	-0.666667	-2	-0.333333	-1	1.33333	-0.333333		-0.666667	-0.666667		1.33333	-0.666667	-0.666667	0.666667	-11.3333
FAM122A	-0.571429	-1	-1	-1.14286	-0.142857	-0.428571	-0.428571	-0.285714	-0.285714	-0.285714	-0.571429			-1	-0.285714	-1.28571	-0.428571	-0.285714	-0.428571	-0.142857		-0.285714	-0.428571	0.142857	0.428571	-0.571429	-0.142857	-0.285714	-11.1429
BNIP2		-2	-2	-1		1			-1		2			-2		-2	-3		1	-1			-1	1			-1		-11
ELMO1						-1		-1			1			-3		-4	0		1	-1					-2	1		-2	-11
NR4A2		-0.75	-0.75	-0.75		-0.75	-0.5	-0.5			-1.25			-1.5	-1	-0.25	-0.5	-1	-1			-0.25	-2		1.75		0.25		-10.75
TCF7L2	0	-0.916667	-1.33333	-1.33333	-0.0833333	0.416667	-0.333333	-0.5	-0.583333	0.333333	0.5		-0.0833333	-1.33333		-1.08333	0.416667	0	0.416667	-0.0833333		-0.333333	-2.16667	-0.0833333	-2.25	0.166667	0.25	-0.25	-10.25
AGL						-1		-2		-1	-1		-1			-1			2	-1			-3		1	-1	-1		-10
BLVRB						1		-1		-1	-1			-3		-1	1		1		-1		-1		-3	-1	1	-1	-10
C2orf39	-1			-2									-1	-4					-1							-1			-10
PAMCI		-2	-1	-1						-1				1	-2	-1	1		-2			-1					1	-2	-10
TSHZ3	-1	-1.5	-1.5	-1	-0.5	0.5	-1	-1						-1		-0.5	2	-1	0.5	-1		-0.5	2		-2.5		1	-2	-10
VAMP2		-0.333333	-0.333333	-0.333333		-1	-0.333333	-1			-1.66667			-1.66667		-1	-1	-1	1.33333				-0.333333	-0.333333	-0.333333	-1	0.333333		-10
DAB2		-1.33333	-1.33333	-0.833333	-0.333333	0.5	-0.666667	-0.166667	0		-2.16667		0.166667	-1.83333		-3.16667	3.33333	-0.666667	0.5				-0.666667	0.666667	-3	0.5	1	-0.166667	-9.66667
RBM5	-0.333333	-0.333333	-0.666667	-0.666667	-1		-0.666667	-0.333333	-0.666667		0.333333			-1.33333	-0.333333	-2.33333	-1	-0.333333						0.333333	0.333333		-0.666667		-9.66667
VPS13D		-0.333333	-0.5	-0.5	-0.166667	-0.333333	-0.333333	-0.333333	-0.333333	-0.333333	-1	-0.166667		-0.666667	-0.333333	-1.66667	0	-0.166667	-1			-0.5	-0.666667		-0.666667		0.5		-9.5
FDX1	0.333333	-0.333333	-1.33333	-0.666667		0.333333	0	-0.666667			-3			-0.666667		-0.333333	-0.333333	0.333333	-1.33333				-0.666667	0.333333	0.666667	-0.333333	-0.666667	-1	-9.33333
ADD1	-0.25	0	-0.25	-0.75			-0.75	-1			-0.25		0.25	-1.5		-0.75	-2.25	-0.5	0	-0.25			-0.75	0.25	-0.75			0.25	-9.25
SUCLG2			-1	-0.25		0.75		-0.75	-0.5		-2.25		-0.75	-1.25	-0.25	0			-0.5				-0.75		-1.75	-0.75	0.75		-9.25
TK2	-0.2	-0.4	-0.8	-0.6	-0.2	0.2	-0.6		-0.2		-0.6			-2		-1.4	0.8	-0.2	0		0.2		-1		-2.2				-9.2
ZDHHC3	-0.333333	-0.833333	-0.833333	-1	-0.166667	0	-0.5	-0.166667			-0.166667			-2		-0.166667	1.5	-0.166667	-0.5	-0.5	-0.166667	-0.5	-2.5		-0.5	-0.166667	0.833333	-0.333333	-9.16667
DCUN1D4	-0.25	-0.5	-1	-0.75			-0.5	-0.25			0.25			0	0.25	-1.25	-1.5	-0.25	0.75	-0.75			-0.5	-0.25	-1.25	-0.75		-0.5	-9
DYNLRB2											-3	1		-3	-3		2						-1	-1	2	-1		-2	-9
PTPN4						-1		1			-3						-4						-1		-1				-9
SMG6		-1	-1.5	-1.5			-1	-0.5		0.5	0.5			-0.5		-1		-1		-0.5		-0.5	-0.5				-0.5		-9
PCF11		-1	0	0		-0.5	-0.5	-0.5						-0.5		-2.5	-1.5	-0.5	1.5			-0.5	0		-0.5	-0.5	-0.5	-0.5	-8.5
TSPAN6		-2	-2	-2		1		1		-0.5	-2			3.5		-1.5	3		-2				-2	1	-3			-1	-8.5
EPC1	-0.333333	-0.5	-0.333333	-0.5	-0.166667	-0.5	-0.333333	-0.666667	-0.166667		0.666667			-0.333333		-2.16667	-0.833333	-0.333333	-0.5		-0.166667	-0.333333	-0.166667	-0.166667	0.833333		-0.5	-0.5	-8
CDA								-1		-1			-1	1			-3		1				-1	-1	-3		1		-8
LOC439992	-1	-2	-2	-2			-1	1		-1	2					-1	-1	-1	-2	1			1	1	2		-1	-1	-8
MKNK2		0.5	-0.5	-0.5		-1	0.5	-0.5		-1	-1	-0.5		-1.5		0	-2.5	0.5	-2	1	0.5	-0.5	-2.5		2		1		-8
PEX11G		-1	1										-1	-1	-1				-2					-1	-2				-8
PQLC3		-1				0.5	-1				-0.5			-0.5	-0.5	-0.5	-0.5		-0.5	-0.5			-1.5		-1.5		0.5	-0.5	-8
SLU7		-1.5	-1.5	-1		-0.5					2.5		0.5	-2.5	-0.5		-2	-0.5	1.5						-1	-0.5	-1		-8
TRAPPC6B		-1	-1	-1		-1		-1								-2	0		2	-1					-1		-1		-8
MPP5		-0.666667	-0.333333	-0.333333	-0.333333	0.666667	0.333333	-1			-2.33333	-0.333333		-1	0.666667	-0.333333	1		-0.333333				-0.666667	-0.666667	-0.333333	-0.333333	-0.666667	-1	-8
TTC7B	-0.333333	-0.333333	-0.666667	-0.333333		-0.333333	-0.333333	-0.333333			-0.333333			-0.666667	0.666667	0	0.333333	-0.333333	-1.66667	-0.666667			-0.333333	-0.333333	-1	-0.666667	0		-7.66667
UBR2		-0.333333	-0.333333	-0.333333	0.333333	-0.333333	0.333333	-0.333333	-0.333333		-0.666667			-1	-0.666667	-0.666667	-1	-0.333333	-0.666667				-0.333333	-0.333333	-0.333333	-0.333333	-0.333333	0.333333	-7.66667
SAMHD1	-0.4		0.4	0.4		0.8	0.8	-0.4	-0.2		1.8			-1.8	-1.6	-2.8	-2		-0.6	-0.6	-0.2		-0.4		-2.4	0.6	0.8	0.2	-7.6
ALG9	-0.5	-1	-1	-1		-0.5	-1			-0.5	2.5			1			-1	-0.5	-1	0			-2.5		0.5	-1			-7.5
CHRD						-1	-0.5				-1.5			0.5		-0.5		-0.5	-2			-0.5			-1.5	-0.5	0.5		-7.5
MCC		-1	-1	-0.5				-0.5			-1		-1	0		-2	2.5	-1	0	-0.5	-0.5				-1.5	-0.5	1		-7.5
ADRA1A		-0.285714	-0.571429	-0.285714			-0.142857	-0.285714	-0.142857				-0.857143	-1	-0.571429	-1.28571	1	-0.142857	-0.571429	-0.571429	0.142857	-0.142857	-1.28571		-0.714286		0.142857	0.142857	-7.42857
RSBN1		-0.4	-0.2	-0.2		-1	-0.2	-0.8	0.2		0.8			-0.6	-0.2	-2.8	-1	-0.6	-0.4	-0.2				0.4	0.2	0.2	-0.8	0.2	-7.4
COLEC11											-3					-1	2		1				-2			-1	-1	-2	-7
DUSP7		-1	-1	-1				0.5	0.5	-0.5	0.5		0.5	-0.5		-0.5	-2		0			-0.5		-0.5	-2.5	0.5	1	-0.5	-7
FUZ											-2		-1		-3												-1		-7
GABARAP						1	-1	-1						-1	-3		2	-1	-1	1					-2	-1			-7
MAP2K4		-0.5	-0.5	-0.5		-1		-1		-1	-1						-1.5		0				1	-0.5	0.5	-1			-7
PACSIN2			-1	-1	-0.5			0	-0.5	-0.5	-1		0.5	-0.5		0	0		-1	-0.5		0.5	0.5		-1.5	-1	0.5		-7
PRDX5		-1	-1	-1		-1			1	-1	-1			-2					1						1	-1		-1	-7
SLC7A3	-1	-2	-2	-2			-1			-1							2		-1						3	-1	-1		-7
ZNF423		-1	-0.5	-0.5			-0.5	-0.5			0.5			-1	-0.5	-1.5	1.5		0	-0.5		-0.5	-0.5		-0.5		-0.5	-0.5	-7
HIBCH		-1	-1.33333	-0.666667		0.666667	-0.333333	-0.666667		-0.333333	-2		-0.666667	0.333333		0	1	0.666667	-1				-1.33333		0.333333	-0.333333			-6.66667
PTGDR								-0.666667	-0.666667		0.333333					-0.333333	-2	-0.333333	-1.33333				0	-0.333333	-1.66667	0.333333			-6.66667
SLC7A2	-0.333333	-0.333333	-0.333333	-0.333333		-0.333333		-0.333333		-0.333333	0.333333	-0.333333	-0.333333	-0.666667	-0.666667	-0.666667	1.33333	-0.333333	-1.66667			-0.333333	-0.333333		-1		0.333333		-6.66667
ITPR1	-0.375	-0.375	-0.375	-0.625	-0.125	-0.5	-0.25	-0.375		-0.125	-0.375		-0.125	-1.125	-0.375	-1.25	0.25	-0.5	-0.375	-0.25			-0.125	0.125	1.875	-0.25	-0.5	-0.375	-6.5
SSBP3	-0.5	-0.5	-0.5	-0.5		-0.75	-0.5	-0.25			-0.5			0.5	-0.5	0	-0.75	-0.25	0.25					-0.25	0	-0.75	-0.75		-6.5
HSPC049		-0.666667	-1	-1		0.333333					-1			-1		0.333333	-1.66667		-1.66667	-0.666667			1.33333	0.333333	0.333333	-0.333333			-6.33333
AUH	-0.5	-1	-0.5	-0.5		-0.25		-0.25	-0.25		-0.75			-0.25	-0.5	-0.25	0		-0.5	0.25			-0.75	-0.25	0.25	0	-0.25		-6.25
CCND2	-0.25	-0.5	-0.5	-0.5	-0.25	0.5	-0.25	0.25			2			0		-2.25	-4		-0.25	-0.75	-0.5		-1.5	0.5	0.5		0.5	1	-6.25
ABCA3		2	2				-1				2			-5		-2	0		1	1		-1	-2		-1	-1	-1		-6
ARHGAP17		-2	-2			1		-1			3			-2		-3	0	-1	1						-2	1		1	-6
CHAT														-3					-2							-1			-6
IKZF5		-0.5	-0.5	-0.5		-0.5	-0.5						0.5	-1		-0.5	-1	-0.5	-0.5			-0.5		-0.5	1		-0.5		-6
LMX1A						-1								-1					-2					-1		-1			-6
LOC389541		-1				1			-1		1						-2								-3		-1		-6
MGC4093																-1	-3		-1				1			-1	-1		-6
PANK4						-1								-1		-2	-2		-2				4		-1		-1		-6
PDE1C		-0.4	-0.6	-0.6			-0.2	-0.4	-0.2	-0.2	-0.2		-0.2	-0.6	-0.6		0.4	-0.2	-1.2	-0.2		-0.2	-0.2	-0.6	1	-0.6			-6
WTIP			-1	-1			-1							-2			2	-1	1				-1		-2				-6
KCNJ12			-0.333333	-0.333333		-1					-1.66667			-0.333333		-0.666667	0.333333		-2				0.333333		-1	-0.333333	1		-6
EPB41L4A		0	-0.333333	-0.333333				-0.333333	-0.333333	-0.666667	0	-0.333333		-1		-0.666667	1		-0.333333				-1.66667		-1	-0.333333	0.666667		-5.66667
ALDH4A1						0.5		1	1	-1	-3						-1						-3	0.5		-0.5			-5.5
LOC51035	-0.5	-1	-1	-0.5			0	0.5	0.5		1			-1			-1	-0.5	-0.5								-1	-0.5	-5.5
OXCT1		-1	-1	-1		-0.5		-0.5		-0.5	-2	-0.5	0.5	1			-0.5		1				-0.5		1	-0.5	-0.5		-5.5
RPS3A	-1	-0.5	-1	-1			-1	1		-0.5	1		-1				-1	-1	-2	0.5	1		1		1		-1		-5.5
SLC5A7	-0.5					-0.5	-0.5	-0.5			-1			0			0.5		-1.5				-0.5	-0.5		-0.5			-5.5
SUSD2		1	1				-0.5			-0.5	-3			-5	-0.5	0	2		0.5			-0.5	0	-0.5			0.5		-5.5
TTC35		-0.5	0	0					0.5		-0.5		0.5	-1.5		-1.5	-0.5			-0.5		0.5		-0.5	-2		0.5		-5.5
WDR16								0.5			-0.5			-3	-3		0.5		-1.5				0.5		1				-5.5
ATP6V0A1		0.333333	0.333333			-0.666667	-0.333333	-0.666667	-0.333333	-0.333333	-1.33333		-0.333333	-0.333333	-0.333333	1	0.666667		-0.666667		-0.333333	0.333333	-0.666667	-0.333333	-1.33333	-0.333333		0.333333	-5.33333
ADI1		-1.33333	-1.33333	-0.666667		0.666667	0.333333				-2.33333		-1			1	3		0.333333	0.333333			-1.33333	-0.333333	-2	-0.666667	0.333333	-0.333333	-5.33333
PPM1B	-0.333333		-0.666667	-0.333333		-0.333333		-0.666667			-1				0.333333	-0.333333	-0.666667	0.333333	0.333333				-1	-0.333333	-0.333333		-0.333333		-5.33333
TCF25		-0.666667	0	-0.666667			-0.333333		-0.333333		0.666667			0.333333		-0.666667	-2.33333		-0.666667						-0.333333	-0.333333			-5.33333
PLG			-0.5	-0.25			-0.25	0.25			-3	0.25	-0.5	0	-0.5	0.25	-0.25		-1.25				0.5	-0.25	0.5	-0.25			-5.25
DIP2C	-0.2	-0.2	-0.2			-0.4	-0.4	-0.4			-1			0	-0.4	0.2	1.2	-0.4	0.6	-0.4			-1.6	-0.4	-0.4	-0.4	0.4	-0.8	-5.2
WWOX	-0.166667					-0.166667	-0.166667	0.666667	-0.166667		-1			0.166667	-0.333333	-0.166667			-1.33333				-1	-0.5	0.166667	-0.166667		-1	-5.16667
DSCAML1	-0.5		-0.5	-1				-0.5		-0.5	0		-0.5	-1		0.5	0.5		-1					-0.5		-0.5	0.5		-5
EMX2		-2	-1	-1		1	-1				-1						1		-1	-1		-1		1			1		-5
MRPL16		-2	-2	-2		1			1		-1					1	-1		-2			1		1	1		-1		-5
TMEM18		-1.5	-2	-1				0.5	0.5		1			1		-0.5	-0.5	-1	-1.5	1							-0.5	-0.5	-5
USP20											1			-1	-2		0		-1						-1		-1		-5
KIAA1026		-0.25	-0.25	-0.25		-0.375		-0.375	-0.125	-0.375	0		-0.25	-0.625	-0.25	0.125	1		-0.75	-0.25		0	-0.125	-0.25	-1.75	-0.125	0.5		-4.75
MYLIP		-0.333333	-0.666667	-0.833333			-0.833333				1.33333	-0.666667	0.166667	-1.33333		-0.666667	-1.16667		-0.166667	0.833333			-1.16667		0	0.5	0.833333	-0.5	-4.66667
SEC14L1		-0.166667	-0.166667	-0.333333			0.333333		-0.166667		0.166667			-0.833333	-0.666667	-0.833333	-0.5		-0.5				0		-1	-0.166667		0.166667	-4.66667
C1orf69	-0.333333		-0.333333	-0.666667		-0.333333					-0.333333			-1					-1.66667						0.333333	-0.333333	0.333333	-0.333333	-4.66667
KIAA0562		-0.333333	0	-0.333333			0.333333	-0.333333		-0.333333	-1			-0.333333		-0.666667	-0.333333		-0.333333						-0.333333	-0.333333	-0.333333		-4.66667
PHLDB1			-0.333333	-0.333333			-0.666667		-0.333333		-0.666667		0.333333	-0.666667		-0.333333	0.666667		-1	-0.333333		-0.333333	-0.666667		0	-0.333333	0.333333		-4.66667
SLC25A11					-0.5	-0.5		-1	-0.5		-2						-0.5	0.5		0.5			0.5	-0.5	0.5	-0.5	-0.5		-4.5
TMEM43	-0.25	-1.25	-1.25	-1		0.5	-0.25	0.25	0.25	-0.5	1.25		-0.25	-1.5		-0.5	0.25	-0.5	0.25	-0.5		-0.75	-0.25	0.5		0.25	0.75		-4.5
C3orf23	0					-0.333333		0.333333		-0.666667	-1.66667			-0.666667			0.333333		-1				0.333333		-0.333333	-0.666667			-4.33333
PCBP3			-0.666667	-0.333333		-0.666667				-0.333333	-0.333333		0.333333	0			0.666667		-0.333333				-0.666667		-1		-0.666667	-0.333333	-4.33333
MLX			-0.25	-0.25	-0.25		0.25	-1		-0.25	-1.75						-0.5		-1.25	1	0.25	0.25	-0.5	0.25	0.25	-0.5			-4.25
NOS1			0	-0.25		-0.75		-0.5			-2		-0.5	0		0.25	1		-1.25			-0.25	0.5	-0.75	0.25	-0.25	0.25		-4.25
SNTB1			-0.25	-0.5			-0.25	1	0.5		-0.25			-1	-0.25		-1	0.5	-1.5	-0.25			0.25		-1.25	-0.25	0.25		-4.25
TUBGCP2			0.25	0.25		-0.75			-0.25		-1.75			-0.25		0.25	-0.75		-1				0.5	-0.25	-0.25	0	-0.25		-4.25
STS-1		0.333333	-0.166667			-0.5			-0.166667		0.5			-1.33333	-0.333333	-1	0	0.333333	0.166667				0.333333	-0.166667	-1.66667	0.166667	-0.5		-4
ATG9A																1	-3		-2						-1		1		-4
BLOC1S1			-0.5	-0.5		0.5		-0.5	-1		-0.5					0.5	0		0				-0.5		-0.5	-0.5	-0.5		-4
C3orf19		-0.5	-0.5	-1			-0.5				-0.5			-0.5			0.5	-0.5							0		-0.5		-4
C4orf23													-1	-1				-1				-1							-4
EFCAB1			-0.5	-0.5			-0.5				1			-2	-1.5		0.5			-0.5					0.5	-0.5			-4
FLJ43806	-0.333333	-0.333333	-0.333333	-0.333333		-0.333333					0.666667		-0.333333	-1.33333		0.666667	-0.333333		-1.66667				0.333333		-0.333333				-4
FOXB1														-1					-2							-1			-4
KIAA0319						-1									-2				-1				-1				1		-4
PIK3C2B			-1	-1							3	-1	1	-2		-3	1		2			-1	-3		1	1	-1		-4
SCMH1							-0.5		-0.5		0.5			-0.5		-1.5			-1	0.5						-0.5	-0.5		-4
TMEM179											-1		-1						-2				1			-1			-4
MCPH1	-0.2	-0.2	-0.2			-0.2		-0.2			-0.2		-0.2		-0.4		0	0.2	-1	-0.2	-0.2			-0.4	0.6	-0.4	-0.6		-3.8
NRXN3			0.2			-1	-0.2	-0.4			0.4			-0.2	-0.2	-0.2	0.8		-0.8	-0.4	-0.4		-0.2	-0.8	-0.6	-0.2	0.4		-3.8
DHRS7								-0.25			-1			-0.25			-1		-0.25	0.25			0		-0.25	-1	0.25	-0.25	-3.75
BTBD3		-0.666667	-0.666667	-0.666667		-0.666667		-0.333333	-0.666667	0.333333	1.33333			-0.333333		0	0.333333	0.333333	0.666667	-0.333333			0	-0.666667	-1.33333	-0.333333			-3.66667
TIMP2	-0.666667	-1.33333	-1	-0.666667		1	-0.666667				2.33333			-2.66667		-1.11022e-16	3.33333	-1	1	-1		0.333333	0.666667		-3	0.333333	-0.333333	-0.333333	-3.66667
KIAA0368	-0.75	-1	-1	-0.5		-0.25	-0.25	0	0.25		0.25			-0.5		0	0.25	-0.25	0	0.25		-0.25		-0.25	0		0.5		-3.5
RNF13		-0.5	-0.25	-0.25		0.5	0.25		0		-0.25			-1.75	0.5	-0.5	0.25		0				0.25	-0.75	-1.5		0.5		-3.5
ARIH1		-0.333333	-0.166667	-0.166667		-0.333333		-0.166667	-0.166667		0.666667			-0.333333		-0.5	-1.16667	-0.333333	-0.5				-0.833333		1.16667	0	-0.333333	0.166667	-3.33333
FHOD3		-0.333333	-1	-1	-0.333333	0.333333		-0.333333	-0.333333	-0.333333	-0.666667			1	-0.666667	0.333333			-1	-0.333333			1		0.666667	-0.666667	0.333333		-3.33333
TMEM64		-1	-1.33333	-0.666667		0.333333	-0.333333	-0.333333			-0.666667			-1		0.333333	3	-0.333333	-1	-0.666667			-2	-0.333333	2.33333	-0.333333	1	-0.333333	-3.33333
SERHL2							-0.333333			-0.666667				-0.666667		0.333333	2.66667	-1	-1.66667	1		-1	-1	-1	1	-0.333333		-0.666667	-3.33333
DKFZp313A2432			1.25	0.75		-0.75		0.75	0.5		-1.75		0.25	1.5		-0.25	-3	0.5	-0.75	0.5				-1		-1	-0.75		-3.25
LAMP1	0.25	-0.5	-0.5	-0.5		0.75		1	0.25		-2		0.25	-1.75		-1	1.25	0.5	-0.5	0.25		-0.5		0	-2.25	1	0.75		-3.25
PLA2G12A		0.75	0.5	0	0.25	-0.5	0	-0.5			-1.25			0	0.5	0	-0.75	0.5	-1.25	1			-1	-0.5	-0.5	-0.5			-3.25
PPP3CA		-0.8	-1.4	-1.2		-1			-0.2		0.4			-1.4	0.8	-1.8	0.6		1.2	1		-0.8	-0.2	0.2	1	-0.4	0.8		-3.2
HDLBP			0	-0.166667		0.166667	-0.166667	0.166667	0.166667		0.166667		0.166667	0.5	-0.666667	-0.833333	-0.833333	0.333333	-1.5	0.166667			0.166667	0.166667	-1	-0.333333	0.666667	-0.5	-3.16667
DBT		0.166667	-0.166667	-0.333333				-0.333333	-0.166667	-0.166667	-1.5		-0.166667	0.166667		0	-0.333333	0.166667	-0.333333	0.333333	-0.166667		-0.5	-0.166667	0.833333	-0.5			-3.16667
TTN	-0.285714					-0.428571		0	-0.142857		-0.571429			-0.857143		-0.285714	0.285714		-1.14286			-0.142857	0.428571	-0.428571	1	-0.571429			-3.14286
ASL	1					1	1	-1	-1		-3			-2	-2	3	-2	1	1	1					-2		1		-3
ASRGL1						-0.5	-1	1	0.5	0.5	-2		1	-0.5		1	-0.5	1	-0.5		-0.5		-0.5	-0.5	-0.5		-1		-3
C15orf24		-0.5						-0.5			-1.5					0	0		-0.5				0.5		-1.5		1		-3
CLSTN2				1							-2				-0.5			-1	1				-2				0.5		-3
DGKE																	-1		-1								-1		-3
KIAA1370	-0.333333	-0.333333	0	0.333333		-0.333333		-0.666667	-1.33333	-0.333333	1	-0.333333				-1	1.66667		-0.666667	0.333333		-0.333333	-2	0.333333	1.33333		-0.333333		-3
MBD5		0	-0.5			-0.5	-0.5	-0.5			1			1	-1	0.5	0	-0.5	0	-0.5				-0.5	0.5	-0.5	-0.5	-0.5	-3
MGC52110		-0.5	-0.5	-0.5			-0.5	-0.5			-2.5			1		-0.5	1		1.5			0.5			-0.5		-1		-3
MTTP											-3								-1						1				-3
NEUROG2													-1						-2										-3
PBX1	-0.166667	0.75	1.25	0.75	0.0833333	-0.0833333	-0.416667	-0.75	-0.416667	-0.25	-0.916667	-0.0833333	-0.0833333	-0.416667	-0.25	-0.0833333	1.66667		-1	-0.166667	-0.166667	-0.333333	-1.16667	0.0833333	-0.583333	-0.5	0.333333	-0.0833333	-3
PLD2		-1	-1	-1						-1	1					-1	2		-2			-1				1	1		-3
RIC8B		-0.333333	-0.333333								0			0.666667		-0.333333	-1		0	-0.333333		0.333333		0.333333	-0.333333		-1	-0.666667	-3
SPAG9	-0.25	-0.5	-0.75	-0.75		0.5	-0.25	-0.5			-0.5			-0.75		0	1	-0.25	-0.25	-0.25		0.25	0.25	-0.25	0.5		0.25	-0.5	-3
BICC1		-0.666667	-1	-1.33333				0.333333			-1.33333		0.333333	0.333333	-0.333333	-0.666667	3	-0.333333	-1.33333	0.333333		-1			0	0.333333	1	-0.333333	-2.66667
FLJ12716			-0.666667					-0.333333		-0.333333	0.333333	-0.333333		-0.666667	0.333333		-1	-0.333333	0					0.333333	0.333333		0	-0.333333	-2.66667
ING2							0.5	-0.5		-1		-0.5				0.5		-1	-0.5						1	-0.5	-0.5		-2.5
LMX1B			0	-0.5							-0.5		-1				0.5		-1						1	-1			-2.5
PIK3C2A		0	0	-0.25			-0.25		0.5		-0.25		0.25	-0.75	0.5	-2.25	0.75		0.5				-1.25		-0.75	0.25	0.5		-2.5
CHD2	-0.111111	-0.111111	-0.222222	-0.111111		0		0	-0.222222		0.666667			-0.444444	0.111111	-0.666667	-1.66667	-0.222222	0	0	-0.111111		0.222222	0	0.555556	0.444444	-0.555556		-2.44444
TM9SF3	-0.2	-0.2	0.4	0	0	0	-0.2	0	0	0	-0.2		0	1.4	-0.2	-1	0.2	0	-0.8	0.4		-0.2	0	-0.2	-0.6	-0.2	-0.2	-0.6	-2.4
PDZD8		-0.666667	-0.333333	-0.666667			0	1	0.666667		-0.333333	-0.333333	-0.333333	1		0	-2	0.333333	-0.333333				0.333333	-0.666667	-0.333333	0.333333			-2.33333
AKAP13	-0.0769231		-0.0769231	-0.0769231	-0.230769	0.538462		-0.0769231	-0.384615		0.692308		-0.0769231	-1.53846		-1.15385	-0.692308	0.0769231	-0.692308		0		0.0769231	-0.0769231	1	0.230769	0.153846	0.0769231	-2.30769
INTS10		-0.5	-0.5	-0.5							0.25		-0.5	0		-1.25	0.25		0.25	0.25					-0.25	0.5	0.25	-0.5	-2.25
CYP3A4	-0.2					-0.2		-0.2	-0.4		-1.2		-0.8	-0.2		0.4	0.8		0.2		-0.2	-0.6	-0.2		0.4	0.2			-2.2
RAPH1		-0.8	-0.6	-0.8		-0.2	-0.2	-0.4		0.2	-0.2		-0.4	-1	0.6	-1	2.8	0.8	1			-0.4	-0.2		-3	0.8	0.8		-2.2
C22orf28		-0.333333	-0.666667	-0.666667			-0.333333	-0.333333	-0.333333		-0.333333			0.333333		0.333333	0.333333	-0.333333							0.666667			-0.333333	-2
CCRN4L			1								-1						-1		-2				1		1	-1			-2
DCC																	1		-2							-1			-2
DCI								-1			-1		-1				2		-2	1			1		1		-1	-1	-2
DDX1		-2	-2	-2				1	1	-1	-1			3		2	0								1	-1		-1	-2
EMX1		0.5							-0.5		-2		-0.5			0.5	0.5		-1						0.5				-2
GAK	0.333333	0.333333	1	1		-0.333333		-0.666667	-0.666667		-0.333333		0.333333	0		-0.666667	-1		-0.666667				0.666667	-0.333333	-1	0			-2
HIST1H1B								-1							1				-2										-2
KCNMA1	-0.5			-0.5		-0.25	-0.75	-0.75	-0.5		0.25		-0.75	0.25			2.25	-0.25	0	-0.75			0.5	-0.25	-0.75	-0.25	0.75	0.25	-2
MORN3																			-2										-2
MRPL33									1		-3			1			1	1	-1				1		-1	-1	-1		-2
NFKBIL2																			-1							-1			-2
PCK2		2	1	2	1		1		-2		-3		-1			1	-4	1	-2								1		-2
PIP5K3		-1	-0.5	-0.5					0.5		0.5			0		-0.5	0.5		-1						0.5		-0.5		-2
PNN		-1.5	-1.5	-1		-0.5	-0.5	0.5			0.5			1.5		-1.5	0	-0.5	1.5	0			1.5	0.5	0.5		-1	-0.5	-2
PPCDC				1							2		1				-3		-2			1			-2				-2
RPLP1	-0.5		-0.5	-0.5		0.5				-0.5	1.5			0.5			-0.5	-0.5	-2			-0.5	0.5		1		-0.5		-2
SMPDL3B						-1			-2		-1			1		1		1	-2	1									-2
TBN			1														-1		-1				-2		2		-1		-2
UBA52		-1	-1	-1		1	-1	1			2			1			-1	-1	-2	1					1		-1		-2
NF2			0.111111	-0.111111				0.111111		-0.111111	-0.222222		0.111111	0		0.111111	-0.555556	-0.111111	-1.22222				0.222222		-0.111111		-0.111111		-1.88889
SARDH								0.333333			-0.833333		-0.166667	0			0.166667	0.166667	-1.16667						0.333333	-0.333333	-0.166667	-0.166667	-1.83333
RUFY3	-0.166667	-0.166667	-0.666667	-0.5		-0.333333	-0.5	-0.333333	-0.166667		0.5			-0.5		-0.166667	2.83333	-0.833333	1	-0.333333			-0.166667	-0.333333	0.333333	-0.166667	-0.833333	-0.166667	-1.66667
C20orf142			0.333333			-0.333333	-0.333333	0.666667			-0.666667			-0.333333		0.333333	0.666667		-1.33333				-1.33333		0.333333		0.333333		-1.66667
KIAA0174	-0.333333	-0.666667	-0.666667	-0.333333		0.333333		0.333333		0.333333			0.333333	-0.333333		-0.333333	0.333333	-0.333333	0						0	-0.333333			-1.66667
MKLN1	-0.25	-0.25	-0.125	-0.25			-0.25	0.25	-0.125		0			0		0	-0.25	-0.125	0.25	-0.125	0.125		-0.25	0.125	0.375	-0.375	-0.125	-0.25	-1.625
AMD1		-0.5	-1	-1				0.5	0.5	-1	0.5			0.5	-0.5		-1	0.5	-0.5	0.5			1.5		1			-1.5	-1.5
EXOD1								0.5											-1.5							-0.5			-1.5
MOV10L1									-0.5		-0.5		-0.5	0.5					-0.5										-1.5
PAH						-0.25		0.25			-3			0.75			1		-0.5		-0.25			-0.5	1				-1.5
TMEM53								-0.5	-0.5	0.5	-1			-0.5									0				0.5		-1.5
BBX			0.2	0.2		0.2	0.2							0.2			-1	-0.2	-0.2				-0.8	-0.2	0.4	0	-0.4		-1.4
DTNA	-0.5	0.2	0.4	0.3		0.1	-0.2	-0.3		-0.2	0.1		0.2	0.2		-0.3	0.7	-0.1	-0.7	-0.4	-0.1		-0.7	-0.1	0.3	-0.4	0.1		-1.4
PRKAR2A	-0.2	0.2	-0.2			0.4			-0.4	-0.2	-1	-0.2	0.2	-0.6	-0.2	-0.2	-0.4						0.2		0.2		1		-1.4
ZNF800						-0.4		0.2		-0.2				-0.2			-0.8		-1				-0.4	-0.2	1.6				-1.4
ATXN2	-0.333333		-0.333333	-0.333333		-0.333333					-0.333333			-0.333333			0.333333		0.333333					-0.333333			0.333333		-1.33333
LUC7L							-0.666667		-0.333333		1.33333						-1.33333	-0.666667	1	-0.333333					0	0.666667	-1		-1.33333
STX17	-0.4		0	-0.2		-0.2			0		-0.6			0.4		0.2	0		-1					-0.4	1.2	-0.6	0.4		-1.2
ABCD2			-1			-1	-1							3		1							-3		1				-1
ACTL6B		0.5	0.25	0.25		-0.5					-0.25		-0.25	0.25		0.25	-0.25		-0.5			-0.25	0			-0.5			-1
BAG2	-0.5					-0.5	-1	-1			-0.5		0.5			0.5	-0.5	-0.5	0.5	-0.5		-0.5	1.5		2.5			-1	-1
BRD7		-0.75	-0.25	-0.5		0.5		0.5	0.25		0.5			-0.25		-0.5	-1	-0.25	0	-0.25	-0.5			0.25	1.5		-0.5	0.25	-1
C1orf160			0.5	0.5		0.5				-0.5	-1.5						-1		0			0.5	0.5		-0.5				-1
C9orf23			-1	-1							-2					1	1		-2	1	1		1		2		-1	-1	-1
DPEP1			1					2	1		-3			1		-2			-2		-1					1	1		-1
FAM13C1											-1																		-1
GUCY2F														1		1			-2							-1			-1
KCNH5																										-1			-1
KIAA1086								1											-1					-1					-1
LOC284393													-1				0		-1						1				-1
MEGF8			-1	-1		1													-1					1					-1
MRPL10		-2	-1	-1		1	-1				2		1			1	-1	-1							1				-1
RBM22		-0.25	-0.5	-0.5							1.25		0.5	-0.75		0	-2		0.5					0.25	1	0.5	-0.5	-0.5	-1
REEP2		1				-1		-1		-1	-2			1		1	2		-1				-2		2	-1	1		-1
TSC2						-0.5	-0.5				0.5		0.5	-0.5			0.5		-1					0.5	0.5	-0.5	-0.5		-1
VEGFC			-1	-1		-1					1			-2		-2	4		1				1	-1			1	-1	-1
LRRN2	-0.333333		0.666667	0.333333				-0.333333	-0.333333		0					0.666667	0.666667		-1.33333			-0.333333	-0.333333		0.333333	-0.333333	-0.333333		-1
FLJ10081		-0.333333	0.333333	0.333333			-0.333333				1			-0.666667			0	-0.333333	-0.333333	-0.333333			0.666667		-1	0.333333	-0.333333		-1
RPSA		-1	-1	-0.666667		0.666667		0.333333		-0.333333	1			1		-0.333333	-1.33333	-0.333333	-2	0.666667	0.333333		1.33333		1.66667	-0.666667	-0.333333		-1
ARL5B	-0.333333		-0.333333		-0.333333	-0.333333		0.666667			0.666667		-0.333333	-0.333333		-1	0.666667	-0.666667	-0.333333	0.333333			0	-0.333333	1.66667		-0.666667		-1
MYH10	0.333333	-0.666667	-0.333333	-0.333333				0.333333		0.333333	-1	0.333333		-3		0	1.66667	-0.333333	0.666667				-0.666667	0.333333				1.33333	-1
UBXD1		-0.333333		0.333333			0.333333			-0.333333	-0.666667			-1		-0.333333	1	-0.666667	0	0.333333		0.333333	0.333333	0.333333	-0.666667				-1
DTNB						-0.6	0.2	-0.6	-0.2		0.2		0.2	1.2		-0.2	0		-1		0.2	-0.2	0.2	-0.6			0.2	0.2	-0.8
OCIAD1		0.2	0.2	0.2		-0.2		-0.2	-0.4		-0.6		-0.2	0.4		-1	0		0.2			0.2		-0.2	1.2		-0.2	-0.4	-0.8
ADK						0.25	0.5	0.25	0.25	-0.5	-1.5		-0.5	0.5	1	0.5	-1.75	0.5	-1	0.25		-0.5	0.25	-0.25	0.5			0.5	-0.75
KCNT2	-0.333333	-0.333333	-0.666667	-0.333333		0.333333	-0.333333	-0.333333			1			-0.666667		-0.666667	2	-1	0.666667	-0.333333		-0.333333			1	-0.333333	0.333333	-0.333333	-0.666667
GCC1								0.333333			0.333333		-0.333333			0.333333	0.666667	-0.333333	-1.66667	0.333333	-0.333333			-0.333333	0.333333				-0.666667
WARS2		-0.666667	-0.333333	-0.333333				0.666667	-0.333333					0.666667	-1	0.333333	0		-0.333333	0.333333	-0.333333				0.666667				-0.666667
C2orf33	-0.2	-1.2	-0.6	-0.6		0.2	-0.2	0.2	-0.2		-1.2		0.4	1.8	1.4	0.2	0.2	-0.2	-0.6	-0.2	0.2	0.6	-0.6	0.2	0.6	0.2	-1	0	-0.6
ALS2		-0.5	-0.5			-0.5	-0.5	0.5		0.5				-0.5		1	1		1				0.5		-1.5		-0.5	-0.5	-0.5
BBS4		-0.5	-1	-1		0.5	-0.5				0.5			-1.5		1	0.5	-0.5	0.5	1		0.5	1.5	0.5	0.5		-1	-1.5	-0.5
C9orf126						-0.5		0.5						0.5		-1			-1						2		-1		-0.5
CAPN9		1.5	1.5	1				-1	-1		-0.5	0.5		-1.5	-1	0.5	0.5		-0.5						0.5	-1			-0.5
CNTROB														-0.25	0.5	0.25	0		-1.5	0.25		0.25	0.5			-0.25	-0.25		-0.5
DNAJC8	-0.25		-0.5	-0.25				-0.25	0.5	0.25	0.5						-0.75	-0.5	0.5	-0.5			1		1	-0.25	-0.5	-0.5	-0.5
GLOD4		-1	-0.5	-0.5		0		-0.5	-0.5		-0.5			0.5		1	-0.5		0				0.5	0.5	0.5	-0.5	1		-0.5
QRSL1	-0.25								-0.25		-0.25				-0.5	-0.75	1.25		-0.5	-0.25			0.5		1	-0.25	-0.25		-0.5
RAB4A						-0.5	0.5				-0.5			0.5				0.5	-1				-0.5	-0.5	2	-1			-0.5
SMU1			-0.25	-0.25				0.25			0.25			-0.5		-0.25	-0.25		0				0.25		0.25		-0.25	0.25	-0.5
TOX						1		-1	-0.5		-1.5			-1.5	-1	0.5	3	-0.5	0.5				0.5		2	-1	-1		-0.5
USP12			-0.25			-0.25	-0.25	-0.25	-0.25		-0.75		-0.5	-0.75		0.5	1.25		-0.25	-0.25				-0.25	1.5	-0.25	0.25	0.25	-0.5
RANBP5		-0.8	-1.4	-1.2		-0.2	-0.4	1	0.8		0.2			0	0.2	1	5.55112e-17	-0.2	-0.6	-0.2				0.2	1.8		-0.4	-0.2	-0.4
C20orf23			0.333333	-0.333333				0	-0.333333	0.333333	-1		-0.333333	0.666667		1	1	-0.333333	0					-0.333333	-1		0.333333	-0.333333	-0.333333
MSL-1			0.333333	0.333333	0.333333		-0.666667	0.333333	0.333333	0.333333	1		0.333333	-0.333333		-1.66667	-1	-0.333333	0.666667				0	0.333333	-0.666667	0.333333	-0.666667	0.333333	-0.333333
DNAH7								-0.333333			0			0		0.333333	0.666667		-1.33333						0.666667			-0.333333	-0.333333
MUSK									-0.333333		0						0.666667		-1.33333						0.666667				-0.333333
SGCD	-0.4						-0.4	-0.2	-0.4		-0.2			-0.8	-0.2	0.6	1.4	-0.2	-0.6	-0.2	-0.2	0.2	0.6	-0.2	0.8		0.4	-0.2	-0.2
TNK2		0.2	0.2	0.4				0.2		-0.2	0.4		-0.4	0.2	-0.4	0.2	-0.2		-1.2			-0.2	0.2		0.2		0.2		-0.2
CIB2											0.666667		-0.333333	1		-0.333333	1.33333		-2	-0.333333	-0.333333		0		1		-0.666667		-2.22045e-16
KIAA1833						-0.333333		0.333333					-0.333333			1	0.333333		-1.33333					-0.333333	1	-0.333333			-1.66533e-16
ZNF294							0.333333	-0.333333			0.333333			0.666667												-0.333333	-0.666667		-1.11022e-16
AADAT						1			1		0		-1			-1			-1	1			2		-2				0
ATP7A		-0.5	0	0.5		1	0						0.5				-1		1	-0.5					-1	-0.5		0.5	0
CTNNA2		0.5				0.5										1	-0.5		-1					0.5	0.5	-1	-0.5		0
EIF2B5								1						1			-3		-2				2		1				0
HD		0.5	0	0			-0.5	0.5			1.5			-1.5			-1.5		-0.5				0		0.5	0.5		0.5	0
MBD2		0.25			0.25	0	0.25	-0.25		-0.25	0			0.75		0	0.75	0.25	-1.5		-0.25		-1	-0.25	1.25	0	0.25	-0.5	0
PORCN			0.5			-0.5		1		-0.5			-0.5	0	1		-1.5						0.5			-0.5	0.5		0
SGSH						0.5			-0.5		2			-0.5		0	-0.5		0.5					0.5	-3		1		0
TEC																2	-1		-2						1				0
UGT2B4									-0.5							1			0	0.5						-0.5		-0.5	0
WNT4							-0.5			-0.5				0.5			1.5	-1	1.5	-0.5	-0.5	-1				-0.5	1		0
ZNFX1			1	1		1		1		1	3			-3		-1	-2			-1					-3		1	1	0
MGC11257	-0.333333	0.333333	0.333333	0.333333		0.333333		0.333333	0.333333					0.333333		0.666667	-1.66667		-1			0.333333	0.333333	0	-1		0.333333		5.55112e-17
RAB14			0	0		0	0.333333	-0.333333		-0.333333	-0.333333			-2	-0.666667	0.666667	0.666667		0.666667				0	0.333333	0.333333	0.333333		0.333333	3.33067e-16
C10orf119						0.25	0.25	0.25	0.25		1		-0.25	-0.25		-0.25	-1.5		0				-0.5	0.25	0.5	0.25			0.25
KLHDC4						0.142857	-0.142857	0.142857		0.142857	1.28571			0		-0.285714	-0.285714		-1.14286				0.142857	0.142857	0.571429	0	-0.428571		0.285714
C20orf4			0.333333			0.333333	-0.333333	0.333333			0.333333					0.333333			-0.666667				-0.333333		0.666667	-0.333333	-0.333333		0.333333
DCTN2		-0.333333	-0.333333					-0.333333	-0.333333	-0.333333	1.33333		0.333333		0.333333	-0.666667	0.666667	-0.333333	0	-0.333333	0.333333		0.333333						0.333333
PFTK1		-0.333333		-0.333333		-0.333333				0.333333	-0.666667			0	-0.666667	0.333333	1.33333		-1.33333			-0.333333			2		0.333333		0.333333
COPS3		-0.5	-0.5	-0.5			0.5			-0.5	1			0.5		1	-1		-1.5				1.5	0.5	1	-0.5	-0.5		0.5
CSPG4					0.5	1	-0.5	-1			2			-1.5		0.5	2		-0.5	-1			0.5		-1	-0.5			0.5
EVI5L			0.5	0.25					-0.25		-0.25					0.25	0.25		-0.75				0.5	-0.25	0.25				0.5
MCART1		1	0.25	0.25		0.5	0.25	0.5			-0.5		0.25	0.5	0.5	-0.25	-0.25	0.25	-1	0.25		-0.25	-2	-0.25	0.75	0.25	-0.5		0.5
RANBP2		-0.5	-0.25	-0.25		-0.25	-0.5	0.5	0.25	0.25	-1			0		0.25	1.75	-0.5	-0.25	0.75			-0.25		2	-0.25	-0.75	-0.5	0.5
SFRS8		0.25	0.5	0.25					-0.25		0.25					-0.25	-0.75	-0.25	-0.75				-0.25		1.5			0.25	0.5
THOC5		-0.5	-1	-1			-0.5				1			1	1	1	-1		0						1		-0.5		0.5
ZNF364		0	0.5	0.5	0.25	-0.25	-0.25	-0.25		-0.25	0.25			0.25	-0.25	-0.25	-0.25		0	-0.25			0.25		0.5	-0.25		0.25	0.5
ROBO2		0.2						0.4	-0.4	0.2	1			-1.2	-0.2		1		-0.2		0.2	-0.2	0.2		-0.2		-0.2		0.6
DCTN4			-0.333333	-0.333333		0.666667		0.333333	0.333333	-0.333333	2		0.666667	-0.333333		-1	-0.333333	-0.333333	-0.333333	0.333333				0.333333	0	-0.666667			0.666667
UBLCP1		-0.333333	-0.333333			0.333333			-0.333333		1		0.666667			-1	-0.333333		0	-0.333333			0.333333	0.333333		0.333333	0	0.333333	0.666667
POFUT2			0.333333							0.333333							0	-0.333333	-1				1.33333			0			0.666667
MTAP		0	0	-0.166667		-0.166667	0.166667	0.833333	0.166667		0.333333		0.166667	0.333333		0.333333	-0.666667	0.166667	-0.5		-0.166667		-0.166667	-0.166667	0.166667	0			0.666667
PPIL2		0.142857	0	-0.142857		0.428571	0.142857	-0.142857			0.857143		0.142857	0.142857		-0.285714	-0.571429		-1	0.142857			0.285714	0.428571	0.142857	0.285714		-0.285714	0.714286
BCORL1		0.25	0	-0.25		-0.25	-0.25	0.25			0.25				0.5		0		-0.5				-0.5		1		0.25		0.75
MEF2A			0.25	0.25				-0.25	-0.5		0.25		0.25	-0.5					0.75	-0.25					0.25		0.25		0.75
PGGT1B						0.25	0.25	-0.75	-0.25	-0.25	0.25						0		0.25	0.25				0.25	0.5				0.75
NME7			-0.333333	-0.333333		-0.333333					-0.333333			0.333333		1	1		0	-0.333333			1	0	-0.333333		0	-0.333333	1
C16orf70								0.333333			-0.333333			0		0.666667	0.333333		-1	0.333333		-0.333333			0.666667		0.333333		1
FLCN			0.333333	0.333333		-0.333333								0.666667					-1				0.333333			0.333333	0.333333		1
CWF19L1				-0.333333	-0.333333			0.666667			1.33333						-1		-0.333333		0.333333				1.33333		-0.666667		1
ASCC2						1	1	-1	-1	-1	1								2									-1	1
BBS9			-0.25			0.25		0.25			0.5			-0.25	-0.25		0.75	-0.25	0.5	-0.25			1	-0.25	-0.5		-0.25		1
CASP7							1	-1	-1	1							-1	1					1						1
CCNH			-1			1		1	1		-1						0		2	1			-3		1		-1		1
CDKAL1			-0.2	-0.2		0.2		0.2						0.6		0.2	0.2		-0.4				0.2	0.2					1
CLINT1			0.25	0.25		0.25	0.5	-0.5	-0.5	-0.25	-1.5			-0.25			0.75	0.75	0.25					0.25	1.25	-0.25	-0.25		1
CS						-1					-1		1	2		1	0						-3		2	-1	1		1
DEAF1						-0.5		0.5			1		0.5				-0.5		-1.5	0.5			1						1
HPS4		-0.5	-0.5	-0.5		-0.5		0.5			0.5					1		-0.5				1	1.5				-1		1
HSPA4L						-1	1			-1	-2		1	4		1			-1	-1									1
MRPS28	-0.25	-0.25		-0.25		0		0.25			-0.5			0.5		0.5	1		-1				0.25	-0.25	1.5		-0.25	-0.25	1
OSBPL8			0	0.25		0.25		1	0.5		-0.5			0.75	0.5		-0.75	-0.25	0.5			-0.25	-0.75		-0.25	0.25	-0.5	0.25	1
PCGF3		-0.166667	0.333333	0.166667		-0.5	-0.166667	0			1.5			1		-0.666667	-0.833333	-0.166667	0.666667	0.333333			0.5	-0.333333	-0.333333	0.166667	-0.5		1
PIWIL1								1											-1									1	1
PSMD9						0.5					-1			0.5		0.5	0		0		-0.5		-1	0.5	2		-0.5		1
SF3B1		-0.25	0	0.25				0.25	-0.75		0.5			0.5	0.5	-1	-1.5		0.5				0.25	0.75	1.5	0.25	-1	0.5	1.25
MGC16824		0.333333	0.333333	0.333333		0.333333		0			1			-0.333333	1	-0.333333		0.333333	-1.33333	-0.333333			0.333333		0	-0.333333			1.33333
PLAA		-0.666667	0.333333	0.333333			0.333333	0	0.333333		-0.666667		0.333333	0.666667		1	-0.333333	0.333333	-0.333333						0.333333		-0.666667		1.33333
CEP135										0.333333	0			-0.666667		-0.333333	0.666667		0.333333				0.333333		0.666667	0.333333	-0.333333		1.33333
CORIN			0.333333	0.333333				0.666667		0.333333			-0.333333			0.333333	1		0	-0.333333		-1					0.333333	-0.333333	1.33333
DNAL1	-0.333333	-0.333333	0.666667	0.666667			0	0.333333	0.333333					-0.666667			0.666667		0						0.333333		0	-0.333333	1.33333
SYT12						-0.333333								0.666667	0.666667	0.333333	0.333333		-0.666667			-0.333333	0.333333		0.333333	-0.666667	0.333333	0.333333	1.33333
MLL2		0.2	0	0		-0.2	-0.2	0.2			0.8			0.2		-0.2	0		0.4					0.2	0				1.4
TRIM3	-0.2	0.4	1.6	1.4		-1		-0.2	-0.2		-0.6			-0.6	-0.2	0.6	0.8		-1.2	0.4			0.2	-0.4	0.6	-0.4	0.4		1.4
ABCB7		-1	-0.5	-0.5		0.5		0.5	-0.5		0.5					0.5	-1		1				0.5	0.5	1.5		-0.5		1.5
CLP1								0.5			-1		-0.5	1.5		0.5	1	0.5	-1.5				-0.5	-0.5	1.5	-0.5	0.5		1.5
COX5B				0.25			0.25	-0.75		-0.5	-1.5			2		2.5	-0.5	0.75	1				0.75	-0.25	-1	-0.75		-0.75	1.5
MOGAT2								-1	-1	1	-0.5		-0.5	0.5		1.5	1		-1		-0.5				1	0.5	0.5		1.5
NGDN			-0.5	-0.5										0.5		0.5	0		0.5		-0.5			0.5	1				1.5
OGG1		0.5	0.5			0.5	-0.5				-3			-0.5		1	1	-0.5					0.5	0.5	2.5	0	-1		1.5
PITRM1	0.5							0.5											0			0.5			0.5		-0.5		1.5
PAX3		0.2	0.2											0.2		0.8	0.2		-0.4				0.2		0.4	-0.4	0.2		1.6
TBC1D22B			0.333333	0.333333			0.333333							1					-0.666667						0.333333				1.66667
DUS2L		0.333333	0.333333	0.333333				0.333333	-0.333333		-0.666667			-0.333333		0.333333	0		-0.666667						1.66667		0.333333		1.66667
GFM1	0.142857		-0.142857	-0.142857		0.142857	0.285714	-0.142857	-0.285714		-1.28571			1	0.428571		-0.571429	0.285714	0.285714	0		0.428571	0	0.285714	0.857143		0.285714	-0.142857	1.71429
SMEK1			0.25	0.25		-0.25	0.25		-0.25		0.25			0.5		-1	-1		0				0.75	0.5	2		-0.5		1.75
ANKRD49													1	3			-2		2						-1		-1		2
CUL2	-0.5	-0.5	0.5					0			1		0.5				-1		1	-0.5			1.5			0.5	-0.5		2
ETFA		-1	-2	-1		1	1	-1			-3			1	2	2	1	1	1	1			-2	1	1	-1			2
GBF1			0.5	0.5										-0.5			0		-0.5		-0.5		1		0.5		1		2
GNG13		2	2	2		-1		-1	-1										-1	1				-1					2
KPNA3		0.25	0.25	0.25				0.75	0.25		0.5		0.25		-0.5	0.5	-0.75		0	-0.25			-0.75		1	-0.25	0.25	0.25	2
MON1A								1																	1				2
MSL3L1						-0.333333	0.666667	0.666667			1.66667			1.33333		-1	-2.33333	0.333333	0.333333				0.333333	-0.333333	1	0.333333	-1	0.333333	2
NCAM2											-0.333333			0.666667			1.66667							-0.333333	0.666667	-0.333333			2
NFS1						-1		1			-3			2		1	1		-1	1			-1	-1	2		1		2
NRCAM			0.333333	0.333333		0.333333			-0.666667					0.333333		0.666667	2		-1.33333				-1.33333	0.333333	-0.333333		0.333333	1	2
PAPOLA		-0.333333	-0.5	-0.166667		0.166667	0.333333	0.166667	0.333333	0.166667	0.166667			2	-0.5	0.166667	-1.66667		-0.166667	0		0.166667	0.5	0.333333	1.5		-0.666667	0	2
PCYT2		0.5	1	1	0.5	-0.5		0.5			-1.5		0.5	1		0.5	-0.5		-0.5				-1	-0.5	0.5		0.5		2
PRSS7		1	1	0.5	-0.5				-0.5		-0.5			0.5			1		-1						1	-0.5			2
SARS2											1			3			-2		-1						2	-1			2
SLC18A3											1						1		-1						2	-1			2
SPRED1		-0.6	-0.6	-0.4		0.2			-0.2	0.4	1		0.2	-0.2	0.2	-0.2	2.2		0.2	-0.4	-0.6	0.4	0.6		-1	0.2	0.6		2
UBE2G1		-0.666667	-0.666667	-0.666667		0.333333	0.666667	-1		-1	-1.33333			2		0.333333	0	0.333333	0.333333	1	0.333333		0.333333	-0.333333	3	-1			2
VPS29						1	1			-1					2					-1				1			-1		2
XDH		-1	-1	-1	-0.5		0.5	-1	-1				-1	3		1.5	1	0.5	-0.5						1.5	0	1		2
ZMAT5			1			1											-1						2				-1		2
CNTNAP2		1	1.2	1.2		-0.4			-0.2		0.4			0.8		0.2	-0.2		-1.2	0.2				-0.8	0.4		-0.4		2.2
CCNG2			-0.5	-0.25		-1		-0.75		-0.75			0.5	0.75	0.5	-0.25	3.5		1	0.75		-0.25	-1.5	0.5	0.5	0.5	-1		2.25
PSEN2		1	1.33333	1							-0.333333		0.666667	-0.333333		0	1.33333		-1.66667	0.333333					-2	0.333333	0.666667		2.33333
IFT122		0.333333	0.333333				-0.333333				0.666667			0.666667	-0.333333	0.333333	0.666667	0.333333	-1	-0.333333		-0.333333		0	1.33333		0		2.33333
DDX31		-0.333333	0.333333					1.33333	0.333333		0.666667			0.666667	0.333333	-0.333333	-1		0				0.666667	0.333333	0.666667			-1.33333	2.33333
GTF2A1						-1					0.5			1.5			0.5		0.5				0.5		0.5		-0.5		2.5
MGC99813			0.5				-0.5	0.5						1			1	-1	-1.5	0.5			0.5	0.5	1				2.5
RER1	0.5	0.75	1	1		0.5	0.25	-0.5	-0.5	-0.25	-1			1.75	0	0.5	-1.25	0.5	-0.75	0	-0.25	0.25	0.75	0.25	-0.75		-0.25		2.5
TRAPPC4									0.333333		-1.33333					1	0.666667		0.666667						1.33333				2.66667
VPS33A									-0.333333		0					0.333333	1		0.333333						1	-0.333333	0.333333	0.333333	2.66667
AFG3L2			0.5					-0.5	-1		0.5			1		0.5	0		0			0.5	2		0.5	-0.5		-0.5	3
AKR1B1	1	-1	-1			1		-1			1					0	0	-1	2	-1	-1		3	1	1		-1		3
ARV1		1.5	1.5	1.5				-0.5			-1		1					0.5	-1	0.5				-0.5		-0.5			3
ATHL1		1	1.5	1				0.5		0.5	1			0.5		0	-1	0.5	-2		-0.5				-0.5	0.5	-0.5	0.5	3
C3orf37		0.5	0.5			-0.5	0.5				-0.5		-0.5	1		0.5	1.5		-0.5				-2		2.5		-0.5	0.5	3
C4orf8							-0.5		-0.5		2		0.5	0.5		-0.5	-1		1				0.5	0.5		0.5	-0.5	0.5	3
CPOX								0.5	0.5		2			1.5			-2.5		0.5	0.5			0.5	-1		0.5			3
DDX46						-0.5		0.5	1		0.5			0.5		0.5	-1.5		0				1	0.5	1.5	-0.5	-0.5		3
ERP29									1		-1					-1	-1		-1	1			3	1	2		-1		3
FRRS1							0.5	-0.5	-0.5		1		-1	1	0.5	0.5	1		-1.5			-0.5	0.5		1.5		0.5		3
GPR158						-1						1		1					1				1						3
HIP1R	0.666667							1		0.666667	-1		0.666667	1		-1.33333	2	0.666667	-0.666667				-1	-1	0.666667		-0.333333	1	3
HUWE1		0.5	0.5	0		-0.25		0.25	0.25		0			0.5		0.5	-1		-0.25	0.25			0.5	0.25	0.75		0.25		3
MNAT1							0.5	1			0.5			1			0		0.5						0.5	-0.5	-0.5		3
PAX6		1	0			-1								0.5						0.5			1		1.5	-0.5			3
PPEF2																									3				3
TAF10			1	1		0.5		0.5			-0.5		0	1		0.5	-0.5	0.5	-2	0.5					0.5		-0.5	0.5	3
TAF12														1			-1		-2				3		2	1	-1		3
TAOK1		0.5	0.5	0.5					-0.5		1								1				-0.5			0.5			3
TFAP4								1						1			1		-1						1				3
CENTG2		-0.2		-0.2				-0.2	-0.2		0.4			0.8		0.6	0.6	0.4	0	0.8			-0.2		-0.2		0.8		3.2
EPS15L1	-0.1	0.4	0.6	0.6		0	0.1				0.1		0.1	0.4		0.3	-0.6	0.1	-0.3	-0.1			0.2	0.1	1.3	-0.1	0.1		3.2
C6orf136		1	2	2	0.5	-1	0.5	-1	-1.5		-2		0.5	3		-0.5	-2.5	1	1				0.5	-0.5	0.5				3.5
EHMT2			0.5	0.5	0.25			0.25	-0.25		0.25		0	1.25		0.25	-0.5		-0.75	0.25		0.25	0.75		0.25	0.25	-0.25	0.25	3.5
LOC51255	-0.5		0.5	0.5		1	0.5	1	0.5		0.5			1.5	-1	-1	1		-1.5	-0.5	-0.5	-0.5	0.5		1		0.5		3.5
TMTC2								-0.333333			0.666667			-0.666667			1.66667	0.666667	-0.666667	0.666667			0.666667		0.333333	-0.333333	1		3.66667
ASCL1		0.8	0.6	0.2		0.6								0.8		1.4	-0.2		-0.6						0.6		-0.4		3.8
SEC14L2	-0.2	0.2	0.4	0.4		0.2	0.2	0.2			0		-0.2	1		0.4	0.4	0.2	-0.6					-0.2	0.8	0.2	0.4		3.8
CCDC43						-0.5	0.5	0.5			1.5			0.5	-0.5							0.5	1		0.5				4
CLNS1A	0.333333					0.333333		0.333333	0		-0.333333		0.333333	2	1	0.333333	-1.66667		-0.666667	0.333333		0.333333	0.333333		1	0.333333	-0.333333		4
CPSF3L			1.2	0.2				0.2	-0.2		1.6			1		-0.2	-1.8		-1.4	0.4			2.2		0.8	0.2	-0.6	0.4	4
CTNNBL1						1		1	1		2					2	-1		1				1		-3		-1		4
NDUFA2								-1			-1					3	1		1	1	1		1		1	-1	-1	-1	4
PIK4CB		0.666667	1					-0.333333			0.333333		0.333333	1.33333			-0.333333		0.666667	0.333333		0.333333		0.333333	-0.333333	-0.333333			4
EXOC4		0.166667	0.166667	0.166667			0.166667	0.333333	-0.166667		1.16667		0.166667	0.333333		0.333333	0		-0.666667	0.166667			0.166667		1.33333			0.166667	4
RAB3GAP2			0.166667	0.166667		-0.5					0.166667				0.666667	0.333333	1	0.166667	0	0.166667			-0.333333	0	2.16667				4.16667
ACTN1		-0.25	0			0.75	0.25	0	1.5		1.25	0.75		0.75		-0.75	-0.75	0.25	0.5	-0.75			-0.25	0.75	-2.25	0.25	0.75	1.5	4.25
SNAP29		0.333333	0.333333	0.333333		0.333333		-0.666667		-0.333333	0.333333			0.666667	0.666667	0.666667	-0.333333		0.333333	0.333333		0.666667	1		-0.333333	-0.333333	0.333333		4.33333
AP1G1					-0.5	-0.25	0.5				-0.75			0.5		0.25	1		0.5				1	0.5	1.75	-0.25	0.25		4.5
SLC25A15							0.5	1	0.5	0.5	0			0.5	0.5	1	0.5	0.5	-2	0.5		0.5			1.5		-0.5	-1	4.5
ATG7	0.25	-0.25	0	-0.25		0.75	0.25	0	0		1		0.5	-0.5		0	0.75	0	0.5	-0.25			0.25	0.5	0	0.25	0.75	0.25	4.75
ZMYM4		-0.25	-0.25				-0.25	0.25	0		0.75		0.25	0.75	0.75	0.5	2.25		0				0	0.25	0.75	-0.5	-0.5		4.75
PLXDC2		0.4	0.8	0.8		0.4		0.4	-0.4	0.2	0.6		0.2	-1		1.6	0.8		0.6	-0.2		-0.6	0.4		-1.6	0.6	0.6	0.2	4.8
ABHD3		1	1		0.5		0.5	-1	-0.5				0.5	1	1		-0.5	0.5	0.5						1		-0.5		5
FAT		-0.5	-0.5	-0.5			0.5	0.5	-0.5	0.5	-1.5		0.5	1		0.5	2.5	0.5	1	0.5	-0.5		-0.5		-0.5	1	1		5
GSTZ1							1	-1	-1		-1		-1				3			1		1	1		2				5
MRPL28		1	1	1			1									1	-2						2		1		-1		5
MYST2			0.5			-0.5	-0.5				0.5	0.5	0.5	1	1		1		-1.5					0.5	2				5
PDSS2		1	0			0.5		-0.5			-1.5			0.5				1	1	0.5			0.5	0.5	1			0.5	5
TNS3		0.75	1	1		0.25		0.5		0.25	0	0.25		-0.75		-0.75	2.25	0.5	-0.25			0.25	-0.5		-0.25	0.5	0.5	-0.5	5
TRA2A			0.4	0.2				0.4	-0.2		0.2			0.2		0.6	0	-0.2	0.4	0.2	0.2		-0.2		2.6	0.4	-0.2		5
NAP1L1	-0.428571	-0.857143	-1.14286	-0.857143		0.428571	-0.714286	1.28571	0.857143		2.14286		0.428571	0.285714		0.857143	-0.428571	-0.857143	1.14286		0.571429		0.285714	-0.428571	2.71429	0.571429	-0.857143	0.142857	5.14286
PA2G4	0.142857	-0.142857	0.142857	0		0.142857	0.285714	0.285714	0.142857		0		0.285714	1.14286	0.285714	0.571429	-0.285714	0.142857	0.142857	0.142857		0.142857	0	0.285714	1	0	0.142857	0.142857	5.14286
UBE2L3	0.25	0.5	0.5	0	0.5	-0.25	0.25	-0.5		-0.5	0.25		0.25	0.25		2.5	-0.5	0.5	1.25	0		0.25	-0.25	-0.5	0.25	0.5		-0.25	5.25
PPM1E						-1			-0.5		0			1		0.5	2.5		0	1					2				5.5
UBE2R2			0.5						0.5		0.5			1	1	1	0	-0.5	-2		0.5		-1		2.5	0.5		1	5.5
COG2		1.33333	1.33333	1.33333		-0.333333	-0.333333				0		0.333333	0.666667			0	0.333333	0.333333				-0.333333		0.333333		0.333333	0.333333	5.66667
ARPP-19			-0.333333	0.333333	0.333333		1	0.333333	0.333333		-0.666667		0.666667	0.666667		2.33333	1		0.666667	-0.333333		0.333333	-1.33333	-0.666667	2	-0.333333	-0.333333		6
C10orf22							-0.333333	0.666667	0.333333		0			-0.666667	1	0.666667	2.33333		0.666667		0.333333	0.333333	0.333333	-0.666667	1		0.333333	-0.333333	6
TFB1M			0.666667				0.333333	1	0.333333	0.666667	-0.333333			1.66667		0.333333	-1.33333		0.333333			0.333333	0.666667		1	0.666667	-0.333333		6
UBXD7		0.333333	0.333333	0.333333			0.333333		-0.333333		0.333333			1	0.666667	1	-0.333333				0.333333		-1		2.66667	0	0	0.333333	6
ATF7IP		0.5	0.25	0.25		0.25	0.25	0.25	-0.25		1.75			0.5		-0.25	0		0					0.25	2			0.25	6
C1orf124														1			4						1						6
CHIC2			-2	-2			1	1	1		1			1			2		2				1	1			-1		6
DPM1			0.5	0.5		0.5	0.5	1	0.5		0.5			1.5			0		-1			0.5	0.5	0.5		0.5		-0.5	6
FDXR	1					-1	1	1			2			1		1	2	-1							-3	1		1	6
GEMIN5	-1							1	1		2			1											2				6
IPO13		2	2	1							-3			3		1	1		-1				1	-1	1	-1			6
LOC391356		-2	-1			1					0					1	2			1	1		1		3	1	-1	-1	6
MRPL22								1								2	0						4		1		-1	-1	6
MRPS26			1	0.5				0.5	0.5		-0.5		-0.5	1.5		1	0.5		-0.5		0.5				1.5	0.5		-0.5	6
TBRG4			0.5	0		-0.5		0.5			-1			1	1	0.5	0	0.5		0.5		0.5	0.5		1.5		0.5	0	6
TYMS	0.25	0	0.25	0.25	0.25	0.25	0	0	-0.5	0.25	0.5	0.5	0.25	1.25	0.25	0	0.75	0.25	-0.25	-0.25	-0.25	0.25	0.75	0.25	0.5	0.25	-0.25	0.25	6
WDR70		-1	-1					1			2		1		1				2				2		-1	1	-1		6
PTK2		0.222222	0.555556	0.444444			0.111111	0.555556	0.111111		0.111111		0.222222	0.555556	0.222222	0.222222	1.66667	0.222222	0	0.111111	-0.111111			-0.222222	0.222222	0.111111	0.666667	0.333333	6.33333
HNRPL	0.333333	0.333333	0.333333	1		-0.333333		1			0.333333			1	0.333333	0.333333	0.333333		-0.333333			0.333333	0.333333	-0.333333	1	0.333333			6.33333
UNC5B	-0.2	1.2	1	1.2		-0.2	0.2		-1		1.4		-0.2	0		0.2	1.8	0.6	-0.4	-0.6	-0.2		2	-0.4	-1.6	0.2	0.4	1	6.4
AGK	0.5		0.5	0.5				1			-1		1	4			-2		0	0.5	0.5	1			0.5	-0.5			6.5
KIAA1815		2	2	2	1		0.5				-2		0.5	0.5	0.5	0.5	-1.5		1	0.5			-0.5	-0.5					6.5
MRPL19	0.5					0.5	0.5		0.5		-2			2.5		1	0.5	1							1	0.5			6.5
TMEM183A		0.5	0.5	0.5	0.5	-0.5	0.5	-0.5			0.5		0.5	2	1.5	0.5	-1.5	0.5	-1	0.5			0.5	0.5	1.5	-0.5	-0.5		6.5
AGPS					1	0.333333	0.666667			0.333333			0.666667	2.33333	0.333333	0.666667	-1.33333	0.666667	-0.333333	-0.666667		0.333333	-0.333333		1.66667	0.666667	-0.333333		6.66667
CLTC	0.333333	0.333333	0.333333	0.333333	0.333333						-0.333333			1.33333		0.333333	1		0.666667	0.333333			1.33333	0.333333	-0.333333		0.333333		6.66667
PSMC2	0	-0.333333	-0.333333	0	0.333333	0.333333	0	0.333333	0.333333		-1			0.666667	0.333333	1	1.66667		1.33333	-0.333333			0.666667	0.666667	0	0.333333	0.666667		6.66667
SMC3	0.333333						0.333333	0.666667	0.333333		0.666667		0.333333	1.66667		0.666667	-0.666667						0.666667	0.333333	2	0.333333	-1		6.66667
H2AFV		0.25	0	0	0.25	0	0	-0.25	0.25		0.5	0.25	0.5	0.75	0.25	0.25	1.25	0	0.75	0		0.5	1	0.25	1.5	0	-1	-0.5	6.75
BMP2K		0	0.285714	0.428571		0.714286	0.142857	-0.428571	-0.571429	-0.142857	0.714286			0.428571		0	2.14286	0.285714	0.285714			0.142857	1.57143	-0.142857	-0.285714	0.428571	0.428571	0.428571	6.85714
WDR55		1	1.66667	0.333333	0.333333	0.333333			-0.333333	0.666667	0		0.333333	0.333333			0	0.666667	-1	0.666667	0.333333		0.333333		1.33333	-0.333333		0.333333	7
ARF6	0.25		0.25	0.5		0.25	1	-0.75	-0.5	-1	-0.25			0.75		0.5	-1.25	1	1.25	1		-0.25	0.75	0.25	1.5	0.25	1	0.5	7
BTF3L4		-0.5	0	0.5		0.5	0.5	0.5	0.5	-0.5	1.5			2.5	1.5	0.5	-1	-0.5	-1	0.5			2	0.5	0.5	-0.5	-1		7
C20orf27			0.5			0.5		0.5			2.5			0.5		1.5	0		-1			0.5	-0.5		0.5	1	0.5		7
CCDC22	0.5		0.5	0.5		0.5	0.5				1.5		0.5	0.5		0.5	-1.5	0.5	1	0.5			0.5	0.5	0.5	0.5	-1		7
HEATR3			1	1							1			2			-2	1	1	1			4		-3				7
MRPL21											-1			4		1	1	1	-1				2		1		-1		7
RAB8A		2	2	2		1	1	-1	-1					-1			-2	1	1				2						7
SAPS1		1	1	1		0.5		0.5	-0.5		0.5			0		0.5	-0.5	0.5	-0.5			1	0.5		1.5		0		7
SETDB1		0.5	1	1						0.5	1		0.5	1.5			-0.5		0	0.5		0.5		0.5	-0.5	0.5	-0.5	0.5	7
SYBL1						1	1		1		-2		1	1		1			2		1		-1		1				7
MTF2	0.2		0.2			-0.6	0.4		-0.4	0.2	1.4		0.2	1.2		0.6	-0.4	0.4	0.4			0.4	0.8	0.4	2.6	0.4	-1		7.4
GCAT		0.5	1					1			-3			2		3	1		-2	0.5		1	1.5		2			-1	7.5
KIF3A			1.5	1		-0.5	-0.5	1	0.5		1			-0.5			-0.5	-0.5	1.5			0.5	2	-0.5	2		-1	0.5	7.5
SCYL1			1	1							1			0.5		1	1		0.5				1			0.5			7.5
ZNF207	0.166667	0	0.166667	0.166667		0	0.166667	0.5	0		0.833333		0.166667	1.66667	0.333333	0	-0.166667		0.666667	0.166667		0.333333	0.5	0.166667	0.833333	0.5	-0.166667	0.5	7.5
SRCAP	0.2	1.2	1	0.8			0.4	0.4	0.2		0.4			0.2		0.6	1	0.4	-0.6		-0.2		0.4		0.4	0.2	0.2	0.4	7.6
MRPL50			-0.333333	-0.333333		0.666667		1	1		-0.666667			0.333333		1.33333	0.666667			0.333333		0.666667	1.66667	0.666667	0.666667				7.66667
YME1L1	0.5	0.75	0.75	0.75			0.25	-0.25	0.25	0.25	0.5		0.25	1.5		1	-2.25	0.25	0.25	0			0.5		2.25		0.25		7.75
LOC727957		0.666667	1.66667	1.66667	0.333333			0.333333			0		0.333333	1		0.333333	0.666667	0.666667	-0.666667						1				8
BICD1						0.2		0.6		0.4	1.2	0.2		0			1.6		0.8	0.6	0.2	0.2	0.4	0.6	0.4	0.2	-0.4	0.8	8
EIF2B1						1							1	1		1	1							1	2				8
LRP11		-1	1	1	1	-1		2	1		-1		1	2		2	3		1	1		-1	-1	-1	-3		1		8
PRKCD		2	2	1										-1				1	1	1		1	-4	1	1		1	1	8
SCO1						1		-1			-1			3		1	-1		1	1		1		1	1		1		8
TACR3		1	1	1										1		4			-2						2				8
TFAP2A	0.25	0.25	0.75	0.75			0.75	0.5	0.25	-0.25	-0.75			2.5		0.75	1	0.5	-1.25			0.25			0.75	0.25	0.75		8
UFC1		1	1	1		1		1					1	1	-1	1	-2		-1	1			2		1				8
ZW10		1	1					1			-2			3		1	1	1	-2				1		2				8
GALNT1	0.5	0.166667	0.166667	0.333333		0.166667	0.5		-0.166667	-0.166667	1.33333		-0.333333	1.5	0.5		1.83333		-0.5	0.5			0.5	0.166667	0.333333	0.166667	0.666667		8.16667
C16orf35	0.333333	0.666667	1.33333	1.33333		0.333333	0.333333	1	0.666667		0.666667		0.666667	0.666667			-1		0.666667			0.333333	-0.333333	0.333333	0.333333	0.333333			8.66667
MRPS15			0.25	0.5		0.5	0.75	0.25	0.25		-0.75			2.25		1.25	0.5	0.75		0.5	0.5			0	0.75	0.25	0.25		8.75
C22orf5	1	1	2	2						1	2		1	1		-1	-1	1	1					-1	-3	1	1		9
FLJ20254	1	1	2	2		1		1			2			2			-2		-2				1		-1		1		9
PRPS1		1	1	1	0.5			1.5	0.5					0.5	-1	1	0	-0.5	-1	1		1	1.5	0.5	3		-1	-1.5	9
SASS6								1		1	2		1	2			-1	1	-1						3	1	-1		9
TBCC			1	1							1		1	2		1	-1						1	1	1	1	-1		9
ANAPC7		1	1	1				0.5	0.5		1			0.5					1.5	-0.5			2		1	0.5	-0.5		9.5
HTRA2						0.5		1	1		2		0.5	1		0.5	-0.5		0.5	0.5		0.5	2	0.5		0.5	-1		9.5
NAT13						-0.25	0.75	0.25	-0.25		-0.25			1.5	1.5	0.75	0.75	0.5	0.25				0.25	0.25	2.5	0.5		0.5	9.5
SPCS3	0.5	1	1	1	0.5	0.5	1				0.5			2.5	2	-0.5	-2.5	1	-1.5	1		0.5	1.5		-0.5				9.5
TSN		-0.333333				0.333333		1	1		0.333333		0.333333	1.66667		0.333333	1		0.333333	-0.333333		0.333333	0.666667	0.333333	2.33333	0.333333			9.66667
VAV2	0.333333	0.666667	1.33333	0.666667	0.333333	0.666667	0.333333		-0.333333	0.666667	-0.666667			0.333333		-0.333333	1.66667	0.333333	-1	1	0.333333		1.66667	0.333333	0.333333	0.666667	0.333333		9.66667
CPSF2			0.333333	-0.333333		0	0.333333		0.333333		0.333333		0.666667	2.33333	0.333333	1	0	0.333333	1	0.333333			0.333333	0	2.33333	0.333333	-0.333333		9.66667
DARS			-0.666667	-0.333333		0.666667		1	0.666667		2			2.33333		1	0.333333		0.333333			0.333333		0.333333	2				10
AP1M1		1	1	1		0.5	0.5	0.5	0.5				0.5	-0.5			-1		2	-0.5		0.5	1	0.5	1.5	1			10
BTBD10						-1	1				3			2		1	3		2	-1									10
C1orf156		1	2	2							1		1	2			0						1		1		-1		10
C1orf43		1	2	1	0.5		0.5	0.5	0.5		-1		0.5	0.5		1.5	0	0.5		0.5		0.5	1		-1			1	10
ELOVL6	0.5	0.5	0.5	1	1		0.5	-1	-0.5		0.5			2.5		2	0	0.5	1	0.5			-0.5	-1	0.5		1	0.5	10
GMPPA			2	2							1			1		3	-2	1	-2				3				1		10
LRRC20								1			3			2			1						1		2				10
MPHOSPH6				-1			1	1	1		1						4		1				1		1				10
PGM3		1	1	1		1		2						3			-1		-2	1			2	1	-1		1		10
PLD3			1	1						1	2					-1	1		1			1	2	1	-3	1		2	10
ZNHIT1						1		1			-1					5	1	1		1				1					10
FLJ36874	0.25		0.25	0.25			0.75	1	0.5	0.25	0.5			2.75		0.5	-1.75	0.25	0.5	-0.25		0.25	0.75	0.5	1.75	0.5	0.5	0.25	10.25
C3orf38						0.5	0.5				1.5			1		0.5	1.5		0.5			0.5	1	1	2.5		-0.5		10.5
RINT1			0.5	0.5				0.5			1.5		0.5	1.5		1	1		-0.5				1.5	0.5	2				10.5
ACYP1								1			2		1	1			-1		2				3		3	1	-1	-1	11
AP1B1			1					-1			2			1		2	3		-2				1		3	1			11
PTPRCAP		2	2	1			1		-1		2			1		0	0		1		-1				3	1	-1		11
STARD3		1	1	1		1	1	1			3			-1												1		2	11
TRPT1		1	1			1		-1						2			3	1	-1	1			1		3		-1		11
GPI		0.333333	0.666667	0.333333			0.333333	0.666667	0.333333		0.666667		0.333333	1	0.666667	2	0	0.333333	1.33333	0.333333				0.333333	1	0.333333	0.333333		11.3333
ACBD3	0.5	0.5	1.5	1.5	0.5			0.5	1		0.5		0.5	1	1		-0.5		0.5				1		1.5				11.5
DCTN5		0.5	1	1		0.5	1	1			-0.5			2		0.5	-0.5	1	1.5	0.5			0.5		1.5				11.5
TARS		0.5	0.5	0.5	0.5	-0.5	0.5	1.5	0		1.5		-0.5	2	0.5	1.5	0	0.5	-1.5	1		0.5	1	0	1.5				11.5
TNPO1	0	0.375	0.875	0.75	0.25	0.875	0.5	0.5	0.5	0.25	-0.125			1.625	0.5	0.75	1.25	0.125	0.625			0.25	0.625	0.5	1	0.25	-0.25	-0.125	11.875
C5orf22			1	1			1						1	3		3		1	-2				1		1			1	12
COPG			2	2	1				-1		2			2		1	-1	1		1			3		-1				12
NOC3L						1		1	1		3			3			1						1		-1	1	1		12
SH3GL1			1	1		1	1	1	1	-1	2			1	1	0	-1		1				3	1	-3	1	1		12
B4GALT7		1.5	1.5	1				1		0.5	1.5		0.5	1.5		0.5			1.5			1	1		-1	0.5			12.5
SBK1		2	2	2	0.5	-1		1			1.5			3		1	-1.5			1			1		1		-1		12.5
USP14	0.333333	0.666667	0.666667	0.333333	0.666667		0.333333		0.333333		1.33333	0.333333	1	2	1	1	-0.666667	0	1.33333	-0.333333		0.333333	-1	-0.333333	1.66667	0.333333	0.666667	0.666667	12.6667
BUB1	0.2	1	1	0.8	0.2	0.2	0.4	0.6	0.2	0.2	0.6		0.2	2.8		0.4	0.4	0.2	0.4			0.2	0.8	0.2	2	0.6	-0.6	0	13
CARHSP1		1	0.5	0.5		1	0.5	1	0.5		1			0		-0.5	3		0.5	0.5					2.5	0.5		0.5	13
GIPC1	1	2	2	2			1	-1	-1		-1		1	1		3	1	1	2						-3		1	1	13
RPIA								1	1		2		1	3		1	0	1							3		-1	1	13
ZMPSTE24		1	1	1		1					-2		1	1		2	1		1	1	1		2				1		13
BCAT1			0.75	0.5		0.75		0.75	0.25	0.25	1.75	0.5	0.5	0.75		2.5	1		-2	-0.25			2	0.25	2	0.5		0.5	13.25
UBQLN1		1.33333	1	1		0	0.666667	0.666667	0.333333		0.333333		0.333333	1.66667	1	0.333333	0.666667		0.333333	0.333333		0.333333	1.66667		1.33333	0.333333	-0.666667	0.333333	13.3333
NOLA2		0.666667	0.666667	0.333333		0.666667	0.333333	0.666667	0.666667	-0.333333	0.666667		0.666667	1.33333		1.66667	0	0.666667	-0.333333	0.666667	0.333333	0.666667	0.666667	0.333333	2		0.333333		13.3333
RBM10						0.666667		1.33333			3			1			-0.333333		2			1	3	1	0.666667	1	-1		13.3333
C6orf134		1	1.5	1.5		0.5		1		0.5	0.5			1.5		1	2		-0.5	0.5			0.5	0.5	2		-0.5		13.5
SLC35A2	0.333333	1	1	1		1	0.333333	0.666667		0.333333			-0.333333	0.666667		1.66667	1	0.333333	0	0.666667			1.66667	0	1.33333	0.666667	0.333333		13.6667
CGI-09			0.5	0.5		-0.5	1	1	0.5		-0.5		1	3	1.5	0.5	0		0.5				0.5	0.5	3	1			14
DAXX		1	1	1				0.5			2		1	0.5			2		0.5				0.5		3	1			14
IGSF9		2	2	2			1	-1	-1		1			3	2	3	1	1	-2				1			-1			14
WBSCR22		1.5	1.5	1		0.5		0.5	0.5		0		0.5	1		0.5	1.5	0.5	0.5	0.5			0.5	0.5	1.5	0.5	0.5		14
ABHD12	0.333333	1	1.33333	1				1		0.333333	0.333333		0.666667	1.33333		2.33333	2.33333	0.666667	-1	0.333333			1.66667	-0.666667	0.666667	0.666667	0.333333	-0.333333	14.3333
H3F3A		1.4	1.8	1.8		0.8	0.8	0.6	0.2		1.6			0.4		1.4	1.4		0.6	0.6	0.2		-0.4	1	0.8	0.4	-1		14.4
CORO1B	1	1	1.5	1.5		0.5					1		0.5	1		1	3	1	-0.5	1			0.5		-0.5		1		14.5
NUP205			0.5	0.5		0.5	1	1			1		0.5	2.5		1.5	-1	0.5	0.5	0.5			2	0.5	2			0.5	14.5
SMC6	0.5	1	1	1		0.5	0.5	1			1			1.5	0.5	0.5	1	0.5	1	-0.5			1.5		1.5	0.5			14.5
ARPC2	0.333333	0.333333	1	1		1	1	-0.333333		-0.333333	2.33333		1	-1		2.33333	0.666667	0.333333	1	-0.666667		-0.666667		1	2.33333	0.333333	1	1	15
MGC10433								1			2	1	1	1		3	2								3	1			15
TBK1			2	2			1		1		2		1			2	1		2				1		-1		1		15
TCEB2			0.5	0.5		0.5		1			1.5			0.5		2.5	1	0.5	1			0.5	3.5	0.5	1.5		-0.5		15
TLE3		2	2	2	0.333333	0.666667	0.666667				2			2.33333		-0.333333	0	-0.333333	-1	1			-0.666667	0.666667	2	0.666667		1.66667	15.6667
AP2M1			1	1	1						2			1	1	1			2			1	3	1		1			16
C8orf32		1	1	1		-1		1	1		1		1	3		4	1		-1	1			1	-1	1		1		16
PRMT5			-1	-1		1		2			-1		1	2		3	1		1	1		1	3	1	2				16
SREBF1	1	2	2	2							1			1		0	1		2	1						1		2	16
TMEM167	0.5	0.5	0.5	1		0.5	0.5	0	1	0.5			1	2	2	1.5	0.5	1	1	1		0.5	0	0.5	0.5		-0.5		16
VPS25	1	1	1	1		1	1	1		-1				3	-1	1	1						4	1	1				16
BUB3	0.4	0.2	1.4	1.4			0.6	1.4	0.8	0.4	1.2		0.6	3	0.8	0.6	-1.4	0.2	0.8	0.4	0.2		1.4	0.2	2.4	0.8	-0.8		17
M6PRBP1			1	1		1	1		-1	-1	2			2		4			1				2		2	1	1		17
MBOAT2		2	2	1.5		0.5	0.5		-0.5	-1	-1.5			0.5	1	2	3		1.5	1	1		1.5	-0.5	0.5		1	1	17
MPV17						1	1	1			2		1			1	1		1			1	3	1	1	1		1	17
SFRS2	0.333333	0.333333	0.666667	0.666667		1	1	1	0.666667		2			2		0.333333	-1	0.333333	1.33333	0.666667		0.333333	2	1	2.66667	0.666667	-1		17
ALDOA		1	1.33333	1			1		0.666667	-1	2		0.666667	3	2.33333	4	-2	1	1	-0.666667			1	0.333333	-1.11022e-16		0.666667		17.3333
SGPL1	0.666667	0.666667	1.66667	1.33333	0.333333	0.666667	0.666667	0.333333			0.666667		0.666667	2.66667		1.66667	2.66667	0.333333	0.333333	0.333333		-0.666667	0.333333	0.333333	-0.333333	0.333333	0.666667	1	17.3333
WDHD1			0.666667	0.333333	0.333333		0.666667	1	0.333333		1		0.333333	3.66667	0.666667	2	1.33333	1				0.333333	1.66667		2.33333	0.333333	-0.666667	0.333333	17.6667
CRIPT						1	0.666667	1	1.33333		1			3.33333	1.33333	1.66667	1.33333		1	0.333333		0.333333	2		2.33333	0.333333	-1		18
MTPN	0.5	1	1	1	0.5	1	0.5	0.5		-0.5	3		1	0.5		1	1	0.5	2	-0.5		1	1	1	-0.5	1	0.5	0.5	18.5
PRDX4	1	-1	1	1		1	1	2	1		3			4		-1	2	1	-2	1	1	1	2	1	-2		1		19
PIGU	1	1	1	1		1		1			3		1	2						1			3		3	1			20
PLK4		0.333333	1.33333	1.33333	0.333333	0.666667	0.666667	1			0.666667		0.333333	3.66667	0.666667	3	1.33333		1	-0.333333		0.333333	2	0.666667	3		-1		21
CDK5	1	2	2	2			1	1	1		2		1	3	1	1	-1	1		1		1	3		-1	1	-1	1	23
POLQ		2	2	2	0.5	0.5	1	1			1.5		0.5	4		1.5	1.5	1	0			0.5	1.5		3	0.5	-0.5		24
UBE2A	0.5	0.5	1.5	1.5		1	1	-0.5					1	3	1.5	3	2	0.5	1.5	-0.5		0.5	1	0.5	2.5	1	-0.5	2	24.5
CHTF18		2	2	2			1	2		1	3			4	2		-1					1	3		2	1			25
AHCY	1		1	1		1		2	1		-2			4	2	4	1	1	-2	1		1	4	1	3	1			26
XPR1	1	2	2	2		1	1	1					1	2	1	3	1	1				1	2	1		1		2	26
FAM50A		2	2	2	1	1		1		1	2		1	2		5	1	1	2				1		1	1			27
C20orf20		2	2	2	1			1	1	1	3		1	3	3	1			1			1	3		1	1			28
STMN1	0.5	1.5	1.5	1	0.5		1	1	0.5		1		1	3	0.5	3.5	3		1			1	2.5		3	0.5	-1	1.5	28
ILF2	1	1	1	1		1	1	2	1		-1		1	4	1	4	2	1		1			3	1	3	1	-1		29
H2AFZ		2	1.5	1.5	1		1	1	1		2.5		1	3.5	2	4	1		2	-1		1	3	1	2.5	1	-1		31.5
GINS1	1	2	2	1	1		1	1	1	1	1		1	4	2	6	1	1				1	3		3	1	-1		34
All tumors	-7.86303	-17.1317	31.1306	15.0941	12.5847	33.298	14.9397	42.4016	-5.30763	-26.7802	10.4693	-0.916667	36.9481	146.007	7.09881	94.8045	73.9093	1.81105	-144.043	27.7575	-5.9996	12.3595	95.463	16.4532	191.764	-21.1042	-31.3997	-23.7469	580.002

## Sheet: allHitDiffExpressed_20100423
Supplementary table S3-1: Gene probes and tissues used for differential expression analysis of human seed ortholog candidate genes in human tumors.
	probeSetId	geneId	symbol	geneName	localisation	ensemblGene	altSymbol	ensemblSpeciesName	hasCopyNumberLink	probes	matches	crossHyb	ProbeSet	ss1	ss2	diff.mean.of.y	pval	direction
204343_at	204343_at	21	ABCA3	ATP-binding cassette, sub-family A (ABC1), member 3	16p13.3	ENSG00000167972	ABC-C ABC3 EST111653 LBM180 MGC72201	Homo_sapiens	TRUE	11	10	0	204343_at	BreastGigantomastia	BreastInfDucCa	0.453851	0.0019455	1
204343_at.1	204343_at	21	ABCA3	ATP-binding cassette, sub-family A (ABC1), member 3	16p13.3	ENSG00000167972	ABC-C ABC3 EST111653 LBM180 MGC72201	Homo_sapiens	TRUE	11	10	0	204343_at	BreastGigantomastia	BreastInfLobCa	0.820582	0.00396721	1
204343_at.2	204343_at	21	ABCA3	ATP-binding cassette, sub-family A (ABC1), member 3	16p13.3	ENSG00000167972	ABC-C ABC3 EST111653 LBM180 MGC72201	Homo_sapiens	TRUE	11	10	0	204343_at	BreastNormal	BreastInfDucCa	0.341927	0.00368282	1
204343_at.3	204343_at	21	ABCA3	ATP-binding cassette, sub-family A (ABC1), member 3	16p13.3	ENSG00000167972	ABC-C ABC3 EST111653 LBM180 MGC72201	Homo_sapiens	TRUE	11	10	0	204343_at	BreastNormal	BreastInfLobCa	0.708658	0.00973351	1
204343_at.4	204343_at	21	ABCA3	ATP-binding cassette, sub-family A (ABC1), member 3	16p13.3	ENSG00000167972	ABC-C ABC3 EST111653 LBM180 MGC72201	Homo_sapiens	TRUE	11	10	0	204343_at	CervixNormal	CervixSquamCellCa	-1.12847	0.00192886	-1
204343_at.5	204343_at	21	ABCA3	ATP-binding cassette, sub-family A (ABC1), member 3	16p13.3	ENSG00000167972	ABC-C ABC3 EST111653 LBM180 MGC72201	Homo_sapiens	TRUE	11	10	0	204343_at	KidneyNormal	KidneyClearCellCa	1.00464	1.51692e-09	1
204343_at.6	204343_at	21	ABCA3	ATP-binding cassette, sub-family A (ABC1), member 3	16p13.3	ENSG00000167972	ABC-C ABC3 EST111653 LBM180 MGC72201	Homo_sapiens	TRUE	11	10	0	204343_at	KidneyNormal	KidneyRenalCellCa	1.27329	2.34506e-07	1
204343_at.7	204343_at	21	ABCA3	ATP-binding cassette, sub-family A (ABC1), member 3	16p13.3	ENSG00000167972	ABC-C ABC3 EST111653 LBM180 MGC72201	Homo_sapiens	TRUE	11	10	0	204343_at	LungNormal	LungAdenoCa	-2.12749	6.76987e-13	-1
204343_at.8	204343_at	21	ABCA3	ATP-binding cassette, sub-family A (ABC1), member 3	16p13.3	ENSG00000167972	ABC-C ABC3 EST111653 LBM180 MGC72201	Homo_sapiens	TRUE	11	10	0	204343_at	LungNormal	LungAdenosquamousCa_PV	-3.71155	0.00316659	-1
204343_at.9	204343_at	21	ABCA3	ATP-binding cassette, sub-family A (ABC1), member 3	16p13.3	ENSG00000167972	ABC-C ABC3 EST111653 LBM180 MGC72201	Homo_sapiens	TRUE	11	10	0	204343_at	LungNormal	LungLargeCellCa	-3.03997	1.36845e-05	-1
204343_at.10	204343_at	21	ABCA3	ATP-binding cassette, sub-family A (ABC1), member 3	16p13.3	ENSG00000167972	ABC-C ABC3 EST111653 LBM180 MGC72201	Homo_sapiens	TRUE	11	10	0	204343_at	LungNormal	LungSmallCellLungCa	-2.8319	0.000707931	-1
204343_at.11	204343_at	21	ABCA3	ATP-binding cassette, sub-family A (ABC1), member 3	16p13.3	ENSG00000167972	ABC-C ABC3 EST111653 LBM180 MGC72201	Homo_sapiens	TRUE	11	10	0	204343_at	LungNormal	LungSquamCellCa	-2.42781	1.79618e-15	-1
204343_at.12	204343_at	21	ABCA3	ATP-binding cassette, sub-family A (ABC1), member 3	16p13.3	ENSG00000167972	ABC-C ABC3 EST111653 LBM180 MGC72201	Homo_sapiens	TRUE	11	10	0	204343_at	LymphNodeNormal	LymphNodeNonHodgkinDisease	-1.03806	0.000110795	-1
204343_at.13	204343_at	21	ABCA3	ATP-binding cassette, sub-family A (ABC1), member 3	16p13.3	ENSG00000167972	ABC-C ABC3 EST111653 LBM180 MGC72201	Homo_sapiens	TRUE	11	10	0	204343_at	LymphNodeNormal	LymphNodeSquamCellCaMet	-0.968951	0.00694107	-1
204343_at.14	204343_at	21	ABCA3	ATP-binding cassette, sub-family A (ABC1), member 3	16p13.3	ENSG00000167972	ABC-C ABC3 EST111653 LBM180 MGC72201	Homo_sapiens	TRUE	11	10	0	204343_at	LymphocyteNormal	AllLargeBCellLymphoma	-0.468894	0.00191599	-1
204343_at.15	204343_at	21	ABCA3	ATP-binding cassette, sub-family A (ABC1), member 3	16p13.3	ENSG00000167972	ABC-C ABC3 EST111653 LBM180 MGC72201	Homo_sapiens	TRUE	11	10	0	204343_at	LymphocyteNormal	AllMycosisFungoides	0.655231	0.00785135	1
204343_at.16	204343_at	21	ABCA3	ATP-binding cassette, sub-family A (ABC1), member 3	16p13.3	ENSG00000167972	ABC-C ABC3 EST111653 LBM180 MGC72201	Homo_sapiens	TRUE	11	10	0	204343_at	PancreasNormal	PancreasIsletCellCa	1.00051	0.00780981	1
204343_at.17	204343_at	21	ABCA3	ATP-binding cassette, sub-family A (ABC1), member 3	16p13.3	ENSG00000167972	ABC-C ABC3 EST111653 LBM180 MGC72201	Homo_sapiens	TRUE	11	10	0	204343_at	ProstateNormal	ProstateAdenoCa	0.461576	6.55405e-06	1
204343_at.18	204343_at	21	ABCA3	ATP-binding cassette, sub-family A (ABC1), member 3	16p13.3	ENSG00000167972	ABC-C ABC3 EST111653 LBM180 MGC72201	Homo_sapiens	TRUE	11	10	0	204343_at	SkinNormal	MelanocytesMaligMelanoma	-1.04202	0.00175542	-1
204343_at.19	204343_at	21	ABCA3	ATP-binding cassette, sub-family A (ABC1), member 3	16p13.3	ENSG00000167972	ABC-C ABC3 EST111653 LBM180 MGC72201	Homo_sapiens	TRUE	11	10	0	204343_at	SoftTissNormal	SoftTissMaligFibrousHistiocyt	-1.50713	5.95443e-06	-1
204343_at.20	204343_at	21	ABCA3	ATP-binding cassette, sub-family A (ABC1), member 3	16p13.3	ENSG00000167972	ABC-C ABC3 EST111653 LBM180 MGC72201	Homo_sapiens	TRUE	11	10	0	204343_at	SoftTissNormal	SoftTissSarcoma	-1.5861	0.00165453	-1
204343_at.21	204343_at	21	ABCA3	ATP-binding cassette, sub-family A (ABC1), member 3	16p13.3	ENSG00000167972	ABC-C ABC3 EST111653 LBM180 MGC72201	Homo_sapiens	TRUE	11	10	0	204343_at	SpleenNormal	AllLargeBCellLymphoma	-0.646819	0.00226139	-1
204343_at.22	204343_at	21	ABCA3	ATP-binding cassette, sub-family A (ABC1), member 3	16p13.3	ENSG00000167972	ABC-C ABC3 EST111653 LBM180 MGC72201	Homo_sapiens	TRUE	11	10	0	204343_at	StomachNormal	StomachAdenoCa	-0.798766	0.000578041	-1
204343_at.23	204343_at	21	ABCA3	ATP-binding cassette, sub-family A (ABC1), member 3	16p13.3	ENSG00000167972	ABC-C ABC3 EST111653 LBM180 MGC72201	Homo_sapiens	TRUE	11	10	0	204343_at	ThymusNormal	AllMycosisFungoides	-1.16206	4.0393e-05	-1
209620_s_at	209620_s_at	22	ABCB7	ATP-binding cassette, sub-family B (MDR/TAP), member 7	Xq12-q13	ENSG00000131269	ABC7 ASAT Atm1p EST140535	Homo_sapiens	TRUE	11	11	0	209620_s_at	BreastGigantomastia	BreastInfDucCa	-0.58494	6.90052e-07	-0.5
209620_s_at.1	209620_s_at	22	ABCB7	ATP-binding cassette, sub-family B (MDR/TAP), member 7	Xq12-q13	ENSG00000131269	ABC7 ASAT Atm1p EST140535	Homo_sapiens	TRUE	11	11	0	209620_s_at	BreastGigantomastia	BreastInfLobCa	-0.463164	0.00208489	-0.5
209620_s_at.2	209620_s_at	22	ABCB7	ATP-binding cassette, sub-family B (MDR/TAP), member 7	Xq12-q13	ENSG00000131269	ABC7 ASAT Atm1p EST140535	Homo_sapiens	TRUE	11	11	0	209620_s_at	BreastNormal	BreastInfDucCa	-0.407185	1.2595e-10	-0.5
209620_s_at.3	209620_s_at	22	ABCB7	ATP-binding cassette, sub-family B (MDR/TAP), member 7	Xq12-q13	ENSG00000131269	ABC7 ASAT Atm1p EST140535	Homo_sapiens	TRUE	11	11	0	209620_s_at	BreastNormalCancerPatients	BreastInfDucCa	-0.336719	3.08352e-06	-0.5
209620_s_at.4	209620_s_at	22	ABCB7	ATP-binding cassette, sub-family B (MDR/TAP), member 7	Xq12-q13	ENSG00000131269	ABC7 ASAT Atm1p EST140535	Homo_sapiens	TRUE	11	11	0	209620_s_at	CerebellumNormal	BrainGlioblastMultiform	1.30819	5.68273e-06	0.5
209620_s_at.5	209620_s_at	22	ABCB7	ATP-binding cassette, sub-family B (MDR/TAP), member 7	Xq12-q13	ENSG00000131269	ABC7 ASAT Atm1p EST140535	Homo_sapiens	TRUE	11	11	0	209620_s_at	ColonNormal	ColonAdenoCa	0.229926	0.00138739	0.5
209620_s_at.6	209620_s_at	22	ABCB7	ATP-binding cassette, sub-family B (MDR/TAP), member 7	Xq12-q13	ENSG00000131269	ABC7 ASAT Atm1p EST140535	Homo_sapiens	TRUE	11	11	0	209620_s_at	ColonNormal	ColonMucinCa	0.477628	0.00916989	0.5
244027_at	244027_at	22	ABCB7	ATP-binding cassette, sub-family B (MDR/TAP), member 7	Xq12-q13	ENSG00000131269	ABC7 ASAT Atm1p EST140535	Homo_sapiens	TRUE	11	0	0	244027_at	ColonNormal	ColonMucinCa	-0.681394	0.00224991	-0.5
244027_at.1	244027_at	22	ABCB7	ATP-binding cassette, sub-family B (MDR/TAP), member 7	Xq12-q13	ENSG00000131269	ABC7 ASAT Atm1p EST140535	Homo_sapiens	TRUE	11	0	0	244027_at	ColonNormalEpithelCells.LCM	ColonMalignantEpithel.LCM	-2.34147	1.4142e-05	-0.5
209620_s_at.7	209620_s_at	22	ABCB7	ATP-binding cassette, sub-family B (MDR/TAP), member 7	Xq12-q13	ENSG00000131269	ABC7 ASAT Atm1p EST140535	Homo_sapiens	TRUE	11	11	0	209620_s_at	KidneyNormal	KidneyClearCellCa	0.244425	0.000450122	0.5
209620_s_at.8	209620_s_at	22	ABCB7	ATP-binding cassette, sub-family B (MDR/TAP), member 7	Xq12-q13	ENSG00000131269	ABC7 ASAT Atm1p EST140535	Homo_sapiens	TRUE	11	11	0	209620_s_at	LymphNodeNormal	LymphNodeNonHodgkinDisease	0.516976	0.000292658	0.5
209620_s_at.9	209620_s_at	22	ABCB7	ATP-binding cassette, sub-family B (MDR/TAP), member 7	Xq12-q13	ENSG00000131269	ABC7 ASAT Atm1p EST140535	Homo_sapiens	TRUE	11	11	0	209620_s_at	LymphocyteNormal	AllMycosisFungoides	-0.52005	1.00052e-07	-0.5
244027_at.2	244027_at	22	ABCB7	ATP-binding cassette, sub-family B (MDR/TAP), member 7	Xq12-q13	ENSG00000131269	ABC7 ASAT Atm1p EST140535	Homo_sapiens	TRUE	11	0	0	244027_at	LymphocyteNormal	AllMycosisFungoides	-0.964491	0.000104139	-0.5
209620_s_at.10	209620_s_at	22	ABCB7	ATP-binding cassette, sub-family B (MDR/TAP), member 7	Xq12-q13	ENSG00000131269	ABC7 ASAT Atm1p EST140535	Homo_sapiens	TRUE	11	11	0	209620_s_at	PancreasNormal	PancreasAdenoCa	0.349368	0.00647185	0.5
209620_s_at.11	209620_s_at	22	ABCB7	ATP-binding cassette, sub-family B (MDR/TAP), member 7	Xq12-q13	ENSG00000131269	ABC7 ASAT Atm1p EST140535	Homo_sapiens	TRUE	11	11	0	209620_s_at	PancreasNormal	PancreasIsletCellCa	0.616165	0.00111759	0.5
244027_at.3	244027_at	22	ABCB7	ATP-binding cassette, sub-family B (MDR/TAP), member 7	Xq12-q13	ENSG00000131269	ABC7 ASAT Atm1p EST140535	Homo_sapiens	TRUE	11	0	0	244027_at	SoftTissNormal	SoftTissOsteosarcoma	1.56377	0.00501512	0.5
209620_s_at.12	209620_s_at	22	ABCB7	ATP-binding cassette, sub-family B (MDR/TAP), member 7	Xq12-q13	ENSG00000131269	ABC7 ASAT Atm1p EST140535	Homo_sapiens	TRUE	11	11	0	209620_s_at	SpinalCordNormal	BrainGlioblastMultiform	1.2054	0.00041174	0.5
209620_s_at.13	209620_s_at	22	ABCB7	ATP-binding cassette, sub-family B (MDR/TAP), member 7	Xq12-q13	ENSG00000131269	ABC7 ASAT Atm1p EST140535	Homo_sapiens	TRUE	11	11	0	209620_s_at	SpleenNormal	AllFollicularLymphoma	0.396963	8.74007e-05	0.5
209620_s_at.14	209620_s_at	22	ABCB7	ATP-binding cassette, sub-family B (MDR/TAP), member 7	Xq12-q13	ENSG00000131269	ABC7 ASAT Atm1p EST140535	Homo_sapiens	TRUE	11	11	0	209620_s_at	SpleenNormal	AllLargeBCellLymphoma	0.498084	4.1361e-06	0.5
209620_s_at.15	209620_s_at	22	ABCB7	ATP-binding cassette, sub-family B (MDR/TAP), member 7	Xq12-q13	ENSG00000131269	ABC7 ASAT Atm1p EST140535	Homo_sapiens	TRUE	11	11	0	209620_s_at	SpleenNormal	AllMantleCellLymphoma	0.745317	1.8207e-05	0.5
209620_s_at.16	209620_s_at	22	ABCB7	ATP-binding cassette, sub-family B (MDR/TAP), member 7	Xq12-q13	ENSG00000131269	ABC7 ASAT Atm1p EST140535	Homo_sapiens	TRUE	11	11	0	209620_s_at	ThymusNormal	AllMycosisFungoides	-0.722599	1.27099e-10	-0.5
208636_at	208636_at	87	ACTN1	actinin, alpha 1	14q24.1-q24.2|14q24|14q22-q24	ENSG00000072110	FLJ40884	Homo_sapiens	TRUE	11	6	0	208636_at	BreastGigantomastia	BreastInfDucCa	-0.336409	0.00528445	-0.25
208636_at.1	208636_at	87	ACTN1	actinin, alpha 1	14q24.1-q24.2|14q24|14q22-q24	ENSG00000072110	FLJ40884	Homo_sapiens	TRUE	11	6	0	208636_at	BreastNormal	BreastInfDucCa	-0.245073	0.000147086	-0.25
211160_x_at	211160_x_at	87	ACTN1	actinin, alpha 1	14q24.1-q24.2|14q24|14q22-q24	ENSG00000072110	FLJ40884	Homo_sapiens	TRUE	11	6	0	211160_x_at	BreastNormal	BreastInfDucCa	0.339048	0.0059679	0.25
208636_at.2	208636_at	87	ACTN1	actinin, alpha 1	14q24.1-q24.2|14q24|14q22-q24	ENSG00000072110	FLJ40884	Homo_sapiens	TRUE	11	6	0	208636_at	CerebellumNormal	BrainGlioblastMultiform	2.59197	3.79978e-06	0.25
208637_x_at	208637_x_at	87	ACTN1	actinin, alpha 1	14q24.1-q24.2|14q24|14q22-q24	ENSG00000072110	FLJ40884	Homo_sapiens	TRUE	11	11	0	208637_x_at	CerebellumNormal	BrainGlioblastMultiform	2.64841	9.45952e-07	0.25
211160_x_at.1	211160_x_at	87	ACTN1	actinin, alpha 1	14q24.1-q24.2|14q24|14q22-q24	ENSG00000072110	FLJ40884	Homo_sapiens	TRUE	11	6	0	211160_x_at	CerebellumNormal	BrainGlioblastMultiform	4.00128	2.18485e-07	0.25
208637_x_at.1	208637_x_at	87	ACTN1	actinin, alpha 1	14q24.1-q24.2|14q24|14q22-q24	ENSG00000072110	FLJ40884	Homo_sapiens	TRUE	11	11	0	208637_x_at	CervixNormal	CervixSquamCellCa	0.552515	0.0071549	0.25
211160_x_at.2	211160_x_at	87	ACTN1	actinin, alpha 1	14q24.1-q24.2|14q24|14q22-q24	ENSG00000072110	FLJ40884	Homo_sapiens	TRUE	11	6	0	211160_x_at	ColonNormal	ColonAdenoCa	0.448405	0.000441337	0.25
237401_at	237401_at	87	ACTN1	actinin, alpha 1	14q24.1-q24.2|14q24|14q22-q24	ENSG00000072110	FLJ40884	Homo_sapiens	TRUE	11	0	0	237401_at	ColonNormal	ColonAdenoCa	-0.318204	0.00474158	-0.25
208636_at.3	208636_at	87	ACTN1	actinin, alpha 1	14q24.1-q24.2|14q24|14q22-q24	ENSG00000072110	FLJ40884	Homo_sapiens	TRUE	11	6	0	208636_at	ColonNormalEpithelCells.LCM	ColonMalignantEpithel.LCM	1.43825	2.19805e-07	0.25
208637_x_at.2	208637_x_at	87	ACTN1	actinin, alpha 1	14q24.1-q24.2|14q24|14q22-q24	ENSG00000072110	FLJ40884	Homo_sapiens	TRUE	11	11	0	208637_x_at	ColonNormalEpithelCells.LCM	ColonMalignantEpithel.LCM	1.13308	9.83553e-07	0.25
211160_x_at.3	211160_x_at	87	ACTN1	actinin, alpha 1	14q24.1-q24.2|14q24|14q22-q24	ENSG00000072110	FLJ40884	Homo_sapiens	TRUE	11	6	0	211160_x_at	ColonNormalEpithelCells.LCM	ColonMalignantEpithel.LCM	0.994518	1.74083e-05	0.25
208636_at.4	208636_at	87	ACTN1	actinin, alpha 1	14q24.1-q24.2|14q24|14q22-q24	ENSG00000072110	FLJ40884	Homo_sapiens	TRUE	11	6	0	208636_at	ColonNormalEpithelCells.LCM	ColonUlcerativeColEpithel.LCM	0.727453	0.00567478	0.25
208637_x_at.3	208637_x_at	87	ACTN1	actinin, alpha 1	14q24.1-q24.2|14q24|14q22-q24	ENSG00000072110	FLJ40884	Homo_sapiens	TRUE	11	11	0	208637_x_at	ColonNormalEpithelCells.LCM	ColonUlcerativeColEpithel.LCM	0.716683	0.000395429	0.25
211160_x_at.4	211160_x_at	87	ACTN1	actinin, alpha 1	14q24.1-q24.2|14q24|14q22-q24	ENSG00000072110	FLJ40884	Homo_sapiens	TRUE	11	6	0	211160_x_at	ColonNormalEpithelCells.LCM	ColonUlcerativeColEpithel.LCM	0.693538	0.00774653	0.25
208636_at.5	208636_at	87	ACTN1	actinin, alpha 1	14q24.1-q24.2|14q24|14q22-q24	ENSG00000072110	FLJ40884	Homo_sapiens	TRUE	11	6	0	208636_at	KidneyNormal	KidneyClearCellCa	0.861698	1.88174e-09	0.25
208637_x_at.4	208637_x_at	87	ACTN1	actinin, alpha 1	14q24.1-q24.2|14q24|14q22-q24	ENSG00000072110	FLJ40884	Homo_sapiens	TRUE	11	11	0	208637_x_at	KidneyNormal	KidneyClearCellCa	0.993355	3.1984e-13	0.25
211160_x_at.5	211160_x_at	87	ACTN1	actinin, alpha 1	14q24.1-q24.2|14q24|14q22-q24	ENSG00000072110	FLJ40884	Homo_sapiens	TRUE	11	6	0	211160_x_at	KidneyNormal	KidneyClearCellCa	1.34134	3.43142e-10	0.25
208637_x_at.5	208637_x_at	87	ACTN1	actinin, alpha 1	14q24.1-q24.2|14q24|14q22-q24	ENSG00000072110	FLJ40884	Homo_sapiens	TRUE	11	11	0	208637_x_at	KidneyNormal	KidneyRenalCellCa	0.821211	8.67432e-05	0.25
211160_x_at.6	211160_x_at	87	ACTN1	actinin, alpha 1	14q24.1-q24.2|14q24|14q22-q24	ENSG00000072110	FLJ40884	Homo_sapiens	TRUE	11	6	0	211160_x_at	KidneyNormal	KidneyRenalCellCa	1.05179	0.000199464	0.25
208636_at.6	208636_at	87	ACTN1	actinin, alpha 1	14q24.1-q24.2|14q24|14q22-q24	ENSG00000072110	FLJ40884	Homo_sapiens	TRUE	11	6	0	208636_at	LarynxNormal	LarynxSquamCellCa	1.17446	0.00922475	0.25
208637_x_at.6	208637_x_at	87	ACTN1	actinin, alpha 1	14q24.1-q24.2|14q24|14q22-q24	ENSG00000072110	FLJ40884	Homo_sapiens	TRUE	11	11	0	208637_x_at	LarynxNormal	LarynxSquamCellCa	1.32781	0.00491231	0.25
211160_x_at.7	211160_x_at	87	ACTN1	actinin, alpha 1	14q24.1-q24.2|14q24|14q22-q24	ENSG00000072110	FLJ40884	Homo_sapiens	TRUE	11	6	0	211160_x_at	LarynxNormal	LarynxSquamCellCa	1.46844	0.0040672	0.25
208637_x_at.7	208637_x_at	87	ACTN1	actinin, alpha 1	14q24.1-q24.2|14q24|14q22-q24	ENSG00000072110	FLJ40884	Homo_sapiens	TRUE	11	11	0	208637_x_at	LungNormal	LungAdenoCa	0.304541	0.00161285	0.25
237401_at.1	237401_at	87	ACTN1	actinin, alpha 1	14q24.1-q24.2|14q24|14q22-q24	ENSG00000072110	FLJ40884	Homo_sapiens	TRUE	11	0	0	237401_at	LungNormal	LungAdenoCa	-0.555319	0.000104316	-0.25
208636_at.7	208636_at	87	ACTN1	actinin, alpha 1	14q24.1-q24.2|14q24|14q22-q24	ENSG00000072110	FLJ40884	Homo_sapiens	TRUE	11	6	0	208636_at	LungNormal	LungAdenosquamousCa_PV	0.910645	0.00310556	0.25
237401_at.2	237401_at	87	ACTN1	actinin, alpha 1	14q24.1-q24.2|14q24|14q22-q24	ENSG00000072110	FLJ40884	Homo_sapiens	TRUE	11	0	0	237401_at	LungNormal	LungAdenosquamousCa_PV	-1.16545	0.00548034	-0.25
208636_at.8	208636_at	87	ACTN1	actinin, alpha 1	14q24.1-q24.2|14q24|14q22-q24	ENSG00000072110	FLJ40884	Homo_sapiens	TRUE	11	6	0	208636_at	LungNormal	LungSquamCellCa	0.347029	0.000810757	0.25
208637_x_at.8	208637_x_at	87	ACTN1	actinin, alpha 1	14q24.1-q24.2|14q24|14q22-q24	ENSG00000072110	FLJ40884	Homo_sapiens	TRUE	11	11	0	208637_x_at	LungNormal	LungSquamCellCa	0.435924	0.000329458	0.25
211160_x_at.8	211160_x_at	87	ACTN1	actinin, alpha 1	14q24.1-q24.2|14q24|14q22-q24	ENSG00000072110	FLJ40884	Homo_sapiens	TRUE	11	6	0	211160_x_at	LungNormal	LungSquamCellCa	0.54776	0.000255787	0.25
208636_at.9	208636_at	87	ACTN1	actinin, alpha 1	14q24.1-q24.2|14q24|14q22-q24	ENSG00000072110	FLJ40884	Homo_sapiens	TRUE	11	6	0	208636_at	LymphNodeNormal	LymphNodeNonHodgkinDisease	-1.99304	6.1719e-14	-0.25
208637_x_at.9	208637_x_at	87	ACTN1	actinin, alpha 1	14q24.1-q24.2|14q24|14q22-q24	ENSG00000072110	FLJ40884	Homo_sapiens	TRUE	11	11	0	208637_x_at	LymphNodeNormal	LymphNodeNonHodgkinDisease	-1.58135	9.88121e-09	-0.25
211160_x_at.9	211160_x_at	87	ACTN1	actinin, alpha 1	14q24.1-q24.2|14q24|14q22-q24	ENSG00000072110	FLJ40884	Homo_sapiens	TRUE	11	6	0	211160_x_at	LymphNodeNormal	LymphNodeNonHodgkinDisease	-2.88564	5.53975e-19	-0.25
208636_at.10	208636_at	87	ACTN1	actinin, alpha 1	14q24.1-q24.2|14q24|14q22-q24	ENSG00000072110	FLJ40884	Homo_sapiens	TRUE	11	6	0	208636_at	LymphocyteNormal	AllLargeBCellLymphoma	-0.685411	0.000403003	-0.25
208637_x_at.10	208637_x_at	87	ACTN1	actinin, alpha 1	14q24.1-q24.2|14q24|14q22-q24	ENSG00000072110	FLJ40884	Homo_sapiens	TRUE	11	11	0	208637_x_at	LymphocyteNormal	AllLargeBCellLymphoma	-0.734299	4.07611e-06	-0.25
211160_x_at.10	211160_x_at	87	ACTN1	actinin, alpha 1	14q24.1-q24.2|14q24|14q22-q24	ENSG00000072110	FLJ40884	Homo_sapiens	TRUE	11	6	0	211160_x_at	LymphocyteNormal	AllLargeBCellLymphoma	-0.811008	0.00280741	-0.25
208636_at.11	208636_at	87	ACTN1	actinin, alpha 1	14q24.1-q24.2|14q24|14q22-q24	ENSG00000072110	FLJ40884	Homo_sapiens	TRUE	11	6	0	208636_at	LymphocyteNormal	AllMantleCellLymphoma	-1.27781	0.00792444	-0.25
208637_x_at.11	208637_x_at	87	ACTN1	actinin, alpha 1	14q24.1-q24.2|14q24|14q22-q24	ENSG00000072110	FLJ40884	Homo_sapiens	TRUE	11	11	0	208637_x_at	LymphocyteNormal	AllMantleCellLymphoma	-1.16723	0.000578082	-0.25
211160_x_at.11	211160_x_at	87	ACTN1	actinin, alpha 1	14q24.1-q24.2|14q24|14q22-q24	ENSG00000072110	FLJ40884	Homo_sapiens	TRUE	11	6	0	211160_x_at	LymphocyteNormal	AllMantleCellLymphoma	-1.72052	0.00535519	-0.25
208636_at.12	208636_at	87	ACTN1	actinin, alpha 1	14q24.1-q24.2|14q24|14q22-q24	ENSG00000072110	FLJ40884	Homo_sapiens	TRUE	11	6	0	208636_at	LymphocyteNormal	AllMycosisFungoides	1.52492	4.04043e-10	0.25
208637_x_at.12	208637_x_at	87	ACTN1	actinin, alpha 1	14q24.1-q24.2|14q24|14q22-q24	ENSG00000072110	FLJ40884	Homo_sapiens	TRUE	11	11	0	208637_x_at	LymphocyteNormal	AllMycosisFungoides	0.959014	8.72673e-07	0.25
211160_x_at.12	211160_x_at	87	ACTN1	actinin, alpha 1	14q24.1-q24.2|14q24|14q22-q24	ENSG00000072110	FLJ40884	Homo_sapiens	TRUE	11	6	0	211160_x_at	LymphocyteNormal	AllMycosisFungoides	1.78213	1.23952e-11	0.25
208637_x_at.13	208637_x_at	87	ACTN1	actinin, alpha 1	14q24.1-q24.2|14q24|14q22-q24	ENSG00000072110	FLJ40884	Homo_sapiens	TRUE	11	11	0	208637_x_at	OvaryNormal	OvaryCa	0.655107	0.0015027	0.25
208636_at.13	208636_at	87	ACTN1	actinin, alpha 1	14q24.1-q24.2|14q24|14q22-q24	ENSG00000072110	FLJ40884	Homo_sapiens	TRUE	11	6	0	208636_at	PancreasNormal	PancreasAdenoCa	1.38064	9.50116e-21	0.25
208637_x_at.14	208637_x_at	87	ACTN1	actinin, alpha 1	14q24.1-q24.2|14q24|14q22-q24	ENSG00000072110	FLJ40884	Homo_sapiens	TRUE	11	11	0	208637_x_at	PancreasNormal	PancreasAdenoCa	1.14706	1.85367e-15	0.25
211160_x_at.13	211160_x_at	87	ACTN1	actinin, alpha 1	14q24.1-q24.2|14q24|14q22-q24	ENSG00000072110	FLJ40884	Homo_sapiens	TRUE	11	6	0	211160_x_at	PancreasNormal	PancreasAdenoCa	1.46742	5.9135e-14	0.25
237401_at.3	237401_at	87	ACTN1	actinin, alpha 1	14q24.1-q24.2|14q24|14q22-q24	ENSG00000072110	FLJ40884	Homo_sapiens	TRUE	11	0	0	237401_at	PancreasNormal	PancreasAdenoCa	-0.846394	6.09996e-06	-0.25
208636_at.14	208636_at	87	ACTN1	actinin, alpha 1	14q24.1-q24.2|14q24|14q22-q24	ENSG00000072110	FLJ40884	Homo_sapiens	TRUE	11	6	0	208636_at	PancreasNormal	PancreasIsletCellCa	1.04415	9.0004e-07	0.25
237401_at.4	237401_at	87	ACTN1	actinin, alpha 1	14q24.1-q24.2|14q24|14q22-q24	ENSG00000072110	FLJ40884	Homo_sapiens	TRUE	11	0	0	237401_at	PancreasNormal	PancreasIsletCellCa	-1.19623	0.000292508	-0.25
208636_at.15	208636_at	87	ACTN1	actinin, alpha 1	14q24.1-q24.2|14q24|14q22-q24	ENSG00000072110	FLJ40884	Homo_sapiens	TRUE	11	6	0	208636_at	ProstateNormal	ProstateAdenoCa	-0.75906	2.24806e-12	-0.25
208637_x_at.15	208637_x_at	87	ACTN1	actinin, alpha 1	14q24.1-q24.2|14q24|14q22-q24	ENSG00000072110	FLJ40884	Homo_sapiens	TRUE	11	11	0	208637_x_at	ProstateNormal	ProstateAdenoCa	-0.679273	1.32713e-07	-0.25
211160_x_at.14	211160_x_at	87	ACTN1	actinin, alpha 1	14q24.1-q24.2|14q24|14q22-q24	ENSG00000072110	FLJ40884	Homo_sapiens	TRUE	11	6	0	211160_x_at	ProstateNormal	ProstateAdenoCa	-0.520133	0.000679438	-0.25
208637_x_at.16	208637_x_at	87	ACTN1	actinin, alpha 1	14q24.1-q24.2|14q24|14q22-q24	ENSG00000072110	FLJ40884	Homo_sapiens	TRUE	11	11	0	208637_x_at	SoftTissNormal	SoftTissOsteosarcoma	0.893991	2.78555e-05	0.25
211160_x_at.15	211160_x_at	87	ACTN1	actinin, alpha 1	14q24.1-q24.2|14q24|14q22-q24	ENSG00000072110	FLJ40884	Homo_sapiens	TRUE	11	6	0	211160_x_at	SoftTissNormal	SoftTissOsteosarcoma	0.773908	0.00180409	0.25
237401_at.5	237401_at	87	ACTN1	actinin, alpha 1	14q24.1-q24.2|14q24|14q22-q24	ENSG00000072110	FLJ40884	Homo_sapiens	TRUE	11	0	0	237401_at	SoftTissNormal	SoftTissOsteosarcoma	-0.66051	0.00998724	-0.25
208636_at.16	208636_at	87	ACTN1	actinin, alpha 1	14q24.1-q24.2|14q24|14q22-q24	ENSG00000072110	FLJ40884	Homo_sapiens	TRUE	11	6	0	208636_at	SoftTissNormal	SoftTissueNormalMalign	-0.554293	4.24337e-05	-0.25
208637_x_at.17	208637_x_at	87	ACTN1	actinin, alpha 1	14q24.1-q24.2|14q24|14q22-q24	ENSG00000072110	FLJ40884	Homo_sapiens	TRUE	11	11	0	208637_x_at	SoftTissNormal	SoftTissueNormalMalign	-0.461118	0.000561954	-0.25
208636_at.17	208636_at	87	ACTN1	actinin, alpha 1	14q24.1-q24.2|14q24|14q22-q24	ENSG00000072110	FLJ40884	Homo_sapiens	TRUE	11	6	0	208636_at	SpinalCordNormal	BrainGlioblastMultiform	1.86642	2.88415e-05	0.25
208637_x_at.18	208637_x_at	87	ACTN1	actinin, alpha 1	14q24.1-q24.2|14q24|14q22-q24	ENSG00000072110	FLJ40884	Homo_sapiens	TRUE	11	11	0	208637_x_at	SpinalCordNormal	BrainGlioblastMultiform	2.09402	1.90353e-06	0.25
211160_x_at.16	211160_x_at	87	ACTN1	actinin, alpha 1	14q24.1-q24.2|14q24|14q22-q24	ENSG00000072110	FLJ40884	Homo_sapiens	TRUE	11	6	0	211160_x_at	SpinalCordNormal	BrainGlioblastMultiform	3.1164	2.59217e-07	0.25
208636_at.18	208636_at	87	ACTN1	actinin, alpha 1	14q24.1-q24.2|14q24|14q22-q24	ENSG00000072110	FLJ40884	Homo_sapiens	TRUE	11	6	0	208636_at	SpleenNormal	AllFollicularLymphoma	-1.34251	4.52096e-14	-0.25
208637_x_at.19	208637_x_at	87	ACTN1	actinin, alpha 1	14q24.1-q24.2|14q24|14q22-q24	ENSG00000072110	FLJ40884	Homo_sapiens	TRUE	11	11	0	208637_x_at	SpleenNormal	AllFollicularLymphoma	-1.06703	3.23788e-12	-0.25
211160_x_at.17	211160_x_at	87	ACTN1	actinin, alpha 1	14q24.1-q24.2|14q24|14q22-q24	ENSG00000072110	FLJ40884	Homo_sapiens	TRUE	11	6	0	211160_x_at	SpleenNormal	AllFollicularLymphoma	-1.6443	4.65271e-10	-0.25
208636_at.19	208636_at	87	ACTN1	actinin, alpha 1	14q24.1-q24.2|14q24|14q22-q24	ENSG00000072110	FLJ40884	Homo_sapiens	TRUE	11	6	0	208636_at	SpleenNormal	AllLargeBCellLymphoma	-1.98548	1.70206e-18	-0.25
208637_x_at.20	208637_x_at	87	ACTN1	actinin, alpha 1	14q24.1-q24.2|14q24|14q22-q24	ENSG00000072110	FLJ40884	Homo_sapiens	TRUE	11	11	0	208637_x_at	SpleenNormal	AllLargeBCellLymphoma	-1.55069	3.25093e-16	-0.25
211160_x_at.18	211160_x_at	87	ACTN1	actinin, alpha 1	14q24.1-q24.2|14q24|14q22-q24	ENSG00000072110	FLJ40884	Homo_sapiens	TRUE	11	6	0	211160_x_at	SpleenNormal	AllLargeBCellLymphoma	-2.24198	2.30271e-13	-0.25
208636_at.20	208636_at	87	ACTN1	actinin, alpha 1	14q24.1-q24.2|14q24|14q22-q24	ENSG00000072110	FLJ40884	Homo_sapiens	TRUE	11	6	0	208636_at	SpleenNormal	AllMantleCellLymphoma	-2.57788	2.46156e-05	-0.25
208637_x_at.21	208637_x_at	87	ACTN1	actinin, alpha 1	14q24.1-q24.2|14q24|14q22-q24	ENSG00000072110	FLJ40884	Homo_sapiens	TRUE	11	11	0	208637_x_at	SpleenNormal	AllMantleCellLymphoma	-1.98362	2.15248e-06	-0.25
211160_x_at.19	211160_x_at	87	ACTN1	actinin, alpha 1	14q24.1-q24.2|14q24|14q22-q24	ENSG00000072110	FLJ40884	Homo_sapiens	TRUE	11	6	0	211160_x_at	SpleenNormal	AllMantleCellLymphoma	-3.15149	3.32547e-05	-0.25
208637_x_at.22	208637_x_at	87	ACTN1	actinin, alpha 1	14q24.1-q24.2|14q24|14q22-q24	ENSG00000072110	FLJ40884	Homo_sapiens	TRUE	11	11	0	208637_x_at	StomachNormal	StomachAdenoCa	0.506918	0.00727958	0.25
211160_x_at.20	211160_x_at	87	ACTN1	actinin, alpha 1	14q24.1-q24.2|14q24|14q22-q24	ENSG00000072110	FLJ40884	Homo_sapiens	TRUE	11	6	0	211160_x_at	StomachNormal	StomachAdenoCa	0.910438	0.000131952	0.25
237401_at.6	237401_at	87	ACTN1	actinin, alpha 1	14q24.1-q24.2|14q24|14q22-q24	ENSG00000072110	FLJ40884	Homo_sapiens	TRUE	11	0	0	237401_at	StomachNormal	StomachAdenoCa	-0.629486	0.000988548	-0.25
208636_at.21	208636_at	87	ACTN1	actinin, alpha 1	14q24.1-q24.2|14q24|14q22-q24	ENSG00000072110	FLJ40884	Homo_sapiens	TRUE	11	6	0	208636_at	ThymusNormal	AllMycosisFungoides	1.19926	1.34721e-07	0.25
208637_x_at.23	208637_x_at	87	ACTN1	actinin, alpha 1	14q24.1-q24.2|14q24|14q22-q24	ENSG00000072110	FLJ40884	Homo_sapiens	TRUE	11	11	0	208637_x_at	ThymusNormal	AllMycosisFungoides	1.16057	4.57629e-08	0.25
211160_x_at.21	211160_x_at	87	ACTN1	actinin, alpha 1	14q24.1-q24.2|14q24|14q22-q24	ENSG00000072110	FLJ40884	Homo_sapiens	TRUE	11	6	0	211160_x_at	ThymusNormal	AllMycosisFungoides	1.77203	3.03685e-11	0.25
208636_at.22	208636_at	87	ACTN1	actinin, alpha 1	14q24.1-q24.2|14q24|14q22-q24	ENSG00000072110	FLJ40884	Homo_sapiens	TRUE	11	6	0	208636_at	ThyroidGlandNormal	ThyroidGlandPapillCa	1.07601	5.18969e-09	0.25
208637_x_at.24	208637_x_at	87	ACTN1	actinin, alpha 1	14q24.1-q24.2|14q24|14q22-q24	ENSG00000072110	FLJ40884	Homo_sapiens	TRUE	11	11	0	208637_x_at	ThyroidGlandNormal	ThyroidGlandPapillCa	1.14697	3.69712e-08	0.25
211160_x_at.22	211160_x_at	87	ACTN1	actinin, alpha 1	14q24.1-q24.2|14q24|14q22-q24	ENSG00000072110	FLJ40884	Homo_sapiens	TRUE	11	6	0	211160_x_at	ThyroidGlandNormal	ThyroidGlandPapillCa	1.57743	6.86003e-07	0.25
208636_at.23	208636_at	87	ACTN1	actinin, alpha 1	14q24.1-q24.2|14q24|14q22-q24	ENSG00000072110	FLJ40884	Homo_sapiens	TRUE	11	6	0	208636_at	ThyroidGlandNormal	ThyroidGlandPapillFollicCa	0.555823	0.007077	0.25
208637_x_at.25	208637_x_at	87	ACTN1	actinin, alpha 1	14q24.1-q24.2|14q24|14q22-q24	ENSG00000072110	FLJ40884	Homo_sapiens	TRUE	11	11	0	208637_x_at	ThyroidGlandNormal	ThyroidGlandPapillFollicCa	0.795002	6.73252e-05	0.25
211160_x_at.23	211160_x_at	87	ACTN1	actinin, alpha 1	14q24.1-q24.2|14q24|14q22-q24	ENSG00000072110	FLJ40884	Homo_sapiens	TRUE	11	6	0	211160_x_at	ThyroidGlandNormal	ThyroidGlandPapillFollicCa	1.34658	2.58428e-05	0.25
205260_s_at	205260_s_at	97	ACYP1	acylphosphatase 1, erythrocyte (common) type	14q24.3	ENSG00000119640	ACYPE	Homo_sapiens	TRUE	11	11	0	205260_s_at	ColonNormal	ColonAdenoCa	0.453309	5.22213e-07	1
205260_s_at.1	205260_s_at	97	ACYP1	acylphosphatase 1, erythrocyte (common) type	14q24.3	ENSG00000119640	ACYPE	Homo_sapiens	TRUE	11	11	0	205260_s_at	KidneyNormal	KidneyClearCellCa	0.453126	0.00276449	1
205260_s_at.2	205260_s_at	97	ACYP1	acylphosphatase 1, erythrocyte (common) type	14q24.3	ENSG00000119640	ACYPE	Homo_sapiens	TRUE	11	11	0	205260_s_at	KidneyNormal	KidneyWilmsTumor	1.35991	5.28138e-06	1
205260_s_at.3	205260_s_at	97	ACYP1	acylphosphatase 1, erythrocyte (common) type	14q24.3	ENSG00000119640	ACYPE	Homo_sapiens	TRUE	11	11	0	205260_s_at	LiverNormal	LiverHepatoCellCa	0.970036	0.00202222	1
205260_s_at.4	205260_s_at	97	ACYP1	acylphosphatase 1, erythrocyte (common) type	14q24.3	ENSG00000119640	ACYPE	Homo_sapiens	TRUE	11	11	0	205260_s_at	LungNormal	LungSmallCellLungCa	3.45069	0.0010551	1
205260_s_at.5	205260_s_at	97	ACYP1	acylphosphatase 1, erythrocyte (common) type	14q24.3	ENSG00000119640	ACYPE	Homo_sapiens	TRUE	11	11	0	205260_s_at	LymphocyteNormal	AllMycosisFungoides	-0.670505	0.00126396	-1
205260_s_at.6	205260_s_at	97	ACYP1	acylphosphatase 1, erythrocyte (common) type	14q24.3	ENSG00000119640	ACYPE	Homo_sapiens	TRUE	11	11	0	205260_s_at	PancreasNormal	PancreasAdenoCa	0.77101	4.68399e-05	1
205260_s_at.7	205260_s_at	97	ACYP1	acylphosphatase 1, erythrocyte (common) type	14q24.3	ENSG00000119640	ACYPE	Homo_sapiens	TRUE	11	11	0	205260_s_at	PancreasNormal	PancreasIsletCellCa	1.96031	4.99393e-07	1
205260_s_at.8	205260_s_at	97	ACYP1	acylphosphatase 1, erythrocyte (common) type	14q24.3	ENSG00000119640	ACYPE	Homo_sapiens	TRUE	11	11	0	205260_s_at	SoftTissNormal	SoftTissMaligFibrousHistiocyt	1.17512	6.74955e-05	1
205260_s_at.9	205260_s_at	97	ACYP1	acylphosphatase 1, erythrocyte (common) type	14q24.3	ENSG00000119640	ACYPE	Homo_sapiens	TRUE	11	11	0	205260_s_at	SoftTissNormal	SoftTissOsteosarcoma	1.50062	7.02527e-06	1
205260_s_at.10	205260_s_at	97	ACYP1	acylphosphatase 1, erythrocyte (common) type	14q24.3	ENSG00000119640	ACYPE	Homo_sapiens	TRUE	11	11	0	205260_s_at	SoftTissNormal	SoftTissSarcoma	1.38309	0.000793627	1
205260_s_at.11	205260_s_at	97	ACYP1	acylphosphatase 1, erythrocyte (common) type	14q24.3	ENSG00000119640	ACYPE	Homo_sapiens	TRUE	11	11	0	205260_s_at	SpleenNormal	AllFollicularLymphoma	0.895643	1.13621e-07	1
205260_s_at.12	205260_s_at	97	ACYP1	acylphosphatase 1, erythrocyte (common) type	14q24.3	ENSG00000119640	ACYPE	Homo_sapiens	TRUE	11	11	0	205260_s_at	SpleenNormal	AllLargeBCellLymphoma	1.02421	3.07712e-09	1
205260_s_at.13	205260_s_at	97	ACYP1	acylphosphatase 1, erythrocyte (common) type	14q24.3	ENSG00000119640	ACYPE	Homo_sapiens	TRUE	11	11	0	205260_s_at	SpleenNormal	AllMantleCellLymphoma	0.723505	0.00616651	1
205260_s_at.14	205260_s_at	97	ACYP1	acylphosphatase 1, erythrocyte (common) type	14q24.3	ENSG00000119640	ACYPE	Homo_sapiens	TRUE	11	11	0	205260_s_at	StomachNormal	StomachAdenoCa	0.870859	2.73597e-05	1
205260_s_at.15	205260_s_at	97	ACYP1	acylphosphatase 1, erythrocyte (common) type	14q24.3	ENSG00000119640	ACYPE	Homo_sapiens	TRUE	11	11	0	205260_s_at	ThymusNormal	AllMycosisFungoides	-1.6768	1.23665e-08	-1
205260_s_at.16	205260_s_at	97	ACYP1	acylphosphatase 1, erythrocyte (common) type	14q24.3	ENSG00000119640	ACYPE	Homo_sapiens	TRUE	11	11	0	205260_s_at	ThyroidGlandNormal	ThyroidGlandPapillCa	-0.67913	0.00289051	-1
208030_s_at	208030_s_at	118	ADD1	adducin 1 (alpha)	4p16.3	ENSG00000087274	ADDA MGC3339 MGC44427	Homo_sapiens	TRUE	11	11	0	208030_s_at	BladderNormal	BladderTransCellCa	-0.55437	0.00182186	-0.25
214726_x_at	214726_x_at	118	ADD1	adducin 1 (alpha)	4p16.3	ENSG00000087274	ADDA MGC3339 MGC44427	Homo_sapiens	TRUE	11	11	0	214726_x_at	BreastGigantomastia	BreastInfDucCa	0.437046	0.00822397	0.25
208030_s_at.1	208030_s_at	118	ADD1	adducin 1 (alpha)	4p16.3	ENSG00000087274	ADDA MGC3339 MGC44427	Homo_sapiens	TRUE	11	11	0	208030_s_at	BreastGigantomastia	BreastInfDucCa	-0.381198	0.000441094	-0.25
214726_x_at.1	214726_x_at	118	ADD1	adducin 1 (alpha)	4p16.3	ENSG00000087274	ADDA MGC3339 MGC44427	Homo_sapiens	TRUE	11	11	0	214726_x_at	BreastNormal	BreastInfDucCa	0.225598	0.00113074	0.25
214736_s_at	214736_s_at	118	ADD1	adducin 1 (alpha)	4p16.3	ENSG00000087274	ADDA MGC3339 MGC44427	Homo_sapiens	TRUE	11	11	0	214736_s_at	BreastNormal	BreastInfDucCa	-0.357655	5.2591e-10	-0.25
208030_s_at.2	208030_s_at	118	ADD1	adducin 1 (alpha)	4p16.3	ENSG00000087274	ADDA MGC3339 MGC44427	Homo_sapiens	TRUE	11	11	0	208030_s_at	BreastNormal	BreastInfDucCa	-0.358749	9.79675e-13	-0.25
214736_s_at.1	214736_s_at	118	ADD1	adducin 1 (alpha)	4p16.3	ENSG00000087274	ADDA MGC3339 MGC44427	Homo_sapiens	TRUE	11	11	0	214736_s_at	BreastNormalCancerPatients	BreastInfDucCa	-0.377311	2.33161e-09	-0.25
208030_s_at.3	208030_s_at	118	ADD1	adducin 1 (alpha)	4p16.3	ENSG00000087274	ADDA MGC3339 MGC44427	Homo_sapiens	TRUE	11	11	0	208030_s_at	BreastNormalCancerPatients	BreastInfDucCa	-0.318068	7.4493e-08	-0.25
214736_s_at.2	214736_s_at	118	ADD1	adducin 1 (alpha)	4p16.3	ENSG00000087274	ADDA MGC3339 MGC44427	Homo_sapiens	TRUE	11	11	0	214736_s_at	BreastNormalCancerPatients	BreastInfLobCa	-0.282541	0.00791996	-0.25
214726_x_at.2	214726_x_at	118	ADD1	adducin 1 (alpha)	4p16.3	ENSG00000087274	ADDA MGC3339 MGC44427	Homo_sapiens	TRUE	11	11	0	214726_x_at	CervixNormal	CervixSquamCellCa	-0.2663	0.00805874	-0.25
214736_s_at.3	214736_s_at	118	ADD1	adducin 1 (alpha)	4p16.3	ENSG00000087274	ADDA MGC3339 MGC44427	Homo_sapiens	TRUE	11	11	0	214736_s_at	CervixNormal	CervixSquamCellCa	-0.673954	3.14113e-05	-0.25
208030_s_at.4	208030_s_at	118	ADD1	adducin 1 (alpha)	4p16.3	ENSG00000087274	ADDA MGC3339 MGC44427	Homo_sapiens	TRUE	11	11	0	208030_s_at	CervixNormal	CervixSquamCellCa	-0.988641	0.000264429	-0.25
214726_x_at.3	214726_x_at	118	ADD1	adducin 1 (alpha)	4p16.3	ENSG00000087274	ADDA MGC3339 MGC44427	Homo_sapiens	TRUE	11	11	0	214726_x_at	ColonNormal	ColonAdenoCa	-0.198052	0.000901095	-0.25
214736_s_at.4	214736_s_at	118	ADD1	adducin 1 (alpha)	4p16.3	ENSG00000087274	ADDA MGC3339 MGC44427	Homo_sapiens	TRUE	11	11	0	214736_s_at	ColonNormal	ColonAdenoCa	-0.391343	5.75581e-11	-0.25
208030_s_at.5	208030_s_at	118	ADD1	adducin 1 (alpha)	4p16.3	ENSG00000087274	ADDA MGC3339 MGC44427	Homo_sapiens	TRUE	11	11	0	208030_s_at	ColonNormal	ColonAdenoCa	-0.492954	1.14916e-20	-0.25
208030_s_at.6	208030_s_at	118	ADD1	adducin 1 (alpha)	4p16.3	ENSG00000087274	ADDA MGC3339 MGC44427	Homo_sapiens	TRUE	11	11	0	208030_s_at	ColonNormal	ColonMucinCa	-0.475904	0.00919854	-0.25
214726_x_at.4	214726_x_at	118	ADD1	adducin 1 (alpha)	4p16.3	ENSG00000087274	ADDA MGC3339 MGC44427	Homo_sapiens	TRUE	11	11	0	214726_x_at	KidneyNormal	KidneyClearCellCa	-0.270657	0.000157865	-0.25
208030_s_at.7	208030_s_at	118	ADD1	adducin 1 (alpha)	4p16.3	ENSG00000087274	ADDA MGC3339 MGC44427	Homo_sapiens	TRUE	11	11	0	208030_s_at	LiverNormal	LiverHepatoCellCa	0.519566	3.65501e-05	0.25
214736_s_at.5	214736_s_at	118	ADD1	adducin 1 (alpha)	4p16.3	ENSG00000087274	ADDA MGC3339 MGC44427	Homo_sapiens	TRUE	11	11	0	214736_s_at	LungNormal	LungAdenoCa	-0.568923	9.47464e-15	-0.25
208030_s_at.8	208030_s_at	118	ADD1	adducin 1 (alpha)	4p16.3	ENSG00000087274	ADDA MGC3339 MGC44427	Homo_sapiens	TRUE	11	11	0	208030_s_at	LungNormal	LungAdenoCa	-0.436546	4.45539e-09	-0.25
214736_s_at.6	214736_s_at	118	ADD1	adducin 1 (alpha)	4p16.3	ENSG00000087274	ADDA MGC3339 MGC44427	Homo_sapiens	TRUE	11	11	0	214736_s_at	LungNormal	LungLargeCellCa	-0.543861	0.000228255	-0.25
214726_x_at.5	214726_x_at	118	ADD1	adducin 1 (alpha)	4p16.3	ENSG00000087274	ADDA MGC3339 MGC44427	Homo_sapiens	TRUE	11	11	0	214726_x_at	LungNormal	LungSquamCellCa	-0.329234	0.000181419	-0.25
214736_s_at.7	214736_s_at	118	ADD1	adducin 1 (alpha)	4p16.3	ENSG00000087274	ADDA MGC3339 MGC44427	Homo_sapiens	TRUE	11	11	0	214736_s_at	LungNormal	LungSquamCellCa	-0.654149	6.54749e-13	-0.25
208030_s_at.9	208030_s_at	118	ADD1	adducin 1 (alpha)	4p16.3	ENSG00000087274	ADDA MGC3339 MGC44427	Homo_sapiens	TRUE	11	11	0	208030_s_at	LungNormal	LungSquamCellCa	-0.570214	2.9007e-11	-0.25
238939_at	238939_at	118	ADD1	adducin 1 (alpha)	4p16.3	ENSG00000087274	ADDA MGC3339 MGC44427	Homo_sapiens	TRUE	11	0	0	238939_at	LymphNodeNormal	LymphNodeInfDuctMet	-1.14388	0.00165727	-0.25
214736_s_at.8	214736_s_at	118	ADD1	adducin 1 (alpha)	4p16.3	ENSG00000087274	ADDA MGC3339 MGC44427	Homo_sapiens	TRUE	11	11	0	214736_s_at	LymphNodeNormal	LymphNodeNonHodgkinDisease	-0.329026	0.000165091	-0.25
214736_s_at.9	214736_s_at	118	ADD1	adducin 1 (alpha)	4p16.3	ENSG00000087274	ADDA MGC3339 MGC44427	Homo_sapiens	TRUE	11	11	0	214736_s_at	LymphNodeNormal	LymphNodeSquamCellCaMet	-0.385437	0.00598201	-0.25
214726_x_at.6	214726_x_at	118	ADD1	adducin 1 (alpha)	4p16.3	ENSG00000087274	ADDA MGC3339 MGC44427	Homo_sapiens	TRUE	11	11	0	214726_x_at	LymphocyteNormal	AllFollicularLymphoma	-0.244292	0.00156121	-0.25
214736_s_at.10	214736_s_at	118	ADD1	adducin 1 (alpha)	4p16.3	ENSG00000087274	ADDA MGC3339 MGC44427	Homo_sapiens	TRUE	11	11	0	214736_s_at	LymphocyteNormal	AllFollicularLymphoma	-0.212629	0.00014618	-0.25
208030_s_at.10	208030_s_at	118	ADD1	adducin 1 (alpha)	4p16.3	ENSG00000087274	ADDA MGC3339 MGC44427	Homo_sapiens	TRUE	11	11	0	208030_s_at	LymphocyteNormal	AllFollicularLymphoma	-0.362641	4.60527e-07	-0.25
214726_x_at.7	214726_x_at	118	ADD1	adducin 1 (alpha)	4p16.3	ENSG00000087274	ADDA MGC3339 MGC44427	Homo_sapiens	TRUE	11	11	0	214726_x_at	LymphocyteNormal	AllLargeBCellLymphoma	-0.323429	3.57292e-08	-0.25
214736_s_at.11	214736_s_at	118	ADD1	adducin 1 (alpha)	4p16.3	ENSG00000087274	ADDA MGC3339 MGC44427	Homo_sapiens	TRUE	11	11	0	214736_s_at	LymphocyteNormal	AllLargeBCellLymphoma	-0.516284	9.78053e-13	-0.25
208030_s_at.11	208030_s_at	118	ADD1	adducin 1 (alpha)	4p16.3	ENSG00000087274	ADDA MGC3339 MGC44427	Homo_sapiens	TRUE	11	11	0	208030_s_at	LymphocyteNormal	AllLargeBCellLymphoma	-0.524025	4.84317e-13	-0.25
214726_x_at.8	214726_x_at	118	ADD1	adducin 1 (alpha)	4p16.3	ENSG00000087274	ADDA MGC3339 MGC44427	Homo_sapiens	TRUE	11	11	0	214726_x_at	LymphocyteNormal	AllMycosisFungoides	-0.580078	1.28996e-05	-0.25
214736_s_at.12	214736_s_at	118	ADD1	adducin 1 (alpha)	4p16.3	ENSG00000087274	ADDA MGC3339 MGC44427	Homo_sapiens	TRUE	11	11	0	214736_s_at	LymphocyteNormal	AllMycosisFungoides	-0.243047	0.000200832	-0.25
238939_at.1	238939_at	118	ADD1	adducin 1 (alpha)	4p16.3	ENSG00000087274	ADDA MGC3339 MGC44427	Homo_sapiens	TRUE	11	0	0	238939_at	LymphocyteNormal	AllMycosisFungoides	-0.936623	0.00255832	-0.25
214736_s_at.13	214736_s_at	118	ADD1	adducin 1 (alpha)	4p16.3	ENSG00000087274	ADDA MGC3339 MGC44427	Homo_sapiens	TRUE	11	11	0	214736_s_at	OvaryNormal	OvaryCa	-0.75518	1.98654e-07	-0.25
208030_s_at.12	208030_s_at	118	ADD1	adducin 1 (alpha)	4p16.3	ENSG00000087274	ADDA MGC3339 MGC44427	Homo_sapiens	TRUE	11	11	0	208030_s_at	OvaryNormal	OvaryCa	-0.773708	7.5393e-06	-0.25
214726_x_at.9	214726_x_at	118	ADD1	adducin 1 (alpha)	4p16.3	ENSG00000087274	ADDA MGC3339 MGC44427	Homo_sapiens	TRUE	11	11	0	214726_x_at	PancreasNormal	PancreasAdenoCa	-0.716899	1.12544e-15	-0.25
214736_s_at.14	214736_s_at	118	ADD1	adducin 1 (alpha)	4p16.3	ENSG00000087274	ADDA MGC3339 MGC44427	Homo_sapiens	TRUE	11	11	0	214736_s_at	PancreasNormal	PancreasAdenoCa	0.747638	3.53565e-17	0.25
214726_x_at.10	214726_x_at	118	ADD1	adducin 1 (alpha)	4p16.3	ENSG00000087274	ADDA MGC3339 MGC44427	Homo_sapiens	TRUE	11	11	0	214726_x_at	PancreasNormal	PancreasIsletCellCa	-1.24486	7.87355e-06	-0.25
214736_s_at.15	214736_s_at	118	ADD1	adducin 1 (alpha)	4p16.3	ENSG00000087274	ADDA MGC3339 MGC44427	Homo_sapiens	TRUE	11	11	0	214736_s_at	PancreasNormal	PancreasIsletCellCa	0.642844	0.000394429	0.25
214736_s_at.16	214736_s_at	118	ADD1	adducin 1 (alpha)	4p16.3	ENSG00000087274	ADDA MGC3339 MGC44427	Homo_sapiens	TRUE	11	11	0	214736_s_at	ProstateNormal	ProstateAdenoCa	-0.247067	0.000338624	-0.25
208030_s_at.13	208030_s_at	118	ADD1	adducin 1 (alpha)	4p16.3	ENSG00000087274	ADDA MGC3339 MGC44427	Homo_sapiens	TRUE	11	11	0	208030_s_at	ProstateNormal	ProstateAdenoCa	-0.264534	1.35639e-06	-0.25
238939_at.2	238939_at	118	ADD1	adducin 1 (alpha)	4p16.3	ENSG00000087274	ADDA MGC3339 MGC44427	Homo_sapiens	TRUE	11	0	0	238939_at	ProstateNormal	ProstateAdenoCa	0.393457	0.00879051	0.25
214736_s_at.17	214736_s_at	118	ADD1	adducin 1 (alpha)	4p16.3	ENSG00000087274	ADDA MGC3339 MGC44427	Homo_sapiens	TRUE	11	11	0	214736_s_at	SoftTissNormal	SoftTissMaligFibrousHistiocyt	-0.309138	0.000592126	-0.25
208030_s_at.14	208030_s_at	118	ADD1	adducin 1 (alpha)	4p16.3	ENSG00000087274	ADDA MGC3339 MGC44427	Homo_sapiens	TRUE	11	11	0	208030_s_at	SoftTissNormal	SoftTissMaligFibrousHistiocyt	-0.447573	3.05243e-06	-0.25
214736_s_at.18	214736_s_at	118	ADD1	adducin 1 (alpha)	4p16.3	ENSG00000087274	ADDA MGC3339 MGC44427	Homo_sapiens	TRUE	11	11	0	214736_s_at	SoftTissNormal	SoftTissOsteosarcoma	-0.285704	0.00104723	-0.25
214736_s_at.19	214736_s_at	118	ADD1	adducin 1 (alpha)	4p16.3	ENSG00000087274	ADDA MGC3339 MGC44427	Homo_sapiens	TRUE	11	11	0	214736_s_at	SpinalCordNormal	BrainGlioblastMultiform	0.411341	0.00369898	0.25
214736_s_at.20	214736_s_at	118	ADD1	adducin 1 (alpha)	4p16.3	ENSG00000087274	ADDA MGC3339 MGC44427	Homo_sapiens	TRUE	11	11	0	214736_s_at	SpleenNormal	AllFollicularLymphoma	-0.265566	0.000149827	-0.25
208030_s_at.15	208030_s_at	118	ADD1	adducin 1 (alpha)	4p16.3	ENSG00000087274	ADDA MGC3339 MGC44427	Homo_sapiens	TRUE	11	11	0	208030_s_at	SpleenNormal	AllFollicularLymphoma	-0.332106	5.83418e-05	-0.25
214736_s_at.21	214736_s_at	118	ADD1	adducin 1 (alpha)	4p16.3	ENSG00000087274	ADDA MGC3339 MGC44427	Homo_sapiens	TRUE	11	11	0	214736_s_at	SpleenNormal	AllLargeBCellLymphoma	-0.569221	1.49502e-11	-0.25
208030_s_at.16	208030_s_at	118	ADD1	adducin 1 (alpha)	4p16.3	ENSG00000087274	ADDA MGC3339 MGC44427	Homo_sapiens	TRUE	11	11	0	208030_s_at	SpleenNormal	AllLargeBCellLymphoma	-0.49349	4.08845e-09	-0.25
214726_x_at.11	214726_x_at	118	ADD1	adducin 1 (alpha)	4p16.3	ENSG00000087274	ADDA MGC3339 MGC44427	Homo_sapiens	TRUE	11	11	0	214726_x_at	SpleenNormal	AllMantleCellLymphoma	0.534341	0.000466135	0.25
214726_x_at.12	214726_x_at	118	ADD1	adducin 1 (alpha)	4p16.3	ENSG00000087274	ADDA MGC3339 MGC44427	Homo_sapiens	TRUE	11	11	0	214726_x_at	ThyroidGlandNormal	ThyroidGlandPapillFollicCa	0.340005	0.00975161	0.25
204119_s_at	204119_s_at	132	ADK	adenosine kinase	10q22|10q11-q24	ENSG00000156110	AK	Homo_sapiens	TRUE	11	11	0	204119_s_at	CerebellumNormal	BrainGlioblastMultiform	0.832496	9.02688e-05	0.25
204120_s_at	204120_s_at	132	ADK	adenosine kinase	10q22|10q11-q24	ENSG00000156110	AK	Homo_sapiens	TRUE	11	10	0	204120_s_at	CervixNormal	CervixSquamCellCa	0.766922	0.00208141	0.25
204119_s_at.1	204119_s_at	132	ADK	adenosine kinase	10q22|10q11-q24	ENSG00000156110	AK	Homo_sapiens	TRUE	11	11	0	204119_s_at	CervixNormal	CervixSquamCellCa	1.16886	1.59259e-06	0.25
204119_s_at.2	204119_s_at	132	ADK	adenosine kinase	10q22|10q11-q24	ENSG00000156110	AK	Homo_sapiens	TRUE	11	11	0	204119_s_at	ColonNormal	ColonAdenoCa	0.552689	5.10875e-15	0.25
204120_s_at.1	204120_s_at	132	ADK	adenosine kinase	10q22|10q11-q24	ENSG00000156110	AK	Homo_sapiens	TRUE	11	10	0	204120_s_at	ColonNormalEpithelCells.LCM	ColonMalignantEpithel.LCM	0.711871	0.00250732	0.25
204120_s_at.2	204120_s_at	132	ADK	adenosine kinase	10q22|10q11-q24	ENSG00000156110	AK	Homo_sapiens	TRUE	11	10	0	204120_s_at	EsophagusNormal	EsophagusAdenoCa	-0.606724	0.000154041	-0.25
204119_s_at.3	204119_s_at	132	ADK	adenosine kinase	10q22|10q11-q24	ENSG00000156110	AK	Homo_sapiens	TRUE	11	11	0	204119_s_at	EsophagusNormal	EsophagusAdenoCa	-0.932609	7.39175e-07	-0.25
204120_s_at.3	204120_s_at	132	ADK	adenosine kinase	10q22|10q11-q24	ENSG00000156110	AK	Homo_sapiens	TRUE	11	10	0	204120_s_at	KidneyNormal	KidneyClearCellCa	-0.735773	1.25225e-06	-0.25
204119_s_at.4	204119_s_at	132	ADK	adenosine kinase	10q22|10q11-q24	ENSG00000156110	AK	Homo_sapiens	TRUE	11	11	0	204119_s_at	KidneyNormal	KidneyClearCellCa	-0.863273	6.99754e-16	-0.25
239940_at	239940_at	132	ADK	adenosine kinase	10q22|10q11-q24	ENSG00000156110	AK	Homo_sapiens	TRUE	11	0	0	239940_at	KidneyNormal	KidneyClearCellCa	-0.233988	0.00456066	-0.25
239501_at	239501_at	132	ADK	adenosine kinase	10q22|10q11-q24	ENSG00000156110	AK	Homo_sapiens	TRUE	11	0	0	239501_at	KidneyNormal	KidneyClearCellCa	0.664767	0.00202132	0.25
204120_s_at.4	204120_s_at	132	ADK	adenosine kinase	10q22|10q11-q24	ENSG00000156110	AK	Homo_sapiens	TRUE	11	10	0	204120_s_at	KidneyNormal	KidneyRenalCellCa	-0.545316	0.000395354	-0.25
204119_s_at.5	204119_s_at	132	ADK	adenosine kinase	10q22|10q11-q24	ENSG00000156110	AK	Homo_sapiens	TRUE	11	11	0	204119_s_at	KidneyNormal	KidneyRenalCellCa	-0.574743	5.35257e-05	-0.25
204119_s_at.6	204119_s_at	132	ADK	adenosine kinase	10q22|10q11-q24	ENSG00000156110	AK	Homo_sapiens	TRUE	11	11	0	204119_s_at	KidneyNormal	KidneyWilmsTumor	-0.527345	0.00163067	-0.25
239940_at.1	239940_at	132	ADK	adenosine kinase	10q22|10q11-q24	ENSG00000156110	AK	Homo_sapiens	TRUE	11	0	0	239940_at	KidneyNormal	KidneyWilmsTumor	-0.637868	2.80241e-05	-0.25
204119_s_at.7	204119_s_at	132	ADK	adenosine kinase	10q22|10q11-q24	ENSG00000156110	AK	Homo_sapiens	TRUE	11	11	0	204119_s_at	LiverNormal	LiverHepatoCellCa	-0.860095	0.00151997	-0.25
239940_at.2	239940_at	132	ADK	adenosine kinase	10q22|10q11-q24	ENSG00000156110	AK	Homo_sapiens	TRUE	11	0	0	239940_at	LiverNormal	LiverHepatoCellCa	-0.465046	0.000941984	-0.25
204120_s_at.5	204120_s_at	132	ADK	adenosine kinase	10q22|10q11-q24	ENSG00000156110	AK	Homo_sapiens	TRUE	11	10	0	204120_s_at	LungNormal	LungAdenoCa	0.325425	0.00594029	0.25
204119_s_at.8	204119_s_at	132	ADK	adenosine kinase	10q22|10q11-q24	ENSG00000156110	AK	Homo_sapiens	TRUE	11	11	0	204119_s_at	LungNormal	LungAdenoCa	0.212255	0.00874272	0.25
204120_s_at.6	204120_s_at	132	ADK	adenosine kinase	10q22|10q11-q24	ENSG00000156110	AK	Homo_sapiens	TRUE	11	10	0	204120_s_at	LungNormalEpithel.LCM	LungAdenoEpithel.LCM	1.35107	0.00214665	0.25
204119_s_at.9	204119_s_at	132	ADK	adenosine kinase	10q22|10q11-q24	ENSG00000156110	AK	Homo_sapiens	TRUE	11	11	0	204119_s_at	LungNormalEpithel.LCM	LungAdenoEpithel.LCM	0.662218	0.00981622	0.25
204120_s_at.7	204120_s_at	132	ADK	adenosine kinase	10q22|10q11-q24	ENSG00000156110	AK	Homo_sapiens	TRUE	11	10	0	204120_s_at	LungNormalEpithel.LCM	LungMalignantEpithel.LCM	1.00811	0.00897574	0.25
239501_at.1	239501_at	132	ADK	adenosine kinase	10q22|10q11-q24	ENSG00000156110	AK	Homo_sapiens	TRUE	11	0	0	239501_at	LungNormalEpithel.LCM	LungMalignantEpithel.LCM	0.941015	0.00206015	0.25
204119_s_at.10	204119_s_at	132	ADK	adenosine kinase	10q22|10q11-q24	ENSG00000156110	AK	Homo_sapiens	TRUE	11	11	0	204119_s_at	LymphNodeNormal	LymphNodeInfDuctMet	0.422312	0.00214402	0.25
239940_at.3	239940_at	132	ADK	adenosine kinase	10q22|10q11-q24	ENSG00000156110	AK	Homo_sapiens	TRUE	11	0	0	239940_at	LymphNodeNormal	LymphNodeNonHodgkinDisease	0.288126	0.00121486	0.25
204120_s_at.8	204120_s_at	132	ADK	adenosine kinase	10q22|10q11-q24	ENSG00000156110	AK	Homo_sapiens	TRUE	11	10	0	204120_s_at	LymphocyteNormal	AllFollicularLymphoma	-0.56315	1.08031e-05	-0.25
204119_s_at.11	204119_s_at	132	ADK	adenosine kinase	10q22|10q11-q24	ENSG00000156110	AK	Homo_sapiens	TRUE	11	11	0	204119_s_at	LymphocyteNormal	AllFollicularLymphoma	-0.709596	2.96595e-13	-0.25
204120_s_at.9	204120_s_at	132	ADK	adenosine kinase	10q22|10q11-q24	ENSG00000156110	AK	Homo_sapiens	TRUE	11	10	0	204120_s_at	LymphocyteNormal	AllLargeBCellLymphoma	-0.619337	3.43914e-06	-0.25
204119_s_at.12	204119_s_at	132	ADK	adenosine kinase	10q22|10q11-q24	ENSG00000156110	AK	Homo_sapiens	TRUE	11	11	0	204119_s_at	LymphocyteNormal	AllLargeBCellLymphoma	-0.434169	1.14918e-06	-0.25
204120_s_at.10	204120_s_at	132	ADK	adenosine kinase	10q22|10q11-q24	ENSG00000156110	AK	Homo_sapiens	TRUE	11	10	0	204120_s_at	LymphocyteNormal	AllMantleCellLymphoma	-0.880823	0.00093977	-0.25
204119_s_at.13	204119_s_at	132	ADK	adenosine kinase	10q22|10q11-q24	ENSG00000156110	AK	Homo_sapiens	TRUE	11	11	0	204119_s_at	LymphocyteNormal	AllMantleCellLymphoma	-1.24485	1.46267e-08	-0.25
239940_at.4	239940_at	132	ADK	adenosine kinase	10q22|10q11-q24	ENSG00000156110	AK	Homo_sapiens	TRUE	11	0	0	239940_at	LymphocyteNormal	AllMycosisFungoides	-0.293038	0.00101611	-0.25
204120_s_at.11	204120_s_at	132	ADK	adenosine kinase	10q22|10q11-q24	ENSG00000156110	AK	Homo_sapiens	TRUE	11	10	0	204120_s_at	OvaryNormal	OvaryCa	0.950354	0.00204173	0.25
204119_s_at.14	204119_s_at	132	ADK	adenosine kinase	10q22|10q11-q24	ENSG00000156110	AK	Homo_sapiens	TRUE	11	11	0	204119_s_at	OvaryNormal	OvaryCa	1.10969	3.41909e-05	0.25
239940_at.5	239940_at	132	ADK	adenosine kinase	10q22|10q11-q24	ENSG00000156110	AK	Homo_sapiens	TRUE	11	0	0	239940_at	PancreasNormal	PancreasAdenoCa	-0.719165	2.62422e-11	-0.25
239501_at.2	239501_at	132	ADK	adenosine kinase	10q22|10q11-q24	ENSG00000156110	AK	Homo_sapiens	TRUE	11	0	0	239501_at	PancreasNormal	PancreasAdenoCa	-0.931228	9.03525e-05	-0.25
239940_at.6	239940_at	132	ADK	adenosine kinase	10q22|10q11-q24	ENSG00000156110	AK	Homo_sapiens	TRUE	11	0	0	239940_at	PancreasNormal	PancreasIsletCellCa	-0.930016	0.00320612	-0.25
239501_at.3	239501_at	132	ADK	adenosine kinase	10q22|10q11-q24	ENSG00000156110	AK	Homo_sapiens	TRUE	11	0	0	239501_at	PancreasNormal	PancreasIsletCellCa	-1.10024	0.00119136	-0.25
204119_s_at.15	204119_s_at	132	ADK	adenosine kinase	10q22|10q11-q24	ENSG00000156110	AK	Homo_sapiens	TRUE	11	11	0	204119_s_at	ProstateNormal	ProstateAdenoCa	0.240083	0.000324825	0.25
204120_s_at.12	204120_s_at	132	ADK	adenosine kinase	10q22|10q11-q24	ENSG00000156110	AK	Homo_sapiens	TRUE	11	10	0	204120_s_at	SkinNormal	MelanocytesMaligMelanoma	-1.1586	0.000750303	-0.25
204119_s_at.16	204119_s_at	132	ADK	adenosine kinase	10q22|10q11-q24	ENSG00000156110	AK	Homo_sapiens	TRUE	11	11	0	204119_s_at	SkinNormal	MelanocytesMaligMelanoma	-0.698884	0.00306518	-0.25
239501_at.4	239501_at	132	ADK	adenosine kinase	10q22|10q11-q24	ENSG00000156110	AK	Homo_sapiens	TRUE	11	0	0	239501_at	SoftTissNormal	SoftTissOsteosarcoma	1.44414	4.81117e-06	0.25
204120_s_at.13	204120_s_at	132	ADK	adenosine kinase	10q22|10q11-q24	ENSG00000156110	AK	Homo_sapiens	TRUE	11	10	0	204120_s_at	SpinalCordNormal	BrainGlioblastMultiform	-0.587066	0.00411594	-0.25
239940_at.7	239940_at	132	ADK	adenosine kinase	10q22|10q11-q24	ENSG00000156110	AK	Homo_sapiens	TRUE	11	0	0	239940_at	SpleenNormal	AllFollicularLymphoma	0.344753	0.00217417	0.25
204119_s_at.17	204119_s_at	132	ADK	adenosine kinase	10q22|10q11-q24	ENSG00000156110	AK	Homo_sapiens	TRUE	11	11	0	204119_s_at	SpleenNormal	AllLargeBCellLymphoma	0.363608	5.2878e-05	0.25
239940_at.8	239940_at	132	ADK	adenosine kinase	10q22|10q11-q24	ENSG00000156110	AK	Homo_sapiens	TRUE	11	0	0	239940_at	SpleenNormal	AllLargeBCellLymphoma	0.39211	0.000348401	0.25
204119_s_at.18	204119_s_at	132	ADK	adenosine kinase	10q22|10q11-q24	ENSG00000156110	AK	Homo_sapiens	TRUE	11	11	0	204119_s_at	SpleenNormal	AllMantleCellLymphoma	-0.447068	0.00299837	-0.25
204120_s_at.14	204120_s_at	132	ADK	adenosine kinase	10q22|10q11-q24	ENSG00000156110	AK	Homo_sapiens	TRUE	11	10	0	204120_s_at	ThyroidGlandNormal	ThyroidGlandPapillFollicCa	0.579986	0.00128924	0.25
204119_s_at.19	204119_s_at	132	ADK	adenosine kinase	10q22|10q11-q24	ENSG00000156110	AK	Homo_sapiens	TRUE	11	11	0	204119_s_at	ThyroidGlandNormal	ThyroidGlandPapillFollicCa	0.577574	0.000557017	0.25
235642_at	235642_at	148	ADRA1A	adrenergic, alpha-1A-, receptor	8p21-p11.2	ENSG00000120907	ADRA1C ADRA1L1 ALPHA1AAR	Homo_sapiens	TRUE	11	0	0	235642_at	BreastGigantomastia	BreastInfDucCa	-0.692698	0.00494352	-0.142857
237390_at	237390_at	148	ADRA1A	adrenergic, alpha-1A-, receptor	8p21-p11.2	ENSG00000120907	ADRA1C ADRA1L1 ALPHA1AAR	Homo_sapiens	TRUE	11	0	0	237390_at	BreastGigantomastia	BreastInfDucCa	-1.10592	0.00634029	-0.142857
235642_at.1	235642_at	148	ADRA1A	adrenergic, alpha-1A-, receptor	8p21-p11.2	ENSG00000120907	ADRA1C ADRA1L1 ALPHA1AAR	Homo_sapiens	TRUE	11	0	0	235642_at	BreastNormal	BreastInfDucCa	-0.770276	2.9011e-07	-0.142857
237390_at.1	237390_at	148	ADRA1A	adrenergic, alpha-1A-, receptor	8p21-p11.2	ENSG00000120907	ADRA1C ADRA1L1 ALPHA1AAR	Homo_sapiens	TRUE	11	0	0	237390_at	BreastNormal	BreastInfDucCa	-1.25206	5.60219e-08	-0.142857
235642_at.2	235642_at	148	ADRA1A	adrenergic, alpha-1A-, receptor	8p21-p11.2	ENSG00000120907	ADRA1C ADRA1L1 ALPHA1AAR	Homo_sapiens	TRUE	11	0	0	235642_at	BreastNormal	BreastInfLobCa	-0.852305	0.00380453	-0.142857
237390_at.2	237390_at	148	ADRA1A	adrenergic, alpha-1A-, receptor	8p21-p11.2	ENSG00000120907	ADRA1C ADRA1L1 ALPHA1AAR	Homo_sapiens	TRUE	11	0	0	237390_at	BreastNormal	BreastInfLobCa	-1.08936	0.00207739	-0.142857
235642_at.3	235642_at	148	ADRA1A	adrenergic, alpha-1A-, receptor	8p21-p11.2	ENSG00000120907	ADRA1C ADRA1L1 ALPHA1AAR	Homo_sapiens	TRUE	11	0	0	235642_at	BreastNormalCancerPatients	BreastInfDucCa	-0.609603	0.000425594	-0.142857
237390_at.3	237390_at	148	ADRA1A	adrenergic, alpha-1A-, receptor	8p21-p11.2	ENSG00000120907	ADRA1C ADRA1L1 ALPHA1AAR	Homo_sapiens	TRUE	11	0	0	237390_at	BreastNormalCancerPatients	BreastInfDucCa	-1.00424	8.93962e-05	-0.142857
237390_at.4	237390_at	148	ADRA1A	adrenergic, alpha-1A-, receptor	8p21-p11.2	ENSG00000120907	ADRA1C ADRA1L1 ALPHA1AAR	Homo_sapiens	TRUE	11	0	0	237390_at	CervixNormal	CervixSquamCellCa	-1.64556	2.34077e-05	-0.142857
235642_at.4	235642_at	148	ADRA1A	adrenergic, alpha-1A-, receptor	8p21-p11.2	ENSG00000120907	ADRA1C ADRA1L1 ALPHA1AAR	Homo_sapiens	TRUE	11	0	0	235642_at	ColonNormal	ColonAdenoCa	-0.469714	0.00490205	-0.142857
237390_at.5	237390_at	148	ADRA1A	adrenergic, alpha-1A-, receptor	8p21-p11.2	ENSG00000120907	ADRA1C ADRA1L1 ALPHA1AAR	Homo_sapiens	TRUE	11	0	0	237390_at	ColonNormal	ColonAdenoCa	-0.78358	1.67397e-05	-0.142857
211489_at	211489_at	148	ADRA1A	adrenergic, alpha-1A-, receptor	8p21-p11.2	ENSG00000120907	ADRA1C ADRA1L1 ALPHA1AAR	Homo_sapiens	TRUE	11	11	0	211489_at	ColonNormalEpithelCells.LCM	ColonMalignantEpithel.LCM	-0.703772	0.00704676	-0.142857
211489_at.1	211489_at	148	ADRA1A	adrenergic, alpha-1A-, receptor	8p21-p11.2	ENSG00000120907	ADRA1C ADRA1L1 ALPHA1AAR	Homo_sapiens	TRUE	11	11	0	211489_at	LiverNormal	LiverHepatoCellCa	-1.58341	9.37677e-06	-0.142857
211491_at	211491_at	148	ADRA1A	adrenergic, alpha-1A-, receptor	8p21-p11.2	ENSG00000120907	ADRA1C ADRA1L1 ALPHA1AAR	Homo_sapiens	TRUE	11	11	0	211491_at	LiverNormal	LiverHepatoCellCa	-1.28016	0.000224429	-0.142857
211492_s_at	211492_s_at	148	ADRA1A	adrenergic, alpha-1A-, receptor	8p21-p11.2	ENSG00000120907	ADRA1C ADRA1L1 ALPHA1AAR	Homo_sapiens	TRUE	11	11	0	211492_s_at	LiverNormal	LiverHepatoCellCa	-1.66697	4.42484e-05	-0.142857
243146_at	243146_at	148	ADRA1A	adrenergic, alpha-1A-, receptor	8p21-p11.2	ENSG00000120907	ADRA1C ADRA1L1 ALPHA1AAR	Homo_sapiens	TRUE	11	0	0	243146_at	LiverNormal	LiverHepatoCellCa	-2.32839	5.24499e-05	-0.142857
235642_at.5	235642_at	148	ADRA1A	adrenergic, alpha-1A-, receptor	8p21-p11.2	ENSG00000120907	ADRA1C ADRA1L1 ALPHA1AAR	Homo_sapiens	TRUE	11	0	0	235642_at	LiverNormal	LiverHepatoCellCa	-2.42217	1.11358e-07	-0.142857
237390_at.6	237390_at	148	ADRA1A	adrenergic, alpha-1A-, receptor	8p21-p11.2	ENSG00000120907	ADRA1C ADRA1L1 ALPHA1AAR	Homo_sapiens	TRUE	11	0	0	237390_at	LiverNormal	LiverHepatoCellCa	-3.52142	3.05979e-06	-0.142857
235642_at.6	235642_at	148	ADRA1A	adrenergic, alpha-1A-, receptor	8p21-p11.2	ENSG00000120907	ADRA1C ADRA1L1 ALPHA1AAR	Homo_sapiens	TRUE	11	0	0	235642_at	LungNormal	LungAdenoCa	-1.11204	2.71079e-08	-0.142857
237390_at.7	237390_at	148	ADRA1A	adrenergic, alpha-1A-, receptor	8p21-p11.2	ENSG00000120907	ADRA1C ADRA1L1 ALPHA1AAR	Homo_sapiens	TRUE	11	0	0	237390_at	LungNormal	LungAdenoCa	-2.01347	2.7135e-14	-0.142857
235642_at.7	235642_at	148	ADRA1A	adrenergic, alpha-1A-, receptor	8p21-p11.2	ENSG00000120907	ADRA1C ADRA1L1 ALPHA1AAR	Homo_sapiens	TRUE	11	0	0	235642_at	LungNormal	LungLargeCellCa	-0.673197	0.00736131	-0.142857
237390_at.8	237390_at	148	ADRA1A	adrenergic, alpha-1A-, receptor	8p21-p11.2	ENSG00000120907	ADRA1C ADRA1L1 ALPHA1AAR	Homo_sapiens	TRUE	11	0	0	237390_at	LungNormal	LungLargeCellCa	-2.03236	0.000309829	-0.142857
211492_s_at.1	211492_s_at	148	ADRA1A	adrenergic, alpha-1A-, receptor	8p21-p11.2	ENSG00000120907	ADRA1C ADRA1L1 ALPHA1AAR	Homo_sapiens	TRUE	11	11	0	211492_s_at	LungNormal	LungSquamCellCa	-0.589193	0.00340944	-0.142857
235642_at.8	235642_at	148	ADRA1A	adrenergic, alpha-1A-, receptor	8p21-p11.2	ENSG00000120907	ADRA1C ADRA1L1 ALPHA1AAR	Homo_sapiens	TRUE	11	0	0	235642_at	LungNormal	LungSquamCellCa	-1.49927	1.30088e-12	-0.142857
237390_at.9	237390_at	148	ADRA1A	adrenergic, alpha-1A-, receptor	8p21-p11.2	ENSG00000120907	ADRA1C ADRA1L1 ALPHA1AAR	Homo_sapiens	TRUE	11	0	0	237390_at	LungNormal	LungSquamCellCa	-2.11594	1.06172e-15	-0.142857
211490_at	211490_at	148	ADRA1A	adrenergic, alpha-1A-, receptor	8p21-p11.2	ENSG00000120907	ADRA1C ADRA1L1 ALPHA1AAR	Homo_sapiens	TRUE	11	7	0	211490_at	LungNormalEpithel.LCM	LungAdenoEpithel.LCM	-0.876679	0.000145856	-0.142857
243146_at.1	243146_at	148	ADRA1A	adrenergic, alpha-1A-, receptor	8p21-p11.2	ENSG00000120907	ADRA1C ADRA1L1 ALPHA1AAR	Homo_sapiens	TRUE	11	0	0	243146_at	LungNormalEpithel.LCM	LungAdenoEpithel.LCM	-1.78662	0.00407051	-0.142857
211490_at.1	211490_at	148	ADRA1A	adrenergic, alpha-1A-, receptor	8p21-p11.2	ENSG00000120907	ADRA1C ADRA1L1 ALPHA1AAR	Homo_sapiens	TRUE	11	7	0	211490_at	LungNormalEpithel.LCM	LungMalignantEpithel.LCM	-0.872358	8.5766e-05	-0.142857
243146_at.2	243146_at	148	ADRA1A	adrenergic, alpha-1A-, receptor	8p21-p11.2	ENSG00000120907	ADRA1C ADRA1L1 ALPHA1AAR	Homo_sapiens	TRUE	11	0	0	243146_at	LungNormalEpithel.LCM	LungMalignantEpithel.LCM	-1.78174	0.000677258	-0.142857
235642_at.9	235642_at	148	ADRA1A	adrenergic, alpha-1A-, receptor	8p21-p11.2	ENSG00000120907	ADRA1C ADRA1L1 ALPHA1AAR	Homo_sapiens	TRUE	11	0	0	235642_at	LymphNodeNormal	LymphNodeAdenoCaMet	-1.48118	0.000155572	-0.142857
237390_at.10	237390_at	148	ADRA1A	adrenergic, alpha-1A-, receptor	8p21-p11.2	ENSG00000120907	ADRA1C ADRA1L1 ALPHA1AAR	Homo_sapiens	TRUE	11	0	0	237390_at	LymphNodeNormal	LymphNodeAdenoCaMet	-1.91558	0.000341341	-0.142857
237390_at.11	237390_at	148	ADRA1A	adrenergic, alpha-1A-, receptor	8p21-p11.2	ENSG00000120907	ADRA1C ADRA1L1 ALPHA1AAR	Homo_sapiens	TRUE	11	0	0	237390_at	LymphNodeNormal	LymphNodeHodgkinDisease	-2.18406	6.63408e-05	-0.142857
235642_at.10	235642_at	148	ADRA1A	adrenergic, alpha-1A-, receptor	8p21-p11.2	ENSG00000120907	ADRA1C ADRA1L1 ALPHA1AAR	Homo_sapiens	TRUE	11	0	0	235642_at	LymphNodeNormal	LymphNodeInfDuctMet	-1.26612	0.00243601	-0.142857
237390_at.12	237390_at	148	ADRA1A	adrenergic, alpha-1A-, receptor	8p21-p11.2	ENSG00000120907	ADRA1C ADRA1L1 ALPHA1AAR	Homo_sapiens	TRUE	11	0	0	237390_at	LymphNodeNormal	LymphNodeInfDuctMet	-2.17722	2.07203e-05	-0.142857
235642_at.11	235642_at	148	ADRA1A	adrenergic, alpha-1A-, receptor	8p21-p11.2	ENSG00000120907	ADRA1C ADRA1L1 ALPHA1AAR	Homo_sapiens	TRUE	11	0	0	235642_at	LymphNodeNormal	LymphNodeMaligMelanoMet	-1.79248	0.000803223	-0.142857
237390_at.13	237390_at	148	ADRA1A	adrenergic, alpha-1A-, receptor	8p21-p11.2	ENSG00000120907	ADRA1C ADRA1L1 ALPHA1AAR	Homo_sapiens	TRUE	11	0	0	237390_at	LymphNodeNormal	LymphNodeNonHodgkinDisease	-1.4887	0.00017479	-0.142857
235642_at.12	235642_at	148	ADRA1A	adrenergic, alpha-1A-, receptor	8p21-p11.2	ENSG00000120907	ADRA1C ADRA1L1 ALPHA1AAR	Homo_sapiens	TRUE	11	0	0	235642_at	LymphNodeNormal	LymphNodeSquamCellCaMet	-1.33101	0.000170517	-0.142857
237390_at.14	237390_at	148	ADRA1A	adrenergic, alpha-1A-, receptor	8p21-p11.2	ENSG00000120907	ADRA1C ADRA1L1 ALPHA1AAR	Homo_sapiens	TRUE	11	0	0	237390_at	LymphNodeNormal	LymphNodeSquamCellCaMet	-2.03111	6.96765e-06	-0.142857
211489_at.2	211489_at	148	ADRA1A	adrenergic, alpha-1A-, receptor	8p21-p11.2	ENSG00000120907	ADRA1C ADRA1L1 ALPHA1AAR	Homo_sapiens	TRUE	11	11	0	211489_at	LymphocyteNormal	AllFollicularLymphoma	0.4757	9.35599e-05	0.142857
235642_at.13	235642_at	148	ADRA1A	adrenergic, alpha-1A-, receptor	8p21-p11.2	ENSG00000120907	ADRA1C ADRA1L1 ALPHA1AAR	Homo_sapiens	TRUE	11	0	0	235642_at	LymphocyteNormal	AllFollicularLymphoma	0.86469	3.07792e-07	0.142857
237390_at.15	237390_at	148	ADRA1A	adrenergic, alpha-1A-, receptor	8p21-p11.2	ENSG00000120907	ADRA1C ADRA1L1 ALPHA1AAR	Homo_sapiens	TRUE	11	0	0	237390_at	LymphocyteNormal	AllFollicularLymphoma	0.95603	2.31153e-05	0.142857
211489_at.3	211489_at	148	ADRA1A	adrenergic, alpha-1A-, receptor	8p21-p11.2	ENSG00000120907	ADRA1C ADRA1L1 ALPHA1AAR	Homo_sapiens	TRUE	11	11	0	211489_at	LymphocyteNormal	AllLargeBCellLymphoma	0.534549	3.14932e-07	0.142857
211490_at.2	211490_at	148	ADRA1A	adrenergic, alpha-1A-, receptor	8p21-p11.2	ENSG00000120907	ADRA1C ADRA1L1 ALPHA1AAR	Homo_sapiens	TRUE	11	7	0	211490_at	LymphocyteNormal	AllLargeBCellLymphoma	0.40813	0.00228497	0.142857
243146_at.3	243146_at	148	ADRA1A	adrenergic, alpha-1A-, receptor	8p21-p11.2	ENSG00000120907	ADRA1C ADRA1L1 ALPHA1AAR	Homo_sapiens	TRUE	11	0	0	243146_at	LymphocyteNormal	AllLargeBCellLymphoma	0.856041	0.000490163	0.142857
211489_at.4	211489_at	148	ADRA1A	adrenergic, alpha-1A-, receptor	8p21-p11.2	ENSG00000120907	ADRA1C ADRA1L1 ALPHA1AAR	Homo_sapiens	TRUE	11	11	0	211489_at	LymphocyteNormal	AllMantleCellLymphoma	0.739158	0.00115047	0.142857
211492_s_at.2	211492_s_at	148	ADRA1A	adrenergic, alpha-1A-, receptor	8p21-p11.2	ENSG00000120907	ADRA1C ADRA1L1 ALPHA1AAR	Homo_sapiens	TRUE	11	11	0	211492_s_at	LymphocyteNormal	AllMycosisFungoides	-0.986768	0.00150027	-0.142857
235642_at.14	235642_at	148	ADRA1A	adrenergic, alpha-1A-, receptor	8p21-p11.2	ENSG00000120907	ADRA1C ADRA1L1 ALPHA1AAR	Homo_sapiens	TRUE	11	0	0	235642_at	LymphocyteNormal	AllMycosisFungoides	0.50612	0.000755584	0.142857
211490_at.3	211490_at	148	ADRA1A	adrenergic, alpha-1A-, receptor	8p21-p11.2	ENSG00000120907	ADRA1C ADRA1L1 ALPHA1AAR	Homo_sapiens	TRUE	11	7	0	211490_at	OvaryNormal	OvaryCa	-0.526566	0.0065611	-0.142857
211489_at.5	211489_at	148	ADRA1A	adrenergic, alpha-1A-, receptor	8p21-p11.2	ENSG00000120907	ADRA1C ADRA1L1 ALPHA1AAR	Homo_sapiens	TRUE	11	11	0	211489_at	PancreasNormal	PancreasAdenoCa	-0.527483	0.000115499	-0.142857
211490_at.4	211490_at	148	ADRA1A	adrenergic, alpha-1A-, receptor	8p21-p11.2	ENSG00000120907	ADRA1C ADRA1L1 ALPHA1AAR	Homo_sapiens	TRUE	11	7	0	211490_at	PancreasNormal	PancreasAdenoCa	-0.907873	2.69617e-05	-0.142857
211492_s_at.3	211492_s_at	148	ADRA1A	adrenergic, alpha-1A-, receptor	8p21-p11.2	ENSG00000120907	ADRA1C ADRA1L1 ALPHA1AAR	Homo_sapiens	TRUE	11	11	0	211492_s_at	PancreasNormal	PancreasAdenoCa	-0.943446	0.000383952	-0.142857
211490_at.5	211490_at	148	ADRA1A	adrenergic, alpha-1A-, receptor	8p21-p11.2	ENSG00000120907	ADRA1C ADRA1L1 ALPHA1AAR	Homo_sapiens	TRUE	11	7	0	211490_at	PancreasNormal	PancreasIsletCellCa	-1.18838	0.00125654	-0.142857
211489_at.6	211489_at	148	ADRA1A	adrenergic, alpha-1A-, receptor	8p21-p11.2	ENSG00000120907	ADRA1C ADRA1L1 ALPHA1AAR	Homo_sapiens	TRUE	11	11	0	211489_at	ProstateNormal	ProstateAdenoCa	-0.326373	0.0087314	-0.142857
243146_at.4	243146_at	148	ADRA1A	adrenergic, alpha-1A-, receptor	8p21-p11.2	ENSG00000120907	ADRA1C ADRA1L1 ALPHA1AAR	Homo_sapiens	TRUE	11	0	0	243146_at	ProstateNormal	ProstateAdenoCa	-0.736916	0.00456864	-0.142857
235642_at.15	235642_at	148	ADRA1A	adrenergic, alpha-1A-, receptor	8p21-p11.2	ENSG00000120907	ADRA1C ADRA1L1 ALPHA1AAR	Homo_sapiens	TRUE	11	0	0	235642_at	ProstateNormal	ProstateAdenoCa	-1.23958	3.8458e-12	-0.142857
237390_at.16	237390_at	148	ADRA1A	adrenergic, alpha-1A-, receptor	8p21-p11.2	ENSG00000120907	ADRA1C ADRA1L1 ALPHA1AAR	Homo_sapiens	TRUE	11	0	0	237390_at	ProstateNormal	ProstateAdenoCa	-2.32471	3.56622e-16	-0.142857
235642_at.16	235642_at	148	ADRA1A	adrenergic, alpha-1A-, receptor	8p21-p11.2	ENSG00000120907	ADRA1C ADRA1L1 ALPHA1AAR	Homo_sapiens	TRUE	11	0	0	235642_at	ProstateNormalEpithel.LCM	ProstateBenHypertrEpithel.LCM	0.901704	0.00852736	0.142857
237390_at.17	237390_at	148	ADRA1A	adrenergic, alpha-1A-, receptor	8p21-p11.2	ENSG00000120907	ADRA1C ADRA1L1 ALPHA1AAR	Homo_sapiens	TRUE	11	0	0	237390_at	SkinNormal	MelanocytesMaligMelanoma	-2.0792	0.00419535	-0.142857
211489_at.7	211489_at	148	ADRA1A	adrenergic, alpha-1A-, receptor	8p21-p11.2	ENSG00000120907	ADRA1C ADRA1L1 ALPHA1AAR	Homo_sapiens	TRUE	11	11	0	211489_at	SoftTissNormal	SoftTissMaligFibrousHistiocyt	-0.57872	0.00202508	-0.142857
235642_at.17	235642_at	148	ADRA1A	adrenergic, alpha-1A-, receptor	8p21-p11.2	ENSG00000120907	ADRA1C ADRA1L1 ALPHA1AAR	Homo_sapiens	TRUE	11	0	0	235642_at	SoftTissNormal	SoftTissMaligFibrousHistiocyt	-1.81365	3.53844e-06	-0.142857
237390_at.18	237390_at	148	ADRA1A	adrenergic, alpha-1A-, receptor	8p21-p11.2	ENSG00000120907	ADRA1C ADRA1L1 ALPHA1AAR	Homo_sapiens	TRUE	11	0	0	237390_at	SoftTissNormal	SoftTissMaligFibrousHistiocyt	-3.5806	1.24012e-09	-0.142857
237390_at.19	237390_at	148	ADRA1A	adrenergic, alpha-1A-, receptor	8p21-p11.2	ENSG00000120907	ADRA1C ADRA1L1 ALPHA1AAR	Homo_sapiens	TRUE	11	0	0	237390_at	SoftTissNormal	SoftTissOsteosarcoma	-3.12457	0.00250812	-0.142857
211489_at.8	211489_at	148	ADRA1A	adrenergic, alpha-1A-, receptor	8p21-p11.2	ENSG00000120907	ADRA1C ADRA1L1 ALPHA1AAR	Homo_sapiens	TRUE	11	11	0	211489_at	SoftTissNormal	SoftTissSarcoma	-1.57132	0.00516301	-0.142857
235642_at.18	235642_at	148	ADRA1A	adrenergic, alpha-1A-, receptor	8p21-p11.2	ENSG00000120907	ADRA1C ADRA1L1 ALPHA1AAR	Homo_sapiens	TRUE	11	0	0	235642_at	SoftTissNormal	SoftTissSarcoma	-1.85613	0.0008068	-0.142857
237390_at.20	237390_at	148	ADRA1A	adrenergic, alpha-1A-, receptor	8p21-p11.2	ENSG00000120907	ADRA1C ADRA1L1 ALPHA1AAR	Homo_sapiens	TRUE	11	0	0	237390_at	SoftTissNormal	SoftTissSarcoma	-3.49211	5.66858e-05	-0.142857
235642_at.19	235642_at	148	ADRA1A	adrenergic, alpha-1A-, receptor	8p21-p11.2	ENSG00000120907	ADRA1C ADRA1L1 ALPHA1AAR	Homo_sapiens	TRUE	11	0	0	235642_at	SoftTissNormal	SoftTissueNormalMalign	-0.844633	0.000395284	-0.142857
237390_at.21	237390_at	148	ADRA1A	adrenergic, alpha-1A-, receptor	8p21-p11.2	ENSG00000120907	ADRA1C ADRA1L1 ALPHA1AAR	Homo_sapiens	TRUE	11	0	0	237390_at	SoftTissNormal	SoftTissueNormalMalign	-1.1713	0.000270534	-0.142857
235642_at.20	235642_at	148	ADRA1A	adrenergic, alpha-1A-, receptor	8p21-p11.2	ENSG00000120907	ADRA1C ADRA1L1 ALPHA1AAR	Homo_sapiens	TRUE	11	0	0	235642_at	SpleenNormal	AllFollicularLymphoma	-0.979018	1.86442e-05	-0.142857
237390_at.22	237390_at	148	ADRA1A	adrenergic, alpha-1A-, receptor	8p21-p11.2	ENSG00000120907	ADRA1C ADRA1L1 ALPHA1AAR	Homo_sapiens	TRUE	11	0	0	237390_at	SpleenNormal	AllFollicularLymphoma	-2.96385	4.96074e-17	-0.142857
211490_at.6	211490_at	148	ADRA1A	adrenergic, alpha-1A-, receptor	8p21-p11.2	ENSG00000120907	ADRA1C ADRA1L1 ALPHA1AAR	Homo_sapiens	TRUE	11	7	0	211490_at	SpleenNormal	AllLargeBCellLymphoma	0.586108	0.00495798	0.142857
235642_at.21	235642_at	148	ADRA1A	adrenergic, alpha-1A-, receptor	8p21-p11.2	ENSG00000120907	ADRA1C ADRA1L1 ALPHA1AAR	Homo_sapiens	TRUE	11	0	0	235642_at	SpleenNormal	AllLargeBCellLymphoma	-1.54943	2.46159e-10	-0.142857
237390_at.23	237390_at	148	ADRA1A	adrenergic, alpha-1A-, receptor	8p21-p11.2	ENSG00000120907	ADRA1C ADRA1L1 ALPHA1AAR	Homo_sapiens	TRUE	11	0	0	237390_at	SpleenNormal	AllLargeBCellLymphoma	-3.64051	1.08136e-23	-0.142857
235642_at.22	235642_at	148	ADRA1A	adrenergic, alpha-1A-, receptor	8p21-p11.2	ENSG00000120907	ADRA1C ADRA1L1 ALPHA1AAR	Homo_sapiens	TRUE	11	0	0	235642_at	SpleenNormal	AllMantleCellLymphoma	-1.91109	0.00046933	-0.142857
237390_at.24	237390_at	148	ADRA1A	adrenergic, alpha-1A-, receptor	8p21-p11.2	ENSG00000120907	ADRA1C ADRA1L1 ALPHA1AAR	Homo_sapiens	TRUE	11	0	0	237390_at	SpleenNormal	AllMantleCellLymphoma	-3.4765	5.28546e-07	-0.142857
235642_at.23	235642_at	148	ADRA1A	adrenergic, alpha-1A-, receptor	8p21-p11.2	ENSG00000120907	ADRA1C ADRA1L1 ALPHA1AAR	Homo_sapiens	TRUE	11	0	0	235642_at	ThymusNormal	AllMycosisFungoides	0.762931	8.08526e-05	0.142857
211492_s_at.4	211492_s_at	148	ADRA1A	adrenergic, alpha-1A-, receptor	8p21-p11.2	ENSG00000120907	ADRA1C ADRA1L1 ALPHA1AAR	Homo_sapiens	TRUE	11	11	0	211492_s_at	ThyroidGlandNormal	ThyroidGlandPapillFollicCa	1.04892	0.00810856	0.142857
205423_at	205423_at	162	AP1B1	adaptor-related protein complex 1, beta 1 subunit	22q12|22q12.2	ENSG00000100280	ADTB1 AP105A BAM22 CLAPB2	Homo_sapiens	TRUE	11	11	0	205423_at	BreastNormal	BreastInfDucCa	0.230663	0.00532858	1
205423_at.1	205423_at	162	AP1B1	adaptor-related protein complex 1, beta 1 subunit	22q12|22q12.2	ENSG00000100280	ADTB1 AP105A BAM22 CLAPB2	Homo_sapiens	TRUE	11	11	0	205423_at	ColonNormal	ColonAdenoCa	-0.22145	0.00208752	-1
205423_at.2	205423_at	162	AP1B1	adaptor-related protein complex 1, beta 1 subunit	22q12|22q12.2	ENSG00000100280	ADTB1 AP105A BAM22 CLAPB2	Homo_sapiens	TRUE	11	11	0	205423_at	KidneyNormal	KidneyClearCellCa	0.470747	1.03603e-05	1
205423_at.3	205423_at	162	AP1B1	adaptor-related protein complex 1, beta 1 subunit	22q12|22q12.2	ENSG00000100280	ADTB1 AP105A BAM22 CLAPB2	Homo_sapiens	TRUE	11	11	0	205423_at	KidneyNormal	KidneyRenalCellCa	0.592195	3.5665e-05	1
205423_at.4	205423_at	162	AP1B1	adaptor-related protein complex 1, beta 1 subunit	22q12|22q12.2	ENSG00000100280	ADTB1 AP105A BAM22 CLAPB2	Homo_sapiens	TRUE	11	11	0	205423_at	LungNormal	LungSquamCellCa	0.254875	0.00347482	1
205423_at.5	205423_at	162	AP1B1	adaptor-related protein complex 1, beta 1 subunit	22q12|22q12.2	ENSG00000100280	ADTB1 AP105A BAM22 CLAPB2	Homo_sapiens	TRUE	11	11	0	205423_at	LymphNodeNormal	LymphNodeHodgkinDisease	0.585617	0.000614887	1
205423_at.6	205423_at	162	AP1B1	adaptor-related protein complex 1, beta 1 subunit	22q12|22q12.2	ENSG00000100280	ADTB1 AP105A BAM22 CLAPB2	Homo_sapiens	TRUE	11	11	0	205423_at	LymphNodeNormal	LymphNodeNonHodgkinDisease	0.504494	0.00132964	1
205423_at.7	205423_at	162	AP1B1	adaptor-related protein complex 1, beta 1 subunit	22q12|22q12.2	ENSG00000100280	ADTB1 AP105A BAM22 CLAPB2	Homo_sapiens	TRUE	11	11	0	205423_at	LymphocyteNormal	AllFollicularLymphoma	0.545469	1.39344e-09	1
205423_at.8	205423_at	162	AP1B1	adaptor-related protein complex 1, beta 1 subunit	22q12|22q12.2	ENSG00000100280	ADTB1 AP105A BAM22 CLAPB2	Homo_sapiens	TRUE	11	11	0	205423_at	LymphocyteNormal	AllLargeBCellLymphoma	0.394794	3.31074e-05	1
205423_at.9	205423_at	162	AP1B1	adaptor-related protein complex 1, beta 1 subunit	22q12|22q12.2	ENSG00000100280	ADTB1 AP105A BAM22 CLAPB2	Homo_sapiens	TRUE	11	11	0	205423_at	LymphocyteNormal	AllMantleCellLymphoma	0.833135	2.51718e-05	1
205423_at.10	205423_at	162	AP1B1	adaptor-related protein complex 1, beta 1 subunit	22q12|22q12.2	ENSG00000100280	ADTB1 AP105A BAM22 CLAPB2	Homo_sapiens	TRUE	11	11	0	205423_at	PancreasNormal	PancreasAdenoCa	-0.338635	0.0012245	-1
205423_at.11	205423_at	162	AP1B1	adaptor-related protein complex 1, beta 1 subunit	22q12|22q12.2	ENSG00000100280	ADTB1 AP105A BAM22 CLAPB2	Homo_sapiens	TRUE	11	11	0	205423_at	PancreasNormal	PancreasIsletCellCa	-0.631299	0.00394239	-1
205423_at.12	205423_at	162	AP1B1	adaptor-related protein complex 1, beta 1 subunit	22q12|22q12.2	ENSG00000100280	ADTB1 AP105A BAM22 CLAPB2	Homo_sapiens	TRUE	11	11	0	205423_at	SoftTissNormal	SoftTissMaligFibrousHistiocyt	0.595833	0.000130917	1
205423_at.13	205423_at	162	AP1B1	adaptor-related protein complex 1, beta 1 subunit	22q12|22q12.2	ENSG00000100280	ADTB1 AP105A BAM22 CLAPB2	Homo_sapiens	TRUE	11	11	0	205423_at	SpleenNormal	AllFollicularLymphoma	0.444909	5.01783e-06	1
205423_at.14	205423_at	162	AP1B1	adaptor-related protein complex 1, beta 1 subunit	22q12|22q12.2	ENSG00000100280	ADTB1 AP105A BAM22 CLAPB2	Homo_sapiens	TRUE	11	11	0	205423_at	SpleenNormal	AllLargeBCellLymphoma	0.294233	0.0042507	1
205423_at.15	205423_at	162	AP1B1	adaptor-related protein complex 1, beta 1 subunit	22q12|22q12.2	ENSG00000100280	ADTB1 AP105A BAM22 CLAPB2	Homo_sapiens	TRUE	11	11	0	205423_at	SpleenNormal	AllMantleCellLymphoma	0.732575	8.85032e-05	1
205423_at.16	205423_at	162	AP1B1	adaptor-related protein complex 1, beta 1 subunit	22q12|22q12.2	ENSG00000100280	ADTB1 AP105A BAM22 CLAPB2	Homo_sapiens	TRUE	11	11	0	205423_at	StomachNormal	StomachAdenoCa	0.257587	0.00374912	1
225771_at	225771_at	164	AP1G1	adaptor-related protein complex 1, gamma 1 subunit	16q23	ENSG00000166747	ADTG CLAPG1 MGC18255	Homo_sapiens	TRUE	11	11	0	225771_at	BreastNormalEpithel.LCM	BreastMalignantEpithel.LCM	-0.540143	0.00788523	-0.25
241294_at	241294_at	164	AP1G1	adaptor-related protein complex 1, gamma 1 subunit	16q23	ENSG00000166747	ADTG CLAPG1 MGC18255	Homo_sapiens	TRUE	11	0	0	241294_at	BreastNormalEpithel.LCM	BreastMalignantEpithel.LCM	-0.659699	0.00319779	-0.25
241294_at.1	241294_at	164	AP1G1	adaptor-related protein complex 1, gamma 1 subunit	16q23	ENSG00000166747	ADTG CLAPG1 MGC18255	Homo_sapiens	TRUE	11	0	0	241294_at	CerebellumNormal	BrainGlioblastMultiform	-0.488472	5.14595e-05	-0.25
203350_at	203350_at	164	AP1G1	adaptor-related protein complex 1, gamma 1 subunit	16q23	ENSG00000166747	ADTG CLAPG1 MGC18255	Homo_sapiens	TRUE	11	9	0	203350_at	CervixNormal	CervixSquamCellCa	0.827195	1.80679e-05	0.25
225771_at.1	225771_at	164	AP1G1	adaptor-related protein complex 1, gamma 1 subunit	16q23	ENSG00000166747	ADTG CLAPG1 MGC18255	Homo_sapiens	TRUE	11	11	0	225771_at	CervixNormal	CervixSquamCellCa	0.181022	0.0077905	0.25
203350_at.1	203350_at	164	AP1G1	adaptor-related protein complex 1, gamma 1 subunit	16q23	ENSG00000166747	ADTG CLAPG1 MGC18255	Homo_sapiens	TRUE	11	9	0	203350_at	KidneyNormal	KidneyClearCellCa	-0.558549	0.000276907	-0.25
225771_at.2	225771_at	164	AP1G1	adaptor-related protein complex 1, gamma 1 subunit	16q23	ENSG00000166747	ADTG CLAPG1 MGC18255	Homo_sapiens	TRUE	11	11	0	225771_at	KidneyNormal	KidneyClearCellCa	-0.208128	8.85092e-05	-0.25
225771_at.3	225771_at	164	AP1G1	adaptor-related protein complex 1, gamma 1 subunit	16q23	ENSG00000166747	ADTG CLAPG1 MGC18255	Homo_sapiens	TRUE	11	11	0	225771_at	KidneyNormal	KidneyWilmsTumor	-0.6217	0.000571108	-0.25
203350_at.2	203350_at	164	AP1G1	adaptor-related protein complex 1, gamma 1 subunit	16q23	ENSG00000166747	ADTG CLAPG1 MGC18255	Homo_sapiens	TRUE	11	9	0	203350_at	LungNormal	LungAdenoCa	0.395518	0.000149016	0.25
203350_at.3	203350_at	164	AP1G1	adaptor-related protein complex 1, gamma 1 subunit	16q23	ENSG00000166747	ADTG CLAPG1 MGC18255	Homo_sapiens	TRUE	11	9	0	203350_at	LungNormal	LungSmallCellLungCa	0.685887	1.93257e-07	0.25
203350_at.4	203350_at	164	AP1G1	adaptor-related protein complex 1, gamma 1 subunit	16q23	ENSG00000166747	ADTG CLAPG1 MGC18255	Homo_sapiens	TRUE	11	9	0	203350_at	LungNormal	LungSquamCellCa	0.327621	0.00990531	0.25
225771_at.4	225771_at	164	AP1G1	adaptor-related protein complex 1, gamma 1 subunit	16q23	ENSG00000166747	ADTG CLAPG1 MGC18255	Homo_sapiens	TRUE	11	11	0	225771_at	LungNormal	LungSquamCellCa	-0.147796	0.00727951	-0.25
203350_at.5	203350_at	164	AP1G1	adaptor-related protein complex 1, gamma 1 subunit	16q23	ENSG00000166747	ADTG CLAPG1 MGC18255	Homo_sapiens	TRUE	11	9	0	203350_at	LymphNodeNormal	LymphNodeInfDuctMet	0.558536	0.00382478	0.25
225771_at.5	225771_at	164	AP1G1	adaptor-related protein complex 1, gamma 1 subunit	16q23	ENSG00000166747	ADTG CLAPG1 MGC18255	Homo_sapiens	TRUE	11	11	0	225771_at	LymphNodeNormal	LymphNodeMaligMelanoMet	-0.310892	0.00918552	-0.25
241294_at.2	241294_at	164	AP1G1	adaptor-related protein complex 1, gamma 1 subunit	16q23	ENSG00000166747	ADTG CLAPG1 MGC18255	Homo_sapiens	TRUE	11	0	0	241294_at	LymphNodeNormal	LymphNodeNonHodgkinDisease	0.351885	0.00687386	0.25
225771_at.6	225771_at	164	AP1G1	adaptor-related protein complex 1, gamma 1 subunit	16q23	ENSG00000166747	ADTG CLAPG1 MGC18255	Homo_sapiens	TRUE	11	11	0	225771_at	LymphocyteNormal	AllFollicularLymphoma	0.156278	0.000291221	0.25
225754_at	225754_at	164	AP1G1	adaptor-related protein complex 1, gamma 1 subunit	16q23	ENSG00000166747	ADTG CLAPG1 MGC18255	Homo_sapiens	TRUE	11	11	0	225754_at	LymphocyteNormal	AllFollicularLymphoma	0.216535	0.000701991	0.25
241294_at.3	241294_at	164	AP1G1	adaptor-related protein complex 1, gamma 1 subunit	16q23	ENSG00000166747	ADTG CLAPG1 MGC18255	Homo_sapiens	TRUE	11	0	0	241294_at	LymphocyteNormal	AllFollicularLymphoma	0.365807	0.000201371	0.25
241294_at.4	241294_at	164	AP1G1	adaptor-related protein complex 1, gamma 1 subunit	16q23	ENSG00000166747	ADTG CLAPG1 MGC18255	Homo_sapiens	TRUE	11	0	0	241294_at	LymphocyteNormal	AllLargeBCellLymphoma	0.207153	0.00647869	0.25
225771_at.7	225771_at	164	AP1G1	adaptor-related protein complex 1, gamma 1 subunit	16q23	ENSG00000166747	ADTG CLAPG1 MGC18255	Homo_sapiens	TRUE	11	11	0	225771_at	LymphocyteNormal	AllMycosisFungoides	0.228309	3.12198e-08	0.25
225754_at.1	225754_at	164	AP1G1	adaptor-related protein complex 1, gamma 1 subunit	16q23	ENSG00000166747	ADTG CLAPG1 MGC18255	Homo_sapiens	TRUE	11	11	0	225754_at	LymphocyteNormal	AllMycosisFungoides	-0.29808	5.78698e-05	-0.25
203350_at.6	203350_at	164	AP1G1	adaptor-related protein complex 1, gamma 1 subunit	16q23	ENSG00000166747	ADTG CLAPG1 MGC18255	Homo_sapiens	TRUE	11	9	0	203350_at	PancreasNormal	PancreasAdenoCa	0.587826	0.00261588	0.25
203350_at.7	203350_at	164	AP1G1	adaptor-related protein complex 1, gamma 1 subunit	16q23	ENSG00000166747	ADTG CLAPG1 MGC18255	Homo_sapiens	TRUE	11	9	0	203350_at	PancreasNormal	PancreasIsletCellCa	0.816977	7.43932e-05	0.25
203350_at.8	203350_at	164	AP1G1	adaptor-related protein complex 1, gamma 1 subunit	16q23	ENSG00000166747	ADTG CLAPG1 MGC18255	Homo_sapiens	TRUE	11	9	0	203350_at	SoftTissNormal	SoftTissMaligFibrousHistiocyt	1.30858	2.75612e-06	0.25
203350_at.9	203350_at	164	AP1G1	adaptor-related protein complex 1, gamma 1 subunit	16q23	ENSG00000166747	ADTG CLAPG1 MGC18255	Homo_sapiens	TRUE	11	9	0	203350_at	SoftTissNormal	SoftTissOsteosarcoma	1.43262	3.86339e-11	0.25
203350_at.10	203350_at	164	AP1G1	adaptor-related protein complex 1, gamma 1 subunit	16q23	ENSG00000166747	ADTG CLAPG1 MGC18255	Homo_sapiens	TRUE	11	9	0	203350_at	SoftTissNormal	SoftTissSarcoma	1.23603	0.000307559	0.25
203350_at.11	203350_at	164	AP1G1	adaptor-related protein complex 1, gamma 1 subunit	16q23	ENSG00000166747	ADTG CLAPG1 MGC18255	Homo_sapiens	TRUE	11	9	0	203350_at	SoftTissNormal	SoftTissueNormalMalign	0.516126	0.00298251	0.25
203350_at.12	203350_at	164	AP1G1	adaptor-related protein complex 1, gamma 1 subunit	16q23	ENSG00000166747	ADTG CLAPG1 MGC18255	Homo_sapiens	TRUE	11	9	0	203350_at	SpinalCordNormal	BrainGlioblastMultiform	0.91346	0.0014813	0.25
225771_at.8	225771_at	164	AP1G1	adaptor-related protein complex 1, gamma 1 subunit	16q23	ENSG00000166747	ADTG CLAPG1 MGC18255	Homo_sapiens	TRUE	11	11	0	225771_at	SpinalCordNormal	BrainGlioblastMultiform	0.330014	0.00207112	0.25
203350_at.13	203350_at	164	AP1G1	adaptor-related protein complex 1, gamma 1 subunit	16q23	ENSG00000166747	ADTG CLAPG1 MGC18255	Homo_sapiens	TRUE	11	9	0	203350_at	SpleenNormal	AllFollicularLymphoma	0.479794	0.00010123	0.25
225754_at.2	225754_at	164	AP1G1	adaptor-related protein complex 1, gamma 1 subunit	16q23	ENSG00000166747	ADTG CLAPG1 MGC18255	Homo_sapiens	TRUE	11	11	0	225754_at	SpleenNormal	AllFollicularLymphoma	0.551684	2.98244e-08	0.25
241294_at.5	241294_at	164	AP1G1	adaptor-related protein complex 1, gamma 1 subunit	16q23	ENSG00000166747	ADTG CLAPG1 MGC18255	Homo_sapiens	TRUE	11	0	0	241294_at	SpleenNormal	AllFollicularLymphoma	0.674876	5.22345e-06	0.25
203350_at.14	203350_at	164	AP1G1	adaptor-related protein complex 1, gamma 1 subunit	16q23	ENSG00000166747	ADTG CLAPG1 MGC18255	Homo_sapiens	TRUE	11	9	0	203350_at	SpleenNormal	AllLargeBCellLymphoma	0.403358	0.00183602	0.25
225754_at.3	225754_at	164	AP1G1	adaptor-related protein complex 1, gamma 1 subunit	16q23	ENSG00000166747	ADTG CLAPG1 MGC18255	Homo_sapiens	TRUE	11	11	0	225754_at	SpleenNormal	AllLargeBCellLymphoma	0.33692	0.000162486	0.25
241294_at.6	241294_at	164	AP1G1	adaptor-related protein complex 1, gamma 1 subunit	16q23	ENSG00000166747	ADTG CLAPG1 MGC18255	Homo_sapiens	TRUE	11	0	0	241294_at	SpleenNormal	AllLargeBCellLymphoma	0.516221	0.000118023	0.25
225754_at.4	225754_at	164	AP1G1	adaptor-related protein complex 1, gamma 1 subunit	16q23	ENSG00000166747	ADTG CLAPG1 MGC18255	Homo_sapiens	TRUE	11	11	0	225754_at	SpleenNormal	AllMantleCellLymphoma	0.42204	4.54028e-05	0.25
225754_at.5	225754_at	164	AP1G1	adaptor-related protein complex 1, gamma 1 subunit	16q23	ENSG00000166747	ADTG CLAPG1 MGC18255	Homo_sapiens	TRUE	11	11	0	225754_at	StomachNormal	StomachAdenoCa	-0.203721	0.00612084	-0.25
225771_at.9	225771_at	164	AP1G1	adaptor-related protein complex 1, gamma 1 subunit	16q23	ENSG00000166747	ADTG CLAPG1 MGC18255	Homo_sapiens	TRUE	11	11	0	225771_at	ThymusNormal	AllMycosisFungoides	0.254268	6.7921e-09	0.25
203566_s_at	203566_s_at	178	AGL	amylo-1, 6-glucosidase, 4-alpha-glucanotransferase (glycogen debranching enzyme, glycogen storage disease type III)	1p21	ENSG00000162688	GDE	Homo_sapiens	TRUE	11	11	0	203566_s_at	CerebellumNormal	BrainGlioblastMultiform	-0.415419	0.00347161	-1
203566_s_at.1	203566_s_at	178	AGL	amylo-1, 6-glucosidase, 4-alpha-glucanotransferase (glycogen debranching enzyme, glycogen storage disease type III)	1p21	ENSG00000162688	GDE	Homo_sapiens	TRUE	11	11	0	203566_s_at	ColonNormal	ColonAdenoCa	-0.750929	9.99648e-20	-1
203566_s_at.2	203566_s_at	178	AGL	amylo-1, 6-glucosidase, 4-alpha-glucanotransferase (glycogen debranching enzyme, glycogen storage disease type III)	1p21	ENSG00000162688	GDE	Homo_sapiens	TRUE	11	11	0	203566_s_at	ColonNormal	ColonMucinCa	-0.705778	0.00380744	-1
203566_s_at.3	203566_s_at	178	AGL	amylo-1, 6-glucosidase, 4-alpha-glucanotransferase (glycogen debranching enzyme, glycogen storage disease type III)	1p21	ENSG00000162688	GDE	Homo_sapiens	TRUE	11	11	0	203566_s_at	EsophagusNormal	EsophagusAdenoCa	-0.64824	0.000290748	-1
203566_s_at.4	203566_s_at	178	AGL	amylo-1, 6-glucosidase, 4-alpha-glucanotransferase (glycogen debranching enzyme, glycogen storage disease type III)	1p21	ENSG00000162688	GDE	Homo_sapiens	TRUE	11	11	0	203566_s_at	KidneyNormal	KidneyClearCellCa	-0.828092	5.0222e-14	-1
203566_s_at.5	203566_s_at	178	AGL	amylo-1, 6-glucosidase, 4-alpha-glucanotransferase (glycogen debranching enzyme, glycogen storage disease type III)	1p21	ENSG00000162688	GDE	Homo_sapiens	TRUE	11	11	0	203566_s_at	LiverNormal	LiverHepatoCellCa	-0.843573	0.000250865	-1
203566_s_at.6	203566_s_at	178	AGL	amylo-1, 6-glucosidase, 4-alpha-glucanotransferase (glycogen debranching enzyme, glycogen storage disease type III)	1p21	ENSG00000162688	GDE	Homo_sapiens	TRUE	11	11	0	203566_s_at	LymphNodeNormal	LymphNodeMaligMelanoMet	-0.520199	0.00285844	-1
203566_s_at.7	203566_s_at	178	AGL	amylo-1, 6-glucosidase, 4-alpha-glucanotransferase (glycogen debranching enzyme, glycogen storage disease type III)	1p21	ENSG00000162688	GDE	Homo_sapiens	TRUE	11	11	0	203566_s_at	PancreasNormal	PancreasAdenoCa	0.258866	0.0057718	1
203566_s_at.8	203566_s_at	178	AGL	amylo-1, 6-glucosidase, 4-alpha-glucanotransferase (glycogen debranching enzyme, glycogen storage disease type III)	1p21	ENSG00000162688	GDE	Homo_sapiens	TRUE	11	11	0	203566_s_at	PancreasNormal	PancreasIsletCellCa	0.750909	0.0024888	1
203566_s_at.9	203566_s_at	178	AGL	amylo-1, 6-glucosidase, 4-alpha-glucanotransferase (glycogen debranching enzyme, glycogen storage disease type III)	1p21	ENSG00000162688	GDE	Homo_sapiens	TRUE	11	11	0	203566_s_at	ProstateNormal	ProstateAdenoCa	-0.308946	1.27668e-05	-1
203566_s_at.10	203566_s_at	178	AGL	amylo-1, 6-glucosidase, 4-alpha-glucanotransferase (glycogen debranching enzyme, glycogen storage disease type III)	1p21	ENSG00000162688	GDE	Homo_sapiens	TRUE	11	11	0	203566_s_at	SoftTissNormal	SoftTissMaligFibrousHistiocyt	-0.906284	0.000433075	-1
203566_s_at.11	203566_s_at	178	AGL	amylo-1, 6-glucosidase, 4-alpha-glucanotransferase (glycogen debranching enzyme, glycogen storage disease type III)	1p21	ENSG00000162688	GDE	Homo_sapiens	TRUE	11	11	0	203566_s_at	SoftTissNormal	SoftTissOsteosarcoma	-0.910969	6.26617e-05	-1
203566_s_at.12	203566_s_at	178	AGL	amylo-1, 6-glucosidase, 4-alpha-glucanotransferase (glycogen debranching enzyme, glycogen storage disease type III)	1p21	ENSG00000162688	GDE	Homo_sapiens	TRUE	11	11	0	203566_s_at	SoftTissNormal	SoftTissSarcoma	-1.22123	0.000485002	-1
203566_s_at.13	203566_s_at	178	AGL	amylo-1, 6-glucosidase, 4-alpha-glucanotransferase (glycogen debranching enzyme, glycogen storage disease type III)	1p21	ENSG00000162688	GDE	Homo_sapiens	TRUE	11	11	0	203566_s_at	SpleenNormal	AllFollicularLymphoma	0.401838	0.00609024	1
203566_s_at.14	203566_s_at	178	AGL	amylo-1, 6-glucosidase, 4-alpha-glucanotransferase (glycogen debranching enzyme, glycogen storage disease type III)	1p21	ENSG00000162688	GDE	Homo_sapiens	TRUE	11	11	0	203566_s_at	StomachNormal	StomachAdenoCa	-0.441088	2.55762e-05	-1
203566_s_at.15	203566_s_at	178	AGL	amylo-1, 6-glucosidase, 4-alpha-glucanotransferase (glycogen debranching enzyme, glycogen storage disease type III)	1p21	ENSG00000162688	GDE	Homo_sapiens	TRUE	11	11	0	203566_s_at	ThymusNormal	AllMycosisFungoides	-0.301448	0.00956191	-1
200903_s_at	200903_s_at	191	AHCY	S-adenosylhomocysteine hydrolase	20cen-q13.1	ENSG00000101444	SAHH	Homo_sapiens	TRUE	11	11	0	200903_s_at	BladderNormal	BladderTransCellCa	0.654298	0.00812781	1
200903_s_at.1	200903_s_at	191	AHCY	S-adenosylhomocysteine hydrolase	20cen-q13.1	ENSG00000101444	SAHH	Homo_sapiens	TRUE	11	11	0	200903_s_at	BreastNormal	BreastInfDucCa	0.383426	2.07475e-06	1
200903_s_at.2	200903_s_at	191	AHCY	S-adenosylhomocysteine hydrolase	20cen-q13.1	ENSG00000101444	SAHH	Homo_sapiens	TRUE	11	11	0	200903_s_at	BreastNormalCancerPatients	BreastInfDucCa	0.343516	0.000127555	1
200903_s_at.3	200903_s_at	191	AHCY	S-adenosylhomocysteine hydrolase	20cen-q13.1	ENSG00000101444	SAHH	Homo_sapiens	TRUE	11	11	0	200903_s_at	CerebellumNormal	BrainGlioblastMultiform	1.35674	4.48139e-06	1
200903_s_at.4	200903_s_at	191	AHCY	S-adenosylhomocysteine hydrolase	20cen-q13.1	ENSG00000101444	SAHH	Homo_sapiens	TRUE	11	11	0	200903_s_at	ColonNormal	ColonAdenoCa	1.09774	1.1246e-32	1
200903_s_at.5	200903_s_at	191	AHCY	S-adenosylhomocysteine hydrolase	20cen-q13.1	ENSG00000101444	SAHH	Homo_sapiens	TRUE	11	11	0	200903_s_at	ColonNormal	ColonMucinCa	0.730447	0.00457527	1
200903_s_at.6	200903_s_at	191	AHCY	S-adenosylhomocysteine hydrolase	20cen-q13.1	ENSG00000101444	SAHH	Homo_sapiens	TRUE	11	11	0	200903_s_at	ColonNormalEpithelCells.LCM	ColonMalignantEpithel.LCM	1.64909	1.59612e-06	1
200903_s_at.7	200903_s_at	191	AHCY	S-adenosylhomocysteine hydrolase	20cen-q13.1	ENSG00000101444	SAHH	Homo_sapiens	TRUE	11	11	0	200903_s_at	KidneyNormal	KidneyClearCellCa	-0.970627	5.04866e-16	-1
200903_s_at.8	200903_s_at	191	AHCY	S-adenosylhomocysteine hydrolase	20cen-q13.1	ENSG00000101444	SAHH	Homo_sapiens	TRUE	11	11	0	200903_s_at	KidneyNormal	KidneyRenalCellCa	-0.999586	7.84433e-08	-1
200903_s_at.9	200903_s_at	191	AHCY	S-adenosylhomocysteine hydrolase	20cen-q13.1	ENSG00000101444	SAHH	Homo_sapiens	TRUE	11	11	0	200903_s_at	LungNormal	LungAdenoCa	0.694898	2.54037e-14	1
200903_s_at.10	200903_s_at	191	AHCY	S-adenosylhomocysteine hydrolase	20cen-q13.1	ENSG00000101444	SAHH	Homo_sapiens	TRUE	11	11	0	200903_s_at	LungNormal	LungAdenosquamousCa_PV	0.962364	0.00444682	1
200903_s_at.11	200903_s_at	191	AHCY	S-adenosylhomocysteine hydrolase	20cen-q13.1	ENSG00000101444	SAHH	Homo_sapiens	TRUE	11	11	0	200903_s_at	LungNormal	LungSmallCellLungCa	1.02971	0.00116182	1
200903_s_at.12	200903_s_at	191	AHCY	S-adenosylhomocysteine hydrolase	20cen-q13.1	ENSG00000101444	SAHH	Homo_sapiens	TRUE	11	11	0	200903_s_at	LungNormal	LungSquamCellCa	1.02104	1.04145e-19	1
200903_s_at.13	200903_s_at	191	AHCY	S-adenosylhomocysteine hydrolase	20cen-q13.1	ENSG00000101444	SAHH	Homo_sapiens	TRUE	11	11	0	200903_s_at	LungNormalEpithel.LCM	LungMalignantEpithel.LCM	1.13294	8.0695e-05	1
200903_s_at.14	200903_s_at	191	AHCY	S-adenosylhomocysteine hydrolase	20cen-q13.1	ENSG00000101444	SAHH	Homo_sapiens	TRUE	11	11	0	200903_s_at	LungNormalEpithel.LCM	LungSCCEpithel.LCM	1.67277	0.00267316	1
200903_s_at.15	200903_s_at	191	AHCY	S-adenosylhomocysteine hydrolase	20cen-q13.1	ENSG00000101444	SAHH	Homo_sapiens	TRUE	11	11	0	200903_s_at	LymphNodeNormal	LymphNodeAdenoCaMet	1.02787	6.71983e-07	1
200903_s_at.16	200903_s_at	191	AHCY	S-adenosylhomocysteine hydrolase	20cen-q13.1	ENSG00000101444	SAHH	Homo_sapiens	TRUE	11	11	0	200903_s_at	LymphNodeNormal	LymphNodeInfDuctMet	1.04729	1.42676e-05	1
200903_s_at.17	200903_s_at	191	AHCY	S-adenosylhomocysteine hydrolase	20cen-q13.1	ENSG00000101444	SAHH	Homo_sapiens	TRUE	11	11	0	200903_s_at	LymphNodeNormal	LymphNodeMaligMelanoMet	1.71876	8.64346e-06	1
200903_s_at.18	200903_s_at	191	AHCY	S-adenosylhomocysteine hydrolase	20cen-q13.1	ENSG00000101444	SAHH	Homo_sapiens	TRUE	11	11	0	200903_s_at	LymphNodeNormal	LymphNodeNonHodgkinDisease	0.479236	5.57106e-05	1
200903_s_at.19	200903_s_at	191	AHCY	S-adenosylhomocysteine hydrolase	20cen-q13.1	ENSG00000101444	SAHH	Homo_sapiens	TRUE	11	11	0	200903_s_at	LymphocyteNormal	AllLargeBCellLymphoma	0.890496	2.92899e-14	1
200903_s_at.20	200903_s_at	191	AHCY	S-adenosylhomocysteine hydrolase	20cen-q13.1	ENSG00000101444	SAHH	Homo_sapiens	TRUE	11	11	0	200903_s_at	OvaryNormal	OvaryCa	0.784338	0.000529784	1
200903_s_at.21	200903_s_at	191	AHCY	S-adenosylhomocysteine hydrolase	20cen-q13.1	ENSG00000101444	SAHH	Homo_sapiens	TRUE	11	11	0	200903_s_at	PancreasNormal	PancreasAdenoCa	-0.84986	7.53791e-15	-1
200903_s_at.22	200903_s_at	191	AHCY	S-adenosylhomocysteine hydrolase	20cen-q13.1	ENSG00000101444	SAHH	Homo_sapiens	TRUE	11	11	0	200903_s_at	PancreasNormal	PancreasIsletCellCa	-0.8053	0.00199084	-1
200903_s_at.23	200903_s_at	191	AHCY	S-adenosylhomocysteine hydrolase	20cen-q13.1	ENSG00000101444	SAHH	Homo_sapiens	TRUE	11	11	0	200903_s_at	ProstateNormal	ProstateAdenoCa	0.358849	1.76904e-06	1
200903_s_at.24	200903_s_at	191	AHCY	S-adenosylhomocysteine hydrolase	20cen-q13.1	ENSG00000101444	SAHH	Homo_sapiens	TRUE	11	11	0	200903_s_at	SkinNormal	MelanocytesMaligMelanoma	0.876387	0.00143252	1
200903_s_at.25	200903_s_at	191	AHCY	S-adenosylhomocysteine hydrolase	20cen-q13.1	ENSG00000101444	SAHH	Homo_sapiens	TRUE	11	11	0	200903_s_at	SoftTissNormal	SoftTissMaligFibrousHistiocyt	0.69818	9.14789e-06	1
200903_s_at.26	200903_s_at	191	AHCY	S-adenosylhomocysteine hydrolase	20cen-q13.1	ENSG00000101444	SAHH	Homo_sapiens	TRUE	11	11	0	200903_s_at	SoftTissNormal	SoftTissOsteosarcoma	0.871189	3.9666e-05	1
200903_s_at.27	200903_s_at	191	AHCY	S-adenosylhomocysteine hydrolase	20cen-q13.1	ENSG00000101444	SAHH	Homo_sapiens	TRUE	11	11	0	200903_s_at	SoftTissNormal	SoftTissSarcoma	0.558746	0.00449932	1
200903_s_at.28	200903_s_at	191	AHCY	S-adenosylhomocysteine hydrolase	20cen-q13.1	ENSG00000101444	SAHH	Homo_sapiens	TRUE	11	11	0	200903_s_at	SoftTissNormal	SoftTissueNormalMalign	0.442352	6.22328e-05	1
200903_s_at.29	200903_s_at	191	AHCY	S-adenosylhomocysteine hydrolase	20cen-q13.1	ENSG00000101444	SAHH	Homo_sapiens	TRUE	11	11	0	200903_s_at	SpinalCordNormal	BrainGlioblastMultiform	0.745953	0.000481337	1
200903_s_at.30	200903_s_at	191	AHCY	S-adenosylhomocysteine hydrolase	20cen-q13.1	ENSG00000101444	SAHH	Homo_sapiens	TRUE	11	11	0	200903_s_at	SpleenNormal	AllFollicularLymphoma	0.3747	6.56318e-05	1
200903_s_at.31	200903_s_at	191	AHCY	S-adenosylhomocysteine hydrolase	20cen-q13.1	ENSG00000101444	SAHH	Homo_sapiens	TRUE	11	11	0	200903_s_at	SpleenNormal	AllLargeBCellLymphoma	1.32311	1.21189e-24	1
200903_s_at.32	200903_s_at	191	AHCY	S-adenosylhomocysteine hydrolase	20cen-q13.1	ENSG00000101444	SAHH	Homo_sapiens	TRUE	11	11	0	200903_s_at	SpleenNormal	AllMantleCellLymphoma	0.335234	0.00368876	1
200903_s_at.33	200903_s_at	191	AHCY	S-adenosylhomocysteine hydrolase	20cen-q13.1	ENSG00000101444	SAHH	Homo_sapiens	TRUE	11	11	0	200903_s_at	StomachNormal	StomachAdenoCa	0.543393	1.08292e-07	1
207583_at	207583_at	225	ABCD2	ATP-binding cassette, sub-family D (ALD), member 2	12q11-q12	ENSG00000173208	ABC39 ALDL1 ALDR ALDRP hALDR	Homo_sapiens	TRUE	11	11	0	207583_at	BreastNormal	BreastInfDucCa	-0.381321	0.00750046	-1
207583_at.1	207583_at	225	ABCD2	ATP-binding cassette, sub-family D (ALD), member 2	12q11-q12	ENSG00000173208	ABC39 ALDL1 ALDR ALDRP hALDR	Homo_sapiens	TRUE	11	11	0	207583_at	CerebellumNormal	BrainGlioblastMultiform	-0.948847	0.000304359	-1
207583_at.2	207583_at	225	ABCD2	ATP-binding cassette, sub-family D (ALD), member 2	12q11-q12	ENSG00000173208	ABC39 ALDL1 ALDR ALDRP hALDR	Homo_sapiens	TRUE	11	11	0	207583_at	CervixNormal	CervixSquamCellCa	-0.969224	0.00666666	-1
207583_at.3	207583_at	225	ABCD2	ATP-binding cassette, sub-family D (ALD), member 2	12q11-q12	ENSG00000173208	ABC39 ALDL1 ALDR ALDRP hALDR	Homo_sapiens	TRUE	11	11	0	207583_at	LungNormal	LungAdenoCa	0.571084	0.00221877	1
207583_at.4	207583_at	225	ABCD2	ATP-binding cassette, sub-family D (ALD), member 2	12q11-q12	ENSG00000173208	ABC39 ALDL1 ALDR ALDRP hALDR	Homo_sapiens	TRUE	11	11	0	207583_at	LungNormal	LungLargeCellCa	0.864551	0.000531275	1
207583_at.5	207583_at	225	ABCD2	ATP-binding cassette, sub-family D (ALD), member 2	12q11-q12	ENSG00000173208	ABC39 ALDL1 ALDR ALDRP hALDR	Homo_sapiens	TRUE	11	11	0	207583_at	LungNormal	LungSquamCellCa	0.651922	0.00158608	1
207583_at.6	207583_at	225	ABCD2	ATP-binding cassette, sub-family D (ALD), member 2	12q11-q12	ENSG00000173208	ABC39 ALDL1 ALDR ALDRP hALDR	Homo_sapiens	TRUE	11	11	0	207583_at	LymphNodeNormal	LymphNodeHodgkinDisease	0.647513	0.00283601	1
207583_at.7	207583_at	225	ABCD2	ATP-binding cassette, sub-family D (ALD), member 2	12q11-q12	ENSG00000173208	ABC39 ALDL1 ALDR ALDRP hALDR	Homo_sapiens	TRUE	11	11	0	207583_at	SoftTissNormal	SoftTissMaligFibrousHistiocyt	-1.57512	7.34506e-05	-1
207583_at.8	207583_at	225	ABCD2	ATP-binding cassette, sub-family D (ALD), member 2	12q11-q12	ENSG00000173208	ABC39 ALDL1 ALDR ALDRP hALDR	Homo_sapiens	TRUE	11	11	0	207583_at	SoftTissNormal	SoftTissSarcoma	-1.84201	0.000165499	-1
207583_at.9	207583_at	225	ABCD2	ATP-binding cassette, sub-family D (ALD), member 2	12q11-q12	ENSG00000173208	ABC39 ALDL1 ALDR ALDRP hALDR	Homo_sapiens	TRUE	11	11	0	207583_at	SoftTissNormal	SoftTissueNormalMalign	-1.25491	1.06204e-07	-1
207583_at.10	207583_at	225	ABCD2	ATP-binding cassette, sub-family D (ALD), member 2	12q11-q12	ENSG00000173208	ABC39 ALDL1 ALDR ALDRP hALDR	Homo_sapiens	TRUE	11	11	0	207583_at	SpleenNormal	AllFollicularLymphoma	0.689924	0.00303655	1
214687_x_at	214687_x_at	226	ALDOA	aldolase A, fructose-bisphosphate	16q22-q24	ENSG00000149925	ALDA MGC10942 MGC17716 MGC17767	Homo_sapiens	TRUE	11	11	0	214687_x_at	BreastGigantomastia	BreastInfDucCa	0.818265	0.00131378	0.333333
200966_x_at	200966_x_at	226	ALDOA	aldolase A, fructose-bisphosphate	16q22-q24	ENSG00000149925	ALDA MGC10942 MGC17716 MGC17767	Homo_sapiens	TRUE	11	11	0	200966_x_at	BreastGigantomastia	BreastInfDucCa	0.88596	0.00091924	0.333333
238996_x_at	238996_x_at	226	ALDOA	aldolase A, fructose-bisphosphate	16q22-q24	ENSG00000149925	ALDA MGC10942 MGC17716 MGC17767	Homo_sapiens	TRUE	11	0	0	238996_x_at	BreastGigantomastia	BreastInfDucCa	1.15025	0.00130694	0.333333
214687_x_at.1	214687_x_at	226	ALDOA	aldolase A, fructose-bisphosphate	16q22-q24	ENSG00000149925	ALDA MGC10942 MGC17716 MGC17767	Homo_sapiens	TRUE	11	11	0	214687_x_at	BreastNormal	BreastInfDucCa	0.592816	3.24335e-12	0.333333
200966_x_at.1	200966_x_at	226	ALDOA	aldolase A, fructose-bisphosphate	16q22-q24	ENSG00000149925	ALDA MGC10942 MGC17716 MGC17767	Homo_sapiens	TRUE	11	11	0	200966_x_at	BreastNormal	BreastInfDucCa	0.628123	2.61478e-12	0.333333
238996_x_at.1	238996_x_at	226	ALDOA	aldolase A, fructose-bisphosphate	16q22-q24	ENSG00000149925	ALDA MGC10942 MGC17716 MGC17767	Homo_sapiens	TRUE	11	0	0	238996_x_at	BreastNormal	BreastInfDucCa	0.85255	5.45206e-11	0.333333
238996_x_at.2	238996_x_at	226	ALDOA	aldolase A, fructose-bisphosphate	16q22-q24	ENSG00000149925	ALDA MGC10942 MGC17716 MGC17767	Homo_sapiens	TRUE	11	0	0	238996_x_at	BreastNormal	BreastInfLobCa	0.532527	0.00725992	0.333333
214687_x_at.2	214687_x_at	226	ALDOA	aldolase A, fructose-bisphosphate	16q22-q24	ENSG00000149925	ALDA MGC10942 MGC17716 MGC17767	Homo_sapiens	TRUE	11	11	0	214687_x_at	BreastNormalCancerPatients	BreastInfDucCa	0.514297	1.21797e-08	0.333333
200966_x_at.2	200966_x_at	226	ALDOA	aldolase A, fructose-bisphosphate	16q22-q24	ENSG00000149925	ALDA MGC10942 MGC17716 MGC17767	Homo_sapiens	TRUE	11	11	0	200966_x_at	BreastNormalCancerPatients	BreastInfDucCa	0.545669	8.46896e-09	0.333333
238996_x_at.3	238996_x_at	226	ALDOA	aldolase A, fructose-bisphosphate	16q22-q24	ENSG00000149925	ALDA MGC10942 MGC17716 MGC17767	Homo_sapiens	TRUE	11	0	0	238996_x_at	BreastNormalCancerPatients	BreastInfDucCa	0.780121	8.13858e-08	0.333333
214687_x_at.3	214687_x_at	226	ALDOA	aldolase A, fructose-bisphosphate	16q22-q24	ENSG00000149925	ALDA MGC10942 MGC17716 MGC17767	Homo_sapiens	TRUE	11	11	0	214687_x_at	CervixNormal	CervixSquamCellCa	0.841922	0.000181375	0.333333
200966_x_at.3	200966_x_at	226	ALDOA	aldolase A, fructose-bisphosphate	16q22-q24	ENSG00000149925	ALDA MGC10942 MGC17716 MGC17767	Homo_sapiens	TRUE	11	11	0	200966_x_at	CervixNormal	CervixSquamCellCa	0.952531	6.16719e-05	0.333333
238996_x_at.4	238996_x_at	226	ALDOA	aldolase A, fructose-bisphosphate	16q22-q24	ENSG00000149925	ALDA MGC10942 MGC17716 MGC17767	Homo_sapiens	TRUE	11	0	0	238996_x_at	CervixNormal	CervixSquamCellCa	0.727666	0.00678464	0.333333
214687_x_at.4	214687_x_at	226	ALDOA	aldolase A, fructose-bisphosphate	16q22-q24	ENSG00000149925	ALDA MGC10942 MGC17716 MGC17767	Homo_sapiens	TRUE	11	11	0	214687_x_at	ColonNormalEpithelCells.LCM	ColonMalignantEpithel.LCM	0.486563	0.00943011	0.333333
200966_x_at.4	200966_x_at	226	ALDOA	aldolase A, fructose-bisphosphate	16q22-q24	ENSG00000149925	ALDA MGC10942 MGC17716 MGC17767	Homo_sapiens	TRUE	11	11	0	200966_x_at	ColonNormalEpithelCells.LCM	ColonMalignantEpithel.LCM	0.550127	0.00210013	0.333333
214687_x_at.5	214687_x_at	226	ALDOA	aldolase A, fructose-bisphosphate	16q22-q24	ENSG00000149925	ALDA MGC10942 MGC17716 MGC17767	Homo_sapiens	TRUE	11	11	0	214687_x_at	EsophagusNormal	EsophagusAdenoCa	-0.51236	0.000203509	-0.333333
200966_x_at.5	200966_x_at	226	ALDOA	aldolase A, fructose-bisphosphate	16q22-q24	ENSG00000149925	ALDA MGC10942 MGC17716 MGC17767	Homo_sapiens	TRUE	11	11	0	200966_x_at	EsophagusNormal	EsophagusAdenoCa	-0.537455	0.000319132	-0.333333
238996_x_at.5	238996_x_at	226	ALDOA	aldolase A, fructose-bisphosphate	16q22-q24	ENSG00000149925	ALDA MGC10942 MGC17716 MGC17767	Homo_sapiens	TRUE	11	0	0	238996_x_at	EsophagusNormal	EsophagusAdenoCa	-0.560068	0.00370978	-0.333333
214687_x_at.6	214687_x_at	226	ALDOA	aldolase A, fructose-bisphosphate	16q22-q24	ENSG00000149925	ALDA MGC10942 MGC17716 MGC17767	Homo_sapiens	TRUE	11	11	0	214687_x_at	KidneyNormal	KidneyClearCellCa	1.10337	1.39123e-17	0.333333
200966_x_at.6	200966_x_at	226	ALDOA	aldolase A, fructose-bisphosphate	16q22-q24	ENSG00000149925	ALDA MGC10942 MGC17716 MGC17767	Homo_sapiens	TRUE	11	11	0	200966_x_at	KidneyNormal	KidneyClearCellCa	1.09597	1.00286e-16	0.333333
238996_x_at.6	238996_x_at	226	ALDOA	aldolase A, fructose-bisphosphate	16q22-q24	ENSG00000149925	ALDA MGC10942 MGC17716 MGC17767	Homo_sapiens	TRUE	11	0	0	238996_x_at	KidneyNormal	KidneyClearCellCa	0.917979	1.41463e-10	0.333333
214687_x_at.7	214687_x_at	226	ALDOA	aldolase A, fructose-bisphosphate	16q22-q24	ENSG00000149925	ALDA MGC10942 MGC17716 MGC17767	Homo_sapiens	TRUE	11	11	0	214687_x_at	KidneyNormal	KidneyRenalCellCa	1.02818	2.07378e-09	0.333333
200966_x_at.7	200966_x_at	226	ALDOA	aldolase A, fructose-bisphosphate	16q22-q24	ENSG00000149925	ALDA MGC10942 MGC17716 MGC17767	Homo_sapiens	TRUE	11	11	0	200966_x_at	KidneyNormal	KidneyRenalCellCa	1.06671	2.11571e-09	0.333333
238996_x_at.7	238996_x_at	226	ALDOA	aldolase A, fructose-bisphosphate	16q22-q24	ENSG00000149925	ALDA MGC10942 MGC17716 MGC17767	Homo_sapiens	TRUE	11	0	0	238996_x_at	KidneyNormal	KidneyRenalCellCa	0.815623	7.06665e-06	0.333333
214687_x_at.8	214687_x_at	226	ALDOA	aldolase A, fructose-bisphosphate	16q22-q24	ENSG00000149925	ALDA MGC10942 MGC17716 MGC17767	Homo_sapiens	TRUE	11	11	0	214687_x_at	LiverNormal	LiverHepatoCellCa	1.17982	0.000447669	0.333333
200966_x_at.8	200966_x_at	226	ALDOA	aldolase A, fructose-bisphosphate	16q22-q24	ENSG00000149925	ALDA MGC10942 MGC17716 MGC17767	Homo_sapiens	TRUE	11	11	0	200966_x_at	LiverNormal	LiverHepatoCellCa	1.39423	0.000322339	0.333333
214687_x_at.9	214687_x_at	226	ALDOA	aldolase A, fructose-bisphosphate	16q22-q24	ENSG00000149925	ALDA MGC10942 MGC17716 MGC17767	Homo_sapiens	TRUE	11	11	0	214687_x_at	LungNormal	LungAdenoCa	0.717069	3.83506e-13	0.333333
200966_x_at.9	200966_x_at	226	ALDOA	aldolase A, fructose-bisphosphate	16q22-q24	ENSG00000149925	ALDA MGC10942 MGC17716 MGC17767	Homo_sapiens	TRUE	11	11	0	200966_x_at	LungNormal	LungAdenoCa	0.745773	4.41072e-12	0.333333
238996_x_at.8	238996_x_at	226	ALDOA	aldolase A, fructose-bisphosphate	16q22-q24	ENSG00000149925	ALDA MGC10942 MGC17716 MGC17767	Homo_sapiens	TRUE	11	0	0	238996_x_at	LungNormal	LungAdenoCa	0.900912	2.31401e-11	0.333333
214687_x_at.10	214687_x_at	226	ALDOA	aldolase A, fructose-bisphosphate	16q22-q24	ENSG00000149925	ALDA MGC10942 MGC17716 MGC17767	Homo_sapiens	TRUE	11	11	0	214687_x_at	LungNormal	LungLargeCellCa	0.785201	0.00147528	0.333333
200966_x_at.10	200966_x_at	226	ALDOA	aldolase A, fructose-bisphosphate	16q22-q24	ENSG00000149925	ALDA MGC10942 MGC17716 MGC17767	Homo_sapiens	TRUE	11	11	0	200966_x_at	LungNormal	LungLargeCellCa	0.843097	0.000518712	0.333333
238996_x_at.9	238996_x_at	226	ALDOA	aldolase A, fructose-bisphosphate	16q22-q24	ENSG00000149925	ALDA MGC10942 MGC17716 MGC17767	Homo_sapiens	TRUE	11	0	0	238996_x_at	LungNormal	LungLargeCellCa	0.935279	4.93868e-07	0.333333
214687_x_at.11	214687_x_at	226	ALDOA	aldolase A, fructose-bisphosphate	16q22-q24	ENSG00000149925	ALDA MGC10942 MGC17716 MGC17767	Homo_sapiens	TRUE	11	11	0	214687_x_at	LungNormal	LungSquamCellCa	0.987663	4.36953e-18	0.333333
200966_x_at.11	200966_x_at	226	ALDOA	aldolase A, fructose-bisphosphate	16q22-q24	ENSG00000149925	ALDA MGC10942 MGC17716 MGC17767	Homo_sapiens	TRUE	11	11	0	200966_x_at	LungNormal	LungSquamCellCa	1.04383	4.87455e-18	0.333333
238996_x_at.10	238996_x_at	226	ALDOA	aldolase A, fructose-bisphosphate	16q22-q24	ENSG00000149925	ALDA MGC10942 MGC17716 MGC17767	Homo_sapiens	TRUE	11	0	0	238996_x_at	LungNormal	LungSquamCellCa	1.03475	4.18644e-11	0.333333
214687_x_at.12	214687_x_at	226	ALDOA	aldolase A, fructose-bisphosphate	16q22-q24	ENSG00000149925	ALDA MGC10942 MGC17716 MGC17767	Homo_sapiens	TRUE	11	11	0	214687_x_at	LungNormalEpithel.LCM	LungAdenoEpithel.LCM	0.926133	0.00909781	0.333333
200966_x_at.12	200966_x_at	226	ALDOA	aldolase A, fructose-bisphosphate	16q22-q24	ENSG00000149925	ALDA MGC10942 MGC17716 MGC17767	Homo_sapiens	TRUE	11	11	0	200966_x_at	LungNormalEpithel.LCM	LungAdenoEpithel.LCM	1.15264	0.00103701	0.333333
214687_x_at.13	214687_x_at	226	ALDOA	aldolase A, fructose-bisphosphate	16q22-q24	ENSG00000149925	ALDA MGC10942 MGC17716 MGC17767	Homo_sapiens	TRUE	11	11	0	214687_x_at	LungNormalEpithel.LCM	LungMalignantEpithel.LCM	0.970281	0.0080434	0.333333
200966_x_at.13	200966_x_at	226	ALDOA	aldolase A, fructose-bisphosphate	16q22-q24	ENSG00000149925	ALDA MGC10942 MGC17716 MGC17767	Homo_sapiens	TRUE	11	11	0	200966_x_at	LungNormalEpithel.LCM	LungMalignantEpithel.LCM	1.1912	0.000480856	0.333333
214687_x_at.14	214687_x_at	226	ALDOA	aldolase A, fructose-bisphosphate	16q22-q24	ENSG00000149925	ALDA MGC10942 MGC17716 MGC17767	Homo_sapiens	TRUE	11	11	0	214687_x_at	LungNormalEpithel.LCM	LungSCCEpithel.LCM	0.99358	0.00918926	0.333333
200966_x_at.14	200966_x_at	226	ALDOA	aldolase A, fructose-bisphosphate	16q22-q24	ENSG00000149925	ALDA MGC10942 MGC17716 MGC17767	Homo_sapiens	TRUE	11	11	0	200966_x_at	LungNormalEpithel.LCM	LungSCCEpithel.LCM	1.17073	0.0067691	0.333333
238996_x_at.11	238996_x_at	226	ALDOA	aldolase A, fructose-bisphosphate	16q22-q24	ENSG00000149925	ALDA MGC10942 MGC17716 MGC17767	Homo_sapiens	TRUE	11	0	0	238996_x_at	LungNormalEpithel.LCM	LungSCCEpithel.LCM	2.69673	0.00624913	0.333333
214687_x_at.15	214687_x_at	226	ALDOA	aldolase A, fructose-bisphosphate	16q22-q24	ENSG00000149925	ALDA MGC10942 MGC17716 MGC17767	Homo_sapiens	TRUE	11	11	0	214687_x_at	LymphNodeNormal	LymphNodeAdenoCaMet	0.946755	0.000186509	0.333333
200966_x_at.15	200966_x_at	226	ALDOA	aldolase A, fructose-bisphosphate	16q22-q24	ENSG00000149925	ALDA MGC10942 MGC17716 MGC17767	Homo_sapiens	TRUE	11	11	0	200966_x_at	LymphNodeNormal	LymphNodeAdenoCaMet	1.00016	0.000222737	0.333333
214687_x_at.16	214687_x_at	226	ALDOA	aldolase A, fructose-bisphosphate	16q22-q24	ENSG00000149925	ALDA MGC10942 MGC17716 MGC17767	Homo_sapiens	TRUE	11	11	0	214687_x_at	LymphNodeNormal	LymphNodeHodgkinDisease	0.617565	0.00741837	0.333333
214687_x_at.17	214687_x_at	226	ALDOA	aldolase A, fructose-bisphosphate	16q22-q24	ENSG00000149925	ALDA MGC10942 MGC17716 MGC17767	Homo_sapiens	TRUE	11	11	0	214687_x_at	LymphNodeNormal	LymphNodeInfDuctMet	1.06228	8.32389e-06	0.333333
200966_x_at.16	200966_x_at	226	ALDOA	aldolase A, fructose-bisphosphate	16q22-q24	ENSG00000149925	ALDA MGC10942 MGC17716 MGC17767	Homo_sapiens	TRUE	11	11	0	200966_x_at	LymphNodeNormal	LymphNodeInfDuctMet	1.108	2.09539e-05	0.333333
238996_x_at.12	238996_x_at	226	ALDOA	aldolase A, fructose-bisphosphate	16q22-q24	ENSG00000149925	ALDA MGC10942 MGC17716 MGC17767	Homo_sapiens	TRUE	11	0	0	238996_x_at	LymphNodeNormal	LymphNodeInfDuctMet	1.38367	9.95689e-05	0.333333
214687_x_at.18	214687_x_at	226	ALDOA	aldolase A, fructose-bisphosphate	16q22-q24	ENSG00000149925	ALDA MGC10942 MGC17716 MGC17767	Homo_sapiens	TRUE	11	11	0	214687_x_at	LymphNodeNormal	LymphNodeMaligMelanoMet	1.19709	1.13575e-06	0.333333
200966_x_at.17	200966_x_at	226	ALDOA	aldolase A, fructose-bisphosphate	16q22-q24	ENSG00000149925	ALDA MGC10942 MGC17716 MGC17767	Homo_sapiens	TRUE	11	11	0	200966_x_at	LymphNodeNormal	LymphNodeMaligMelanoMet	1.20575	1.02416e-05	0.333333
238996_x_at.13	238996_x_at	226	ALDOA	aldolase A, fructose-bisphosphate	16q22-q24	ENSG00000149925	ALDA MGC10942 MGC17716 MGC17767	Homo_sapiens	TRUE	11	0	0	238996_x_at	LymphNodeNormal	LymphNodeMaligMelanoMet	1.40718	4.95288e-05	0.333333
214687_x_at.19	214687_x_at	226	ALDOA	aldolase A, fructose-bisphosphate	16q22-q24	ENSG00000149925	ALDA MGC10942 MGC17716 MGC17767	Homo_sapiens	TRUE	11	11	0	214687_x_at	LymphNodeNormal	LymphNodeSquamCellCaMet	1.23705	1.35248e-06	0.333333
200966_x_at.18	200966_x_at	226	ALDOA	aldolase A, fructose-bisphosphate	16q22-q24	ENSG00000149925	ALDA MGC10942 MGC17716 MGC17767	Homo_sapiens	TRUE	11	11	0	200966_x_at	LymphNodeNormal	LymphNodeSquamCellCaMet	1.23268	3.29456e-06	0.333333
238996_x_at.14	238996_x_at	226	ALDOA	aldolase A, fructose-bisphosphate	16q22-q24	ENSG00000149925	ALDA MGC10942 MGC17716 MGC17767	Homo_sapiens	TRUE	11	0	0	238996_x_at	LymphNodeNormal	LymphNodeSquamCellCaMet	1.26545	0.000218509	0.333333
214687_x_at.20	214687_x_at	226	ALDOA	aldolase A, fructose-bisphosphate	16q22-q24	ENSG00000149925	ALDA MGC10942 MGC17716 MGC17767	Homo_sapiens	TRUE	11	11	0	214687_x_at	LymphocyteNormal	AllFollicularLymphoma	-0.525743	6.21879e-06	-0.333333
200966_x_at.19	200966_x_at	226	ALDOA	aldolase A, fructose-bisphosphate	16q22-q24	ENSG00000149925	ALDA MGC10942 MGC17716 MGC17767	Homo_sapiens	TRUE	11	11	0	200966_x_at	LymphocyteNormal	AllFollicularLymphoma	-0.599485	2.05045e-06	-0.333333
238996_x_at.15	238996_x_at	226	ALDOA	aldolase A, fructose-bisphosphate	16q22-q24	ENSG00000149925	ALDA MGC10942 MGC17716 MGC17767	Homo_sapiens	TRUE	11	0	0	238996_x_at	LymphocyteNormal	AllFollicularLymphoma	-1.08311	5.31961e-08	-0.333333
214687_x_at.21	214687_x_at	226	ALDOA	aldolase A, fructose-bisphosphate	16q22-q24	ENSG00000149925	ALDA MGC10942 MGC17716 MGC17767	Homo_sapiens	TRUE	11	11	0	214687_x_at	LymphocyteNormal	AllMantleCellLymphoma	-1.06254	2.47371e-08	-0.333333
200966_x_at.20	200966_x_at	226	ALDOA	aldolase A, fructose-bisphosphate	16q22-q24	ENSG00000149925	ALDA MGC10942 MGC17716 MGC17767	Homo_sapiens	TRUE	11	11	0	200966_x_at	LymphocyteNormal	AllMantleCellLymphoma	-1.15253	2.80026e-08	-0.333333
238996_x_at.16	238996_x_at	226	ALDOA	aldolase A, fructose-bisphosphate	16q22-q24	ENSG00000149925	ALDA MGC10942 MGC17716 MGC17767	Homo_sapiens	TRUE	11	0	0	238996_x_at	LymphocyteNormal	AllMantleCellLymphoma	-1.68718	2.88777e-06	-0.333333
214687_x_at.22	214687_x_at	226	ALDOA	aldolase A, fructose-bisphosphate	16q22-q24	ENSG00000149925	ALDA MGC10942 MGC17716 MGC17767	Homo_sapiens	TRUE	11	11	0	214687_x_at	OvaryNormal	OvaryCa	0.734114	8.23174e-05	0.333333
200966_x_at.21	200966_x_at	226	ALDOA	aldolase A, fructose-bisphosphate	16q22-q24	ENSG00000149925	ALDA MGC10942 MGC17716 MGC17767	Homo_sapiens	TRUE	11	11	0	200966_x_at	OvaryNormal	OvaryCa	0.838949	1.34725e-05	0.333333
238996_x_at.17	238996_x_at	226	ALDOA	aldolase A, fructose-bisphosphate	16q22-q24	ENSG00000149925	ALDA MGC10942 MGC17716 MGC17767	Homo_sapiens	TRUE	11	0	0	238996_x_at	OvaryNormal	OvaryCa	1.01674	2.26538e-06	0.333333
214687_x_at.23	214687_x_at	226	ALDOA	aldolase A, fructose-bisphosphate	16q22-q24	ENSG00000149925	ALDA MGC10942 MGC17716 MGC17767	Homo_sapiens	TRUE	11	11	0	214687_x_at	PancreasNormal	PancreasAdenoCa	1.25679	9.13823e-18	0.333333
200966_x_at.22	200966_x_at	226	ALDOA	aldolase A, fructose-bisphosphate	16q22-q24	ENSG00000149925	ALDA MGC10942 MGC17716 MGC17767	Homo_sapiens	TRUE	11	11	0	200966_x_at	PancreasNormal	PancreasAdenoCa	1.28388	5.65362e-17	0.333333
238996_x_at.18	238996_x_at	226	ALDOA	aldolase A, fructose-bisphosphate	16q22-q24	ENSG00000149925	ALDA MGC10942 MGC17716 MGC17767	Homo_sapiens	TRUE	11	0	0	238996_x_at	PancreasNormal	PancreasAdenoCa	0.975148	1.42303e-06	0.333333
214687_x_at.24	214687_x_at	226	ALDOA	aldolase A, fructose-bisphosphate	16q22-q24	ENSG00000149925	ALDA MGC10942 MGC17716 MGC17767	Homo_sapiens	TRUE	11	11	0	214687_x_at	ProstateNormal	ProstateAdenoCa	-0.206953	0.00334569	-0.333333
238996_x_at.19	238996_x_at	226	ALDOA	aldolase A, fructose-bisphosphate	16q22-q24	ENSG00000149925	ALDA MGC10942 MGC17716 MGC17767	Homo_sapiens	TRUE	11	0	0	238996_x_at	ProstateNormal	ProstateAdenoCa	-0.363019	0.00399081	-0.333333
214687_x_at.25	214687_x_at	226	ALDOA	aldolase A, fructose-bisphosphate	16q22-q24	ENSG00000149925	ALDA MGC10942 MGC17716 MGC17767	Homo_sapiens	TRUE	11	11	0	214687_x_at	SoftTissNormal	SoftTissMaligFibrousHistiocyt	0.467308	0.00294847	0.333333
200966_x_at.23	200966_x_at	226	ALDOA	aldolase A, fructose-bisphosphate	16q22-q24	ENSG00000149925	ALDA MGC10942 MGC17716 MGC17767	Homo_sapiens	TRUE	11	11	0	200966_x_at	SoftTissNormal	SoftTissMaligFibrousHistiocyt	0.508564	0.00157845	0.333333
238996_x_at.20	238996_x_at	226	ALDOA	aldolase A, fructose-bisphosphate	16q22-q24	ENSG00000149925	ALDA MGC10942 MGC17716 MGC17767	Homo_sapiens	TRUE	11	0	0	238996_x_at	SoftTissNormal	SoftTissueNormalMalign	0.704429	0.00614352	0.333333
238996_x_at.21	238996_x_at	226	ALDOA	aldolase A, fructose-bisphosphate	16q22-q24	ENSG00000149925	ALDA MGC10942 MGC17716 MGC17767	Homo_sapiens	TRUE	11	0	0	238996_x_at	SpinalCordNormal	BrainGlioblastMultiform	0.851019	0.00527693	0.333333
214687_x_at.26	214687_x_at	226	ALDOA	aldolase A, fructose-bisphosphate	16q22-q24	ENSG00000149925	ALDA MGC10942 MGC17716 MGC17767	Homo_sapiens	TRUE	11	11	0	214687_x_at	SpleenNormal	AllLargeBCellLymphoma	0.622544	9.94451e-09	0.333333
200966_x_at.24	200966_x_at	226	ALDOA	aldolase A, fructose-bisphosphate	16q22-q24	ENSG00000149925	ALDA MGC10942 MGC17716 MGC17767	Homo_sapiens	TRUE	11	11	0	200966_x_at	SpleenNormal	AllLargeBCellLymphoma	0.717799	3.12408e-11	0.333333
238996_x_at.22	238996_x_at	226	ALDOA	aldolase A, fructose-bisphosphate	16q22-q24	ENSG00000149925	ALDA MGC10942 MGC17716 MGC17767	Homo_sapiens	TRUE	11	0	0	238996_x_at	SpleenNormal	AllLargeBCellLymphoma	0.690229	1.9996e-06	0.333333
214687_x_at.27	214687_x_at	226	ALDOA	aldolase A, fructose-bisphosphate	16q22-q24	ENSG00000149925	ALDA MGC10942 MGC17716 MGC17767	Homo_sapiens	TRUE	11	11	0	214687_x_at	SpleenNormal	AllMantleCellLymphoma	-0.541096	0.000324072	-0.333333
200966_x_at.25	200966_x_at	226	ALDOA	aldolase A, fructose-bisphosphate	16q22-q24	ENSG00000149925	ALDA MGC10942 MGC17716 MGC17767	Homo_sapiens	TRUE	11	11	0	200966_x_at	SpleenNormal	AllMantleCellLymphoma	-0.562924	0.000401513	-0.333333
238996_x_at.23	238996_x_at	226	ALDOA	aldolase A, fructose-bisphosphate	16q22-q24	ENSG00000149925	ALDA MGC10942 MGC17716 MGC17767	Homo_sapiens	TRUE	11	0	0	238996_x_at	SpleenNormal	AllMantleCellLymphoma	-0.967863	0.000927735	-0.333333
214687_x_at.28	214687_x_at	226	ALDOA	aldolase A, fructose-bisphosphate	16q22-q24	ENSG00000149925	ALDA MGC10942 MGC17716 MGC17767	Homo_sapiens	TRUE	11	11	0	214687_x_at	ThymusNormal	AllMycosisFungoides	0.489362	0.00202093	0.333333
200966_x_at.26	200966_x_at	226	ALDOA	aldolase A, fructose-bisphosphate	16q22-q24	ENSG00000149925	ALDA MGC10942 MGC17716 MGC17767	Homo_sapiens	TRUE	11	11	0	200966_x_at	ThymusNormal	AllMycosisFungoides	0.547298	0.000859369	0.333333
201272_at	201272_at	231	AKR1B1	aldo-keto reductase family 1, member B1 (aldose reductase)	7q35	ENSG00000085662	ADR ALDR1 AR MGC1804	Homo_sapiens	TRUE	11	11	3	201272_at	BladderNormal	BladderTransCellCa	0.877357	0.00052112	1
201272_at.1	201272_at	231	AKR1B1	aldo-keto reductase family 1, member B1 (aldose reductase)	7q35	ENSG00000085662	ADR ALDR1 AR MGC1804	Homo_sapiens	TRUE	11	11	3	201272_at	BreastGigantomastia	BreastInfDucCa	-0.203086	0.0044679	-1
201272_at.2	201272_at	231	AKR1B1	aldo-keto reductase family 1, member B1 (aldose reductase)	7q35	ENSG00000085662	ADR ALDR1 AR MGC1804	Homo_sapiens	TRUE	11	11	3	201272_at	BreastNormal	BreastInfDucCa	-0.140198	0.00854708	-1
201272_at.3	201272_at	231	AKR1B1	aldo-keto reductase family 1, member B1 (aldose reductase)	7q35	ENSG00000085662	ADR ALDR1 AR MGC1804	Homo_sapiens	TRUE	11	11	3	201272_at	CerebellumNormal	BrainGlioblastMultiform	0.558386	0.0019092	1
201272_at.4	201272_at	231	AKR1B1	aldo-keto reductase family 1, member B1 (aldose reductase)	7q35	ENSG00000085662	ADR ALDR1 AR MGC1804	Homo_sapiens	TRUE	11	11	3	201272_at	ColonNormal	ColonAdenoCa	-0.225701	0.00124445	-1
201272_at.5	201272_at	231	AKR1B1	aldo-keto reductase family 1, member B1 (aldose reductase)	7q35	ENSG00000085662	ADR ALDR1 AR MGC1804	Homo_sapiens	TRUE	11	11	3	201272_at	KidneyNormal	KidneyRenalCellCa	0.672333	0.00365338	1
201272_at.6	201272_at	231	AKR1B1	aldo-keto reductase family 1, member B1 (aldose reductase)	7q35	ENSG00000085662	ADR ALDR1 AR MGC1804	Homo_sapiens	TRUE	11	11	3	201272_at	LymphNodeNormal	LymphNodeHodgkinDisease	0.436587	0.0041916	1
201272_at.7	201272_at	231	AKR1B1	aldo-keto reductase family 1, member B1 (aldose reductase)	7q35	ENSG00000085662	ADR ALDR1 AR MGC1804	Homo_sapiens	TRUE	11	11	3	201272_at	LymphNodeNormal	LymphNodeInfDuctMet	-0.543079	0.00291479	-1
201272_at.8	201272_at	231	AKR1B1	aldo-keto reductase family 1, member B1 (aldose reductase)	7q35	ENSG00000085662	ADR ALDR1 AR MGC1804	Homo_sapiens	TRUE	11	11	3	201272_at	LymphocyteNormal	AllLargeBCellLymphoma	0.518892	1.25408e-07	1
201272_at.9	201272_at	231	AKR1B1	aldo-keto reductase family 1, member B1 (aldose reductase)	7q35	ENSG00000085662	ADR ALDR1 AR MGC1804	Homo_sapiens	TRUE	11	11	3	201272_at	LymphocyteNormal	AllMycosisFungoides	-0.637673	3.97806e-05	-1
201272_at.10	201272_at	231	AKR1B1	aldo-keto reductase family 1, member B1 (aldose reductase)	7q35	ENSG00000085662	ADR ALDR1 AR MGC1804	Homo_sapiens	TRUE	11	11	3	201272_at	OvaryNormal	OvaryCa	-0.918042	0.00342656	-1
201272_at.11	201272_at	231	AKR1B1	aldo-keto reductase family 1, member B1 (aldose reductase)	7q35	ENSG00000085662	ADR ALDR1 AR MGC1804	Homo_sapiens	TRUE	11	11	3	201272_at	PancreasNormal	PancreasAdenoCa	0.382719	8.31105e-08	1
201272_at.12	201272_at	231	AKR1B1	aldo-keto reductase family 1, member B1 (aldose reductase)	7q35	ENSG00000085662	ADR ALDR1 AR MGC1804	Homo_sapiens	TRUE	11	11	3	201272_at	PancreasNormal	PancreasIsletCellCa	0.723952	0.00131463	1
201272_at.13	201272_at	231	AKR1B1	aldo-keto reductase family 1, member B1 (aldose reductase)	7q35	ENSG00000085662	ADR ALDR1 AR MGC1804	Homo_sapiens	TRUE	11	11	3	201272_at	ProstateNormal	ProstateAdenoCa	-0.55965	5.7881e-10	-1
201272_at.14	201272_at	231	AKR1B1	aldo-keto reductase family 1, member B1 (aldose reductase)	7q35	ENSG00000085662	ADR ALDR1 AR MGC1804	Homo_sapiens	TRUE	11	11	3	201272_at	ProstateNormalEpithel.LCM	ProstateMalignantEpithel.LCM	-1.38768	7.98882e-05	-1
201272_at.15	201272_at	231	AKR1B1	aldo-keto reductase family 1, member B1 (aldose reductase)	7q35	ENSG00000085662	ADR ALDR1 AR MGC1804	Homo_sapiens	TRUE	11	11	3	201272_at	SoftTissNormal	SoftTissMaligFibrousHistiocyt	0.902955	2.98059e-05	1
201272_at.16	201272_at	231	AKR1B1	aldo-keto reductase family 1, member B1 (aldose reductase)	7q35	ENSG00000085662	ADR ALDR1 AR MGC1804	Homo_sapiens	TRUE	11	11	3	201272_at	SoftTissNormal	SoftTissOsteosarcoma	0.517023	0.0015892	1
201272_at.17	201272_at	231	AKR1B1	aldo-keto reductase family 1, member B1 (aldose reductase)	7q35	ENSG00000085662	ADR ALDR1 AR MGC1804	Homo_sapiens	TRUE	11	11	3	201272_at	SoftTissNormal	SoftTissueNormalMalign	0.411253	0.00116503	1
201272_at.18	201272_at	231	AKR1B1	aldo-keto reductase family 1, member B1 (aldose reductase)	7q35	ENSG00000085662	ADR ALDR1 AR MGC1804	Homo_sapiens	TRUE	11	11	3	201272_at	SpinalCordNormal	BrainGlioblastMultiform	0.459462	0.00714928	1
201272_at.19	201272_at	231	AKR1B1	aldo-keto reductase family 1, member B1 (aldose reductase)	7q35	ENSG00000085662	ADR ALDR1 AR MGC1804	Homo_sapiens	TRUE	11	11	3	201272_at	SpleenNormal	AllLargeBCellLymphoma	0.593049	3.53897e-08	1
201272_at.20	201272_at	231	AKR1B1	aldo-keto reductase family 1, member B1 (aldose reductase)	7q35	ENSG00000085662	ADR ALDR1 AR MGC1804	Homo_sapiens	TRUE	11	11	3	201272_at	ThymusNormal	AllMycosisFungoides	-0.394682	0.0041626	-1
201197_at	201197_at	262	AMD1	adenosylmethionine decarboxylase 1	6q21-q22	ENSG00000123505	ADOMETDC AMD DKFZp313L1234 FLJ26964	Homo_sapiens	TRUE	11	7	0	201197_at	BreastGigantomastia	BreastInfLobCa	-0.667091	6.11598e-05	-0.5
201196_s_at	201196_s_at	262	AMD1	adenosylmethionine decarboxylase 1	6q21-q22	ENSG00000123505	ADOMETDC AMD DKFZp313L1234 FLJ26964	Homo_sapiens	TRUE	11	11	2	201196_s_at	BreastNormal	BreastInfLobCa	-0.362191	0.00152713	-0.5
201197_at.1	201197_at	262	AMD1	adenosylmethionine decarboxylase 1	6q21-q22	ENSG00000123505	ADOMETDC AMD DKFZp313L1234 FLJ26964	Homo_sapiens	TRUE	11	7	0	201197_at	BreastNormal	BreastInfLobCa	-0.573473	1.33746e-06	-0.5
201196_s_at.1	201196_s_at	262	AMD1	adenosylmethionine decarboxylase 1	6q21-q22	ENSG00000123505	ADOMETDC AMD DKFZp313L1234 FLJ26964	Homo_sapiens	TRUE	11	11	2	201196_s_at	BreastNormalCancerPatients	BreastInfLobCa	-0.440566	0.000402978	-0.5
201197_at.2	201197_at	262	AMD1	adenosylmethionine decarboxylase 1	6q21-q22	ENSG00000123505	ADOMETDC AMD DKFZp313L1234 FLJ26964	Homo_sapiens	TRUE	11	7	0	201197_at	BreastNormalCancerPatients	BreastInfLobCa	-0.575772	4.5923e-06	-0.5
201196_s_at.2	201196_s_at	262	AMD1	adenosylmethionine decarboxylase 1	6q21-q22	ENSG00000123505	ADOMETDC AMD DKFZp313L1234 FLJ26964	Homo_sapiens	TRUE	11	11	2	201196_s_at	ColonNormal	ColonMucinCa	0.340209	0.00876006	0.5
201196_s_at.3	201196_s_at	262	AMD1	adenosylmethionine decarboxylase 1	6q21-q22	ENSG00000123505	ADOMETDC AMD DKFZp313L1234 FLJ26964	Homo_sapiens	TRUE	11	11	2	201196_s_at	ColonNormalEpithelCells.LCM	ColonMalignantEpithel.LCM	0.839143	6.01198e-06	0.5
201196_s_at.4	201196_s_at	262	AMD1	adenosylmethionine decarboxylase 1	6q21-q22	ENSG00000123505	ADOMETDC AMD DKFZp313L1234 FLJ26964	Homo_sapiens	TRUE	11	11	2	201196_s_at	EsophagusNormal	EsophagusAdenoCa	-0.477257	0.000324749	-0.5
201197_at.3	201197_at	262	AMD1	adenosylmethionine decarboxylase 1	6q21-q22	ENSG00000123505	ADOMETDC AMD DKFZp313L1234 FLJ26964	Homo_sapiens	TRUE	11	7	0	201197_at	EsophagusNormal	EsophagusAdenoCa	-0.461836	0.00250397	-0.5
201197_at.4	201197_at	262	AMD1	adenosylmethionine decarboxylase 1	6q21-q22	ENSG00000123505	ADOMETDC AMD DKFZp313L1234 FLJ26964	Homo_sapiens	TRUE	11	7	0	201197_at	KidneyNormal	KidneyWilmsTumor	0.403646	0.00484586	0.5
201196_s_at.5	201196_s_at	262	AMD1	adenosylmethionine decarboxylase 1	6q21-q22	ENSG00000123505	ADOMETDC AMD DKFZp313L1234 FLJ26964	Homo_sapiens	TRUE	11	11	2	201196_s_at	LungNormal	LungSquamCellCa	0.246968	0.00785143	0.5
201197_at.5	201197_at	262	AMD1	adenosylmethionine decarboxylase 1	6q21-q22	ENSG00000123505	ADOMETDC AMD DKFZp313L1234 FLJ26964	Homo_sapiens	TRUE	11	7	0	201197_at	LungNormalEpithel.LCM	LungAdenoEpithel.LCM	-0.555441	0.00366671	-0.5
201196_s_at.6	201196_s_at	262	AMD1	adenosylmethionine decarboxylase 1	6q21-q22	ENSG00000123505	ADOMETDC AMD DKFZp313L1234 FLJ26964	Homo_sapiens	TRUE	11	11	2	201196_s_at	LymphocyteNormal	AllFollicularLymphoma	-0.590412	1.79446e-08	-0.5
201197_at.6	201197_at	262	AMD1	adenosylmethionine decarboxylase 1	6q21-q22	ENSG00000123505	ADOMETDC AMD DKFZp313L1234 FLJ26964	Homo_sapiens	TRUE	11	7	0	201197_at	LymphocyteNormal	AllFollicularLymphoma	-0.474697	1.58366e-08	-0.5
201196_s_at.7	201196_s_at	262	AMD1	adenosylmethionine decarboxylase 1	6q21-q22	ENSG00000123505	ADOMETDC AMD DKFZp313L1234 FLJ26964	Homo_sapiens	TRUE	11	11	2	201196_s_at	OvaryNormal	OvaryCa	0.46286	0.000615717	0.5
201196_s_at.8	201196_s_at	262	AMD1	adenosylmethionine decarboxylase 1	6q21-q22	ENSG00000123505	ADOMETDC AMD DKFZp313L1234 FLJ26964	Homo_sapiens	TRUE	11	11	2	201196_s_at	PancreasNormal	PancreasAdenoCa	-0.484504	1.68275e-09	-0.5
201196_s_at.9	201196_s_at	262	AMD1	adenosylmethionine decarboxylase 1	6q21-q22	ENSG00000123505	ADOMETDC AMD DKFZp313L1234 FLJ26964	Homo_sapiens	TRUE	11	11	2	201196_s_at	ProstateNormal	ProstateAdenoCa	0.550028	8.49604e-05	0.5
201196_s_at.10	201196_s_at	262	AMD1	adenosylmethionine decarboxylase 1	6q21-q22	ENSG00000123505	ADOMETDC AMD DKFZp313L1234 FLJ26964	Homo_sapiens	TRUE	11	11	2	201196_s_at	SoftTissNormal	SoftTissMaligFibrousHistiocyt	0.514731	0.00395055	0.5
201197_at.7	201197_at	262	AMD1	adenosylmethionine decarboxylase 1	6q21-q22	ENSG00000123505	ADOMETDC AMD DKFZp313L1234 FLJ26964	Homo_sapiens	TRUE	11	7	0	201197_at	SoftTissNormal	SoftTissMaligFibrousHistiocyt	0.467687	0.000436714	0.5
201197_at.8	201197_at	262	AMD1	adenosylmethionine decarboxylase 1	6q21-q22	ENSG00000123505	ADOMETDC AMD DKFZp313L1234 FLJ26964	Homo_sapiens	TRUE	11	7	0	201197_at	SoftTissNormal	SoftTissSarcoma	0.494369	0.0080447	0.5
201196_s_at.11	201196_s_at	262	AMD1	adenosylmethionine decarboxylase 1	6q21-q22	ENSG00000123505	ADOMETDC AMD DKFZp313L1234 FLJ26964	Homo_sapiens	TRUE	11	11	2	201196_s_at	SpleenNormal	AllLargeBCellLymphoma	0.72971	3.86391e-10	0.5
201197_at.9	201197_at	262	AMD1	adenosylmethionine decarboxylase 1	6q21-q22	ENSG00000123505	ADOMETDC AMD DKFZp313L1234 FLJ26964	Homo_sapiens	TRUE	11	7	0	201197_at	SpleenNormal	AllLargeBCellLymphoma	0.274064	0.0024186	0.5
201196_s_at.12	201196_s_at	262	AMD1	adenosylmethionine decarboxylase 1	6q21-q22	ENSG00000123505	ADOMETDC AMD DKFZp313L1234 FLJ26964	Homo_sapiens	TRUE	11	11	2	201196_s_at	ThyroidGlandNormal	ThyroidGlandPapillCa	-0.788549	1.29778e-05	-0.5
201197_at.10	201197_at	262	AMD1	adenosylmethionine decarboxylase 1	6q21-q22	ENSG00000123505	ADOMETDC AMD DKFZp313L1234 FLJ26964	Homo_sapiens	TRUE	11	7	0	201197_at	ThyroidGlandNormal	ThyroidGlandPapillCa	-0.738094	2.98879e-06	-0.5
201197_at.11	201197_at	262	AMD1	adenosylmethionine decarboxylase 1	6q21-q22	ENSG00000123505	ADOMETDC AMD DKFZp313L1234 FLJ26964	Homo_sapiens	TRUE	11	7	0	201197_at	ThyroidGlandNormal	ThyroidGlandPapillFollicCa	-0.576708	2.01447e-05	-0.5
224788_at	224788_at	382	ARF6	ADP-ribosylation factor 6	14q21.3	ENSG00000165527	NA	Homo_sapiens	TRUE	11	0	0	224788_at	BladderNormal	BladderTransCellCa	0.582718	0.00169843	0.25
203312_x_at	203312_x_at	382	ARF6	ADP-ribosylation factor 6	14q21.3	ENSG00000165527	NA	Homo_sapiens	TRUE	11	11	0	203312_x_at	BreastNormal	BreastInfDucCa	0.264539	6.75133e-05	0.25
214182_at	214182_at	382	ARF6	ADP-ribosylation factor 6	14q21.3	ENSG00000165527	NA	Homo_sapiens	TRUE	11	0	0	214182_at	BreastNormalCancerPatients	BreastInfDucCa	0.280596	0.00287775	0.25
203312_x_at.1	203312_x_at	382	ARF6	ADP-ribosylation factor 6	14q21.3	ENSG00000165527	NA	Homo_sapiens	TRUE	11	11	0	203312_x_at	BreastNormalCancerPatients	BreastInfDucCa	0.292009	0.000335782	0.25
203311_s_at	203311_s_at	382	ARF6	ADP-ribosylation factor 6	14q21.3	ENSG00000165527	NA	Homo_sapiens	TRUE	11	11	1	203311_s_at	CerebellumNormal	BrainGlioblastMultiform	0.989824	0.00318017	0.25
214182_at.1	214182_at	382	ARF6	ADP-ribosylation factor 6	14q21.3	ENSG00000165527	NA	Homo_sapiens	TRUE	11	0	0	214182_at	CervixNormal	CervixSquamCellCa	0.98034	0.000236439	0.25
203312_x_at.2	203312_x_at	382	ARF6	ADP-ribosylation factor 6	14q21.3	ENSG00000165527	NA	Homo_sapiens	TRUE	11	11	0	203312_x_at	CervixNormal	CervixSquamCellCa	0.76959	0.000275755	0.25
203311_s_at.1	203311_s_at	382	ARF6	ADP-ribosylation factor 6	14q21.3	ENSG00000165527	NA	Homo_sapiens	TRUE	11	11	1	203311_s_at	CervixNormal	CervixSquamCellCa	1.02884	5.44778e-06	0.25
224788_at.1	224788_at	382	ARF6	ADP-ribosylation factor 6	14q21.3	ENSG00000165527	NA	Homo_sapiens	TRUE	11	0	0	224788_at	CervixNormal	CervixSquamCellCa	0.578493	0.0019706	0.25
214182_at.2	214182_at	382	ARF6	ADP-ribosylation factor 6	14q21.3	ENSG00000165527	NA	Homo_sapiens	TRUE	11	0	0	214182_at	ColonNormal	ColonAdenoCa	-0.455568	6.60221e-06	-0.25
203312_x_at.3	203312_x_at	382	ARF6	ADP-ribosylation factor 6	14q21.3	ENSG00000165527	NA	Homo_sapiens	TRUE	11	11	0	203312_x_at	ColonNormal	ColonAdenoCa	-0.224122	0.000503202	-0.25
224788_at.2	224788_at	382	ARF6	ADP-ribosylation factor 6	14q21.3	ENSG00000165527	NA	Homo_sapiens	TRUE	11	0	0	224788_at	ColonNormal	ColonAdenoCa	-0.182256	0.0051344	-0.25
214182_at.3	214182_at	382	ARF6	ADP-ribosylation factor 6	14q21.3	ENSG00000165527	NA	Homo_sapiens	TRUE	11	0	0	214182_at	ColonNormalEpithelCells.LCM	ColonMalignantEpithel.LCM	-1.25946	3.46672e-05	-0.25
203312_x_at.4	203312_x_at	382	ARF6	ADP-ribosylation factor 6	14q21.3	ENSG00000165527	NA	Homo_sapiens	TRUE	11	11	0	203312_x_at	ColonNormalEpithelCells.LCM	ColonMalignantEpithel.LCM	-0.52606	8.78465e-05	-0.25
214182_at.4	214182_at	382	ARF6	ADP-ribosylation factor 6	14q21.3	ENSG00000165527	NA	Homo_sapiens	TRUE	11	0	0	214182_at	EsophagusNormal	EsophagusAdenoCa	-0.509578	0.00794887	-0.25
203312_x_at.5	203312_x_at	382	ARF6	ADP-ribosylation factor 6	14q21.3	ENSG00000165527	NA	Homo_sapiens	TRUE	11	11	0	203312_x_at	EsophagusNormal	EsophagusAdenoCa	-0.578175	0.00113735	-0.25
203311_s_at.2	203311_s_at	382	ARF6	ADP-ribosylation factor 6	14q21.3	ENSG00000165527	NA	Homo_sapiens	TRUE	11	11	1	203311_s_at	EsophagusNormal	EsophagusAdenoCa	-1.06315	0.000952409	-0.25
224788_at.3	224788_at	382	ARF6	ADP-ribosylation factor 6	14q21.3	ENSG00000165527	NA	Homo_sapiens	TRUE	11	0	0	224788_at	EsophagusNormal	EsophagusAdenoCa	-0.569392	0.00244719	-0.25
203312_x_at.6	203312_x_at	382	ARF6	ADP-ribosylation factor 6	14q21.3	ENSG00000165527	NA	Homo_sapiens	TRUE	11	11	0	203312_x_at	KidneyNormal	KidneyWilmsTumor	-0.419387	0.00118201	-0.25
203312_x_at.7	203312_x_at	382	ARF6	ADP-ribosylation factor 6	14q21.3	ENSG00000165527	NA	Homo_sapiens	TRUE	11	11	0	203312_x_at	LungNormal	LungLargeCellCa	0.546328	0.00188444	0.25
203312_x_at.8	203312_x_at	382	ARF6	ADP-ribosylation factor 6	14q21.3	ENSG00000165527	NA	Homo_sapiens	TRUE	11	11	0	203312_x_at	LungNormal	LungSquamCellCa	0.446048	1.90531e-05	0.25
203311_s_at.3	203311_s_at	382	ARF6	ADP-ribosylation factor 6	14q21.3	ENSG00000165527	NA	Homo_sapiens	TRUE	11	11	1	203311_s_at	LungNormal	LungSquamCellCa	0.413368	0.000795219	0.25
214182_at.5	214182_at	382	ARF6	ADP-ribosylation factor 6	14q21.3	ENSG00000165527	NA	Homo_sapiens	TRUE	11	0	0	214182_at	LymphNodeNormal	LymphNodeNonHodgkinDisease	0.672865	5.37218e-05	0.25
203312_x_at.9	203312_x_at	382	ARF6	ADP-ribosylation factor 6	14q21.3	ENSG00000165527	NA	Homo_sapiens	TRUE	11	11	0	203312_x_at	LymphNodeNormal	LymphNodeNonHodgkinDisease	0.378818	0.00179505	0.25
214182_at.6	214182_at	382	ARF6	ADP-ribosylation factor 6	14q21.3	ENSG00000165527	NA	Homo_sapiens	TRUE	11	0	0	214182_at	LymphocyteNormal	AllFollicularLymphoma	-0.496848	8.37885e-05	-0.25
203312_x_at.10	203312_x_at	382	ARF6	ADP-ribosylation factor 6	14q21.3	ENSG00000165527	NA	Homo_sapiens	TRUE	11	11	0	203312_x_at	LymphocyteNormal	AllFollicularLymphoma	-0.249636	0.000473658	-0.25
203311_s_at.4	203311_s_at	382	ARF6	ADP-ribosylation factor 6	14q21.3	ENSG00000165527	NA	Homo_sapiens	TRUE	11	11	1	203311_s_at	LymphocyteNormal	AllFollicularLymphoma	-0.406484	0.000830253	-0.25
203311_s_at.5	203311_s_at	382	ARF6	ADP-ribosylation factor 6	14q21.3	ENSG00000165527	NA	Homo_sapiens	TRUE	11	11	1	203311_s_at	LymphocyteNormal	AllLargeBCellLymphoma	-0.472961	0.000286413	-0.25
224788_at.4	224788_at	382	ARF6	ADP-ribosylation factor 6	14q21.3	ENSG00000165527	NA	Homo_sapiens	TRUE	11	0	0	224788_at	LymphocyteNormal	AllLargeBCellLymphoma	-0.401859	2.97159e-09	-0.25
203311_s_at.6	203311_s_at	382	ARF6	ADP-ribosylation factor 6	14q21.3	ENSG00000165527	NA	Homo_sapiens	TRUE	11	11	1	203311_s_at	LymphocyteNormal	AllMycosisFungoides	-0.555421	0.00280894	-0.25
224788_at.5	224788_at	382	ARF6	ADP-ribosylation factor 6	14q21.3	ENSG00000165527	NA	Homo_sapiens	TRUE	11	0	0	224788_at	LymphocyteNormal	AllMycosisFungoides	0.252975	0.00369909	0.25
214182_at.7	214182_at	382	ARF6	ADP-ribosylation factor 6	14q21.3	ENSG00000165527	NA	Homo_sapiens	TRUE	11	0	0	214182_at	OvaryNormal	OvaryCa	0.867057	0.000465813	0.25
203312_x_at.11	203312_x_at	382	ARF6	ADP-ribosylation factor 6	14q21.3	ENSG00000165527	NA	Homo_sapiens	TRUE	11	11	0	203312_x_at	OvaryNormal	OvaryCa	1.03613	1.40366e-05	0.25
203311_s_at.7	203311_s_at	382	ARF6	ADP-ribosylation factor 6	14q21.3	ENSG00000165527	NA	Homo_sapiens	TRUE	11	11	1	203311_s_at	OvaryNormal	OvaryCa	0.894179	0.00107944	0.25
224788_at.6	224788_at	382	ARF6	ADP-ribosylation factor 6	14q21.3	ENSG00000165527	NA	Homo_sapiens	TRUE	11	0	0	224788_at	OvaryNormal	OvaryCa	1.01401	6.8843e-05	0.25
214182_at.8	214182_at	382	ARF6	ADP-ribosylation factor 6	14q21.3	ENSG00000165527	NA	Homo_sapiens	TRUE	11	0	0	214182_at	PancreasNormal	PancreasAdenoCa	1.15656	7.33406e-11	0.25
203312_x_at.12	203312_x_at	382	ARF6	ADP-ribosylation factor 6	14q21.3	ENSG00000165527	NA	Homo_sapiens	TRUE	11	11	0	203312_x_at	PancreasNormal	PancreasAdenoCa	0.723922	2.05594e-11	0.25
203311_s_at.8	203311_s_at	382	ARF6	ADP-ribosylation factor 6	14q21.3	ENSG00000165527	NA	Homo_sapiens	TRUE	11	11	1	203311_s_at	PancreasNormal	PancreasAdenoCa	1.07392	4.82121e-08	0.25
224788_at.7	224788_at	382	ARF6	ADP-ribosylation factor 6	14q21.3	ENSG00000165527	NA	Homo_sapiens	TRUE	11	0	0	224788_at	PancreasNormal	PancreasAdenoCa	0.964918	5.80655e-16	0.25
224788_at.8	224788_at	382	ARF6	ADP-ribosylation factor 6	14q21.3	ENSG00000165527	NA	Homo_sapiens	TRUE	11	0	0	224788_at	PancreasNormal	PancreasIsletCellCa	0.719633	0.000166456	0.25
214182_at.9	214182_at	382	ARF6	ADP-ribosylation factor 6	14q21.3	ENSG00000165527	NA	Homo_sapiens	TRUE	11	0	0	214182_at	ProstateNormal	ProstateAdenoCa	0.387441	0.000185435	0.25
203312_x_at.13	203312_x_at	382	ARF6	ADP-ribosylation factor 6	14q21.3	ENSG00000165527	NA	Homo_sapiens	TRUE	11	11	0	203312_x_at	ProstateNormal	ProstateAdenoCa	0.183364	0.00266311	0.25
203311_s_at.9	203311_s_at	382	ARF6	ADP-ribosylation factor 6	14q21.3	ENSG00000165527	NA	Homo_sapiens	TRUE	11	11	1	203311_s_at	ProstateNormal	ProstateAdenoCa	0.517406	0.000135524	0.25
224788_at.9	224788_at	382	ARF6	ADP-ribosylation factor 6	14q21.3	ENSG00000165527	NA	Homo_sapiens	TRUE	11	0	0	224788_at	ProstateNormal	ProstateAdenoCa	0.40929	2.94431e-08	0.25
203312_x_at.14	203312_x_at	382	ARF6	ADP-ribosylation factor 6	14q21.3	ENSG00000165527	NA	Homo_sapiens	TRUE	11	11	0	203312_x_at	SkinNormal	MelanocytesMaligMelanoma	-0.485176	0.00865638	-0.25
203312_x_at.15	203312_x_at	382	ARF6	ADP-ribosylation factor 6	14q21.3	ENSG00000165527	NA	Homo_sapiens	TRUE	11	11	0	203312_x_at	SoftTissNormal	SoftTissMaligFibrousHistiocyt	0.610947	7.16132e-05	0.25
203311_s_at.10	203311_s_at	382	ARF6	ADP-ribosylation factor 6	14q21.3	ENSG00000165527	NA	Homo_sapiens	TRUE	11	11	1	203311_s_at	SoftTissNormal	SoftTissMaligFibrousHistiocyt	1.05867	1.1687e-05	0.25
224788_at.10	224788_at	382	ARF6	ADP-ribosylation factor 6	14q21.3	ENSG00000165527	NA	Homo_sapiens	TRUE	11	0	0	224788_at	SoftTissNormal	SoftTissMaligFibrousHistiocyt	0.5669	0.000328395	0.25
224788_at.11	224788_at	382	ARF6	ADP-ribosylation factor 6	14q21.3	ENSG00000165527	NA	Homo_sapiens	TRUE	11	0	0	224788_at	SpinalCordNormal	BrainGlioblastMultiform	0.675595	0.00425186	0.25
214182_at.10	214182_at	382	ARF6	ADP-ribosylation factor 6	14q21.3	ENSG00000165527	NA	Homo_sapiens	TRUE	11	0	0	214182_at	SpleenNormal	AllFollicularLymphoma	0.567439	0.000321926	0.25
203312_x_at.16	203312_x_at	382	ARF6	ADP-ribosylation factor 6	14q21.3	ENSG00000165527	NA	Homo_sapiens	TRUE	11	11	0	203312_x_at	SpleenNormal	AllFollicularLymphoma	0.446295	4.59107e-06	0.25
214182_at.11	214182_at	382	ARF6	ADP-ribosylation factor 6	14q21.3	ENSG00000165527	NA	Homo_sapiens	TRUE	11	0	0	214182_at	SpleenNormal	AllLargeBCellLymphoma	0.779922	1.58225e-06	0.25
203312_x_at.17	203312_x_at	382	ARF6	ADP-ribosylation factor 6	14q21.3	ENSG00000165527	NA	Homo_sapiens	TRUE	11	11	0	203312_x_at	SpleenNormal	AllLargeBCellLymphoma	0.550475	2.57864e-07	0.25
214182_at.12	214182_at	382	ARF6	ADP-ribosylation factor 6	14q21.3	ENSG00000165527	NA	Homo_sapiens	TRUE	11	0	0	214182_at	SpleenNormal	AllMantleCellLymphoma	0.830689	5.75852e-06	0.25
203312_x_at.18	203312_x_at	382	ARF6	ADP-ribosylation factor 6	14q21.3	ENSG00000165527	NA	Homo_sapiens	TRUE	11	11	0	203312_x_at	SpleenNormal	AllMantleCellLymphoma	0.675592	6.12648e-06	0.25
224788_at.12	224788_at	382	ARF6	ADP-ribosylation factor 6	14q21.3	ENSG00000165527	NA	Homo_sapiens	TRUE	11	0	0	224788_at	StomachNormal	StomachAdenoCa	0.319283	0.00115947	0.25
214182_at.13	214182_at	382	ARF6	ADP-ribosylation factor 6	14q21.3	ENSG00000165527	NA	Homo_sapiens	TRUE	11	0	0	214182_at	ThymusNormal	AllMycosisFungoides	0.546156	0.000606853	0.25
203312_x_at.19	203312_x_at	382	ARF6	ADP-ribosylation factor 6	14q21.3	ENSG00000165527	NA	Homo_sapiens	TRUE	11	11	0	203312_x_at	ThymusNormal	AllMycosisFungoides	0.727962	1.1079e-07	0.25
203311_s_at.11	203311_s_at	382	ARF6	ADP-ribosylation factor 6	14q21.3	ENSG00000165527	NA	Homo_sapiens	TRUE	11	11	1	203311_s_at	ThymusNormal	AllMycosisFungoides	0.510701	0.0065755	0.25
224788_at.13	224788_at	382	ARF6	ADP-ribosylation factor 6	14q21.3	ENSG00000165527	NA	Homo_sapiens	TRUE	11	0	0	224788_at	ThymusNormal	AllMycosisFungoides	0.359435	0.000249592	0.25
203312_x_at.20	203312_x_at	382	ARF6	ADP-ribosylation factor 6	14q21.3	ENSG00000165527	NA	Homo_sapiens	TRUE	11	11	0	203312_x_at	ThyroidGlandNormal	ThyroidGlandPapillCa	0.656417	1.42121e-05	0.25
224788_at.14	224788_at	382	ARF6	ADP-ribosylation factor 6	14q21.3	ENSG00000165527	NA	Homo_sapiens	TRUE	11	0	0	224788_at	ThyroidGlandNormal	ThyroidGlandPapillCa	0.8639	3.84788e-05	0.25
209987_s_at	209987_s_at	429	ASCL1	achaete-scute complex homolog 1 (Drosophila)	12q22-q23	ENSG00000139352	ASH1 HASH1 MASH1	Homo_sapiens	TRUE	11	11	0	209987_s_at	BreastGigantomastia	BreastInfDucCa	0.811162	0.00814255	0.2
213768_s_at	213768_s_at	429	ASCL1	achaete-scute complex homolog 1 (Drosophila)	12q22-q23	ENSG00000139352	ASH1 HASH1 MASH1	Homo_sapiens	TRUE	11	10	0	213768_s_at	BreastGigantomastia	BreastInfDucCa	1.17647	0.000103224	0.2
209986_at	209986_at	429	ASCL1	achaete-scute complex homolog 1 (Drosophila)	12q22-q23	ENSG00000139352	ASH1 HASH1 MASH1	Homo_sapiens	TRUE	11	0	0	209986_at	BreastGigantomastia	BreastInfLobCa	1.01316	0.0063957	0.2
213768_s_at.1	213768_s_at	429	ASCL1	achaete-scute complex homolog 1 (Drosophila)	12q22-q23	ENSG00000139352	ASH1 HASH1 MASH1	Homo_sapiens	TRUE	11	10	0	213768_s_at	BreastGigantomastia	BreastInfLobCa	1.11366	0.00128047	0.2
209987_s_at.1	209987_s_at	429	ASCL1	achaete-scute complex homolog 1 (Drosophila)	12q22-q23	ENSG00000139352	ASH1 HASH1 MASH1	Homo_sapiens	TRUE	11	11	0	209987_s_at	BreastNormal	BreastInfDucCa	0.520447	0.00148423	0.2
213768_s_at.2	213768_s_at	429	ASCL1	achaete-scute complex homolog 1 (Drosophila)	12q22-q23	ENSG00000139352	ASH1 HASH1 MASH1	Homo_sapiens	TRUE	11	10	0	213768_s_at	BreastNormal	BreastInfDucCa	0.613251	1.40182e-05	0.2
209988_s_at	209988_s_at	429	ASCL1	achaete-scute complex homolog 1 (Drosophila)	12q22-q23	ENSG00000139352	ASH1 HASH1 MASH1	Homo_sapiens	TRUE	11	11	0	209988_s_at	BreastNormal	BreastInfDucCa	0.498319	0.00238875	0.2
213768_s_at.3	213768_s_at	429	ASCL1	achaete-scute complex homolog 1 (Drosophila)	12q22-q23	ENSG00000139352	ASH1 HASH1 MASH1	Homo_sapiens	TRUE	11	10	0	213768_s_at	BreastNormalCancerPatients	BreastInfDucCa	0.41201	0.00985706	0.2
209987_s_at.2	209987_s_at	429	ASCL1	achaete-scute complex homolog 1 (Drosophila)	12q22-q23	ENSG00000139352	ASH1 HASH1 MASH1	Homo_sapiens	TRUE	11	11	0	209987_s_at	CerebellumNormal	BrainGlioblastMultiform	2.1226	3.72086e-05	0.2
213768_s_at.4	213768_s_at	429	ASCL1	achaete-scute complex homolog 1 (Drosophila)	12q22-q23	ENSG00000139352	ASH1 HASH1 MASH1	Homo_sapiens	TRUE	11	10	0	213768_s_at	CerebellumNormal	BrainGlioblastMultiform	1.48994	0.00459921	0.2
209988_s_at.1	209988_s_at	429	ASCL1	achaete-scute complex homolog 1 (Drosophila)	12q22-q23	ENSG00000139352	ASH1 HASH1 MASH1	Homo_sapiens	TRUE	11	11	0	209988_s_at	CerebellumNormal	BrainGlioblastMultiform	1.56651	0.000987251	0.2
209987_s_at.3	209987_s_at	429	ASCL1	achaete-scute complex homolog 1 (Drosophila)	12q22-q23	ENSG00000139352	ASH1 HASH1 MASH1	Homo_sapiens	TRUE	11	11	0	209987_s_at	LungNormal	LungAdenoCa	1.4135	0.000181639	0.2
209986_at.1	209986_at	429	ASCL1	achaete-scute complex homolog 1 (Drosophila)	12q22-q23	ENSG00000139352	ASH1 HASH1 MASH1	Homo_sapiens	TRUE	11	0	0	209986_at	LungNormal	LungAdenoCa	-0.891017	3.21745e-05	-0.2
213768_s_at.5	213768_s_at	429	ASCL1	achaete-scute complex homolog 1 (Drosophila)	12q22-q23	ENSG00000139352	ASH1 HASH1 MASH1	Homo_sapiens	TRUE	11	10	0	213768_s_at	LungNormal	LungAdenoCa	0.698925	0.00510494	0.2
209988_s_at.2	209988_s_at	429	ASCL1	achaete-scute complex homolog 1 (Drosophila)	12q22-q23	ENSG00000139352	ASH1 HASH1 MASH1	Homo_sapiens	TRUE	11	11	0	209988_s_at	LungNormal	LungAdenoCa	1.21284	0.000550939	0.2
209987_s_at.4	209987_s_at	429	ASCL1	achaete-scute complex homolog 1 (Drosophila)	12q22-q23	ENSG00000139352	ASH1 HASH1 MASH1	Homo_sapiens	TRUE	11	11	0	209987_s_at	LungNormal	LungSmallCellLungCa	7.47922	0.00277003	0.2
213768_s_at.6	213768_s_at	429	ASCL1	achaete-scute complex homolog 1 (Drosophila)	12q22-q23	ENSG00000139352	ASH1 HASH1 MASH1	Homo_sapiens	TRUE	11	10	0	213768_s_at	LungNormal	LungSmallCellLungCa	4.69153	0.00546894	0.2
209988_s_at.3	209988_s_at	429	ASCL1	achaete-scute complex homolog 1 (Drosophila)	12q22-q23	ENSG00000139352	ASH1 HASH1 MASH1	Homo_sapiens	TRUE	11	11	0	209988_s_at	LungNormal	LungSmallCellLungCa	6.74843	0.00120122	0.2
209986_at.2	209986_at	429	ASCL1	achaete-scute complex homolog 1 (Drosophila)	12q22-q23	ENSG00000139352	ASH1 HASH1 MASH1	Homo_sapiens	TRUE	11	0	0	209986_at	LungNormal	LungSquamCellCa	-1.09495	1.53294e-06	-0.2
209986_at.3	209986_at	429	ASCL1	achaete-scute complex homolog 1 (Drosophila)	12q22-q23	ENSG00000139352	ASH1 HASH1 MASH1	Homo_sapiens	TRUE	11	0	0	209986_at	LymphNodeNormal	LymphNodeHodgkinDisease	1.50591	0.000549729	0.2
213768_s_at.7	213768_s_at	429	ASCL1	achaete-scute complex homolog 1 (Drosophila)	12q22-q23	ENSG00000139352	ASH1 HASH1 MASH1	Homo_sapiens	TRUE	11	10	0	213768_s_at	LymphNodeNormal	LymphNodeHodgkinDisease	1.02061	0.00617522	0.2
209988_s_at.4	209988_s_at	429	ASCL1	achaete-scute complex homolog 1 (Drosophila)	12q22-q23	ENSG00000139352	ASH1 HASH1 MASH1	Homo_sapiens	TRUE	11	11	0	209988_s_at	LymphNodeNormal	LymphNodeHodgkinDisease	1.51339	0.00199293	0.2
209986_at.4	209986_at	429	ASCL1	achaete-scute complex homolog 1 (Drosophila)	12q22-q23	ENSG00000139352	ASH1 HASH1 MASH1	Homo_sapiens	TRUE	11	0	0	209986_at	LymphNodeNormal	LymphNodeMaligMelanoMet	1.87769	0.000157258	0.2
209987_s_at.5	209987_s_at	429	ASCL1	achaete-scute complex homolog 1 (Drosophila)	12q22-q23	ENSG00000139352	ASH1 HASH1 MASH1	Homo_sapiens	TRUE	11	11	0	209987_s_at	LymphNodeNormal	LymphNodeNonHodgkinDisease	1.25186	4.41966e-05	0.2
209986_at.5	209986_at	429	ASCL1	achaete-scute complex homolog 1 (Drosophila)	12q22-q23	ENSG00000139352	ASH1 HASH1 MASH1	Homo_sapiens	TRUE	11	0	0	209986_at	LymphNodeNormal	LymphNodeNonHodgkinDisease	1.22329	1.02865e-05	0.2
209988_s_at.5	209988_s_at	429	ASCL1	achaete-scute complex homolog 1 (Drosophila)	12q22-q23	ENSG00000139352	ASH1 HASH1 MASH1	Homo_sapiens	TRUE	11	11	0	209988_s_at	LymphNodeNormal	LymphNodeNonHodgkinDisease	1.33446	0.00134841	0.2
209985_s_at	209985_s_at	429	ASCL1	achaete-scute complex homolog 1 (Drosophila)	12q22-q23	ENSG00000139352	ASH1 HASH1 MASH1	Homo_sapiens	TRUE	11	11	0	209985_s_at	LymphocyteNormal	AllMycosisFungoides	-0.836028	0.00894255	-0.2
209987_s_at.6	209987_s_at	429	ASCL1	achaete-scute complex homolog 1 (Drosophila)	12q22-q23	ENSG00000139352	ASH1 HASH1 MASH1	Homo_sapiens	TRUE	11	11	0	209987_s_at	PancreasNormal	PancreasAdenoCa	-1.06201	1.01117e-05	-0.2
209986_at.6	209986_at	429	ASCL1	achaete-scute complex homolog 1 (Drosophila)	12q22-q23	ENSG00000139352	ASH1 HASH1 MASH1	Homo_sapiens	TRUE	11	0	0	209986_at	PancreasNormal	PancreasAdenoCa	-1.20586	8.02169e-07	-0.2
213768_s_at.8	213768_s_at	429	ASCL1	achaete-scute complex homolog 1 (Drosophila)	12q22-q23	ENSG00000139352	ASH1 HASH1 MASH1	Homo_sapiens	TRUE	11	10	0	213768_s_at	PancreasNormal	PancreasAdenoCa	-0.969765	2.40025e-06	-0.2
209985_s_at.1	209985_s_at	429	ASCL1	achaete-scute complex homolog 1 (Drosophila)	12q22-q23	ENSG00000139352	ASH1 HASH1 MASH1	Homo_sapiens	TRUE	11	11	0	209985_s_at	PancreasNormal	PancreasAdenoCa	-1.32053	4.42327e-08	-0.2
209988_s_at.6	209988_s_at	429	ASCL1	achaete-scute complex homolog 1 (Drosophila)	12q22-q23	ENSG00000139352	ASH1 HASH1 MASH1	Homo_sapiens	TRUE	11	11	0	209988_s_at	PancreasNormal	PancreasIsletCellCa	1.60945	0.000756193	0.2
209988_s_at.7	209988_s_at	429	ASCL1	achaete-scute complex homolog 1 (Drosophila)	12q22-q23	ENSG00000139352	ASH1 HASH1 MASH1	Homo_sapiens	TRUE	11	11	0	209988_s_at	SpleenNormal	AllFollicularLymphoma	0.831004	0.00459942	0.2
209987_s_at.7	209987_s_at	429	ASCL1	achaete-scute complex homolog 1 (Drosophila)	12q22-q23	ENSG00000139352	ASH1 HASH1 MASH1	Homo_sapiens	TRUE	11	11	0	209987_s_at	SpleenNormal	AllLargeBCellLymphoma	1.46795	1.88017e-06	0.2
209988_s_at.8	209988_s_at	429	ASCL1	achaete-scute complex homolog 1 (Drosophila)	12q22-q23	ENSG00000139352	ASH1 HASH1 MASH1	Homo_sapiens	TRUE	11	11	0	209988_s_at	SpleenNormal	AllLargeBCellLymphoma	1.36495	2.07265e-06	0.2
209987_s_at.8	209987_s_at	429	ASCL1	achaete-scute complex homolog 1 (Drosophila)	12q22-q23	ENSG00000139352	ASH1 HASH1 MASH1	Homo_sapiens	TRUE	11	11	0	209987_s_at	ThymusNormal	AllMycosisFungoides	-2.46059	4.93103e-08	-0.2
209988_s_at.9	209988_s_at	429	ASCL1	achaete-scute complex homolog 1 (Drosophila)	12q22-q23	ENSG00000139352	ASH1 HASH1 MASH1	Homo_sapiens	TRUE	11	11	0	209988_s_at	ThymusNormal	AllMycosisFungoides	-2.24172	6.53814e-08	-0.2
204608_at	204608_at	435	ASL	argininosuccinate lyase	7cen-q11.2	ENSG00000169910	ASAL	Homo_sapiens	TRUE	11	11	0	204608_at	BladderNormal	BladderTransCellCa	0.591297	0.000214273	1
204608_at.1	204608_at	435	ASL	argininosuccinate lyase	7cen-q11.2	ENSG00000169910	ASAL	Homo_sapiens	TRUE	11	11	0	204608_at	CerebellumNormal	BrainGlioblastMultiform	0.720889	1.38069e-05	1
204608_at.2	204608_at	435	ASL	argininosuccinate lyase	7cen-q11.2	ENSG00000169910	ASAL	Homo_sapiens	TRUE	11	11	0	204608_at	CervixNormal	CervixSquamCellCa	0.384105	0.00070481	1
204608_at.3	204608_at	435	ASL	argininosuccinate lyase	7cen-q11.2	ENSG00000169910	ASAL	Homo_sapiens	TRUE	11	11	0	204608_at	ColonNormal	ColonAdenoCa	-0.216243	0.00836813	-1
204608_at.4	204608_at	435	ASL	argininosuccinate lyase	7cen-q11.2	ENSG00000169910	ASAL	Homo_sapiens	TRUE	11	11	0	204608_at	ColonNormalEpithelCells.LCM	ColonMalignantEpithel.LCM	-1.20073	1.60243e-05	-1
204608_at.5	204608_at	435	ASL	argininosuccinate lyase	7cen-q11.2	ENSG00000169910	ASAL	Homo_sapiens	TRUE	11	11	0	204608_at	KidneyNormal	KidneyClearCellCa	-0.824791	6.8296e-16	-1
204608_at.6	204608_at	435	ASL	argininosuccinate lyase	7cen-q11.2	ENSG00000169910	ASAL	Homo_sapiens	TRUE	11	11	0	204608_at	KidneyNormal	KidneyRenalCellCa	-0.795665	1.37448e-06	-1
204608_at.7	204608_at	435	ASL	argininosuccinate lyase	7cen-q11.2	ENSG00000169910	ASAL	Homo_sapiens	TRUE	11	11	0	204608_at	KidneyNormal	KidneyWilmsTumor	-1.99006	6.35728e-11	-1
204608_at.8	204608_at	435	ASL	argininosuccinate lyase	7cen-q11.2	ENSG00000169910	ASAL	Homo_sapiens	TRUE	11	11	0	204608_at	LungNormal	LungSmallCellLungCa	-1.31496	0.003587	-1
204608_at.9	204608_at	435	ASL	argininosuccinate lyase	7cen-q11.2	ENSG00000169910	ASAL	Homo_sapiens	TRUE	11	11	0	204608_at	LungNormal	LungSquamCellCa	-0.457439	1.00137e-06	-1
204608_at.10	204608_at	435	ASL	argininosuccinate lyase	7cen-q11.2	ENSG00000169910	ASAL	Homo_sapiens	TRUE	11	11	0	204608_at	LungNormalEpithel.LCM	LungMalignantEpithel.LCM	-1.25888	0.00408969	-1
204608_at.11	204608_at	435	ASL	argininosuccinate lyase	7cen-q11.2	ENSG00000169910	ASAL	Homo_sapiens	TRUE	11	11	0	204608_at	LungNormalEpithel.LCM	LungSCCEpithel.LCM	-1.95687	0.000525435	-1
204608_at.12	204608_at	435	ASL	argininosuccinate lyase	7cen-q11.2	ENSG00000169910	ASAL	Homo_sapiens	TRUE	11	11	0	204608_at	LymphNodeNormal	LymphNodeAdenoCaMet	0.949568	6.66771e-05	1
204608_at.13	204608_at	435	ASL	argininosuccinate lyase	7cen-q11.2	ENSG00000169910	ASAL	Homo_sapiens	TRUE	11	11	0	204608_at	LymphNodeNormal	LymphNodeInfDuctMet	0.877186	0.000171785	1
204608_at.14	204608_at	435	ASL	argininosuccinate lyase	7cen-q11.2	ENSG00000169910	ASAL	Homo_sapiens	TRUE	11	11	0	204608_at	LymphNodeNormal	LymphNodeMaligMelanoMet	0.474452	0.00695473	1
204608_at.15	204608_at	435	ASL	argininosuccinate lyase	7cen-q11.2	ENSG00000169910	ASAL	Homo_sapiens	TRUE	11	11	0	204608_at	LymphocyteNormal	AllFollicularLymphoma	-0.395438	0.000223977	-1
204608_at.16	204608_at	435	ASL	argininosuccinate lyase	7cen-q11.2	ENSG00000169910	ASAL	Homo_sapiens	TRUE	11	11	0	204608_at	LymphocyteNormal	AllMantleCellLymphoma	-0.72964	1.18013e-05	-1
204608_at.17	204608_at	435	ASL	argininosuccinate lyase	7cen-q11.2	ENSG00000169910	ASAL	Homo_sapiens	TRUE	11	11	0	204608_at	OvaryNormal	OvaryCa	0.887605	0.00303176	1
204608_at.18	204608_at	435	ASL	argininosuccinate lyase	7cen-q11.2	ENSG00000169910	ASAL	Homo_sapiens	TRUE	11	11	0	204608_at	PancreasNormal	PancreasAdenoCa	0.694903	3.64018e-09	1
204608_at.19	204608_at	435	ASL	argininosuccinate lyase	7cen-q11.2	ENSG00000169910	ASAL	Homo_sapiens	TRUE	11	11	0	204608_at	ProstateNormal	ProstateAdenoCa	0.35429	6.04212e-07	1
204608_at.20	204608_at	435	ASL	argininosuccinate lyase	7cen-q11.2	ENSG00000169910	ASAL	Homo_sapiens	TRUE	11	11	0	204608_at	SpleenNormal	AllFollicularLymphoma	-0.617197	8.32968e-05	-1
204608_at.21	204608_at	435	ASL	argininosuccinate lyase	7cen-q11.2	ENSG00000169910	ASAL	Homo_sapiens	TRUE	11	11	0	204608_at	SpleenNormal	AllMantleCellLymphoma	-0.9514	7.68712e-07	-1
204608_at.22	204608_at	435	ASL	argininosuccinate lyase	7cen-q11.2	ENSG00000169910	ASAL	Homo_sapiens	TRUE	11	11	0	204608_at	ThymusNormal	AllMycosisFungoides	0.962109	1.2293e-09	1
236788_at	236788_at	535	ATP6V0A1	ATPase, H+ transporting, lysosomal V0 subunit a1	17q21	ENSG00000033627	ATP6N1 ATP6N1A DKFZp781J1951 Stv1 VPP1 Vph1 a1	Homo_sapiens	TRUE	11	0	0	236788_at	BreastGigantomastia	BreastInfLobCa	0.573781	0.00984801	0.333333
205095_s_at	205095_s_at	535	ATP6V0A1	ATPase, H+ transporting, lysosomal V0 subunit a1	17q21	ENSG00000033627	ATP6N1 ATP6N1A DKFZp781J1951 Stv1 VPP1 Vph1 a1	Homo_sapiens	TRUE	11	11	0	205095_s_at	BreastNormal	BreastInfDucCa	0.447835	0.00301172	0.333333
205095_s_at.1	205095_s_at	535	ATP6V0A1	ATPase, H+ transporting, lysosomal V0 subunit a1	17q21	ENSG00000033627	ATP6N1 ATP6N1A DKFZp781J1951 Stv1 VPP1 Vph1 a1	Homo_sapiens	TRUE	11	11	0	205095_s_at	CerebellumNormal	BrainGlioblastMultiform	-1.07045	0.00282494	-0.333333
212383_at	212383_at	535	ATP6V0A1	ATPase, H+ transporting, lysosomal V0 subunit a1	17q21	ENSG00000033627	ATP6N1 ATP6N1A DKFZp781J1951 Stv1 VPP1 Vph1 a1	Homo_sapiens	TRUE	11	11	0	212383_at	CerebellumNormal	BrainGlioblastMultiform	-1.06321	1.38523e-05	-0.333333
212383_at.1	212383_at	535	ATP6V0A1	ATPase, H+ transporting, lysosomal V0 subunit a1	17q21	ENSG00000033627	ATP6N1 ATP6N1A DKFZp781J1951 Stv1 VPP1 Vph1 a1	Homo_sapiens	TRUE	11	11	0	212383_at	CervixNormal	CervixSquamCellCa	-0.371342	0.00185449	-0.333333
212383_at.2	212383_at	535	ATP6V0A1	ATPase, H+ transporting, lysosomal V0 subunit a1	17q21	ENSG00000033627	ATP6N1 ATP6N1A DKFZp781J1951 Stv1 VPP1 Vph1 a1	Homo_sapiens	TRUE	11	11	0	212383_at	ColonNormal	ColonAdenoCa	-0.222745	3.94258e-07	-0.333333
212383_at.3	212383_at	535	ATP6V0A1	ATPase, H+ transporting, lysosomal V0 subunit a1	17q21	ENSG00000033627	ATP6N1 ATP6N1A DKFZp781J1951 Stv1 VPP1 Vph1 a1	Homo_sapiens	TRUE	11	11	0	212383_at	ColonNormal	ColonMucinCa	-0.575465	0.0043111	-0.333333
212383_at.4	212383_at	535	ATP6V0A1	ATPase, H+ transporting, lysosomal V0 subunit a1	17q21	ENSG00000033627	ATP6N1 ATP6N1A DKFZp781J1951 Stv1 VPP1 Vph1 a1	Homo_sapiens	TRUE	11	11	0	212383_at	ColonNormalEpithelCells.LCM	ColonMalignantEpithel.LCM	-0.460419	0.00216982	-0.333333
236788_at.1	236788_at	535	ATP6V0A1	ATPase, H+ transporting, lysosomal V0 subunit a1	17q21	ENSG00000033627	ATP6N1 ATP6N1A DKFZp781J1951 Stv1 VPP1 Vph1 a1	Homo_sapiens	TRUE	11	0	0	236788_at	EsophagusNormal	EsophagusAdenoCa	-0.793227	0.00230277	-0.333333
205095_s_at.2	205095_s_at	535	ATP6V0A1	ATPase, H+ transporting, lysosomal V0 subunit a1	17q21	ENSG00000033627	ATP6N1 ATP6N1A DKFZp781J1951 Stv1 VPP1 Vph1 a1	Homo_sapiens	TRUE	11	11	0	205095_s_at	KidneyNormal	KidneyClearCellCa	-0.625232	0.000194052	-0.333333
212383_at.5	212383_at	535	ATP6V0A1	ATPase, H+ transporting, lysosomal V0 subunit a1	17q21	ENSG00000033627	ATP6N1 ATP6N1A DKFZp781J1951 Stv1 VPP1 Vph1 a1	Homo_sapiens	TRUE	11	11	0	212383_at	KidneyNormal	KidneyClearCellCa	-0.338701	4.30713e-07	-0.333333
205095_s_at.3	205095_s_at	535	ATP6V0A1	ATPase, H+ transporting, lysosomal V0 subunit a1	17q21	ENSG00000033627	ATP6N1 ATP6N1A DKFZp781J1951 Stv1 VPP1 Vph1 a1	Homo_sapiens	TRUE	11	11	0	205095_s_at	KidneyNormal	KidneyWilmsTumor	-1.14357	0.00415326	-0.333333
212383_at.6	212383_at	535	ATP6V0A1	ATPase, H+ transporting, lysosomal V0 subunit a1	17q21	ENSG00000033627	ATP6N1 ATP6N1A DKFZp781J1951 Stv1 VPP1 Vph1 a1	Homo_sapiens	TRUE	11	11	0	212383_at	KidneyNormal	KidneyWilmsTumor	-0.898759	1.72368e-11	-0.333333
212383_at.7	212383_at	535	ATP6V0A1	ATPase, H+ transporting, lysosomal V0 subunit a1	17q21	ENSG00000033627	ATP6N1 ATP6N1A DKFZp781J1951 Stv1 VPP1 Vph1 a1	Homo_sapiens	TRUE	11	11	0	212383_at	LiverNormal	LiverHepatoCellCa	-0.35534	0.00217121	-0.333333
212383_at.8	212383_at	535	ATP6V0A1	ATPase, H+ transporting, lysosomal V0 subunit a1	17q21	ENSG00000033627	ATP6N1 ATP6N1A DKFZp781J1951 Stv1 VPP1 Vph1 a1	Homo_sapiens	TRUE	11	11	0	212383_at	LungNormal	LungSquamCellCa	-0.244757	0.00018387	-0.333333
236788_at.2	236788_at	535	ATP6V0A1	ATPase, H+ transporting, lysosomal V0 subunit a1	17q21	ENSG00000033627	ATP6N1 ATP6N1A DKFZp781J1951 Stv1 VPP1 Vph1 a1	Homo_sapiens	TRUE	11	0	0	236788_at	LungNormalEpithel.LCM	LungMalignantEpithel.LCM	-0.881473	0.00106787	-0.333333
205095_s_at.4	205095_s_at	535	ATP6V0A1	ATPase, H+ transporting, lysosomal V0 subunit a1	17q21	ENSG00000033627	ATP6N1 ATP6N1A DKFZp781J1951 Stv1 VPP1 Vph1 a1	Homo_sapiens	TRUE	11	11	0	205095_s_at	LymphNodeNormal	LymphNodeAdenoCaMet	1.17541	0.00755631	0.333333
205095_s_at.5	205095_s_at	535	ATP6V0A1	ATPase, H+ transporting, lysosomal V0 subunit a1	17q21	ENSG00000033627	ATP6N1 ATP6N1A DKFZp781J1951 Stv1 VPP1 Vph1 a1	Homo_sapiens	TRUE	11	11	0	205095_s_at	LymphNodeNormal	LymphNodeHodgkinDisease	1.28162	0.00442541	0.333333
212383_at.9	212383_at	535	ATP6V0A1	ATPase, H+ transporting, lysosomal V0 subunit a1	17q21	ENSG00000033627	ATP6N1 ATP6N1A DKFZp781J1951 Stv1 VPP1 Vph1 a1	Homo_sapiens	TRUE	11	11	0	212383_at	LymphNodeNormal	LymphNodeMaligMelanoMet	0.438314	0.00417433	0.333333
205095_s_at.6	205095_s_at	535	ATP6V0A1	ATPase, H+ transporting, lysosomal V0 subunit a1	17q21	ENSG00000033627	ATP6N1 ATP6N1A DKFZp781J1951 Stv1 VPP1 Vph1 a1	Homo_sapiens	TRUE	11	11	0	205095_s_at	LymphocyteNormal	AllLargeBCellLymphoma	0.476332	0.000605185	0.333333
212383_at.10	212383_at	535	ATP6V0A1	ATPase, H+ transporting, lysosomal V0 subunit a1	17q21	ENSG00000033627	ATP6N1 ATP6N1A DKFZp781J1951 Stv1 VPP1 Vph1 a1	Homo_sapiens	TRUE	11	11	0	212383_at	LymphocyteNormal	AllLargeBCellLymphoma	0.199349	0.00460777	0.333333
205095_s_at.7	205095_s_at	535	ATP6V0A1	ATPase, H+ transporting, lysosomal V0 subunit a1	17q21	ENSG00000033627	ATP6N1 ATP6N1A DKFZp781J1951 Stv1 VPP1 Vph1 a1	Homo_sapiens	TRUE	11	11	0	205095_s_at	PancreasNormal	PancreasAdenoCa	-1.76681	1.68605e-18	-0.333333
236788_at.3	236788_at	535	ATP6V0A1	ATPase, H+ transporting, lysosomal V0 subunit a1	17q21	ENSG00000033627	ATP6N1 ATP6N1A DKFZp781J1951 Stv1 VPP1 Vph1 a1	Homo_sapiens	TRUE	11	0	0	236788_at	PancreasNormal	PancreasAdenoCa	-0.70908	2.07989e-05	-0.333333
205095_s_at.8	205095_s_at	535	ATP6V0A1	ATPase, H+ transporting, lysosomal V0 subunit a1	17q21	ENSG00000033627	ATP6N1 ATP6N1A DKFZp781J1951 Stv1 VPP1 Vph1 a1	Homo_sapiens	TRUE	11	11	0	205095_s_at	PancreasNormal	PancreasIsletCellCa	-1.31486	0.000297321	-0.333333
212383_at.11	212383_at	535	ATP6V0A1	ATPase, H+ transporting, lysosomal V0 subunit a1	17q21	ENSG00000033627	ATP6N1 ATP6N1A DKFZp781J1951 Stv1 VPP1 Vph1 a1	Homo_sapiens	TRUE	11	11	0	212383_at	PancreasNormal	PancreasIsletCellCa	1.04239	0.000314754	0.333333
212383_at.12	212383_at	535	ATP6V0A1	ATPase, H+ transporting, lysosomal V0 subunit a1	17q21	ENSG00000033627	ATP6N1 ATP6N1A DKFZp781J1951 Stv1 VPP1 Vph1 a1	Homo_sapiens	TRUE	11	11	0	212383_at	ProstateNormalEpithel.LCM	ProstateMalignantEpithel.LCM	-0.77126	0.00675635	-0.333333
205095_s_at.9	205095_s_at	535	ATP6V0A1	ATPase, H+ transporting, lysosomal V0 subunit a1	17q21	ENSG00000033627	ATP6N1 ATP6N1A DKFZp781J1951 Stv1 VPP1 Vph1 a1	Homo_sapiens	TRUE	11	11	0	205095_s_at	SkinNormal	MelanocytesMaligMelanoma	1.27696	1.27394e-08	0.333333
212383_at.13	212383_at	535	ATP6V0A1	ATPase, H+ transporting, lysosomal V0 subunit a1	17q21	ENSG00000033627	ATP6N1 ATP6N1A DKFZp781J1951 Stv1 VPP1 Vph1 a1	Homo_sapiens	TRUE	11	11	0	212383_at	SoftTissNormal	SoftTissMaligFibrousHistiocyt	-0.304979	0.00603475	-0.333333
212383_at.14	212383_at	535	ATP6V0A1	ATPase, H+ transporting, lysosomal V0 subunit a1	17q21	ENSG00000033627	ATP6N1 ATP6N1A DKFZp781J1951 Stv1 VPP1 Vph1 a1	Homo_sapiens	TRUE	11	11	0	212383_at	SoftTissNormal	SoftTissOsteosarcoma	-0.385744	0.00149851	-0.333333
212383_at.15	212383_at	535	ATP6V0A1	ATPase, H+ transporting, lysosomal V0 subunit a1	17q21	ENSG00000033627	ATP6N1 ATP6N1A DKFZp781J1951 Stv1 VPP1 Vph1 a1	Homo_sapiens	TRUE	11	11	0	212383_at	SpinalCordNormal	BrainGlioblastMultiform	-0.7603	0.000147848	-0.333333
205095_s_at.10	205095_s_at	535	ATP6V0A1	ATPase, H+ transporting, lysosomal V0 subunit a1	17q21	ENSG00000033627	ATP6N1 ATP6N1A DKFZp781J1951 Stv1 VPP1 Vph1 a1	Homo_sapiens	TRUE	11	11	0	205095_s_at	SpleenNormal	AllFollicularLymphoma	-0.678726	0.000250828	-0.333333
212383_at.16	212383_at	535	ATP6V0A1	ATPase, H+ transporting, lysosomal V0 subunit a1	17q21	ENSG00000033627	ATP6N1 ATP6N1A DKFZp781J1951 Stv1 VPP1 Vph1 a1	Homo_sapiens	TRUE	11	11	0	212383_at	SpleenNormal	AllFollicularLymphoma	-0.526644	1.22675e-09	-0.333333
212383_at.17	212383_at	535	ATP6V0A1	ATPase, H+ transporting, lysosomal V0 subunit a1	17q21	ENSG00000033627	ATP6N1 ATP6N1A DKFZp781J1951 Stv1 VPP1 Vph1 a1	Homo_sapiens	TRUE	11	11	0	212383_at	SpleenNormal	AllLargeBCellLymphoma	-0.435076	2.14508e-07	-0.333333
212383_at.18	212383_at	535	ATP6V0A1	ATPase, H+ transporting, lysosomal V0 subunit a1	17q21	ENSG00000033627	ATP6N1 ATP6N1A DKFZp781J1951 Stv1 VPP1 Vph1 a1	Homo_sapiens	TRUE	11	11	0	212383_at	SpleenNormal	AllMantleCellLymphoma	-0.565695	1.25813e-05	-0.333333
205095_s_at.11	205095_s_at	535	ATP6V0A1	ATPase, H+ transporting, lysosomal V0 subunit a1	17q21	ENSG00000033627	ATP6N1 ATP6N1A DKFZp781J1951 Stv1 VPP1 Vph1 a1	Homo_sapiens	TRUE	11	11	0	205095_s_at	StomachNormal	StomachAdenoCa	-0.638756	0.00131812	-0.333333
205095_s_at.12	205095_s_at	535	ATP6V0A1	ATPase, H+ transporting, lysosomal V0 subunit a1	17q21	ENSG00000033627	ATP6N1 ATP6N1A DKFZp781J1951 Stv1 VPP1 Vph1 a1	Homo_sapiens	TRUE	11	11	0	205095_s_at	ThyroidGlandNormal	ThyroidGlandPapillFollicCa	0.87511	0.00687458	0.333333
205198_s_at	205198_s_at	538	ATP7A	ATPase, Cu++ transporting, alpha polypeptide (Menkes syndrome)	Xq13.2-q13.3	ENSG00000165240	MK MNK	Homo_sapiens	TRUE	11	3	0	205198_s_at	BreastGigantomastia	BreastInfDucCa	-0.367136	0.000607822	-0.5
205197_s_at	205197_s_at	538	ATP7A	ATPase, Cu++ transporting, alpha polypeptide (Menkes syndrome)	Xq13.2-q13.3	ENSG00000165240	MK MNK	Homo_sapiens	TRUE	11	11	1	205197_s_at	BreastNormal	BreastInfDucCa	0.407294	0.000292174	0.5
205198_s_at.1	205198_s_at	538	ATP7A	ATPase, Cu++ transporting, alpha polypeptide (Menkes syndrome)	Xq13.2-q13.3	ENSG00000165240	MK MNK	Homo_sapiens	TRUE	11	3	0	205198_s_at	BreastNormal	BreastInfDucCa	-0.204399	0.000262987	-0.5
205197_s_at.1	205197_s_at	538	ATP7A	ATPase, Cu++ transporting, alpha polypeptide (Menkes syndrome)	Xq13.2-q13.3	ENSG00000165240	MK MNK	Homo_sapiens	TRUE	11	11	1	205197_s_at	BreastNormalCancerPatients	BreastInfDucCa	0.445041	0.00164184	0.5
205197_s_at.2	205197_s_at	538	ATP7A	ATPase, Cu++ transporting, alpha polypeptide (Menkes syndrome)	Xq13.2-q13.3	ENSG00000165240	MK MNK	Homo_sapiens	TRUE	11	11	1	205197_s_at	CerebellumNormal	BrainGlioblastMultiform	0.790175	0.000485399	0.5
205198_s_at.2	205198_s_at	538	ATP7A	ATPase, Cu++ transporting, alpha polypeptide (Menkes syndrome)	Xq13.2-q13.3	ENSG00000165240	MK MNK	Homo_sapiens	TRUE	11	3	0	205198_s_at	CerebellumNormal	BrainGlioblastMultiform	0.872051	0.000115756	0.5
205197_s_at.3	205197_s_at	538	ATP7A	ATPase, Cu++ transporting, alpha polypeptide (Menkes syndrome)	Xq13.2-q13.3	ENSG00000165240	MK MNK	Homo_sapiens	TRUE	11	11	1	205197_s_at	CervixNormal	CervixSquamCellCa	0.901986	0.000220865	0.5
205198_s_at.3	205198_s_at	538	ATP7A	ATPase, Cu++ transporting, alpha polypeptide (Menkes syndrome)	Xq13.2-q13.3	ENSG00000165240	MK MNK	Homo_sapiens	TRUE	11	3	0	205198_s_at	CervixNormal	CervixSquamCellCa	-0.635832	1.10192e-05	-0.5
205198_s_at.4	205198_s_at	538	ATP7A	ATPase, Cu++ transporting, alpha polypeptide (Menkes syndrome)	Xq13.2-q13.3	ENSG00000165240	MK MNK	Homo_sapiens	TRUE	11	3	0	205198_s_at	LiverNormal	LiverHepatoCellCa	0.402351	0.00372734	0.5
205197_s_at.4	205197_s_at	538	ATP7A	ATPase, Cu++ transporting, alpha polypeptide (Menkes syndrome)	Xq13.2-q13.3	ENSG00000165240	MK MNK	Homo_sapiens	TRUE	11	11	1	205197_s_at	LymphocyteNormal	AllFollicularLymphoma	-0.279774	0.00590727	-0.5
205197_s_at.5	205197_s_at	538	ATP7A	ATPase, Cu++ transporting, alpha polypeptide (Menkes syndrome)	Xq13.2-q13.3	ENSG00000165240	MK MNK	Homo_sapiens	TRUE	11	11	1	205197_s_at	LymphocyteNormal	AllLargeBCellLymphoma	-0.352435	0.000858575	-0.5
205198_s_at.5	205198_s_at	538	ATP7A	ATPase, Cu++ transporting, alpha polypeptide (Menkes syndrome)	Xq13.2-q13.3	ENSG00000165240	MK MNK	Homo_sapiens	TRUE	11	3	0	205198_s_at	LymphocyteNormal	AllLargeBCellLymphoma	-0.313147	4.82054e-05	-0.5
205198_s_at.6	205198_s_at	538	ATP7A	ATPase, Cu++ transporting, alpha polypeptide (Menkes syndrome)	Xq13.2-q13.3	ENSG00000165240	MK MNK	Homo_sapiens	TRUE	11	3	0	205198_s_at	LymphocyteNormal	AllMycosisFungoides	0.314913	9.02612e-05	0.5
205198_s_at.7	205198_s_at	538	ATP7A	ATPase, Cu++ transporting, alpha polypeptide (Menkes syndrome)	Xq13.2-q13.3	ENSG00000165240	MK MNK	Homo_sapiens	TRUE	11	3	0	205198_s_at	PancreasNormal	PancreasAdenoCa	0.309717	0.00136649	0.5
205198_s_at.8	205198_s_at	538	ATP7A	ATPase, Cu++ transporting, alpha polypeptide (Menkes syndrome)	Xq13.2-q13.3	ENSG00000165240	MK MNK	Homo_sapiens	TRUE	11	3	0	205198_s_at	PancreasNormal	PancreasIsletCellCa	0.888652	6.23438e-06	0.5
205198_s_at.9	205198_s_at	538	ATP7A	ATPase, Cu++ transporting, alpha polypeptide (Menkes syndrome)	Xq13.2-q13.3	ENSG00000165240	MK MNK	Homo_sapiens	TRUE	11	3	0	205198_s_at	ProstateNormal	ProstateAdenoCa	-0.177439	0.00149137	-0.5
205198_s_at.10	205198_s_at	538	ATP7A	ATPase, Cu++ transporting, alpha polypeptide (Menkes syndrome)	Xq13.2-q13.3	ENSG00000165240	MK MNK	Homo_sapiens	TRUE	11	3	0	205198_s_at	SpleenNormal	AllFollicularLymphoma	-0.442948	6.61266e-06	-0.5
205198_s_at.11	205198_s_at	538	ATP7A	ATPase, Cu++ transporting, alpha polypeptide (Menkes syndrome)	Xq13.2-q13.3	ENSG00000165240	MK MNK	Homo_sapiens	TRUE	11	3	0	205198_s_at	SpleenNormal	AllLargeBCellLymphoma	-0.711716	3.90586e-11	-0.5
205198_s_at.12	205198_s_at	538	ATP7A	ATPase, Cu++ transporting, alpha polypeptide (Menkes syndrome)	Xq13.2-q13.3	ENSG00000165240	MK MNK	Homo_sapiens	TRUE	11	3	0	205198_s_at	StomachNormal	StomachAdenoCa	-0.297908	0.000141855	-0.5
205197_s_at.6	205197_s_at	538	ATP7A	ATPase, Cu++ transporting, alpha polypeptide (Menkes syndrome)	Xq13.2-q13.3	ENSG00000165240	MK MNK	Homo_sapiens	TRUE	11	11	1	205197_s_at	ThyroidGlandNormal	ThyroidGlandPapillFollicCa	0.721879	0.000631263	0.5
205052_at	205052_at	549	AUH	AU RNA binding protein/enoyl-Coenzyme A hydratase	9q22.31	ENSG00000148090	NA	Homo_sapiens	TRUE	11	11	0	205052_at	BladderNormal	BladderTransCellCa	-0.681312	0.000119027	-0.25
236839_at	236839_at	549	AUH	AU RNA binding protein/enoyl-Coenzyme A hydratase	9q22.31	ENSG00000148090	NA	Homo_sapiens	TRUE	11	0	0	236839_at	BladderNormal	BladderTransCellCa	-1.77051	0.000774	-0.25
205052_at.1	205052_at	549	AUH	AU RNA binding protein/enoyl-Coenzyme A hydratase	9q22.31	ENSG00000148090	NA	Homo_sapiens	TRUE	11	11	0	205052_at	BreastGigantomastia	BreastInfDucCa	-0.743777	1.53985e-07	-0.25
236839_at.1	236839_at	549	AUH	AU RNA binding protein/enoyl-Coenzyme A hydratase	9q22.31	ENSG00000148090	NA	Homo_sapiens	TRUE	11	0	0	236839_at	BreastGigantomastia	BreastInfDucCa	-1.04901	0.000980939	-0.25
205052_at.2	205052_at	549	AUH	AU RNA binding protein/enoyl-Coenzyme A hydratase	9q22.31	ENSG00000148090	NA	Homo_sapiens	TRUE	11	11	0	205052_at	BreastGigantomastia	BreastInfLobCa	-0.38432	0.00381575	-0.25
236839_at.2	236839_at	549	AUH	AU RNA binding protein/enoyl-Coenzyme A hydratase	9q22.31	ENSG00000148090	NA	Homo_sapiens	TRUE	11	0	0	236839_at	BreastGigantomastia	BreastInfLobCa	-1.01686	0.00451176	-0.25
205052_at.3	205052_at	549	AUH	AU RNA binding protein/enoyl-Coenzyme A hydratase	9q22.31	ENSG00000148090	NA	Homo_sapiens	TRUE	11	11	0	205052_at	BreastNormal	BreastInfDucCa	-0.520982	5.83476e-15	-0.25
236839_at.3	236839_at	549	AUH	AU RNA binding protein/enoyl-Coenzyme A hydratase	9q22.31	ENSG00000148090	NA	Homo_sapiens	TRUE	11	0	0	236839_at	BreastNormal	BreastInfDucCa	-0.696627	3.35271e-05	-0.25
205052_at.4	205052_at	549	AUH	AU RNA binding protein/enoyl-Coenzyme A hydratase	9q22.31	ENSG00000148090	NA	Homo_sapiens	TRUE	11	11	0	205052_at	BreastNormalCancerPatients	BreastInfDucCa	-0.424951	9.44095e-08	-0.25
236839_at.4	236839_at	549	AUH	AU RNA binding protein/enoyl-Coenzyme A hydratase	9q22.31	ENSG00000148090	NA	Homo_sapiens	TRUE	11	0	0	236839_at	BreastNormalCancerPatients	BreastInfDucCa	-0.718458	0.000467922	-0.25
205052_at.5	205052_at	549	AUH	AU RNA binding protein/enoyl-Coenzyme A hydratase	9q22.31	ENSG00000148090	NA	Homo_sapiens	TRUE	11	11	0	205052_at	CerebellumNormal	BrainGlioblastMultiform	-1.06061	3.92932e-06	-0.25
205052_at.6	205052_at	549	AUH	AU RNA binding protein/enoyl-Coenzyme A hydratase	9q22.31	ENSG00000148090	NA	Homo_sapiens	TRUE	11	11	0	205052_at	ColonNormal	ColonAdenoCa	-0.237007	7.70859e-06	-0.25
236839_at.5	236839_at	549	AUH	AU RNA binding protein/enoyl-Coenzyme A hydratase	9q22.31	ENSG00000148090	NA	Homo_sapiens	TRUE	11	0	0	236839_at	ColonNormalEpithelCells.LCM	ColonMalignantEpithel.LCM	-0.963781	0.00737902	-0.25
205052_at.7	205052_at	549	AUH	AU RNA binding protein/enoyl-Coenzyme A hydratase	9q22.31	ENSG00000148090	NA	Homo_sapiens	TRUE	11	11	0	205052_at	KidneyNormal	KidneyClearCellCa	-1.48402	7.14188e-21	-0.25
205052_at.8	205052_at	549	AUH	AU RNA binding protein/enoyl-Coenzyme A hydratase	9q22.31	ENSG00000148090	NA	Homo_sapiens	TRUE	11	11	0	205052_at	KidneyNormal	KidneyRenalCellCa	-1.07254	2.15884e-06	-0.25
205052_at.9	205052_at	549	AUH	AU RNA binding protein/enoyl-Coenzyme A hydratase	9q22.31	ENSG00000148090	NA	Homo_sapiens	TRUE	11	11	0	205052_at	KidneyNormal	KidneyWilmsTumor	-1.57004	1.19487e-10	-0.25
205052_at.10	205052_at	549	AUH	AU RNA binding protein/enoyl-Coenzyme A hydratase	9q22.31	ENSG00000148090	NA	Homo_sapiens	TRUE	11	11	0	205052_at	LungNormal	LungSquamCellCa	-0.409693	2.81889e-07	-0.25
236839_at.6	236839_at	549	AUH	AU RNA binding protein/enoyl-Coenzyme A hydratase	9q22.31	ENSG00000148090	NA	Homo_sapiens	TRUE	11	0	0	236839_at	LungNormalEpithel.LCM	LungMalignantEpithel.LCM	-1.41665	0.000259095	-0.25
236839_at.7	236839_at	549	AUH	AU RNA binding protein/enoyl-Coenzyme A hydratase	9q22.31	ENSG00000148090	NA	Homo_sapiens	TRUE	11	0	0	236839_at	LungNormalEpithel.LCM	LungSCCEpithel.LCM	-1.93515	0.00118174	-0.25
236839_at.8	236839_at	549	AUH	AU RNA binding protein/enoyl-Coenzyme A hydratase	9q22.31	ENSG00000148090	NA	Homo_sapiens	TRUE	11	0	0	236839_at	LymphNodeNormal	LymphNodeSquamCellCaMet	-1.02618	0.0052382	-0.25
241318_at	241318_at	549	AUH	AU RNA binding protein/enoyl-Coenzyme A hydratase	9q22.31	ENSG00000148090	NA	Homo_sapiens	TRUE	11	0	0	241318_at	LymphocyteNormal	AllFollicularLymphoma	0.538955	0.00392568	0.25
236839_at.9	236839_at	549	AUH	AU RNA binding protein/enoyl-Coenzyme A hydratase	9q22.31	ENSG00000148090	NA	Homo_sapiens	TRUE	11	0	0	236839_at	LymphocyteNormal	AllLargeBCellLymphoma	-0.610214	0.00160746	-0.25
205052_at.11	205052_at	549	AUH	AU RNA binding protein/enoyl-Coenzyme A hydratase	9q22.31	ENSG00000148090	NA	Homo_sapiens	TRUE	11	11	0	205052_at	PancreasNormal	PancreasAdenoCa	-0.360997	7.99611e-06	-0.25
236839_at.10	236839_at	549	AUH	AU RNA binding protein/enoyl-Coenzyme A hydratase	9q22.31	ENSG00000148090	NA	Homo_sapiens	TRUE	11	0	0	236839_at	PancreasNormal	PancreasAdenoCa	-0.727997	0.00137335	-0.25
205052_at.12	205052_at	549	AUH	AU RNA binding protein/enoyl-Coenzyme A hydratase	9q22.31	ENSG00000148090	NA	Homo_sapiens	TRUE	11	11	0	205052_at	ProstateNormal	ProstateAdenoCa	0.259695	0.00943592	0.25
205052_at.13	205052_at	549	AUH	AU RNA binding protein/enoyl-Coenzyme A hydratase	9q22.31	ENSG00000148090	NA	Homo_sapiens	TRUE	11	11	0	205052_at	SoftTissNormal	SoftTissMaligFibrousHistiocyt	-0.51935	0.000217294	-0.25
236839_at.11	236839_at	549	AUH	AU RNA binding protein/enoyl-Coenzyme A hydratase	9q22.31	ENSG00000148090	NA	Homo_sapiens	TRUE	11	0	0	236839_at	SoftTissNormal	SoftTissMaligFibrousHistiocyt	-0.905833	0.0034615	-0.25
205052_at.14	205052_at	549	AUH	AU RNA binding protein/enoyl-Coenzyme A hydratase	9q22.31	ENSG00000148090	NA	Homo_sapiens	TRUE	11	11	0	205052_at	SoftTissNormal	SoftTissOsteosarcoma	-0.527056	0.000291599	-0.25
205052_at.15	205052_at	549	AUH	AU RNA binding protein/enoyl-Coenzyme A hydratase	9q22.31	ENSG00000148090	NA	Homo_sapiens	TRUE	11	11	0	205052_at	SpinalCordNormal	BrainGlioblastMultiform	-0.979083	2.11447e-06	-0.25
240090_at	240090_at	549	AUH	AU RNA binding protein/enoyl-Coenzyme A hydratase	9q22.31	ENSG00000148090	NA	Homo_sapiens	TRUE	11	0	0	240090_at	SpleenNormal	AllFollicularLymphoma	0.955344	0.000389282	0.25
205052_at.16	205052_at	549	AUH	AU RNA binding protein/enoyl-Coenzyme A hydratase	9q22.31	ENSG00000148090	NA	Homo_sapiens	TRUE	11	11	0	205052_at	SpleenNormal	AllLargeBCellLymphoma	-0.424193	0.000600103	-0.25
240090_at.1	240090_at	549	AUH	AU RNA binding protein/enoyl-Coenzyme A hydratase	9q22.31	ENSG00000148090	NA	Homo_sapiens	TRUE	11	0	0	240090_at	SpleenNormal	AllLargeBCellLymphoma	0.74778	0.00529043	0.25
205052_at.17	205052_at	549	AUH	AU RNA binding protein/enoyl-Coenzyme A hydratase	9q22.31	ENSG00000148090	NA	Homo_sapiens	TRUE	11	11	0	205052_at	StomachNormal	StomachAdenoCa	-0.729915	1.35718e-09	-0.25
240090_at.2	240090_at	549	AUH	AU RNA binding protein/enoyl-Coenzyme A hydratase	9q22.31	ENSG00000148090	NA	Homo_sapiens	TRUE	11	0	0	240090_at	StomachNormal	StomachAdenoCa	0.630688	0.00834851	0.25
205052_at.18	205052_at	549	AUH	AU RNA binding protein/enoyl-Coenzyme A hydratase	9q22.31	ENSG00000148090	NA	Homo_sapiens	TRUE	11	11	0	205052_at	ThymusNormal	AllMycosisFungoides	-0.574197	1.1936e-09	-0.25
212744_at	212744_at	585	BBS4	Bardet-Biedl syndrome 4	15q22.3-q23	ENSG00000140463	NA	Homo_sapiens	TRUE	11	11	0	212744_at	BreastGigantomastia	BreastInfDucCa	-0.166585	0.00982734	-0.5
212744_at.1	212744_at	585	BBS4	Bardet-Biedl syndrome 4	15q22.3-q23	ENSG00000140463	NA	Homo_sapiens	TRUE	11	11	0	212744_at	BreastNormal	BreastInfDucCa	-0.181019	0.00131781	-0.5
212745_s_at	212745_s_at	585	BBS4	Bardet-Biedl syndrome 4	15q22.3-q23	ENSG00000140463	NA	Homo_sapiens	TRUE	11	11	0	212745_s_at	BreastNormal	BreastInfDucCa	-0.325747	0.0014496	-0.5
212744_at.2	212744_at	585	BBS4	Bardet-Biedl syndrome 4	15q22.3-q23	ENSG00000140463	NA	Homo_sapiens	TRUE	11	11	0	212744_at	BreastNormalCancerPatients	BreastInfDucCa	-0.187933	0.00606087	-0.5
212745_s_at.1	212745_s_at	585	BBS4	Bardet-Biedl syndrome 4	15q22.3-q23	ENSG00000140463	NA	Homo_sapiens	TRUE	11	11	0	212745_s_at	BreastNormalCancerPatients	BreastInfDucCa	-0.321674	0.00839238	-0.5
212745_s_at.2	212745_s_at	585	BBS4	Bardet-Biedl syndrome 4	15q22.3-q23	ENSG00000140463	NA	Homo_sapiens	TRUE	11	11	0	212745_s_at	CerebellumNormal	BrainGlioblastMultiform	1.00415	2.03994e-07	0.5
212744_at.3	212744_at	585	BBS4	Bardet-Biedl syndrome 4	15q22.3-q23	ENSG00000140463	NA	Homo_sapiens	TRUE	11	11	0	212744_at	CervixNormal	CervixSquamCellCa	-0.437014	0.00344919	-0.5
212745_s_at.3	212745_s_at	585	BBS4	Bardet-Biedl syndrome 4	15q22.3-q23	ENSG00000140463	NA	Homo_sapiens	TRUE	11	11	0	212745_s_at	KidneyNormal	KidneyWilmsTumor	0.451866	0.00145369	0.5
212744_at.4	212744_at	585	BBS4	Bardet-Biedl syndrome 4	15q22.3-q23	ENSG00000140463	NA	Homo_sapiens	TRUE	11	11	0	212744_at	LungNormal	LungAdenoCa	-0.398285	3.28311e-06	-0.5
212744_at.5	212744_at	585	BBS4	Bardet-Biedl syndrome 4	15q22.3-q23	ENSG00000140463	NA	Homo_sapiens	TRUE	11	11	0	212744_at	LungNormal	LungAdenosquamousCa_PV	-0.501517	0.00473021	-0.5
212744_at.6	212744_at	585	BBS4	Bardet-Biedl syndrome 4	15q22.3-q23	ENSG00000140463	NA	Homo_sapiens	TRUE	11	11	0	212744_at	LungNormal	LungSquamCellCa	-0.391502	3.07394e-05	-0.5
212744_at.7	212744_at	585	BBS4	Bardet-Biedl syndrome 4	15q22.3-q23	ENSG00000140463	NA	Homo_sapiens	TRUE	11	11	0	212744_at	LymphNodeNormal	LymphNodeMaligMelanoMet	0.938059	1.93856e-06	0.5
212745_s_at.4	212745_s_at	585	BBS4	Bardet-Biedl syndrome 4	15q22.3-q23	ENSG00000140463	NA	Homo_sapiens	TRUE	11	11	0	212745_s_at	LymphNodeNormal	LymphNodeMaligMelanoMet	1.20122	0.000744804	0.5
212744_at.8	212744_at	585	BBS4	Bardet-Biedl syndrome 4	15q22.3-q23	ENSG00000140463	NA	Homo_sapiens	TRUE	11	11	0	212744_at	LymphocyteNormal	AllMantleCellLymphoma	0.422805	0.00168972	0.5
212744_at.9	212744_at	585	BBS4	Bardet-Biedl syndrome 4	15q22.3-q23	ENSG00000140463	NA	Homo_sapiens	TRUE	11	11	0	212744_at	OvaryNormal	OvaryCa	-0.639236	0.00248649	-0.5
212744_at.10	212744_at	585	BBS4	Bardet-Biedl syndrome 4	15q22.3-q23	ENSG00000140463	NA	Homo_sapiens	TRUE	11	11	0	212744_at	PancreasNormal	PancreasAdenoCa	-0.337037	0.000488989	-0.5
212745_s_at.5	212745_s_at	585	BBS4	Bardet-Biedl syndrome 4	15q22.3-q23	ENSG00000140463	NA	Homo_sapiens	TRUE	11	11	0	212745_s_at	PancreasNormal	PancreasAdenoCa	0.533539	0.00306971	0.5
212745_s_at.6	212745_s_at	585	BBS4	Bardet-Biedl syndrome 4	15q22.3-q23	ENSG00000140463	NA	Homo_sapiens	TRUE	11	11	0	212745_s_at	PancreasNormal	PancreasIsletCellCa	1.29295	4.43394e-08	0.5
212744_at.11	212744_at	585	BBS4	Bardet-Biedl syndrome 4	15q22.3-q23	ENSG00000140463	NA	Homo_sapiens	TRUE	11	11	0	212744_at	ProstateNormal	ProstateAdenoCa	0.549419	5.15931e-08	0.5
212745_s_at.7	212745_s_at	585	BBS4	Bardet-Biedl syndrome 4	15q22.3-q23	ENSG00000140463	NA	Homo_sapiens	TRUE	11	11	0	212745_s_at	ProstateNormal	ProstateAdenoCa	0.666702	1.85157e-05	0.5
212744_at.12	212744_at	585	BBS4	Bardet-Biedl syndrome 4	15q22.3-q23	ENSG00000140463	NA	Homo_sapiens	TRUE	11	11	0	212744_at	SkinNormal	MelanocytesMaligMelanoma	0.478375	0.00936632	0.5
212745_s_at.8	212745_s_at	585	BBS4	Bardet-Biedl syndrome 4	15q22.3-q23	ENSG00000140463	NA	Homo_sapiens	TRUE	11	11	0	212745_s_at	SoftTissNormal	SoftTissMaligFibrousHistiocyt	0.723997	0.00109412	0.5
212744_at.13	212744_at	585	BBS4	Bardet-Biedl syndrome 4	15q22.3-q23	ENSG00000140463	NA	Homo_sapiens	TRUE	11	11	0	212744_at	SoftTissNormal	SoftTissOsteosarcoma	0.427056	0.00850329	0.5
212745_s_at.9	212745_s_at	585	BBS4	Bardet-Biedl syndrome 4	15q22.3-q23	ENSG00000140463	NA	Homo_sapiens	TRUE	11	11	0	212745_s_at	SoftTissNormal	SoftTissOsteosarcoma	0.915957	0.00437312	0.5
212745_s_at.10	212745_s_at	585	BBS4	Bardet-Biedl syndrome 4	15q22.3-q23	ENSG00000140463	NA	Homo_sapiens	TRUE	11	11	0	212745_s_at	SpinalCordNormal	BrainGlioblastMultiform	1.01483	0.000352915	0.5
212744_at.14	212744_at	585	BBS4	Bardet-Biedl syndrome 4	15q22.3-q23	ENSG00000140463	NA	Homo_sapiens	TRUE	11	11	0	212744_at	SpleenNormal	AllMantleCellLymphoma	0.576777	0.000199792	0.5
212744_at.15	212744_at	585	BBS4	Bardet-Biedl syndrome 4	15q22.3-q23	ENSG00000140463	NA	Homo_sapiens	TRUE	11	11	0	212744_at	ThymusNormal	AllMycosisFungoides	-0.31315	9.39224e-05	-0.5
212745_s_at.11	212745_s_at	585	BBS4	Bardet-Biedl syndrome 4	15q22.3-q23	ENSG00000140463	NA	Homo_sapiens	TRUE	11	11	0	212745_s_at	ThymusNormal	AllMycosisFungoides	-0.716181	2.98546e-05	-0.5
212744_at.16	212744_at	585	BBS4	Bardet-Biedl syndrome 4	15q22.3-q23	ENSG00000140463	NA	Homo_sapiens	TRUE	11	11	0	212744_at	ThyroidGlandNormal	ThyroidGlandPapillCa	-0.546867	0.00200278	-0.5
212745_s_at.12	212745_s_at	585	BBS4	Bardet-Biedl syndrome 4	15q22.3-q23	ENSG00000140463	NA	Homo_sapiens	TRUE	11	11	0	212745_s_at	ThyroidGlandNormal	ThyroidGlandPapillCa	-0.71231	0.000585911	-0.5
212744_at.17	212744_at	585	BBS4	Bardet-Biedl syndrome 4	15q22.3-q23	ENSG00000140463	NA	Homo_sapiens	TRUE	11	11	0	212744_at	ThyroidGlandNormal	ThyroidGlandPapillFollicCa	-0.376721	0.00520534	-0.5
214390_s_at	214390_s_at	586	BCAT1	branched chain aminotransferase 1, cytosolic	12pter-q12	ENSG00000060982	BCT1 DKFZp686E12175 ECA39 MECA39	Homo_sapiens	TRUE	11	11	0	214390_s_at	BreastNormal	BreastInfDucCa	0.36829	0.00381155	0.25
226517_at	226517_at	586	BCAT1	branched chain aminotransferase 1, cytosolic	12pter-q12	ENSG00000060982	BCT1 DKFZp686E12175 ECA39 MECA39	Homo_sapiens	TRUE	11	9	0	226517_at	BreastNormal	BreastInfDucCa	0.437738	0.000451513	0.25
225285_at	225285_at	586	BCAT1	branched chain aminotransferase 1, cytosolic	12pter-q12	ENSG00000060982	BCT1 DKFZp686E12175 ECA39 MECA39	Homo_sapiens	TRUE	11	11	0	225285_at	BreastNormal	BreastInfDucCa	0.381793	0.00174477	0.25
226517_at.1	226517_at	586	BCAT1	branched chain aminotransferase 1, cytosolic	12pter-q12	ENSG00000060982	BCT1 DKFZp686E12175 ECA39 MECA39	Homo_sapiens	TRUE	11	9	0	226517_at	BreastNormalCancerPatients	BreastInfDucCa	0.441419	0.00273429	0.25
225285_at.1	225285_at	586	BCAT1	branched chain aminotransferase 1, cytosolic	12pter-q12	ENSG00000060982	BCT1 DKFZp686E12175 ECA39 MECA39	Homo_sapiens	TRUE	11	11	0	225285_at	BreastNormalCancerPatients	BreastInfDucCa	0.488794	0.00293285	0.25
214452_at	214452_at	586	BCAT1	branched chain aminotransferase 1, cytosolic	12pter-q12	ENSG00000060982	BCT1 DKFZp686E12175 ECA39 MECA39	Homo_sapiens	TRUE	11	11	0	214452_at	CerebellumNormal	BrainGlioblastMultiform	1.27412	4.92849e-05	0.25
226517_at.2	226517_at	586	BCAT1	branched chain aminotransferase 1, cytosolic	12pter-q12	ENSG00000060982	BCT1 DKFZp686E12175 ECA39 MECA39	Homo_sapiens	TRUE	11	9	0	226517_at	CerebellumNormal	BrainGlioblastMultiform	1.74919	0.00269063	0.25
225285_at.2	225285_at	586	BCAT1	branched chain aminotransferase 1, cytosolic	12pter-q12	ENSG00000060982	BCT1 DKFZp686E12175 ECA39 MECA39	Homo_sapiens	TRUE	11	11	0	225285_at	CerebellumNormal	BrainGlioblastMultiform	1.7547	0.000358871	0.25
214452_at.1	214452_at	586	BCAT1	branched chain aminotransferase 1, cytosolic	12pter-q12	ENSG00000060982	BCT1 DKFZp686E12175 ECA39 MECA39	Homo_sapiens	TRUE	11	11	0	214452_at	ColonNormal	ColonAdenoCa	0.347738	0.00589226	0.25
226517_at.3	226517_at	586	BCAT1	branched chain aminotransferase 1, cytosolic	12pter-q12	ENSG00000060982	BCT1 DKFZp686E12175 ECA39 MECA39	Homo_sapiens	TRUE	11	9	0	226517_at	ColonNormal	ColonAdenoCa	0.576266	3.10717e-06	0.25
225285_at.3	225285_at	586	BCAT1	branched chain aminotransferase 1, cytosolic	12pter-q12	ENSG00000060982	BCT1 DKFZp686E12175 ECA39 MECA39	Homo_sapiens	TRUE	11	11	0	225285_at	ColonNormal	ColonAdenoCa	0.589363	1.08565e-06	0.25
226517_at.4	226517_at	586	BCAT1	branched chain aminotransferase 1, cytosolic	12pter-q12	ENSG00000060982	BCT1 DKFZp686E12175 ECA39 MECA39	Homo_sapiens	TRUE	11	9	0	226517_at	ColonNormalEpithelCells.LCM	ColonMalignantEpithel.LCM	1.0621	0.00773315	0.25
225285_at.4	225285_at	586	BCAT1	branched chain aminotransferase 1, cytosolic	12pter-q12	ENSG00000060982	BCT1 DKFZp686E12175 ECA39 MECA39	Homo_sapiens	TRUE	11	11	0	225285_at	EsophagusNormal	EsophagusAdenoCa	0.797359	0.000667126	0.25
214390_s_at.1	214390_s_at	586	BCAT1	branched chain aminotransferase 1, cytosolic	12pter-q12	ENSG00000060982	BCT1 DKFZp686E12175 ECA39 MECA39	Homo_sapiens	TRUE	11	11	0	214390_s_at	KidneyNormal	KidneyClearCellCa	0.394967	0.00687472	0.25
226517_at.5	226517_at	586	BCAT1	branched chain aminotransferase 1, cytosolic	12pter-q12	ENSG00000060982	BCT1 DKFZp686E12175 ECA39 MECA39	Homo_sapiens	TRUE	11	9	0	226517_at	KidneyNormal	KidneyClearCellCa	1.5558	1.87488e-17	0.25
225285_at.5	225285_at	586	BCAT1	branched chain aminotransferase 1, cytosolic	12pter-q12	ENSG00000060982	BCT1 DKFZp686E12175 ECA39 MECA39	Homo_sapiens	TRUE	11	11	0	225285_at	KidneyNormal	KidneyClearCellCa	1.2068	4.02141e-16	0.25
226517_at.6	226517_at	586	BCAT1	branched chain aminotransferase 1, cytosolic	12pter-q12	ENSG00000060982	BCT1 DKFZp686E12175 ECA39 MECA39	Homo_sapiens	TRUE	11	9	0	226517_at	KidneyNormal	KidneyRenalCellCa	1.30545	1.83106e-06	0.25
225285_at.6	225285_at	586	BCAT1	branched chain aminotransferase 1, cytosolic	12pter-q12	ENSG00000060982	BCT1 DKFZp686E12175 ECA39 MECA39	Homo_sapiens	TRUE	11	11	0	225285_at	KidneyNormal	KidneyRenalCellCa	0.958665	0.000147966	0.25
226517_at.7	226517_at	586	BCAT1	branched chain aminotransferase 1, cytosolic	12pter-q12	ENSG00000060982	BCT1 DKFZp686E12175 ECA39 MECA39	Homo_sapiens	TRUE	11	9	0	226517_at	KidneyNormal	KidneyWilmsTumor	2.04732	4.65076e-05	0.25
225285_at.7	225285_at	586	BCAT1	branched chain aminotransferase 1, cytosolic	12pter-q12	ENSG00000060982	BCT1 DKFZp686E12175 ECA39 MECA39	Homo_sapiens	TRUE	11	11	0	225285_at	KidneyNormal	KidneyWilmsTumor	2.09737	0.000125726	0.25
226517_at.8	226517_at	586	BCAT1	branched chain aminotransferase 1, cytosolic	12pter-q12	ENSG00000060982	BCT1 DKFZp686E12175 ECA39 MECA39	Homo_sapiens	TRUE	11	9	0	226517_at	LarynxNormal	LarynxSquamCellCa	1.19309	0.00968509	0.25
225285_at.8	225285_at	586	BCAT1	branched chain aminotransferase 1, cytosolic	12pter-q12	ENSG00000060982	BCT1 DKFZp686E12175 ECA39 MECA39	Homo_sapiens	TRUE	11	11	0	225285_at	LarynxNormal	LarynxSquamCellCa	1.19807	0.00190506	0.25
226517_at.9	226517_at	586	BCAT1	branched chain aminotransferase 1, cytosolic	12pter-q12	ENSG00000060982	BCT1 DKFZp686E12175 ECA39 MECA39	Homo_sapiens	TRUE	11	9	0	226517_at	LiverNormal	LiverHepatoCellCa	1.5692	1.3313e-05	0.25
225285_at.9	225285_at	586	BCAT1	branched chain aminotransferase 1, cytosolic	12pter-q12	ENSG00000060982	BCT1 DKFZp686E12175 ECA39 MECA39	Homo_sapiens	TRUE	11	11	0	225285_at	LiverNormal	LiverHepatoCellCa	1.25963	9.29067e-05	0.25
214452_at.2	214452_at	586	BCAT1	branched chain aminotransferase 1, cytosolic	12pter-q12	ENSG00000060982	BCT1 DKFZp686E12175 ECA39 MECA39	Homo_sapiens	TRUE	11	11	0	214452_at	LungNormal	LungSquamCellCa	0.403267	0.00390115	0.25
226517_at.10	226517_at	586	BCAT1	branched chain aminotransferase 1, cytosolic	12pter-q12	ENSG00000060982	BCT1 DKFZp686E12175 ECA39 MECA39	Homo_sapiens	TRUE	11	9	0	226517_at	LungNormal	LungSquamCellCa	0.4081	0.00481846	0.25
225285_at.10	225285_at	586	BCAT1	branched chain aminotransferase 1, cytosolic	12pter-q12	ENSG00000060982	BCT1 DKFZp686E12175 ECA39 MECA39	Homo_sapiens	TRUE	11	11	0	225285_at	LungNormal	LungSquamCellCa	0.386815	0.00875505	0.25
214452_at.3	214452_at	586	BCAT1	branched chain aminotransferase 1, cytosolic	12pter-q12	ENSG00000060982	BCT1 DKFZp686E12175 ECA39 MECA39	Homo_sapiens	TRUE	11	11	0	214452_at	LymphNodeNormal	LymphNodeHodgkinDisease	1.49575	0.000157629	0.25
214390_s_at.2	214390_s_at	586	BCAT1	branched chain aminotransferase 1, cytosolic	12pter-q12	ENSG00000060982	BCT1 DKFZp686E12175 ECA39 MECA39	Homo_sapiens	TRUE	11	11	0	214390_s_at	LymphNodeNormal	LymphNodeHodgkinDisease	2.11656	4.85809e-05	0.25
226517_at.11	226517_at	586	BCAT1	branched chain aminotransferase 1, cytosolic	12pter-q12	ENSG00000060982	BCT1 DKFZp686E12175 ECA39 MECA39	Homo_sapiens	TRUE	11	9	0	226517_at	LymphNodeNormal	LymphNodeHodgkinDisease	1.83739	4.58568e-08	0.25
225285_at.11	225285_at	586	BCAT1	branched chain aminotransferase 1, cytosolic	12pter-q12	ENSG00000060982	BCT1 DKFZp686E12175 ECA39 MECA39	Homo_sapiens	TRUE	11	11	0	225285_at	LymphNodeNormal	LymphNodeHodgkinDisease	1.82172	7.00942e-07	0.25
214452_at.4	214452_at	586	BCAT1	branched chain aminotransferase 1, cytosolic	12pter-q12	ENSG00000060982	BCT1 DKFZp686E12175 ECA39 MECA39	Homo_sapiens	TRUE	11	11	0	214452_at	LymphNodeNormal	LymphNodeNonHodgkinDisease	1.40418	0.000235764	0.25
214390_s_at.3	214390_s_at	586	BCAT1	branched chain aminotransferase 1, cytosolic	12pter-q12	ENSG00000060982	BCT1 DKFZp686E12175 ECA39 MECA39	Homo_sapiens	TRUE	11	11	0	214390_s_at	LymphNodeNormal	LymphNodeNonHodgkinDisease	1.7736	5.67898e-08	0.25
226517_at.12	226517_at	586	BCAT1	branched chain aminotransferase 1, cytosolic	12pter-q12	ENSG00000060982	BCT1 DKFZp686E12175 ECA39 MECA39	Homo_sapiens	TRUE	11	9	0	226517_at	LymphNodeNormal	LymphNodeNonHodgkinDisease	1.32825	1.13858e-07	0.25
225285_at.12	225285_at	586	BCAT1	branched chain aminotransferase 1, cytosolic	12pter-q12	ENSG00000060982	BCT1 DKFZp686E12175 ECA39 MECA39	Homo_sapiens	TRUE	11	11	0	225285_at	LymphNodeNormal	LymphNodeNonHodgkinDisease	1.23176	1.07542e-10	0.25
226517_at.13	226517_at	586	BCAT1	branched chain aminotransferase 1, cytosolic	12pter-q12	ENSG00000060982	BCT1 DKFZp686E12175 ECA39 MECA39	Homo_sapiens	TRUE	11	9	0	226517_at	LymphNodeNormal	LymphNodeSquamCellCaMet	1.20387	8.89914e-05	0.25
225285_at.13	225285_at	586	BCAT1	branched chain aminotransferase 1, cytosolic	12pter-q12	ENSG00000060982	BCT1 DKFZp686E12175 ECA39 MECA39	Homo_sapiens	TRUE	11	11	0	225285_at	LymphNodeNormal	LymphNodeSquamCellCaMet	0.987637	5.25772e-05	0.25
214452_at.5	214452_at	586	BCAT1	branched chain aminotransferase 1, cytosolic	12pter-q12	ENSG00000060982	BCT1 DKFZp686E12175 ECA39 MECA39	Homo_sapiens	TRUE	11	11	0	214452_at	LymphocyteNormal	AllFollicularLymphoma	0.630277	7.39462e-05	0.25
226517_at.14	226517_at	586	BCAT1	branched chain aminotransferase 1, cytosolic	12pter-q12	ENSG00000060982	BCT1 DKFZp686E12175 ECA39 MECA39	Homo_sapiens	TRUE	11	9	0	226517_at	LymphocyteNormal	AllFollicularLymphoma	1.35112	1.79724e-12	0.25
225285_at.14	225285_at	586	BCAT1	branched chain aminotransferase 1, cytosolic	12pter-q12	ENSG00000060982	BCT1 DKFZp686E12175 ECA39 MECA39	Homo_sapiens	TRUE	11	11	0	225285_at	LymphocyteNormal	AllFollicularLymphoma	1.01242	5.57864e-10	0.25
214452_at.6	214452_at	586	BCAT1	branched chain aminotransferase 1, cytosolic	12pter-q12	ENSG00000060982	BCT1 DKFZp686E12175 ECA39 MECA39	Homo_sapiens	TRUE	11	11	0	214452_at	LymphocyteNormal	AllLargeBCellLymphoma	1.40928	4.4045e-20	0.25
214390_s_at.4	214390_s_at	586	BCAT1	branched chain aminotransferase 1, cytosolic	12pter-q12	ENSG00000060982	BCT1 DKFZp686E12175 ECA39 MECA39	Homo_sapiens	TRUE	11	11	0	214390_s_at	LymphocyteNormal	AllLargeBCellLymphoma	1.84307	6.60517e-11	0.25
226517_at.15	226517_at	586	BCAT1	branched chain aminotransferase 1, cytosolic	12pter-q12	ENSG00000060982	BCT1 DKFZp686E12175 ECA39 MECA39	Homo_sapiens	TRUE	11	9	0	226517_at	LymphocyteNormal	AllLargeBCellLymphoma	2.12545	2.14634e-25	0.25
225285_at.15	225285_at	586	BCAT1	branched chain aminotransferase 1, cytosolic	12pter-q12	ENSG00000060982	BCT1 DKFZp686E12175 ECA39 MECA39	Homo_sapiens	TRUE	11	11	0	225285_at	LymphocyteNormal	AllLargeBCellLymphoma	1.91877	8.69258e-24	0.25
214452_at.7	214452_at	586	BCAT1	branched chain aminotransferase 1, cytosolic	12pter-q12	ENSG00000060982	BCT1 DKFZp686E12175 ECA39 MECA39	Homo_sapiens	TRUE	11	11	0	214452_at	LymphocyteNormal	AllMantleCellLymphoma	-0.522672	0.000639404	-0.25
214390_s_at.5	214390_s_at	586	BCAT1	branched chain aminotransferase 1, cytosolic	12pter-q12	ENSG00000060982	BCT1 DKFZp686E12175 ECA39 MECA39	Homo_sapiens	TRUE	11	11	0	214390_s_at	LymphocyteNormal	AllMantleCellLymphoma	-0.779882	0.000999289	-0.25
226517_at.16	226517_at	586	BCAT1	branched chain aminotransferase 1, cytosolic	12pter-q12	ENSG00000060982	BCT1 DKFZp686E12175 ECA39 MECA39	Homo_sapiens	TRUE	11	9	0	226517_at	LymphocyteNormal	AllMantleCellLymphoma	-1.89092	0.00296875	-0.25
225285_at.16	225285_at	586	BCAT1	branched chain aminotransferase 1, cytosolic	12pter-q12	ENSG00000060982	BCT1 DKFZp686E12175 ECA39 MECA39	Homo_sapiens	TRUE	11	11	0	225285_at	LymphocyteNormal	AllMantleCellLymphoma	-1.05328	0.00231115	-0.25
226517_at.17	226517_at	586	BCAT1	branched chain aminotransferase 1, cytosolic	12pter-q12	ENSG00000060982	BCT1 DKFZp686E12175 ECA39 MECA39	Homo_sapiens	TRUE	11	9	0	226517_at	LymphocyteNormal	AllMycosisFungoides	0.827421	0.00324967	0.25
214452_at.8	214452_at	586	BCAT1	branched chain aminotransferase 1, cytosolic	12pter-q12	ENSG00000060982	BCT1 DKFZp686E12175 ECA39 MECA39	Homo_sapiens	TRUE	11	11	0	214452_at	PancreasNormal	PancreasAdenoCa	-1.79567	4.87364e-23	-0.25
214390_s_at.6	214390_s_at	586	BCAT1	branched chain aminotransferase 1, cytosolic	12pter-q12	ENSG00000060982	BCT1 DKFZp686E12175 ECA39 MECA39	Homo_sapiens	TRUE	11	11	0	214390_s_at	PancreasNormal	PancreasAdenoCa	-2.42246	6.70301e-20	-0.25
226517_at.18	226517_at	586	BCAT1	branched chain aminotransferase 1, cytosolic	12pter-q12	ENSG00000060982	BCT1 DKFZp686E12175 ECA39 MECA39	Homo_sapiens	TRUE	11	9	0	226517_at	PancreasNormal	PancreasAdenoCa	-2.06025	1.16425e-23	-0.25
225285_at.17	225285_at	586	BCAT1	branched chain aminotransferase 1, cytosolic	12pter-q12	ENSG00000060982	BCT1 DKFZp686E12175 ECA39 MECA39	Homo_sapiens	TRUE	11	11	0	225285_at	PancreasNormal	PancreasAdenoCa	-2.18537	1.84466e-24	-0.25
214452_at.9	214452_at	586	BCAT1	branched chain aminotransferase 1, cytosolic	12pter-q12	ENSG00000060982	BCT1 DKFZp686E12175 ECA39 MECA39	Homo_sapiens	TRUE	11	11	0	214452_at	PancreasNormal	PancreasIsletCellCa	-3.17859	1.33155e-08	-0.25
214390_s_at.7	214390_s_at	586	BCAT1	branched chain aminotransferase 1, cytosolic	12pter-q12	ENSG00000060982	BCT1 DKFZp686E12175 ECA39 MECA39	Homo_sapiens	TRUE	11	11	0	214390_s_at	PancreasNormal	PancreasIsletCellCa	-4.23778	6.37922e-12	-0.25
226517_at.19	226517_at	586	BCAT1	branched chain aminotransferase 1, cytosolic	12pter-q12	ENSG00000060982	BCT1 DKFZp686E12175 ECA39 MECA39	Homo_sapiens	TRUE	11	9	0	226517_at	PancreasNormal	PancreasIsletCellCa	-4.57841	1.068e-11	-0.25
225285_at.18	225285_at	586	BCAT1	branched chain aminotransferase 1, cytosolic	12pter-q12	ENSG00000060982	BCT1 DKFZp686E12175 ECA39 MECA39	Homo_sapiens	TRUE	11	11	0	225285_at	PancreasNormal	PancreasIsletCellCa	-4.31696	7.32149e-09	-0.25
226517_at.20	226517_at	586	BCAT1	branched chain aminotransferase 1, cytosolic	12pter-q12	ENSG00000060982	BCT1 DKFZp686E12175 ECA39 MECA39	Homo_sapiens	TRUE	11	9	0	226517_at	ProstateNormal	ProstateAdenoCa	-0.410395	0.00548753	-0.25
214452_at.10	214452_at	586	BCAT1	branched chain aminotransferase 1, cytosolic	12pter-q12	ENSG00000060982	BCT1 DKFZp686E12175 ECA39 MECA39	Homo_sapiens	TRUE	11	11	0	214452_at	SoftTissNormal	SoftTissMaligFibrousHistiocyt	1.61256	1.2802e-05	0.25
214390_s_at.8	214390_s_at	586	BCAT1	branched chain aminotransferase 1, cytosolic	12pter-q12	ENSG00000060982	BCT1 DKFZp686E12175 ECA39 MECA39	Homo_sapiens	TRUE	11	11	0	214390_s_at	SoftTissNormal	SoftTissMaligFibrousHistiocyt	2.60035	5.65705e-06	0.25
226517_at.21	226517_at	586	BCAT1	branched chain aminotransferase 1, cytosolic	12pter-q12	ENSG00000060982	BCT1 DKFZp686E12175 ECA39 MECA39	Homo_sapiens	TRUE	11	9	0	226517_at	SoftTissNormal	SoftTissMaligFibrousHistiocyt	1.8705	4.56567e-07	0.25
225285_at.19	225285_at	586	BCAT1	branched chain aminotransferase 1, cytosolic	12pter-q12	ENSG00000060982	BCT1 DKFZp686E12175 ECA39 MECA39	Homo_sapiens	TRUE	11	11	0	225285_at	SoftTissNormal	SoftTissMaligFibrousHistiocyt	2.05945	3.99828e-07	0.25
214452_at.11	214452_at	586	BCAT1	branched chain aminotransferase 1, cytosolic	12pter-q12	ENSG00000060982	BCT1 DKFZp686E12175 ECA39 MECA39	Homo_sapiens	TRUE	11	11	0	214452_at	SoftTissNormal	SoftTissOsteosarcoma	1.30791	0.000676616	0.25
214390_s_at.9	214390_s_at	586	BCAT1	branched chain aminotransferase 1, cytosolic	12pter-q12	ENSG00000060982	BCT1 DKFZp686E12175 ECA39 MECA39	Homo_sapiens	TRUE	11	11	0	214390_s_at	SoftTissNormal	SoftTissOsteosarcoma	1.77934	0.00701227	0.25
226517_at.22	226517_at	586	BCAT1	branched chain aminotransferase 1, cytosolic	12pter-q12	ENSG00000060982	BCT1 DKFZp686E12175 ECA39 MECA39	Homo_sapiens	TRUE	11	9	0	226517_at	SoftTissNormal	SoftTissOsteosarcoma	1.97031	3.16618e-07	0.25
225285_at.20	225285_at	586	BCAT1	branched chain aminotransferase 1, cytosolic	12pter-q12	ENSG00000060982	BCT1 DKFZp686E12175 ECA39 MECA39	Homo_sapiens	TRUE	11	11	0	225285_at	SoftTissNormal	SoftTissOsteosarcoma	1.90623	3.83586e-06	0.25
214452_at.12	214452_at	586	BCAT1	branched chain aminotransferase 1, cytosolic	12pter-q12	ENSG00000060982	BCT1 DKFZp686E12175 ECA39 MECA39	Homo_sapiens	TRUE	11	11	0	214452_at	SpinalCordNormal	BrainGlioblastMultiform	0.813156	0.00267153	0.25
214452_at.13	214452_at	586	BCAT1	branched chain aminotransferase 1, cytosolic	12pter-q12	ENSG00000060982	BCT1 DKFZp686E12175 ECA39 MECA39	Homo_sapiens	TRUE	11	11	0	214452_at	SpleenNormal	AllFollicularLymphoma	1.15186	1.78745e-09	0.25
214390_s_at.10	214390_s_at	586	BCAT1	branched chain aminotransferase 1, cytosolic	12pter-q12	ENSG00000060982	BCT1 DKFZp686E12175 ECA39 MECA39	Homo_sapiens	TRUE	11	11	0	214390_s_at	SpleenNormal	AllFollicularLymphoma	1.12227	0.000116834	0.25
226517_at.23	226517_at	586	BCAT1	branched chain aminotransferase 1, cytosolic	12pter-q12	ENSG00000060982	BCT1 DKFZp686E12175 ECA39 MECA39	Homo_sapiens	TRUE	11	9	0	226517_at	SpleenNormal	AllFollicularLymphoma	1.81185	5.8032e-15	0.25
225285_at.21	225285_at	586	BCAT1	branched chain aminotransferase 1, cytosolic	12pter-q12	ENSG00000060982	BCT1 DKFZp686E12175 ECA39 MECA39	Homo_sapiens	TRUE	11	11	0	225285_at	SpleenNormal	AllFollicularLymphoma	1.4262	3.36435e-15	0.25
214452_at.14	214452_at	586	BCAT1	branched chain aminotransferase 1, cytosolic	12pter-q12	ENSG00000060982	BCT1 DKFZp686E12175 ECA39 MECA39	Homo_sapiens	TRUE	11	11	0	214452_at	SpleenNormal	AllLargeBCellLymphoma	1.93087	3.79138e-22	0.25
214390_s_at.11	214390_s_at	586	BCAT1	branched chain aminotransferase 1, cytosolic	12pter-q12	ENSG00000060982	BCT1 DKFZp686E12175 ECA39 MECA39	Homo_sapiens	TRUE	11	11	0	214390_s_at	SpleenNormal	AllLargeBCellLymphoma	2.47837	5.16588e-15	0.25
226517_at.24	226517_at	586	BCAT1	branched chain aminotransferase 1, cytosolic	12pter-q12	ENSG00000060982	BCT1 DKFZp686E12175 ECA39 MECA39	Homo_sapiens	TRUE	11	9	0	226517_at	SpleenNormal	AllLargeBCellLymphoma	2.58618	4.38576e-24	0.25
225285_at.22	225285_at	586	BCAT1	branched chain aminotransferase 1, cytosolic	12pter-q12	ENSG00000060982	BCT1 DKFZp686E12175 ECA39 MECA39	Homo_sapiens	TRUE	11	11	0	225285_at	SpleenNormal	AllLargeBCellLymphoma	2.33256	2.10684e-27	0.25
226517_at.25	226517_at	586	BCAT1	branched chain aminotransferase 1, cytosolic	12pter-q12	ENSG00000060982	BCT1 DKFZp686E12175 ECA39 MECA39	Homo_sapiens	TRUE	11	9	0	226517_at	StomachNormal	StomachAdenoCa	0.851823	1.50783e-07	0.25
225285_at.23	225285_at	586	BCAT1	branched chain aminotransferase 1, cytosolic	12pter-q12	ENSG00000060982	BCT1 DKFZp686E12175 ECA39 MECA39	Homo_sapiens	TRUE	11	11	0	225285_at	StomachNormal	StomachAdenoCa	0.53746	0.000238946	0.25
226517_at.26	226517_at	586	BCAT1	branched chain aminotransferase 1, cytosolic	12pter-q12	ENSG00000060982	BCT1 DKFZp686E12175 ECA39 MECA39	Homo_sapiens	TRUE	11	9	0	226517_at	ThyroidGlandNormal	ThyroidGlandPapillCa	1.52633	9.13228e-05	0.25
225285_at.24	225285_at	586	BCAT1	branched chain aminotransferase 1, cytosolic	12pter-q12	ENSG00000060982	BCT1 DKFZp686E12175 ECA39 MECA39	Homo_sapiens	TRUE	11	11	0	225285_at	ThyroidGlandNormal	ThyroidGlandPapillCa	1.27072	0.000104161	0.25
214806_at	214806_at	636	BICD1	bicaudal D homolog 1 (Drosophila)	12p11.2-p11.1	ENSG00000151746	BICD	Homo_sapiens	TRUE	11	0	0	214806_at	CerebellumNormal	BrainGlioblastMultiform	0.868648	7.20485e-05	0.2
214806_at.1	214806_at	636	BICD1	bicaudal D homolog 1 (Drosophila)	12p11.2-p11.1	ENSG00000151746	BICD	Homo_sapiens	TRUE	11	0	0	214806_at	ColonNormal	ColonAdenoCa	0.719837	4.26295e-08	0.2
204741_at	204741_at	636	BICD1	bicaudal D homolog 1 (Drosophila)	12p11.2-p11.1	ENSG00000151746	BICD	Homo_sapiens	TRUE	11	11	0	204741_at	ColonNormal	ColonAdenoCa	0.551768	2.09856e-05	0.2
242052_at	242052_at	636	BICD1	bicaudal D homolog 1 (Drosophila)	12p11.2-p11.1	ENSG00000151746	BICD	Homo_sapiens	TRUE	11	0	0	242052_at	ColonNormal	ColonAdenoCa	0.369132	0.000338161	0.2
214806_at.2	214806_at	636	BICD1	bicaudal D homolog 1 (Drosophila)	12p11.2-p11.1	ENSG00000151746	BICD	Homo_sapiens	TRUE	11	0	0	214806_at	EsophagusNormal	EsophagusAdenoCa	0.849405	0.00727722	0.2
242052_at.1	242052_at	636	BICD1	bicaudal D homolog 1 (Drosophila)	12p11.2-p11.1	ENSG00000151746	BICD	Homo_sapiens	TRUE	11	0	0	242052_at	EsophagusNormal	EsophagusAdenoCa	1.08313	0.000227701	0.2
214806_at.3	214806_at	636	BICD1	bicaudal D homolog 1 (Drosophila)	12p11.2-p11.1	ENSG00000151746	BICD	Homo_sapiens	TRUE	11	0	0	214806_at	KidneyNormal	KidneyClearCellCa	1.02351	2.42918e-07	0.2
204741_at.1	204741_at	636	BICD1	bicaudal D homolog 1 (Drosophila)	12p11.2-p11.1	ENSG00000151746	BICD	Homo_sapiens	TRUE	11	11	0	204741_at	KidneyNormal	KidneyClearCellCa	0.890253	5.45916e-05	0.2
242052_at.2	242052_at	636	BICD1	bicaudal D homolog 1 (Drosophila)	12p11.2-p11.1	ENSG00000151746	BICD	Homo_sapiens	TRUE	11	0	0	242052_at	KidneyNormal	KidneyClearCellCa	1.46743	1.6888e-13	0.2
242052_at.3	242052_at	636	BICD1	bicaudal D homolog 1 (Drosophila)	12p11.2-p11.1	ENSG00000151746	BICD	Homo_sapiens	TRUE	11	0	0	242052_at	KidneyNormal	KidneyRenalCellCa	0.690707	0.000751892	0.2
214806_at.4	214806_at	636	BICD1	bicaudal D homolog 1 (Drosophila)	12p11.2-p11.1	ENSG00000151746	BICD	Homo_sapiens	TRUE	11	0	0	214806_at	KidneyNormal	KidneyWilmsTumor	1.27949	5.99431e-07	0.2
242052_at.4	242052_at	636	BICD1	bicaudal D homolog 1 (Drosophila)	12p11.2-p11.1	ENSG00000151746	BICD	Homo_sapiens	TRUE	11	0	0	242052_at	KidneyNormal	KidneyWilmsTumor	1.46576	3.02564e-05	0.2
214806_at.5	214806_at	636	BICD1	bicaudal D homolog 1 (Drosophila)	12p11.2-p11.1	ENSG00000151746	BICD	Homo_sapiens	TRUE	11	0	0	214806_at	LarynxNormal	LarynxSquamCellCa	1.71051	0.00136957	0.2
204741_at.2	204741_at	636	BICD1	bicaudal D homolog 1 (Drosophila)	12p11.2-p11.1	ENSG00000151746	BICD	Homo_sapiens	TRUE	11	11	0	204741_at	LungNormal	LungAdenoCa	-0.498511	0.00318321	-0.2
242052_at.5	242052_at	636	BICD1	bicaudal D homolog 1 (Drosophila)	12p11.2-p11.1	ENSG00000151746	BICD	Homo_sapiens	TRUE	11	0	0	242052_at	LungNormal	LungSquamCellCa	0.41698	0.000477642	0.2
214806_at.6	214806_at	636	BICD1	bicaudal D homolog 1 (Drosophila)	12p11.2-p11.1	ENSG00000151746	BICD	Homo_sapiens	TRUE	11	0	0	214806_at	LymphocyteNormal	AllFollicularLymphoma	0.688494	0.000122138	0.2
204741_at.3	204741_at	636	BICD1	bicaudal D homolog 1 (Drosophila)	12p11.2-p11.1	ENSG00000151746	BICD	Homo_sapiens	TRUE	11	11	0	204741_at	LymphocyteNormal	AllFollicularLymphoma	0.742611	5.24932e-06	0.2
240461_at	240461_at	636	BICD1	bicaudal D homolog 1 (Drosophila)	12p11.2-p11.1	ENSG00000151746	BICD	Homo_sapiens	TRUE	11	0	0	240461_at	LymphocyteNormal	AllFollicularLymphoma	0.310313	0.00601185	0.2
242052_at.6	242052_at	636	BICD1	bicaudal D homolog 1 (Drosophila)	12p11.2-p11.1	ENSG00000151746	BICD	Homo_sapiens	TRUE	11	0	0	242052_at	LymphocyteNormal	AllFollicularLymphoma	1.38627	3.4106e-14	0.2
214806_at.7	214806_at	636	BICD1	bicaudal D homolog 1 (Drosophila)	12p11.2-p11.1	ENSG00000151746	BICD	Homo_sapiens	TRUE	11	0	0	214806_at	LymphocyteNormal	AllLargeBCellLymphoma	0.416556	0.00250577	0.2
214806_at.8	214806_at	636	BICD1	bicaudal D homolog 1 (Drosophila)	12p11.2-p11.1	ENSG00000151746	BICD	Homo_sapiens	TRUE	11	0	0	214806_at	LymphocyteNormal	AllMantleCellLymphoma	1.36065	1.72606e-06	0.2
204741_at.4	204741_at	636	BICD1	bicaudal D homolog 1 (Drosophila)	12p11.2-p11.1	ENSG00000151746	BICD	Homo_sapiens	TRUE	11	11	0	204741_at	LymphocyteNormal	AllMantleCellLymphoma	1.09534	0.000271886	0.2
242052_at.7	242052_at	636	BICD1	bicaudal D homolog 1 (Drosophila)	12p11.2-p11.1	ENSG00000151746	BICD	Homo_sapiens	TRUE	11	0	0	242052_at	LymphocyteNormal	AllMantleCellLymphoma	1.13613	0.00160517	0.2
214806_at.9	214806_at	636	BICD1	bicaudal D homolog 1 (Drosophila)	12p11.2-p11.1	ENSG00000151746	BICD	Homo_sapiens	TRUE	11	0	0	214806_at	PancreasNormal	PancreasAdenoCa	1.13353	2.21607e-06	0.2
204741_at.5	204741_at	636	BICD1	bicaudal D homolog 1 (Drosophila)	12p11.2-p11.1	ENSG00000151746	BICD	Homo_sapiens	TRUE	11	11	0	204741_at	PancreasNormal	PancreasAdenoCa	0.882724	8.73755e-07	0.2
240461_at.1	240461_at	636	BICD1	bicaudal D homolog 1 (Drosophila)	12p11.2-p11.1	ENSG00000151746	BICD	Homo_sapiens	TRUE	11	0	0	240461_at	PancreasNormal	PancreasAdenoCa	-0.800959	1.26942e-07	-0.2
242052_at.8	242052_at	636	BICD1	bicaudal D homolog 1 (Drosophila)	12p11.2-p11.1	ENSG00000151746	BICD	Homo_sapiens	TRUE	11	0	0	242052_at	PancreasNormal	PancreasAdenoCa	1.01379	6.44247e-12	0.2
204741_at.6	204741_at	636	BICD1	bicaudal D homolog 1 (Drosophila)	12p11.2-p11.1	ENSG00000151746	BICD	Homo_sapiens	TRUE	11	11	0	204741_at	PancreasNormal	PancreasIsletCellCa	1.13469	0.0054019	0.2
242052_at.9	242052_at	636	BICD1	bicaudal D homolog 1 (Drosophila)	12p11.2-p11.1	ENSG00000151746	BICD	Homo_sapiens	TRUE	11	0	0	242052_at	PancreasNormal	PancreasIsletCellCa	1.6285	0.000172004	0.2
214806_at.10	214806_at	636	BICD1	bicaudal D homolog 1 (Drosophila)	12p11.2-p11.1	ENSG00000151746	BICD	Homo_sapiens	TRUE	11	0	0	214806_at	ProstateNormal	ProstateAdenoCa	1.56885	2.54392e-12	0.2
204741_at.7	204741_at	636	BICD1	bicaudal D homolog 1 (Drosophila)	12p11.2-p11.1	ENSG00000151746	BICD	Homo_sapiens	TRUE	11	11	0	204741_at	ProstateNormal	ProstateAdenoCa	1.06085	3.47511e-10	0.2
242052_at.10	242052_at	636	BICD1	bicaudal D homolog 1 (Drosophila)	12p11.2-p11.1	ENSG00000151746	BICD	Homo_sapiens	TRUE	11	0	0	242052_at	ProstateNormal	ProstateAdenoCa	1.38348	9.81825e-18	0.2
214806_at.11	214806_at	636	BICD1	bicaudal D homolog 1 (Drosophila)	12p11.2-p11.1	ENSG00000151746	BICD	Homo_sapiens	TRUE	11	0	0	214806_at	ProstateNormalEpithel.LCM	ProstateMalignantEpithel.LCM	2.44333	0.00336407	0.2
214806_at.12	214806_at	636	BICD1	bicaudal D homolog 1 (Drosophila)	12p11.2-p11.1	ENSG00000151746	BICD	Homo_sapiens	TRUE	11	0	0	214806_at	SkinNormal	MelanocytesMaligMelanoma	1.04106	0.0097992	0.2
214806_at.13	214806_at	636	BICD1	bicaudal D homolog 1 (Drosophila)	12p11.2-p11.1	ENSG00000151746	BICD	Homo_sapiens	TRUE	11	0	0	214806_at	SoftTissNormal	SoftTissOsteosarcoma	1.32817	0.000305266	0.2
242052_at.11	242052_at	636	BICD1	bicaudal D homolog 1 (Drosophila)	12p11.2-p11.1	ENSG00000151746	BICD	Homo_sapiens	TRUE	11	0	0	242052_at	SoftTissNormal	SoftTissOsteosarcoma	1.09878	0.00328166	0.2
214806_at.14	214806_at	636	BICD1	bicaudal D homolog 1 (Drosophila)	12p11.2-p11.1	ENSG00000151746	BICD	Homo_sapiens	TRUE	11	0	0	214806_at	SpinalCordNormal	BrainGlioblastMultiform	1.41905	1.62296e-06	0.2
204741_at.8	204741_at	636	BICD1	bicaudal D homolog 1 (Drosophila)	12p11.2-p11.1	ENSG00000151746	BICD	Homo_sapiens	TRUE	11	11	0	204741_at	SpinalCordNormal	BrainGlioblastMultiform	0.680887	0.00784471	0.2
242052_at.12	242052_at	636	BICD1	bicaudal D homolog 1 (Drosophila)	12p11.2-p11.1	ENSG00000151746	BICD	Homo_sapiens	TRUE	11	0	0	242052_at	SpinalCordNormal	BrainGlioblastMultiform	0.824234	0.00495506	0.2
240461_at.2	240461_at	636	BICD1	bicaudal D homolog 1 (Drosophila)	12p11.2-p11.1	ENSG00000151746	BICD	Homo_sapiens	TRUE	11	0	0	240461_at	SpleenNormal	AllFollicularLymphoma	0.443845	0.00178592	0.2
242052_at.13	242052_at	636	BICD1	bicaudal D homolog 1 (Drosophila)	12p11.2-p11.1	ENSG00000151746	BICD	Homo_sapiens	TRUE	11	0	0	242052_at	SpleenNormal	AllFollicularLymphoma	0.634623	0.000814125	0.2
204741_at.9	204741_at	636	BICD1	bicaudal D homolog 1 (Drosophila)	12p11.2-p11.1	ENSG00000151746	BICD	Homo_sapiens	TRUE	11	11	0	204741_at	SpleenNormal	AllLargeBCellLymphoma	-0.608042	0.00353772	-0.2
240461_at.3	240461_at	636	BICD1	bicaudal D homolog 1 (Drosophila)	12p11.2-p11.1	ENSG00000151746	BICD	Homo_sapiens	TRUE	11	0	0	240461_at	SpleenNormal	AllLargeBCellLymphoma	0.385671	0.00433567	0.2
242052_at.14	242052_at	636	BICD1	bicaudal D homolog 1 (Drosophila)	12p11.2-p11.1	ENSG00000151746	BICD	Homo_sapiens	TRUE	11	0	0	242052_at	SpleenNormal	AllLargeBCellLymphoma	-0.451776	0.0081428	-0.2
214806_at.15	214806_at	636	BICD1	bicaudal D homolog 1 (Drosophila)	12p11.2-p11.1	ENSG00000151746	BICD	Homo_sapiens	TRUE	11	0	0	214806_at	SpleenNormal	AllMantleCellLymphoma	1.0308	0.000123304	0.2
214806_at.16	214806_at	636	BICD1	bicaudal D homolog 1 (Drosophila)	12p11.2-p11.1	ENSG00000151746	BICD	Homo_sapiens	TRUE	11	0	0	214806_at	StomachNormal	StomachAdenoCa	0.939558	1.05186e-05	0.2
228691_at	228691_at	636	BICD1	bicaudal D homolog 1 (Drosophila)	12p11.2-p11.1	ENSG00000151746	BICD	Homo_sapiens	TRUE	11	0	0	228691_at	StomachNormal	StomachAdenoCa	-0.576617	0.0016065	-0.2
242052_at.15	242052_at	636	BICD1	bicaudal D homolog 1 (Drosophila)	12p11.2-p11.1	ENSG00000151746	BICD	Homo_sapiens	TRUE	11	0	0	242052_at	StomachNormal	StomachAdenoCa	0.685511	5.52546e-06	0.2
214806_at.17	214806_at	636	BICD1	bicaudal D homolog 1 (Drosophila)	12p11.2-p11.1	ENSG00000151746	BICD	Homo_sapiens	TRUE	11	0	0	214806_at	ThymusNormal	AllMycosisFungoides	-1.13653	0.000145786	-0.2
242052_at.16	242052_at	636	BICD1	bicaudal D homolog 1 (Drosophila)	12p11.2-p11.1	ENSG00000151746	BICD	Homo_sapiens	TRUE	11	0	0	242052_at	ThymusNormal	AllMycosisFungoides	-0.696801	0.00406419	-0.2
242052_at.17	242052_at	636	BICD1	bicaudal D homolog 1 (Drosophila)	12p11.2-p11.1	ENSG00000151746	BICD	Homo_sapiens	TRUE	11	0	0	242052_at	ThyroidGlandNormal	ThyroidGlandPapillCa	1.17744	0.000117946	0.2
214806_at.18	214806_at	636	BICD1	bicaudal D homolog 1 (Drosophila)	12p11.2-p11.1	ENSG00000151746	BICD	Homo_sapiens	TRUE	11	0	0	214806_at	ThyroidGlandNormal	ThyroidGlandPapillFollicCa	0.936751	0.000721941	0.2
204741_at.10	204741_at	636	BICD1	bicaudal D homolog 1 (Drosophila)	12p11.2-p11.1	ENSG00000151746	BICD	Homo_sapiens	TRUE	11	11	0	204741_at	ThyroidGlandNormal	ThyroidGlandPapillFollicCa	1.2712	1.91158e-05	0.2
242052_at.18	242052_at	636	BICD1	bicaudal D homolog 1 (Drosophila)	12p11.2-p11.1	ENSG00000151746	BICD	Homo_sapiens	TRUE	11	0	0	242052_at	ThyroidGlandNormal	ThyroidGlandPapillFollicCa	0.96841	0.00154168	0.2
202201_at	202201_at	645	BLVRB	biliverdin reductase B (flavin reductase (NADPH))	19q13.1-q13.2	ENSG00000090013	BVRB FLR MGC117413	Homo_sapiens	TRUE	11	11	0	202201_at	CerebellumNormal	BrainGlioblastMultiform	1.81768	1.48354e-06	1
202201_at.1	202201_at	645	BLVRB	biliverdin reductase B (flavin reductase (NADPH))	19q13.1-q13.2	ENSG00000090013	BVRB FLR MGC117413	Homo_sapiens	TRUE	11	11	0	202201_at	ColonNormal	ColonAdenoCa	-0.401304	4.08349e-08	-1
202201_at.2	202201_at	645	BLVRB	biliverdin reductase B (flavin reductase (NADPH))	19q13.1-q13.2	ENSG00000090013	BVRB FLR MGC117413	Homo_sapiens	TRUE	11	11	0	202201_at	EsophagusNormal	EsophagusAdenoCa	-0.640965	0.000341053	-1
202201_at.3	202201_at	645	BLVRB	biliverdin reductase B (flavin reductase (NADPH))	19q13.1-q13.2	ENSG00000090013	BVRB FLR MGC117413	Homo_sapiens	TRUE	11	11	0	202201_at	KidneyNormal	KidneyWilmsTumor	-2.49608	9.35222e-05	-1
202201_at.4	202201_at	645	BLVRB	biliverdin reductase B (flavin reductase (NADPH))	19q13.1-q13.2	ENSG00000090013	BVRB FLR MGC117413	Homo_sapiens	TRUE	11	11	0	202201_at	LungNormal	LungAdenoCa	-0.340556	0.000716134	-1
202201_at.5	202201_at	645	BLVRB	biliverdin reductase B (flavin reductase (NADPH))	19q13.1-q13.2	ENSG00000090013	BVRB FLR MGC117413	Homo_sapiens	TRUE	11	11	0	202201_at	LungNormal	LungLargeCellCa	-0.877399	0.00880746	-1
202201_at.6	202201_at	645	BLVRB	biliverdin reductase B (flavin reductase (NADPH))	19q13.1-q13.2	ENSG00000090013	BVRB FLR MGC117413	Homo_sapiens	TRUE	11	11	0	202201_at	LungNormal	LungSmallCellLungCa	-4.08877	0.00594923	-1
202201_at.7	202201_at	645	BLVRB	biliverdin reductase B (flavin reductase (NADPH))	19q13.1-q13.2	ENSG00000090013	BVRB FLR MGC117413	Homo_sapiens	TRUE	11	11	0	202201_at	LymphNodeNormal	LymphNodeNonHodgkinDisease	-1.36963	1.29606e-09	-1
202201_at.8	202201_at	645	BLVRB	biliverdin reductase B (flavin reductase (NADPH))	19q13.1-q13.2	ENSG00000090013	BVRB FLR MGC117413	Homo_sapiens	TRUE	11	11	0	202201_at	LymphocyteNormal	AllMycosisFungoides	0.973276	1.01477e-07	1
202201_at.9	202201_at	645	BLVRB	biliverdin reductase B (flavin reductase (NADPH))	19q13.1-q13.2	ENSG00000090013	BVRB FLR MGC117413	Homo_sapiens	TRUE	11	11	0	202201_at	PancreasNormal	PancreasAdenoCa	0.623929	5.87205e-08	1
202201_at.10	202201_at	645	BLVRB	biliverdin reductase B (flavin reductase (NADPH))	19q13.1-q13.2	ENSG00000090013	BVRB FLR MGC117413	Homo_sapiens	TRUE	11	11	0	202201_at	ProstateNormalEpithel.LCM	ProstateMalignantEpithel.LCM	-0.725868	0.007502	-1
202201_at.11	202201_at	645	BLVRB	biliverdin reductase B (flavin reductase (NADPH))	19q13.1-q13.2	ENSG00000090013	BVRB FLR MGC117413	Homo_sapiens	TRUE	11	11	0	202201_at	SoftTissNormal	SoftTissOsteosarcoma	-0.974863	0.000321349	-1
202201_at.12	202201_at	645	BLVRB	biliverdin reductase B (flavin reductase (NADPH))	19q13.1-q13.2	ENSG00000090013	BVRB FLR MGC117413	Homo_sapiens	TRUE	11	11	0	202201_at	SpleenNormal	AllFollicularLymphoma	-3.17089	2.98902e-23	-1
202201_at.13	202201_at	645	BLVRB	biliverdin reductase B (flavin reductase (NADPH))	19q13.1-q13.2	ENSG00000090013	BVRB FLR MGC117413	Homo_sapiens	TRUE	11	11	0	202201_at	SpleenNormal	AllLargeBCellLymphoma	-3.09678	1.50969e-33	-1
202201_at.14	202201_at	645	BLVRB	biliverdin reductase B (flavin reductase (NADPH))	19q13.1-q13.2	ENSG00000090013	BVRB FLR MGC117413	Homo_sapiens	TRUE	11	11	0	202201_at	SpleenNormal	AllMantleCellLymphoma	-3.62243	1.84696e-11	-1
202201_at.15	202201_at	645	BLVRB	biliverdin reductase B (flavin reductase (NADPH))	19q13.1-q13.2	ENSG00000090013	BVRB FLR MGC117413	Homo_sapiens	TRUE	11	11	0	202201_at	StomachNormal	StomachAdenoCa	-0.510711	0.00105832	-1
202201_at.16	202201_at	645	BLVRB	biliverdin reductase B (flavin reductase (NADPH))	19q13.1-q13.2	ENSG00000090013	BVRB FLR MGC117413	Homo_sapiens	TRUE	11	11	0	202201_at	ThymusNormal	AllMycosisFungoides	0.678363	3.02889e-05	1
202201_at.17	202201_at	645	BLVRB	biliverdin reductase B (flavin reductase (NADPH))	19q13.1-q13.2	ENSG00000090013	BVRB FLR MGC117413	Homo_sapiens	TRUE	11	11	0	202201_at	ThyroidGlandNormal	ThyroidGlandPapillCa	-0.711908	0.000320793	-1
209308_s_at	209308_s_at	663	BNIP2	BCL2/adenovirus E1B 19kDa interacting protein 2	15q22.2	ENSG00000140299	BNIP-2 NIP2	Homo_sapiens	TRUE	11	11	0	209308_s_at	BreastGigantomastia	BreastInfDucCa	-0.655717	0.000123974	-1
209308_s_at.1	209308_s_at	663	BNIP2	BCL2/adenovirus E1B 19kDa interacting protein 2	15q22.2	ENSG00000140299	BNIP-2 NIP2	Homo_sapiens	TRUE	11	11	0	209308_s_at	BreastGigantomastia	BreastInfLobCa	-0.618898	0.000902965	-1
209308_s_at.2	209308_s_at	663	BNIP2	BCL2/adenovirus E1B 19kDa interacting protein 2	15q22.2	ENSG00000140299	BNIP-2 NIP2	Homo_sapiens	TRUE	11	11	0	209308_s_at	BreastNormal	BreastInfDucCa	-0.439202	1.74736e-10	-1
209308_s_at.3	209308_s_at	663	BNIP2	BCL2/adenovirus E1B 19kDa interacting protein 2	15q22.2	ENSG00000140299	BNIP-2 NIP2	Homo_sapiens	TRUE	11	11	0	209308_s_at	BreastNormal	BreastInfLobCa	-0.402383	0.00219526	-1
209308_s_at.4	209308_s_at	663	BNIP2	BCL2/adenovirus E1B 19kDa interacting protein 2	15q22.2	ENSG00000140299	BNIP-2 NIP2	Homo_sapiens	TRUE	11	11	0	209308_s_at	BreastNormalCancerPatients	BreastInfDucCa	-0.309842	1.9362e-05	-1
209308_s_at.5	209308_s_at	663	BNIP2	BCL2/adenovirus E1B 19kDa interacting protein 2	15q22.2	ENSG00000140299	BNIP-2 NIP2	Homo_sapiens	TRUE	11	11	0	209308_s_at	CerebellumNormal	BrainGlioblastMultiform	1.96029	4.58569e-08	1
209308_s_at.6	209308_s_at	663	BNIP2	BCL2/adenovirus E1B 19kDa interacting protein 2	15q22.2	ENSG00000140299	BNIP-2 NIP2	Homo_sapiens	TRUE	11	11	0	209308_s_at	ColonNormalEpithelCells.LCM	ColonUlcerativeColEpithel.LCM	-0.589186	0.00763876	-1
209308_s_at.7	209308_s_at	663	BNIP2	BCL2/adenovirus E1B 19kDa interacting protein 2	15q22.2	ENSG00000140299	BNIP-2 NIP2	Homo_sapiens	TRUE	11	11	0	209308_s_at	KidneyNormal	KidneyClearCellCa	0.662224	1.11915e-07	1
209308_s_at.8	209308_s_at	663	BNIP2	BCL2/adenovirus E1B 19kDa interacting protein 2	15q22.2	ENSG00000140299	BNIP-2 NIP2	Homo_sapiens	TRUE	11	11	0	209308_s_at	KidneyNormal	KidneyRenalCellCa	0.452728	0.00102269	1
209308_s_at.9	209308_s_at	663	BNIP2	BCL2/adenovirus E1B 19kDa interacting protein 2	15q22.2	ENSG00000140299	BNIP-2 NIP2	Homo_sapiens	TRUE	11	11	0	209308_s_at	LungNormal	LungAdenoCa	-0.455907	3.3875e-07	-1
209308_s_at.10	209308_s_at	663	BNIP2	BCL2/adenovirus E1B 19kDa interacting protein 2	15q22.2	ENSG00000140299	BNIP-2 NIP2	Homo_sapiens	TRUE	11	11	0	209308_s_at	LungNormal	LungSmallCellLungCa	-0.710642	0.00211235	-1
209308_s_at.11	209308_s_at	663	BNIP2	BCL2/adenovirus E1B 19kDa interacting protein 2	15q22.2	ENSG00000140299	BNIP-2 NIP2	Homo_sapiens	TRUE	11	11	0	209308_s_at	LymphNodeNormal	LymphNodeAdenoCaMet	-0.512362	0.00329068	-1
209308_s_at.12	209308_s_at	663	BNIP2	BCL2/adenovirus E1B 19kDa interacting protein 2	15q22.2	ENSG00000140299	BNIP-2 NIP2	Homo_sapiens	TRUE	11	11	0	209308_s_at	LymphNodeNormal	LymphNodeMaligMelanoMet	-0.550262	0.000890658	-1
209308_s_at.13	209308_s_at	663	BNIP2	BCL2/adenovirus E1B 19kDa interacting protein 2	15q22.2	ENSG00000140299	BNIP-2 NIP2	Homo_sapiens	TRUE	11	11	0	209308_s_at	LymphocyteNormal	AllFollicularLymphoma	-0.307885	2.21376e-05	-1
209308_s_at.14	209308_s_at	663	BNIP2	BCL2/adenovirus E1B 19kDa interacting protein 2	15q22.2	ENSG00000140299	BNIP-2 NIP2	Homo_sapiens	TRUE	11	11	0	209308_s_at	LymphocyteNormal	AllLargeBCellLymphoma	-0.369467	5.65898e-07	-1
209308_s_at.15	209308_s_at	663	BNIP2	BCL2/adenovirus E1B 19kDa interacting protein 2	15q22.2	ENSG00000140299	BNIP-2 NIP2	Homo_sapiens	TRUE	11	11	0	209308_s_at	LymphocyteNormal	AllMycosisFungoides	-0.407005	1.26578e-05	-1
209308_s_at.16	209308_s_at	663	BNIP2	BCL2/adenovirus E1B 19kDa interacting protein 2	15q22.2	ENSG00000140299	BNIP-2 NIP2	Homo_sapiens	TRUE	11	11	0	209308_s_at	PancreasNormal	PancreasAdenoCa	0.527416	1.27009e-06	1
209308_s_at.17	209308_s_at	663	BNIP2	BCL2/adenovirus E1B 19kDa interacting protein 2	15q22.2	ENSG00000140299	BNIP-2 NIP2	Homo_sapiens	TRUE	11	11	0	209308_s_at	ProstateNormal	ProstateAdenoCa	-0.301607	8.08226e-05	-1
209308_s_at.18	209308_s_at	663	BNIP2	BCL2/adenovirus E1B 19kDa interacting protein 2	15q22.2	ENSG00000140299	BNIP-2 NIP2	Homo_sapiens	TRUE	11	11	0	209308_s_at	SoftTissNormal	SoftTissOsteosarcoma	-0.491211	0.00962265	-1
209308_s_at.19	209308_s_at	663	BNIP2	BCL2/adenovirus E1B 19kDa interacting protein 2	15q22.2	ENSG00000140299	BNIP-2 NIP2	Homo_sapiens	TRUE	11	11	0	209308_s_at	SpinalCordNormal	BrainGlioblastMultiform	0.980347	0.000402392	1
209308_s_at.20	209308_s_at	663	BNIP2	BCL2/adenovirus E1B 19kDa interacting protein 2	15q22.2	ENSG00000140299	BNIP-2 NIP2	Homo_sapiens	TRUE	11	11	0	209308_s_at	ThymusNormal	AllMycosisFungoides	-0.349839	0.000169466	-1
209642_at	209642_at	699	BUB1	BUB1 budding uninhibited by benzimidazoles 1 homolog (yeast)	2q14	ENSG00000169679	BUB1A BUB1L hBUB1	Homo_sapiens	TRUE	11	11	0	209642_at	BladderNormal	BladderTransCellCa	1.76141	0.000319923	0.2
209642_at.1	209642_at	699	BUB1	BUB1 budding uninhibited by benzimidazoles 1 homolog (yeast)	2q14	ENSG00000169679	BUB1A BUB1L hBUB1	Homo_sapiens	TRUE	11	11	0	209642_at	BreastGigantomastia	BreastInfDucCa	1.96795	8.49338e-07	0.2
215509_s_at	215509_s_at	699	BUB1	BUB1 budding uninhibited by benzimidazoles 1 homolog (yeast)	2q14	ENSG00000169679	BUB1A BUB1L hBUB1	Homo_sapiens	TRUE	11	11	0	215509_s_at	BreastGigantomastia	BreastInfDucCa	1.19951	7.57423e-05	0.2
233445_at	233445_at	699	BUB1	BUB1 budding uninhibited by benzimidazoles 1 homolog (yeast)	2q14	ENSG00000169679	BUB1A BUB1L hBUB1	Homo_sapiens	TRUE	11	0	0	233445_at	BreastGigantomastia	BreastInfDucCa	0.927179	0.000894067	0.2
209642_at.2	209642_at	699	BUB1	BUB1 budding uninhibited by benzimidazoles 1 homolog (yeast)	2q14	ENSG00000169679	BUB1A BUB1L hBUB1	Homo_sapiens	TRUE	11	11	0	209642_at	BreastGigantomastia	BreastInfLobCa	1.24793	0.000584452	0.2
233445_at.1	233445_at	699	BUB1	BUB1 budding uninhibited by benzimidazoles 1 homolog (yeast)	2q14	ENSG00000169679	BUB1A BUB1L hBUB1	Homo_sapiens	TRUE	11	0	0	233445_at	BreastGigantomastia	BreastInfLobCa	0.970562	0.00112447	0.2
209642_at.3	209642_at	699	BUB1	BUB1 budding uninhibited by benzimidazoles 1 homolog (yeast)	2q14	ENSG00000169679	BUB1A BUB1L hBUB1	Homo_sapiens	TRUE	11	11	0	209642_at	BreastNormal	BreastInfDucCa	1.49738	1.17043e-19	0.2
215509_s_at.1	215509_s_at	699	BUB1	BUB1 budding uninhibited by benzimidazoles 1 homolog (yeast)	2q14	ENSG00000169679	BUB1A BUB1L hBUB1	Homo_sapiens	TRUE	11	11	0	215509_s_at	BreastNormal	BreastInfDucCa	0.941613	1.03101e-09	0.2
233445_at.2	233445_at	699	BUB1	BUB1 budding uninhibited by benzimidazoles 1 homolog (yeast)	2q14	ENSG00000169679	BUB1A BUB1L hBUB1	Homo_sapiens	TRUE	11	0	0	233445_at	BreastNormal	BreastInfDucCa	0.624752	4.34804e-07	0.2
209642_at.4	209642_at	699	BUB1	BUB1 budding uninhibited by benzimidazoles 1 homolog (yeast)	2q14	ENSG00000169679	BUB1A BUB1L hBUB1	Homo_sapiens	TRUE	11	11	0	209642_at	BreastNormal	BreastInfLobCa	0.777366	0.00158527	0.2
233445_at.3	233445_at	699	BUB1	BUB1 budding uninhibited by benzimidazoles 1 homolog (yeast)	2q14	ENSG00000169679	BUB1A BUB1L hBUB1	Homo_sapiens	TRUE	11	0	0	233445_at	BreastNormal	BreastInfLobCa	0.668135	0.000385612	0.2
209642_at.5	209642_at	699	BUB1	BUB1 budding uninhibited by benzimidazoles 1 homolog (yeast)	2q14	ENSG00000169679	BUB1A BUB1L hBUB1	Homo_sapiens	TRUE	11	11	0	209642_at	BreastNormalCancerPatients	BreastInfDucCa	1.3672	2.04754e-12	0.2
215509_s_at.2	215509_s_at	699	BUB1	BUB1 budding uninhibited by benzimidazoles 1 homolog (yeast)	2q14	ENSG00000169679	BUB1A BUB1L hBUB1	Homo_sapiens	TRUE	11	11	0	215509_s_at	BreastNormalCancerPatients	BreastInfDucCa	0.828197	9.90163e-06	0.2
233445_at.4	233445_at	699	BUB1	BUB1 budding uninhibited by benzimidazoles 1 homolog (yeast)	2q14	ENSG00000169679	BUB1A BUB1L hBUB1	Homo_sapiens	TRUE	11	0	0	233445_at	BreastNormalCancerPatients	BreastInfDucCa	0.568558	0.00024328	0.2
233445_at.5	233445_at	699	BUB1	BUB1 budding uninhibited by benzimidazoles 1 homolog (yeast)	2q14	ENSG00000169679	BUB1A BUB1L hBUB1	Homo_sapiens	TRUE	11	0	0	233445_at	BreastNormalCancerPatients	BreastInfLobCa	0.611941	0.00298566	0.2
209642_at.6	209642_at	699	BUB1	BUB1 budding uninhibited by benzimidazoles 1 homolog (yeast)	2q14	ENSG00000169679	BUB1A BUB1L hBUB1	Homo_sapiens	TRUE	11	11	0	209642_at	BreastNormalEpithel.LCM	BreastMalignantEpithel.LCM	1.41243	0.00790003	0.2
209642_at.7	209642_at	699	BUB1	BUB1 budding uninhibited by benzimidazoles 1 homolog (yeast)	2q14	ENSG00000169679	BUB1A BUB1L hBUB1	Homo_sapiens	TRUE	11	11	0	209642_at	CerebellumNormal	BrainGlioblastMultiform	2.33192	1.13472e-09	0.2
209642_at.8	209642_at	699	BUB1	BUB1 budding uninhibited by benzimidazoles 1 homolog (yeast)	2q14	ENSG00000169679	BUB1A BUB1L hBUB1	Homo_sapiens	TRUE	11	11	0	209642_at	CervixNormal	CervixSquamCellCa	2.01974	8.18518e-05	0.2
215509_s_at.3	215509_s_at	699	BUB1	BUB1 budding uninhibited by benzimidazoles 1 homolog (yeast)	2q14	ENSG00000169679	BUB1A BUB1L hBUB1	Homo_sapiens	TRUE	11	11	0	215509_s_at	CervixNormal	CervixSquamCellCa	2.05863	1.20753e-05	0.2
209642_at.9	209642_at	699	BUB1	BUB1 budding uninhibited by benzimidazoles 1 homolog (yeast)	2q14	ENSG00000169679	BUB1A BUB1L hBUB1	Homo_sapiens	TRUE	11	11	0	209642_at	ColonNormal	ColonAdenoCa	1.17457	6.82304e-23	0.2
215509_s_at.4	215509_s_at	699	BUB1	BUB1 budding uninhibited by benzimidazoles 1 homolog (yeast)	2q14	ENSG00000169679	BUB1A BUB1L hBUB1	Homo_sapiens	TRUE	11	11	0	215509_s_at	ColonNormal	ColonAdenoCa	0.978808	6.34345e-10	0.2
233445_at.6	233445_at	699	BUB1	BUB1 budding uninhibited by benzimidazoles 1 homolog (yeast)	2q14	ENSG00000169679	BUB1A BUB1L hBUB1	Homo_sapiens	TRUE	11	0	0	233445_at	ColonNormal	ColonAdenoCa	0.449863	3.24128e-05	0.2
209642_at.10	209642_at	699	BUB1	BUB1 budding uninhibited by benzimidazoles 1 homolog (yeast)	2q14	ENSG00000169679	BUB1A BUB1L hBUB1	Homo_sapiens	TRUE	11	11	0	209642_at	ColonNormalEpithelCells.LCM	ColonMalignantEpithel.LCM	1.25198	0.000207443	0.2
209642_at.11	209642_at	699	BUB1	BUB1 budding uninhibited by benzimidazoles 1 homolog (yeast)	2q14	ENSG00000169679	BUB1A BUB1L hBUB1	Homo_sapiens	TRUE	11	11	0	209642_at	EsophagusNormal	EsophagusAdenoCa	0.882928	0.00525914	0.2
209642_at.12	209642_at	699	BUB1	BUB1 budding uninhibited by benzimidazoles 1 homolog (yeast)	2q14	ENSG00000169679	BUB1A BUB1L hBUB1	Homo_sapiens	TRUE	11	11	0	209642_at	KidneyNormal	KidneyClearCellCa	1.60369	2.62427e-12	0.2
216277_at	216277_at	699	BUB1	BUB1 budding uninhibited by benzimidazoles 1 homolog (yeast)	2q14	ENSG00000169679	BUB1A BUB1L hBUB1	Homo_sapiens	TRUE	11	0	0	216277_at	KidneyNormal	KidneyRenalCellCa	-0.697121	0.00264743	-0.2
209642_at.13	209642_at	699	BUB1	BUB1 budding uninhibited by benzimidazoles 1 homolog (yeast)	2q14	ENSG00000169679	BUB1A BUB1L hBUB1	Homo_sapiens	TRUE	11	11	0	209642_at	KidneyNormal	KidneyWilmsTumor	4.17202	1.56691e-16	0.2
215509_s_at.5	215509_s_at	699	BUB1	BUB1 budding uninhibited by benzimidazoles 1 homolog (yeast)	2q14	ENSG00000169679	BUB1A BUB1L hBUB1	Homo_sapiens	TRUE	11	11	0	215509_s_at	KidneyNormal	KidneyWilmsTumor	2.70092	7.77061e-05	0.2
233445_at.7	233445_at	699	BUB1	BUB1 budding uninhibited by benzimidazoles 1 homolog (yeast)	2q14	ENSG00000169679	BUB1A BUB1L hBUB1	Homo_sapiens	TRUE	11	0	0	233445_at	KidneyNormal	KidneyWilmsTumor	0.8883	0.00205415	0.2
209642_at.14	209642_at	699	BUB1	BUB1 budding uninhibited by benzimidazoles 1 homolog (yeast)	2q14	ENSG00000169679	BUB1A BUB1L hBUB1	Homo_sapiens	TRUE	11	11	0	209642_at	LiverNormal	LiverHepatoCellCa	1.52271	6.38343e-05	0.2
209642_at.15	209642_at	699	BUB1	BUB1 budding uninhibited by benzimidazoles 1 homolog (yeast)	2q14	ENSG00000169679	BUB1A BUB1L hBUB1	Homo_sapiens	TRUE	11	11	0	209642_at	LungNormal	LungAdenoCa	1.29722	1.93322e-14	0.2
215509_s_at.6	215509_s_at	699	BUB1	BUB1 budding uninhibited by benzimidazoles 1 homolog (yeast)	2q14	ENSG00000169679	BUB1A BUB1L hBUB1	Homo_sapiens	TRUE	11	11	0	215509_s_at	LungNormal	LungAdenoCa	1.03358	3.45554e-06	0.2
209642_at.16	209642_at	699	BUB1	BUB1 budding uninhibited by benzimidazoles 1 homolog (yeast)	2q14	ENSG00000169679	BUB1A BUB1L hBUB1	Homo_sapiens	TRUE	11	11	0	209642_at	LungNormal	LungAdenosquamousCa_PV	1.19129	0.00514356	0.2
209642_at.17	209642_at	699	BUB1	BUB1 budding uninhibited by benzimidazoles 1 homolog (yeast)	2q14	ENSG00000169679	BUB1A BUB1L hBUB1	Homo_sapiens	TRUE	11	11	0	209642_at	LungNormal	LungLargeCellCa	2.09199	4.20963e-07	0.2
215509_s_at.7	215509_s_at	699	BUB1	BUB1 budding uninhibited by benzimidazoles 1 homolog (yeast)	2q14	ENSG00000169679	BUB1A BUB1L hBUB1	Homo_sapiens	TRUE	11	11	0	215509_s_at	LungNormal	LungLargeCellCa	2.14025	8.86147e-06	0.2
233445_at.8	233445_at	699	BUB1	BUB1 budding uninhibited by benzimidazoles 1 homolog (yeast)	2q14	ENSG00000169679	BUB1A BUB1L hBUB1	Homo_sapiens	TRUE	11	0	0	233445_at	LungNormal	LungLargeCellCa	0.778162	0.000326937	0.2
216277_at.1	216277_at	699	BUB1	BUB1 budding uninhibited by benzimidazoles 1 homolog (yeast)	2q14	ENSG00000169679	BUB1A BUB1L hBUB1	Homo_sapiens	TRUE	11	0	0	216277_at	LungNormal	LungSmallCellLungCa	1.07576	2.53541e-09	0.2
209642_at.18	209642_at	699	BUB1	BUB1 budding uninhibited by benzimidazoles 1 homolog (yeast)	2q14	ENSG00000169679	BUB1A BUB1L hBUB1	Homo_sapiens	TRUE	11	11	0	209642_at	LungNormal	LungSmallCellLungCa	3.0852	1.19678e-05	0.2
215509_s_at.8	215509_s_at	699	BUB1	BUB1 budding uninhibited by benzimidazoles 1 homolog (yeast)	2q14	ENSG00000169679	BUB1A BUB1L hBUB1	Homo_sapiens	TRUE	11	11	0	215509_s_at	LungNormal	LungSmallCellLungCa	3.85577	0.000748686	0.2
233445_at.9	233445_at	699	BUB1	BUB1 budding uninhibited by benzimidazoles 1 homolog (yeast)	2q14	ENSG00000169679	BUB1A BUB1L hBUB1	Homo_sapiens	TRUE	11	0	0	233445_at	LungNormal	LungSmallCellLungCa	1.5397	1.08386e-06	0.2
216277_at.2	216277_at	699	BUB1	BUB1 budding uninhibited by benzimidazoles 1 homolog (yeast)	2q14	ENSG00000169679	BUB1A BUB1L hBUB1	Homo_sapiens	TRUE	11	0	0	216277_at	LungNormal	LungSquamCellCa	0.643804	0.00110996	0.2
209642_at.19	209642_at	699	BUB1	BUB1 budding uninhibited by benzimidazoles 1 homolog (yeast)	2q14	ENSG00000169679	BUB1A BUB1L hBUB1	Homo_sapiens	TRUE	11	11	0	209642_at	LungNormal	LungSquamCellCa	1.9249	4.43154e-22	0.2
215509_s_at.9	215509_s_at	699	BUB1	BUB1 budding uninhibited by benzimidazoles 1 homolog (yeast)	2q14	ENSG00000169679	BUB1A BUB1L hBUB1	Homo_sapiens	TRUE	11	11	0	215509_s_at	LungNormal	LungSquamCellCa	1.57057	1.73997e-11	0.2
233445_at.10	233445_at	699	BUB1	BUB1 budding uninhibited by benzimidazoles 1 homolog (yeast)	2q14	ENSG00000169679	BUB1A BUB1L hBUB1	Homo_sapiens	TRUE	11	0	0	233445_at	LungNormal	LungSquamCellCa	0.44458	0.000434821	0.2
209642_at.20	209642_at	699	BUB1	BUB1 budding uninhibited by benzimidazoles 1 homolog (yeast)	2q14	ENSG00000169679	BUB1A BUB1L hBUB1	Homo_sapiens	TRUE	11	11	0	209642_at	LymphNodeNormal	LymphNodeHodgkinDisease	1.08169	0.00749649	0.2
209642_at.21	209642_at	699	BUB1	BUB1 budding uninhibited by benzimidazoles 1 homolog (yeast)	2q14	ENSG00000169679	BUB1A BUB1L hBUB1	Homo_sapiens	TRUE	11	11	0	209642_at	LymphNodeNormal	LymphNodeNonHodgkinDisease	1.23699	0.00245829	0.2
209642_at.22	209642_at	699	BUB1	BUB1 budding uninhibited by benzimidazoles 1 homolog (yeast)	2q14	ENSG00000169679	BUB1A BUB1L hBUB1	Homo_sapiens	TRUE	11	11	0	209642_at	LymphocyteNormal	AllFollicularLymphoma	0.674709	0.000204941	0.2
209642_at.23	209642_at	699	BUB1	BUB1 budding uninhibited by benzimidazoles 1 homolog (yeast)	2q14	ENSG00000169679	BUB1A BUB1L hBUB1	Homo_sapiens	TRUE	11	11	0	209642_at	LymphocyteNormal	AllLargeBCellLymphoma	1.62284	6.06295e-23	0.2
215509_s_at.10	215509_s_at	699	BUB1	BUB1 budding uninhibited by benzimidazoles 1 homolog (yeast)	2q14	ENSG00000169679	BUB1A BUB1L hBUB1	Homo_sapiens	TRUE	11	11	0	215509_s_at	LymphocyteNormal	AllLargeBCellLymphoma	1.44471	2.94502e-09	0.2
215509_s_at.11	215509_s_at	699	BUB1	BUB1 budding uninhibited by benzimidazoles 1 homolog (yeast)	2q14	ENSG00000169679	BUB1A BUB1L hBUB1	Homo_sapiens	TRUE	11	11	0	215509_s_at	LymphocyteNormal	AllMycosisFungoides	-1.31006	0.000145772	-0.2
209642_at.24	209642_at	699	BUB1	BUB1 budding uninhibited by benzimidazoles 1 homolog (yeast)	2q14	ENSG00000169679	BUB1A BUB1L hBUB1	Homo_sapiens	TRUE	11	11	0	209642_at	OvaryNormal	OvaryCa	2.11613	0.000312626	0.2
209642_at.25	209642_at	699	BUB1	BUB1 budding uninhibited by benzimidazoles 1 homolog (yeast)	2q14	ENSG00000169679	BUB1A BUB1L hBUB1	Homo_sapiens	TRUE	11	11	0	209642_at	PancreasNormal	PancreasAdenoCa	1.33299	5.8515e-09	0.2
233445_at.11	233445_at	699	BUB1	BUB1 budding uninhibited by benzimidazoles 1 homolog (yeast)	2q14	ENSG00000169679	BUB1A BUB1L hBUB1	Homo_sapiens	TRUE	11	0	0	233445_at	PancreasNormal	PancreasAdenoCa	0.563205	0.00307304	0.2
209642_at.26	209642_at	699	BUB1	BUB1 budding uninhibited by benzimidazoles 1 homolog (yeast)	2q14	ENSG00000169679	BUB1A BUB1L hBUB1	Homo_sapiens	TRUE	11	11	0	209642_at	SkinNormal	MelanocytesMaligMelanoma	1.70255	3.04854e-05	0.2
209642_at.27	209642_at	699	BUB1	BUB1 budding uninhibited by benzimidazoles 1 homolog (yeast)	2q14	ENSG00000169679	BUB1A BUB1L hBUB1	Homo_sapiens	TRUE	11	11	0	209642_at	SoftTissNormal	SoftTissMaligFibrousHistiocyt	2.71609	1.32038e-12	0.2
215509_s_at.12	215509_s_at	699	BUB1	BUB1 budding uninhibited by benzimidazoles 1 homolog (yeast)	2q14	ENSG00000169679	BUB1A BUB1L hBUB1	Homo_sapiens	TRUE	11	11	0	215509_s_at	SoftTissNormal	SoftTissMaligFibrousHistiocyt	1.77941	0.00139448	0.2
209642_at.28	209642_at	699	BUB1	BUB1 budding uninhibited by benzimidazoles 1 homolog (yeast)	2q14	ENSG00000169679	BUB1A BUB1L hBUB1	Homo_sapiens	TRUE	11	11	0	209642_at	SoftTissNormal	SoftTissOsteosarcoma	2.55388	1.14605e-08	0.2
215509_s_at.13	215509_s_at	699	BUB1	BUB1 budding uninhibited by benzimidazoles 1 homolog (yeast)	2q14	ENSG00000169679	BUB1A BUB1L hBUB1	Homo_sapiens	TRUE	11	11	0	215509_s_at	SoftTissNormal	SoftTissOsteosarcoma	2.08651	0.000218576	0.2
209642_at.29	209642_at	699	BUB1	BUB1 budding uninhibited by benzimidazoles 1 homolog (yeast)	2q14	ENSG00000169679	BUB1A BUB1L hBUB1	Homo_sapiens	TRUE	11	11	0	209642_at	SpinalCordNormal	BrainGlioblastMultiform	2.55049	1.89556e-07	0.2
216277_at.3	216277_at	699	BUB1	BUB1 budding uninhibited by benzimidazoles 1 homolog (yeast)	2q14	ENSG00000169679	BUB1A BUB1L hBUB1	Homo_sapiens	TRUE	11	0	0	216277_at	SpleenNormal	AllFollicularLymphoma	0.738292	0.0063959	0.2
209642_at.30	209642_at	699	BUB1	BUB1 budding uninhibited by benzimidazoles 1 homolog (yeast)	2q14	ENSG00000169679	BUB1A BUB1L hBUB1	Homo_sapiens	TRUE	11	11	0	209642_at	SpleenNormal	AllFollicularLymphoma	1.83593	6.2027e-12	0.2
215509_s_at.14	215509_s_at	699	BUB1	BUB1 budding uninhibited by benzimidazoles 1 homolog (yeast)	2q14	ENSG00000169679	BUB1A BUB1L hBUB1	Homo_sapiens	TRUE	11	11	0	215509_s_at	SpleenNormal	AllFollicularLymphoma	1.74862	3.70641e-08	0.2
233445_at.12	233445_at	699	BUB1	BUB1 budding uninhibited by benzimidazoles 1 homolog (yeast)	2q14	ENSG00000169679	BUB1A BUB1L hBUB1	Homo_sapiens	TRUE	11	0	0	233445_at	SpleenNormal	AllFollicularLymphoma	0.984539	1.03778e-06	0.2
216277_at.4	216277_at	699	BUB1	BUB1 budding uninhibited by benzimidazoles 1 homolog (yeast)	2q14	ENSG00000169679	BUB1A BUB1L hBUB1	Homo_sapiens	TRUE	11	0	0	216277_at	SpleenNormal	AllLargeBCellLymphoma	0.688248	0.00914949	0.2
209642_at.31	209642_at	699	BUB1	BUB1 budding uninhibited by benzimidazoles 1 homolog (yeast)	2q14	ENSG00000169679	BUB1A BUB1L hBUB1	Homo_sapiens	TRUE	11	11	0	209642_at	SpleenNormal	AllLargeBCellLymphoma	2.78407	7.17243e-20	0.2
215509_s_at.15	215509_s_at	699	BUB1	BUB1 budding uninhibited by benzimidazoles 1 homolog (yeast)	2q14	ENSG00000169679	BUB1A BUB1L hBUB1	Homo_sapiens	TRUE	11	11	0	215509_s_at	SpleenNormal	AllLargeBCellLymphoma	2.98729	2.29276e-20	0.2
233445_at.13	233445_at	699	BUB1	BUB1 budding uninhibited by benzimidazoles 1 homolog (yeast)	2q14	ENSG00000169679	BUB1A BUB1L hBUB1	Homo_sapiens	TRUE	11	0	0	233445_at	SpleenNormal	AllLargeBCellLymphoma	1.14197	5.55138e-08	0.2
209642_at.32	209642_at	699	BUB1	BUB1 budding uninhibited by benzimidazoles 1 homolog (yeast)	2q14	ENSG00000169679	BUB1A BUB1L hBUB1	Homo_sapiens	TRUE	11	11	0	209642_at	SpleenNormal	AllMantleCellLymphoma	1.46279	3.14085e-07	0.2
215509_s_at.16	215509_s_at	699	BUB1	BUB1 budding uninhibited by benzimidazoles 1 homolog (yeast)	2q14	ENSG00000169679	BUB1A BUB1L hBUB1	Homo_sapiens	TRUE	11	11	0	215509_s_at	SpleenNormal	AllMantleCellLymphoma	1.41906	0.000390135	0.2
209642_at.33	209642_at	699	BUB1	BUB1 budding uninhibited by benzimidazoles 1 homolog (yeast)	2q14	ENSG00000169679	BUB1A BUB1L hBUB1	Homo_sapiens	TRUE	11	11	0	209642_at	StomachNormal	StomachAdenoCa	1.65381	6.9261e-13	0.2
215509_s_at.17	215509_s_at	699	BUB1	BUB1 budding uninhibited by benzimidazoles 1 homolog (yeast)	2q14	ENSG00000169679	BUB1A BUB1L hBUB1	Homo_sapiens	TRUE	11	11	0	215509_s_at	StomachNormal	StomachAdenoCa	0.887077	0.000231136	0.2
233445_at.14	233445_at	699	BUB1	BUB1 budding uninhibited by benzimidazoles 1 homolog (yeast)	2q14	ENSG00000169679	BUB1A BUB1L hBUB1	Homo_sapiens	TRUE	11	0	0	233445_at	StomachNormal	StomachAdenoCa	0.739662	5.3127e-05	0.2
209642_at.34	209642_at	699	BUB1	BUB1 budding uninhibited by benzimidazoles 1 homolog (yeast)	2q14	ENSG00000169679	BUB1A BUB1L hBUB1	Homo_sapiens	TRUE	11	11	0	209642_at	ThymusNormal	AllMycosisFungoides	-1.53339	5.2442e-10	-0.2
215509_s_at.18	215509_s_at	699	BUB1	BUB1 budding uninhibited by benzimidazoles 1 homolog (yeast)	2q14	ENSG00000169679	BUB1A BUB1L hBUB1	Homo_sapiens	TRUE	11	11	0	215509_s_at	ThymusNormal	AllMycosisFungoides	-3.04442	1.59574e-10	-0.2
233445_at.15	233445_at	699	BUB1	BUB1 budding uninhibited by benzimidazoles 1 homolog (yeast)	2q14	ENSG00000169679	BUB1A BUB1L hBUB1	Homo_sapiens	TRUE	11	0	0	233445_at	ThymusNormal	AllMycosisFungoides	-0.721476	8.53894e-05	-0.2
216275_at	216275_at	699	BUB1	BUB1 budding uninhibited by benzimidazoles 1 homolog (yeast)	2q14	ENSG00000169679	BUB1A BUB1L hBUB1	Homo_sapiens	TRUE	11	0	0	216275_at	ThyroidGlandNormal	ThyroidGlandPapillCa	-1.03029	0.00511619	-0.2
209642_at.35	209642_at	699	BUB1	BUB1 budding uninhibited by benzimidazoles 1 homolog (yeast)	2q14	ENSG00000169679	BUB1A BUB1L hBUB1	Homo_sapiens	TRUE	11	11	0	209642_at	ThyroidGlandNormal	ThyroidGlandPapillCa	1.09686	0.00594351	0.2
207181_s_at	207181_s_at	840	CASP7	caspase 7, apoptosis-related cysteine peptidase	10q25	ENSG00000165806	CMH-1 ICE-LAP3 MCH3	Homo_sapiens	TRUE	11	11	0	207181_s_at	CervixNormal	CervixSquamCellCa	0.51288	0.00344533	1
207181_s_at.1	207181_s_at	840	CASP7	caspase 7, apoptosis-related cysteine peptidase	10q25	ENSG00000165806	CMH-1 ICE-LAP3 MCH3	Homo_sapiens	TRUE	11	11	0	207181_s_at	ColonNormal	ColonAdenoCa	-0.903002	7.84989e-23	-1
207181_s_at.2	207181_s_at	840	CASP7	caspase 7, apoptosis-related cysteine peptidase	10q25	ENSG00000165806	CMH-1 ICE-LAP3 MCH3	Homo_sapiens	TRUE	11	11	0	207181_s_at	ColonNormalEpithelCells.LCM	ColonMalignantEpithel.LCM	-0.957589	3.03146e-05	-1
207181_s_at.3	207181_s_at	840	CASP7	caspase 7, apoptosis-related cysteine peptidase	10q25	ENSG00000165806	CMH-1 ICE-LAP3 MCH3	Homo_sapiens	TRUE	11	11	0	207181_s_at	EsophagusNormal	EsophagusAdenoCa	0.689053	0.000853067	1
207181_s_at.4	207181_s_at	840	CASP7	caspase 7, apoptosis-related cysteine peptidase	10q25	ENSG00000165806	CMH-1 ICE-LAP3 MCH3	Homo_sapiens	TRUE	11	11	0	207181_s_at	LymphocyteNormal	AllFollicularLymphoma	-0.407625	4.69728e-08	-1
207181_s_at.5	207181_s_at	840	CASP7	caspase 7, apoptosis-related cysteine peptidase	10q25	ENSG00000165806	CMH-1 ICE-LAP3 MCH3	Homo_sapiens	TRUE	11	11	0	207181_s_at	OvaryNormal	OvaryCa	0.736461	0.000614811	1
207181_s_at.6	207181_s_at	840	CASP7	caspase 7, apoptosis-related cysteine peptidase	10q25	ENSG00000165806	CMH-1 ICE-LAP3 MCH3	Homo_sapiens	TRUE	11	11	0	207181_s_at	SoftTissNormal	SoftTissMaligFibrousHistiocyt	0.313381	0.00824119	1
200953_s_at	200953_s_at	894	CCND2	cyclin D2	12p13	ENSG00000118971	KIAK0002 MGC102758	Homo_sapiens	TRUE	11	11	0	200953_s_at	BladderNormal	BladderTransCellCa	-1.36076	0.00107412	-0.25
200953_s_at.1	200953_s_at	894	CCND2	cyclin D2	12p13	ENSG00000118971	KIAK0002 MGC102758	Homo_sapiens	TRUE	11	11	0	200953_s_at	BreastGigantomastia	BreastInfDucCa	-0.738159	9.77284e-06	-0.25
200953_s_at.2	200953_s_at	894	CCND2	cyclin D2	12p13	ENSG00000118971	KIAK0002 MGC102758	Homo_sapiens	TRUE	11	11	0	200953_s_at	BreastGigantomastia	BreastInfLobCa	-0.753322	3.5937e-05	-0.25
200953_s_at.3	200953_s_at	894	CCND2	cyclin D2	12p13	ENSG00000118971	KIAK0002 MGC102758	Homo_sapiens	TRUE	11	11	0	200953_s_at	BreastNormal	BreastInfDucCa	-0.655836	3.49218e-17	-0.25
200953_s_at.4	200953_s_at	894	CCND2	cyclin D2	12p13	ENSG00000118971	KIAK0002 MGC102758	Homo_sapiens	TRUE	11	11	0	200953_s_at	BreastNormal	BreastInfLobCa	-0.670999	1.98386e-06	-0.25
200953_s_at.5	200953_s_at	894	CCND2	cyclin D2	12p13	ENSG00000118971	KIAK0002 MGC102758	Homo_sapiens	TRUE	11	11	0	200953_s_at	BreastNormalCancerPatients	BreastInfDucCa	-0.567234	1.47563e-10	-0.25
200953_s_at.6	200953_s_at	894	CCND2	cyclin D2	12p13	ENSG00000118971	KIAK0002 MGC102758	Homo_sapiens	TRUE	11	11	0	200953_s_at	BreastNormalCancerPatients	BreastInfLobCa	-0.582397	3.59385e-05	-0.25
200953_s_at.7	200953_s_at	894	CCND2	cyclin D2	12p13	ENSG00000118971	KIAK0002 MGC102758	Homo_sapiens	TRUE	11	11	0	200953_s_at	BreastNormalEpithel.LCM	BreastMalignantEpithel.LCM	-1.35133	0.00357964	-0.25
200951_s_at	200951_s_at	894	CCND2	cyclin D2	12p13	ENSG00000118971	KIAK0002 MGC102758	Homo_sapiens	TRUE	11	11	0	200951_s_at	CerebellumNormal	BrainGlioblastMultiform	2.65638	4.54938e-05	0.25
200953_s_at.8	200953_s_at	894	CCND2	cyclin D2	12p13	ENSG00000118971	KIAK0002 MGC102758	Homo_sapiens	TRUE	11	11	0	200953_s_at	CerebellumNormal	BrainGlioblastMultiform	1.66453	0.000148262	0.25
200953_s_at.9	200953_s_at	894	CCND2	cyclin D2	12p13	ENSG00000118971	KIAK0002 MGC102758	Homo_sapiens	TRUE	11	11	0	200953_s_at	CervixNormal	CervixSquamCellCa	-0.827222	0.000771422	-0.25
200951_s_at.1	200951_s_at	894	CCND2	cyclin D2	12p13	ENSG00000118971	KIAK0002 MGC102758	Homo_sapiens	TRUE	11	11	0	200951_s_at	ColonNormal	ColonAdenoCa	0.504693	0.00576378	0.25
200951_s_at.2	200951_s_at	894	CCND2	cyclin D2	12p13	ENSG00000118971	KIAK0002 MGC102758	Homo_sapiens	TRUE	11	11	0	200951_s_at	KidneyNormal	KidneyClearCellCa	1.65301	1.84954e-12	0.25
200952_s_at	200952_s_at	894	CCND2	cyclin D2	12p13	ENSG00000118971	KIAK0002 MGC102758	Homo_sapiens	TRUE	11	11	0	200952_s_at	KidneyNormal	KidneyClearCellCa	0.45273	0.00291551	0.25
200953_s_at.10	200953_s_at	894	CCND2	cyclin D2	12p13	ENSG00000118971	KIAK0002 MGC102758	Homo_sapiens	TRUE	11	11	0	200953_s_at	KidneyNormal	KidneyClearCellCa	1.08176	8.76077e-19	0.25
200951_s_at.3	200951_s_at	894	CCND2	cyclin D2	12p13	ENSG00000118971	KIAK0002 MGC102758	Homo_sapiens	TRUE	11	11	0	200951_s_at	KidneyNormal	KidneyRenalCellCa	1.68257	1.2995e-06	0.25
200953_s_at.11	200953_s_at	894	CCND2	cyclin D2	12p13	ENSG00000118971	KIAK0002 MGC102758	Homo_sapiens	TRUE	11	11	0	200953_s_at	KidneyNormal	KidneyRenalCellCa	1.10566	1.23969e-06	0.25
200951_s_at.4	200951_s_at	894	CCND2	cyclin D2	12p13	ENSG00000118971	KIAK0002 MGC102758	Homo_sapiens	TRUE	11	11	0	200951_s_at	KidneyNormal	KidneyWilmsTumor	2.55681	0.000117312	0.25
200953_s_at.12	200953_s_at	894	CCND2	cyclin D2	12p13	ENSG00000118971	KIAK0002 MGC102758	Homo_sapiens	TRUE	11	11	0	200953_s_at	KidneyNormal	KidneyWilmsTumor	2.30666	3.26033e-05	0.25
231259_s_at	231259_s_at	894	CCND2	cyclin D2	12p13	ENSG00000118971	KIAK0002 MGC102758	Homo_sapiens	TRUE	11	0	0	231259_s_at	KidneyNormal	KidneyWilmsTumor	0.928451	0.00435397	0.25
200953_s_at.13	200953_s_at	894	CCND2	cyclin D2	12p13	ENSG00000118971	KIAK0002 MGC102758	Homo_sapiens	TRUE	11	11	0	200953_s_at	LungNormal	LungAdenoCa	-0.444138	5.29067e-07	-0.25
200951_s_at.5	200951_s_at	894	CCND2	cyclin D2	12p13	ENSG00000118971	KIAK0002 MGC102758	Homo_sapiens	TRUE	11	11	0	200951_s_at	LungNormal	LungLargeCellCa	1.26741	2.3414e-05	0.25
200951_s_at.6	200951_s_at	894	CCND2	cyclin D2	12p13	ENSG00000118971	KIAK0002 MGC102758	Homo_sapiens	TRUE	11	11	0	200951_s_at	LungNormal	LungSquamCellCa	0.799045	0.00095052	0.25
200953_s_at.14	200953_s_at	894	CCND2	cyclin D2	12p13	ENSG00000118971	KIAK0002 MGC102758	Homo_sapiens	TRUE	11	11	0	200953_s_at	LungNormal	LungSquamCellCa	-0.314974	0.00614096	-0.25
200953_s_at.15	200953_s_at	894	CCND2	cyclin D2	12p13	ENSG00000118971	KIAK0002 MGC102758	Homo_sapiens	TRUE	11	11	0	200953_s_at	LymphNodeNormal	LymphNodeAdenoCaMet	-0.897636	0.0016402	-0.25
200953_s_at.16	200953_s_at	894	CCND2	cyclin D2	12p13	ENSG00000118971	KIAK0002 MGC102758	Homo_sapiens	TRUE	11	11	0	200953_s_at	LymphNodeNormal	LymphNodeInfDuctMet	-1.26086	2.59118e-05	-0.25
200951_s_at.7	200951_s_at	894	CCND2	cyclin D2	12p13	ENSG00000118971	KIAK0002 MGC102758	Homo_sapiens	TRUE	11	11	0	200951_s_at	LymphNodeNormal	LymphNodeMaligMelanoMet	-1.53484	0.00499408	-0.25
200952_s_at.1	200952_s_at	894	CCND2	cyclin D2	12p13	ENSG00000118971	KIAK0002 MGC102758	Homo_sapiens	TRUE	11	11	0	200952_s_at	LymphNodeNormal	LymphNodeMaligMelanoMet	-1.0059	0.00567309	-0.25
200953_s_at.17	200953_s_at	894	CCND2	cyclin D2	12p13	ENSG00000118971	KIAK0002 MGC102758	Homo_sapiens	TRUE	11	11	0	200953_s_at	LymphNodeNormal	LymphNodeMaligMelanoMet	-2.22595	5.84552e-05	-0.25
231259_s_at.1	231259_s_at	894	CCND2	cyclin D2	12p13	ENSG00000118971	KIAK0002 MGC102758	Homo_sapiens	TRUE	11	0	0	231259_s_at	LymphNodeNormal	LymphNodeMaligMelanoMet	-0.56782	0.00708064	-0.25
200953_s_at.18	200953_s_at	894	CCND2	cyclin D2	12p13	ENSG00000118971	KIAK0002 MGC102758	Homo_sapiens	TRUE	11	11	0	200953_s_at	LymphNodeNormal	LymphNodeNonHodgkinDisease	-0.774367	0.000273911	-0.25
200952_s_at.2	200952_s_at	894	CCND2	cyclin D2	12p13	ENSG00000118971	KIAK0002 MGC102758	Homo_sapiens	TRUE	11	11	0	200952_s_at	LymphNodeNormal	LymphNodeSquamCellCaMet	-1.07609	9.04503e-05	-0.25
200953_s_at.19	200953_s_at	894	CCND2	cyclin D2	12p13	ENSG00000118971	KIAK0002 MGC102758	Homo_sapiens	TRUE	11	11	0	200953_s_at	LymphNodeNormal	LymphNodeSquamCellCaMet	-1.10268	0.000103364	-0.25
200951_s_at.8	200951_s_at	894	CCND2	cyclin D2	12p13	ENSG00000118971	KIAK0002 MGC102758	Homo_sapiens	TRUE	11	11	0	200951_s_at	LymphocyteNormal	AllFollicularLymphoma	-2.00604	4.40047e-18	-0.25
200952_s_at.3	200952_s_at	894	CCND2	cyclin D2	12p13	ENSG00000118971	KIAK0002 MGC102758	Homo_sapiens	TRUE	11	11	0	200952_s_at	LymphocyteNormal	AllFollicularLymphoma	-0.83391	3.37115e-05	-0.25
200953_s_at.20	200953_s_at	894	CCND2	cyclin D2	12p13	ENSG00000118971	KIAK0002 MGC102758	Homo_sapiens	TRUE	11	11	0	200953_s_at	LymphocyteNormal	AllFollicularLymphoma	-1.1391	4.17676e-20	-0.25
231259_s_at.2	231259_s_at	894	CCND2	cyclin D2	12p13	ENSG00000118971	KIAK0002 MGC102758	Homo_sapiens	TRUE	11	0	0	231259_s_at	LymphocyteNormal	AllFollicularLymphoma	-0.512097	1.44331e-07	-0.25
200951_s_at.9	200951_s_at	894	CCND2	cyclin D2	12p13	ENSG00000118971	KIAK0002 MGC102758	Homo_sapiens	TRUE	11	11	0	200951_s_at	LymphocyteNormal	AllLargeBCellLymphoma	-1.6447	6.7068e-09	-0.25
200952_s_at.4	200952_s_at	894	CCND2	cyclin D2	12p13	ENSG00000118971	KIAK0002 MGC102758	Homo_sapiens	TRUE	11	11	0	200952_s_at	LymphocyteNormal	AllLargeBCellLymphoma	-0.777762	2.63394e-06	-0.25
200953_s_at.21	200953_s_at	894	CCND2	cyclin D2	12p13	ENSG00000118971	KIAK0002 MGC102758	Homo_sapiens	TRUE	11	11	0	200953_s_at	LymphocyteNormal	AllLargeBCellLymphoma	-1.37632	4.2271e-12	-0.25
231259_s_at.3	231259_s_at	894	CCND2	cyclin D2	12p13	ENSG00000118971	KIAK0002 MGC102758	Homo_sapiens	TRUE	11	0	0	231259_s_at	LymphocyteNormal	AllLargeBCellLymphoma	-0.608628	5.74106e-06	-0.25
200951_s_at.10	200951_s_at	894	CCND2	cyclin D2	12p13	ENSG00000118971	KIAK0002 MGC102758	Homo_sapiens	TRUE	11	11	0	200951_s_at	LymphocyteNormal	AllMantleCellLymphoma	-2.61909	5.6468e-07	-0.25
200952_s_at.5	200952_s_at	894	CCND2	cyclin D2	12p13	ENSG00000118971	KIAK0002 MGC102758	Homo_sapiens	TRUE	11	11	0	200952_s_at	LymphocyteNormal	AllMantleCellLymphoma	-0.671562	0.00239096	-0.25
200953_s_at.22	200953_s_at	894	CCND2	cyclin D2	12p13	ENSG00000118971	KIAK0002 MGC102758	Homo_sapiens	TRUE	11	11	0	200953_s_at	LymphocyteNormal	AllMantleCellLymphoma	-1.79823	4.34021e-08	-0.25
231259_s_at.4	231259_s_at	894	CCND2	cyclin D2	12p13	ENSG00000118971	KIAK0002 MGC102758	Homo_sapiens	TRUE	11	0	0	231259_s_at	LymphocyteNormal	AllMantleCellLymphoma	-0.604289	0.00029275	-0.25
200951_s_at.11	200951_s_at	894	CCND2	cyclin D2	12p13	ENSG00000118971	KIAK0002 MGC102758	Homo_sapiens	TRUE	11	11	0	200951_s_at	LymphocyteNormal	AllMycosisFungoides	-1.69511	2.12201e-05	-0.25
200952_s_at.6	200952_s_at	894	CCND2	cyclin D2	12p13	ENSG00000118971	KIAK0002 MGC102758	Homo_sapiens	TRUE	11	11	0	200952_s_at	LymphocyteNormal	AllMycosisFungoides	-0.519845	0.00371245	-0.25
200953_s_at.23	200953_s_at	894	CCND2	cyclin D2	12p13	ENSG00000118971	KIAK0002 MGC102758	Homo_sapiens	TRUE	11	11	0	200953_s_at	LymphocyteNormal	AllMycosisFungoides	-0.387164	0.00221583	-0.25
231259_s_at.5	231259_s_at	894	CCND2	cyclin D2	12p13	ENSG00000118971	KIAK0002 MGC102758	Homo_sapiens	TRUE	11	0	0	231259_s_at	LymphocyteNormal	AllMycosisFungoides	-1.14419	2.91296e-05	-0.25
200953_s_at.24	200953_s_at	894	CCND2	cyclin D2	12p13	ENSG00000118971	KIAK0002 MGC102758	Homo_sapiens	TRUE	11	11	0	200953_s_at	PancreasNormal	PancreasAdenoCa	-0.315846	0.000811729	-0.25
200951_s_at.12	200951_s_at	894	CCND2	cyclin D2	12p13	ENSG00000118971	KIAK0002 MGC102758	Homo_sapiens	TRUE	11	11	0	200951_s_at	ProstateNormal	ProstateAdenoCa	-0.767022	4.57438e-05	-0.25
200953_s_at.25	200953_s_at	894	CCND2	cyclin D2	12p13	ENSG00000118971	KIAK0002 MGC102758	Homo_sapiens	TRUE	11	11	0	200953_s_at	ProstateNormal	ProstateAdenoCa	-0.933792	7.5256e-18	-0.25
231259_s_at.6	231259_s_at	894	CCND2	cyclin D2	12p13	ENSG00000118971	KIAK0002 MGC102758	Homo_sapiens	TRUE	11	0	0	231259_s_at	ProstateNormal	ProstateAdenoCa	-0.322331	0.00953252	-0.25
200953_s_at.26	200953_s_at	894	CCND2	cyclin D2	12p13	ENSG00000118971	KIAK0002 MGC102758	Homo_sapiens	TRUE	11	11	0	200953_s_at	ProstateNormalEpithel.LCM	ProstateMalignantEpithel.LCM	-1.15313	0.000968875	-0.25
231259_s_at.7	231259_s_at	894	CCND2	cyclin D2	12p13	ENSG00000118971	KIAK0002 MGC102758	Homo_sapiens	TRUE	11	0	0	231259_s_at	ProstateNormalEpithel.LCM	ProstateMalignantEpithel.LCM	-0.717688	0.00928365	-0.25
200952_s_at.7	200952_s_at	894	CCND2	cyclin D2	12p13	ENSG00000118971	KIAK0002 MGC102758	Homo_sapiens	TRUE	11	11	0	200952_s_at	SoftTissNormal	SoftTissMaligFibrousHistiocyt	-0.655798	0.00429847	-0.25
200953_s_at.27	200953_s_at	894	CCND2	cyclin D2	12p13	ENSG00000118971	KIAK0002 MGC102758	Homo_sapiens	TRUE	11	11	0	200953_s_at	SoftTissNormal	SoftTissMaligFibrousHistiocyt	-1.67231	8.14151e-07	-0.25
231259_s_at.8	231259_s_at	894	CCND2	cyclin D2	12p13	ENSG00000118971	KIAK0002 MGC102758	Homo_sapiens	TRUE	11	0	0	231259_s_at	SoftTissNormal	SoftTissMaligFibrousHistiocyt	-0.611899	0.000314244	-0.25
200951_s_at.13	200951_s_at	894	CCND2	cyclin D2	12p13	ENSG00000118971	KIAK0002 MGC102758	Homo_sapiens	TRUE	11	11	0	200951_s_at	SoftTissNormal	SoftTissueNormalMalign	-0.658328	0.00256018	-0.25
200952_s_at.8	200952_s_at	894	CCND2	cyclin D2	12p13	ENSG00000118971	KIAK0002 MGC102758	Homo_sapiens	TRUE	11	11	0	200952_s_at	SoftTissNormal	SoftTissueNormalMalign	-0.497596	0.00931823	-0.25
200953_s_at.28	200953_s_at	894	CCND2	cyclin D2	12p13	ENSG00000118971	KIAK0002 MGC102758	Homo_sapiens	TRUE	11	11	0	200953_s_at	SoftTissNormal	SoftTissueNormalMalign	-0.604052	1.98985e-05	-0.25
200951_s_at.14	200951_s_at	894	CCND2	cyclin D2	12p13	ENSG00000118971	KIAK0002 MGC102758	Homo_sapiens	TRUE	11	11	0	200951_s_at	SpinalCordNormal	BrainGlioblastMultiform	2.68004	2.3951e-05	0.25
200953_s_at.29	200953_s_at	894	CCND2	cyclin D2	12p13	ENSG00000118971	KIAK0002 MGC102758	Homo_sapiens	TRUE	11	11	0	200953_s_at	SpinalCordNormal	BrainGlioblastMultiform	1.37035	0.000595774	0.25
231259_s_at.9	231259_s_at	894	CCND2	cyclin D2	12p13	ENSG00000118971	KIAK0002 MGC102758	Homo_sapiens	TRUE	11	0	0	231259_s_at	SpleenNormal	AllFollicularLymphoma	0.721	1.4868e-07	0.25
231259_s_at.10	231259_s_at	894	CCND2	cyclin D2	12p13	ENSG00000118971	KIAK0002 MGC102758	Homo_sapiens	TRUE	11	0	0	231259_s_at	SpleenNormal	AllLargeBCellLymphoma	0.624469	8.7859e-05	0.25
200951_s_at.15	200951_s_at	894	CCND2	cyclin D2	12p13	ENSG00000118971	KIAK0002 MGC102758	Homo_sapiens	TRUE	11	11	0	200951_s_at	SpleenNormal	AllMantleCellLymphoma	-0.989156	0.00848687	-0.25
231259_s_at.11	231259_s_at	894	CCND2	cyclin D2	12p13	ENSG00000118971	KIAK0002 MGC102758	Homo_sapiens	TRUE	11	0	0	231259_s_at	SpleenNormal	AllMantleCellLymphoma	0.628808	0.000387253	0.25
200952_s_at.9	200952_s_at	894	CCND2	cyclin D2	12p13	ENSG00000118971	KIAK0002 MGC102758	Homo_sapiens	TRUE	11	11	0	200952_s_at	ThymusNormal	AllMycosisFungoides	0.805149	8.48449e-05	0.25
200953_s_at.30	200953_s_at	894	CCND2	cyclin D2	12p13	ENSG00000118971	KIAK0002 MGC102758	Homo_sapiens	TRUE	11	11	0	200953_s_at	ThymusNormal	AllMycosisFungoides	1.21742	1.1408e-12	0.25
200951_s_at.16	200951_s_at	894	CCND2	cyclin D2	12p13	ENSG00000118971	KIAK0002 MGC102758	Homo_sapiens	TRUE	11	11	0	200951_s_at	ThyroidGlandNormal	ThyroidGlandPapillCa	1.39981	3.17403e-06	0.25
200953_s_at.31	200953_s_at	894	CCND2	cyclin D2	12p13	ENSG00000118971	KIAK0002 MGC102758	Homo_sapiens	TRUE	11	11	0	200953_s_at	ThyroidGlandNormal	ThyroidGlandPapillCa	0.619941	0.000420976	0.25
200951_s_at.17	200951_s_at	894	CCND2	cyclin D2	12p13	ENSG00000118971	KIAK0002 MGC102758	Homo_sapiens	TRUE	11	11	0	200951_s_at	ThyroidGlandNormal	ThyroidGlandPapillFollicCa	1.2284	0.0069167	0.25
200952_s_at.10	200952_s_at	894	CCND2	cyclin D2	12p13	ENSG00000118971	KIAK0002 MGC102758	Homo_sapiens	TRUE	11	11	0	200952_s_at	ThyroidGlandNormal	ThyroidGlandPapillFollicCa	1.02454	0.00023647	0.25
202769_at	202769_at	901	CCNG2	cyclin G2	4q21.1	ENSG00000138764	NA	Homo_sapiens	TRUE	11	0	0	202769_at	BreastNormal	BreastInfDucCa	-0.268859	0.0024404	-0.25
202770_s_at	202770_s_at	901	CCNG2	cyclin G2	4q21.1	ENSG00000138764	NA	Homo_sapiens	TRUE	11	11	0	202770_s_at	BreastNormal	BreastInfDucCa	-0.340876	0.00106259	-0.25
202770_s_at.1	202770_s_at	901	CCNG2	cyclin G2	4q21.1	ENSG00000138764	NA	Homo_sapiens	TRUE	11	11	0	202770_s_at	BreastNormalCancerPatients	BreastInfDucCa	-0.348211	0.0045256	-0.25
211559_s_at	211559_s_at	901	CCNG2	cyclin G2	4q21.1	ENSG00000138764	NA	Homo_sapiens	TRUE	11	11	0	211559_s_at	CerebellumNormal	BrainGlioblastMultiform	-1.23446	6.14613e-06	-0.25
202769_at.1	202769_at	901	CCNG2	cyclin G2	4q21.1	ENSG00000138764	NA	Homo_sapiens	TRUE	11	0	0	202769_at	CerebellumNormal	BrainGlioblastMultiform	-1.84692	5.98534e-08	-0.25
202770_s_at.2	202770_s_at	901	CCNG2	cyclin G2	4q21.1	ENSG00000138764	NA	Homo_sapiens	TRUE	11	11	0	202770_s_at	CerebellumNormal	BrainGlioblastMultiform	-1.73075	5.04933e-06	-0.25
228081_at	228081_at	901	CCNG2	cyclin G2	4q21.1	ENSG00000138764	NA	Homo_sapiens	TRUE	11	0	0	228081_at	CerebellumNormal	BrainGlioblastMultiform	-2.47098	0.000244763	-0.25
202769_at.2	202769_at	901	CCNG2	cyclin G2	4q21.1	ENSG00000138764	NA	Homo_sapiens	TRUE	11	0	0	202769_at	ColonNormal	ColonAdenoCa	-0.464091	1.8453e-08	-0.25
202770_s_at.3	202770_s_at	901	CCNG2	cyclin G2	4q21.1	ENSG00000138764	NA	Homo_sapiens	TRUE	11	11	0	202770_s_at	ColonNormal	ColonAdenoCa	-0.376037	1.60434e-05	-0.25
228081_at.1	228081_at	901	CCNG2	cyclin G2	4q21.1	ENSG00000138764	NA	Homo_sapiens	TRUE	11	0	0	228081_at	ColonNormal	ColonAdenoCa	-0.447156	0.000135688	-0.25
211559_s_at.1	211559_s_at	901	CCNG2	cyclin G2	4q21.1	ENSG00000138764	NA	Homo_sapiens	TRUE	11	11	0	211559_s_at	EsophagusNormal	EsophagusAdenoCa	-1.47646	2.82278e-06	-0.25
202769_at.3	202769_at	901	CCNG2	cyclin G2	4q21.1	ENSG00000138764	NA	Homo_sapiens	TRUE	11	0	0	202769_at	EsophagusNormal	EsophagusAdenoCa	-0.910242	0.00479953	-0.25
202770_s_at.4	202770_s_at	901	CCNG2	cyclin G2	4q21.1	ENSG00000138764	NA	Homo_sapiens	TRUE	11	11	0	202770_s_at	EsophagusNormal	EsophagusAdenoCa	-1.44607	1.98715e-06	-0.25
211559_s_at.2	211559_s_at	901	CCNG2	cyclin G2	4q21.1	ENSG00000138764	NA	Homo_sapiens	TRUE	11	11	0	211559_s_at	LiverNormal	LiverHepatoCellCa	0.57348	0.00213692	0.25
202769_at.4	202769_at	901	CCNG2	cyclin G2	4q21.1	ENSG00000138764	NA	Homo_sapiens	TRUE	11	0	0	202769_at	LiverNormal	LiverHepatoCellCa	0.799837	2.95863e-05	0.25
211559_s_at.3	211559_s_at	901	CCNG2	cyclin G2	4q21.1	ENSG00000138764	NA	Homo_sapiens	TRUE	11	11	0	211559_s_at	LungNormal	LungAdenosquamousCa_PV	0.894201	0.00439883	0.25
202770_s_at.5	202770_s_at	901	CCNG2	cyclin G2	4q21.1	ENSG00000138764	NA	Homo_sapiens	TRUE	11	11	0	202770_s_at	LungNormal	LungAdenosquamousCa_PV	0.656635	0.00224031	0.25
202769_at.5	202769_at	901	CCNG2	cyclin G2	4q21.1	ENSG00000138764	NA	Homo_sapiens	TRUE	11	0	0	202769_at	LungNormal	LungLargeCellCa	0.742631	0.000581563	0.25
202769_at.6	202769_at	901	CCNG2	cyclin G2	4q21.1	ENSG00000138764	NA	Homo_sapiens	TRUE	11	0	0	202769_at	LungNormal	LungSmallCellLungCa	1.07225	0.00919273	0.25
228081_at.2	228081_at	901	CCNG2	cyclin G2	4q21.1	ENSG00000138764	NA	Homo_sapiens	TRUE	11	0	0	228081_at	LungNormal	LungSquamCellCa	-0.3832	0.00022753	-0.25
202769_at.7	202769_at	901	CCNG2	cyclin G2	4q21.1	ENSG00000138764	NA	Homo_sapiens	TRUE	11	0	0	202769_at	LungNormalEpithel.LCM	LungAdenoEpithel.LCM	1.32653	0.00933363	0.25
202769_at.8	202769_at	901	CCNG2	cyclin G2	4q21.1	ENSG00000138764	NA	Homo_sapiens	TRUE	11	0	0	202769_at	LungNormalEpithel.LCM	LungMalignantEpithel.LCM	1.24099	0.00554907	0.25
202770_s_at.6	202770_s_at	901	CCNG2	cyclin G2	4q21.1	ENSG00000138764	NA	Homo_sapiens	TRUE	11	11	0	202770_s_at	LymphNodeNormal	LymphNodeNonHodgkinDisease	0.629683	0.00425373	0.25
211559_s_at.4	211559_s_at	901	CCNG2	cyclin G2	4q21.1	ENSG00000138764	NA	Homo_sapiens	TRUE	11	11	0	211559_s_at	LymphNodeNormal	LymphNodeSquamCellCaMet	-0.599203	0.00498782	-0.25
228081_at.3	228081_at	901	CCNG2	cyclin G2	4q21.1	ENSG00000138764	NA	Homo_sapiens	TRUE	11	0	0	228081_at	LymphNodeNormal	LymphNodeSquamCellCaMet	-0.665875	0.000280861	-0.25
211559_s_at.5	211559_s_at	901	CCNG2	cyclin G2	4q21.1	ENSG00000138764	NA	Homo_sapiens	TRUE	11	11	0	211559_s_at	LymphocyteNormal	AllFollicularLymphoma	1.08	1.76977e-16	0.25
202769_at.9	202769_at	901	CCNG2	cyclin G2	4q21.1	ENSG00000138764	NA	Homo_sapiens	TRUE	11	0	0	202769_at	LymphocyteNormal	AllFollicularLymphoma	1.24798	1.50108e-17	0.25
202770_s_at.7	202770_s_at	901	CCNG2	cyclin G2	4q21.1	ENSG00000138764	NA	Homo_sapiens	TRUE	11	11	0	202770_s_at	LymphocyteNormal	AllFollicularLymphoma	1.28371	2.95877e-21	0.25
228081_at.4	228081_at	901	CCNG2	cyclin G2	4q21.1	ENSG00000138764	NA	Homo_sapiens	TRUE	11	0	0	228081_at	LymphocyteNormal	AllFollicularLymphoma	1.42035	1.25412e-22	0.25
211559_s_at.6	211559_s_at	901	CCNG2	cyclin G2	4q21.1	ENSG00000138764	NA	Homo_sapiens	TRUE	11	11	0	211559_s_at	LymphocyteNormal	AllLargeBCellLymphoma	0.379729	0.00121445	0.25
202770_s_at.8	202770_s_at	901	CCNG2	cyclin G2	4q21.1	ENSG00000138764	NA	Homo_sapiens	TRUE	11	11	0	202770_s_at	LymphocyteNormal	AllLargeBCellLymphoma	0.359409	0.00797876	0.25
228081_at.5	228081_at	901	CCNG2	cyclin G2	4q21.1	ENSG00000138764	NA	Homo_sapiens	TRUE	11	0	0	228081_at	LymphocyteNormal	AllLargeBCellLymphoma	0.453476	0.00329315	0.25
211559_s_at.7	211559_s_at	901	CCNG2	cyclin G2	4q21.1	ENSG00000138764	NA	Homo_sapiens	TRUE	11	11	0	211559_s_at	LymphocyteNormal	AllMantleCellLymphoma	0.8296	9.27202e-05	0.25
202769_at.10	202769_at	901	CCNG2	cyclin G2	4q21.1	ENSG00000138764	NA	Homo_sapiens	TRUE	11	0	0	202769_at	LymphocyteNormal	AllMantleCellLymphoma	0.900243	0.000231988	0.25
202770_s_at.9	202770_s_at	901	CCNG2	cyclin G2	4q21.1	ENSG00000138764	NA	Homo_sapiens	TRUE	11	11	0	202770_s_at	LymphocyteNormal	AllMantleCellLymphoma	0.827064	0.00185762	0.25
228081_at.6	228081_at	901	CCNG2	cyclin G2	4q21.1	ENSG00000138764	NA	Homo_sapiens	TRUE	11	0	0	228081_at	LymphocyteNormal	AllMantleCellLymphoma	0.969947	6.44166e-06	0.25
202769_at.11	202769_at	901	CCNG2	cyclin G2	4q21.1	ENSG00000138764	NA	Homo_sapiens	TRUE	11	0	0	202769_at	LymphocyteNormal	AllMycosisFungoides	0.850009	1.63161e-11	0.25
202770_s_at.10	202770_s_at	901	CCNG2	cyclin G2	4q21.1	ENSG00000138764	NA	Homo_sapiens	TRUE	11	11	0	202770_s_at	LymphocyteNormal	AllMycosisFungoides	0.478651	2.79525e-07	0.25
228081_at.7	228081_at	901	CCNG2	cyclin G2	4q21.1	ENSG00000138764	NA	Homo_sapiens	TRUE	11	0	0	228081_at	LymphocyteNormal	AllMycosisFungoides	1.22894	8.77852e-24	0.25
202769_at.12	202769_at	901	CCNG2	cyclin G2	4q21.1	ENSG00000138764	NA	Homo_sapiens	TRUE	11	0	0	202769_at	PancreasNormal	PancreasAdenoCa	0.788475	7.3576e-09	0.25
228081_at.8	228081_at	901	CCNG2	cyclin G2	4q21.1	ENSG00000138764	NA	Homo_sapiens	TRUE	11	0	0	228081_at	PancreasNormal	PancreasAdenoCa	1.46929	5.38257e-11	0.25
202769_at.13	202769_at	901	CCNG2	cyclin G2	4q21.1	ENSG00000138764	NA	Homo_sapiens	TRUE	11	0	0	202769_at	PancreasNormal	PancreasIsletCellCa	1.22641	0.000153098	0.25
228081_at.9	228081_at	901	CCNG2	cyclin G2	4q21.1	ENSG00000138764	NA	Homo_sapiens	TRUE	11	0	0	228081_at	PancreasNormal	PancreasIsletCellCa	2.60521	2.78745e-09	0.25
211559_s_at.8	211559_s_at	901	CCNG2	cyclin G2	4q21.1	ENSG00000138764	NA	Homo_sapiens	TRUE	11	11	0	211559_s_at	ProstateNormal	ProstateAdenoCa	0.770793	1.04188e-06	0.25
202769_at.14	202769_at	901	CCNG2	cyclin G2	4q21.1	ENSG00000138764	NA	Homo_sapiens	TRUE	11	0	0	202769_at	ProstateNormal	ProstateAdenoCa	0.468505	3.47004e-07	0.25
202770_s_at.11	202770_s_at	901	CCNG2	cyclin G2	4q21.1	ENSG00000138764	NA	Homo_sapiens	TRUE	11	11	0	202770_s_at	ProstateNormal	ProstateAdenoCa	0.723097	3.07108e-07	0.25
202769_at.15	202769_at	901	CCNG2	cyclin G2	4q21.1	ENSG00000138764	NA	Homo_sapiens	TRUE	11	0	0	202769_at	SkinNormal	MelanocytesMaligMelanoma	-0.715089	0.00144191	-0.25
202769_at.16	202769_at	901	CCNG2	cyclin G2	4q21.1	ENSG00000138764	NA	Homo_sapiens	TRUE	11	0	0	202769_at	SoftTissNormal	SoftTissMaligFibrousHistiocyt	-0.612738	0.000874883	-0.25
202770_s_at.12	202770_s_at	901	CCNG2	cyclin G2	4q21.1	ENSG00000138764	NA	Homo_sapiens	TRUE	11	11	0	202770_s_at	SoftTissNormal	SoftTissMaligFibrousHistiocyt	-0.643279	0.000933184	-0.25
228081_at.10	228081_at	901	CCNG2	cyclin G2	4q21.1	ENSG00000138764	NA	Homo_sapiens	TRUE	11	0	0	228081_at	SoftTissNormal	SoftTissMaligFibrousHistiocyt	-0.678508	0.00416202	-0.25
202770_s_at.13	202770_s_at	901	CCNG2	cyclin G2	4q21.1	ENSG00000138764	NA	Homo_sapiens	TRUE	11	11	0	202770_s_at	SoftTissNormal	SoftTissOsteosarcoma	-0.727864	0.00206919	-0.25
202769_at.17	202769_at	901	CCNG2	cyclin G2	4q21.1	ENSG00000138764	NA	Homo_sapiens	TRUE	11	0	0	202769_at	SoftTissNormal	SoftTissueNormalMalign	-0.368588	0.00286032	-0.25
202770_s_at.14	202770_s_at	901	CCNG2	cyclin G2	4q21.1	ENSG00000138764	NA	Homo_sapiens	TRUE	11	11	0	202770_s_at	SoftTissNormal	SoftTissueNormalMalign	-0.499915	2.40556e-05	-0.25
211559_s_at.9	211559_s_at	901	CCNG2	cyclin G2	4q21.1	ENSG00000138764	NA	Homo_sapiens	TRUE	11	11	0	211559_s_at	SpinalCordNormal	BrainGlioblastMultiform	0.75141	0.000817599	0.25
202769_at.18	202769_at	901	CCNG2	cyclin G2	4q21.1	ENSG00000138764	NA	Homo_sapiens	TRUE	11	0	0	202769_at	SpinalCordNormal	BrainGlioblastMultiform	0.535779	0.00514457	0.25
211559_s_at.10	211559_s_at	901	CCNG2	cyclin G2	4q21.1	ENSG00000138764	NA	Homo_sapiens	TRUE	11	11	0	211559_s_at	SpleenNormal	AllFollicularLymphoma	0.800775	7.75812e-08	0.25
202769_at.19	202769_at	901	CCNG2	cyclin G2	4q21.1	ENSG00000138764	NA	Homo_sapiens	TRUE	11	0	0	202769_at	SpleenNormal	AllFollicularLymphoma	0.399398	0.00335927	0.25
202770_s_at.15	202770_s_at	901	CCNG2	cyclin G2	4q21.1	ENSG00000138764	NA	Homo_sapiens	TRUE	11	11	0	202770_s_at	SpleenNormal	AllFollicularLymphoma	0.925928	4.18803e-10	0.25
202769_at.20	202769_at	901	CCNG2	cyclin G2	4q21.1	ENSG00000138764	NA	Homo_sapiens	TRUE	11	0	0	202769_at	SpleenNormal	AllLargeBCellLymphoma	-0.532752	0.000531515	-0.25
228081_at.11	228081_at	901	CCNG2	cyclin G2	4q21.1	ENSG00000138764	NA	Homo_sapiens	TRUE	11	0	0	228081_at	SpleenNormal	AllLargeBCellLymphoma	-0.752929	1.48603e-06	-0.25
211559_s_at.11	211559_s_at	901	CCNG2	cyclin G2	4q21.1	ENSG00000138764	NA	Homo_sapiens	TRUE	11	11	0	211559_s_at	SpleenNormal	AllMantleCellLymphoma	0.550379	0.00568199	0.25
202769_at.21	202769_at	901	CCNG2	cyclin G2	4q21.1	ENSG00000138764	NA	Homo_sapiens	TRUE	11	0	0	202769_at	StomachNormal	StomachAdenoCa	0.381893	0.000514862	0.25
228081_at.12	228081_at	901	CCNG2	cyclin G2	4q21.1	ENSG00000138764	NA	Homo_sapiens	TRUE	11	0	0	228081_at	StomachNormal	StomachAdenoCa	0.646249	4.49729e-05	0.25
211559_s_at.12	211559_s_at	901	CCNG2	cyclin G2	4q21.1	ENSG00000138764	NA	Homo_sapiens	TRUE	11	11	0	211559_s_at	ThymusNormal	AllMycosisFungoides	-0.880029	1.34656e-10	-0.25
202769_at.22	202769_at	901	CCNG2	cyclin G2	4q21.1	ENSG00000138764	NA	Homo_sapiens	TRUE	11	0	0	202769_at	ThymusNormal	AllMycosisFungoides	-0.830172	4.50853e-11	-0.25
202770_s_at.16	202770_s_at	901	CCNG2	cyclin G2	4q21.1	ENSG00000138764	NA	Homo_sapiens	TRUE	11	11	0	202770_s_at	ThymusNormal	AllMycosisFungoides	-0.816103	3.1772e-16	-0.25
228081_at.13	228081_at	901	CCNG2	cyclin G2	4q21.1	ENSG00000138764	NA	Homo_sapiens	TRUE	11	0	0	228081_at	ThymusNormal	AllMycosisFungoides	-0.237514	0.00153479	-0.25
204093_at	204093_at	902	CCNH	cyclin H	5q13.3-q14	ENSG00000134480	CAK p34 p37	Homo_sapiens	TRUE	11	11	0	204093_at	BreastNormal	BreastInfDucCa	-0.18938	0.000147799	-1
204093_at.1	204093_at	902	CCNH	cyclin H	5q13.3-q14	ENSG00000134480	CAK p34 p37	Homo_sapiens	TRUE	11	11	0	204093_at	CerebellumNormal	BrainGlioblastMultiform	0.393217	0.00132103	1
204093_at.2	204093_at	902	CCNH	cyclin H	5q13.3-q14	ENSG00000134480	CAK p34 p37	Homo_sapiens	TRUE	11	11	0	204093_at	ColonNormal	ColonAdenoCa	0.140445	0.00319261	1
204093_at.3	204093_at	902	CCNH	cyclin H	5q13.3-q14	ENSG00000134480	CAK p34 p37	Homo_sapiens	TRUE	11	11	0	204093_at	ColonNormalEpithelCells.LCM	ColonMalignantEpithel.LCM	0.633856	0.00106273	1
204093_at.4	204093_at	902	CCNH	cyclin H	5q13.3-q14	ENSG00000134480	CAK p34 p37	Homo_sapiens	TRUE	11	11	0	204093_at	KidneyNormal	KidneyWilmsTumor	-0.607825	0.000141588	-1
204093_at.5	204093_at	902	CCNH	cyclin H	5q13.3-q14	ENSG00000134480	CAK p34 p37	Homo_sapiens	TRUE	11	11	0	204093_at	LymphocyteNormal	AllLargeBCellLymphoma	0.273883	1.142e-06	1
204093_at.6	204093_at	902	CCNH	cyclin H	5q13.3-q14	ENSG00000134480	CAK p34 p37	Homo_sapiens	TRUE	11	11	0	204093_at	LymphocyteNormal	AllMycosisFungoides	-0.408286	5.8222e-09	-1
204093_at.7	204093_at	902	CCNH	cyclin H	5q13.3-q14	ENSG00000134480	CAK p34 p37	Homo_sapiens	TRUE	11	11	0	204093_at	PancreasNormal	PancreasAdenoCa	0.252825	0.000164789	1
204093_at.8	204093_at	902	CCNH	cyclin H	5q13.3-q14	ENSG00000134480	CAK p34 p37	Homo_sapiens	TRUE	11	11	0	204093_at	PancreasNormal	PancreasIsletCellCa	0.604857	0.00204539	1
204093_at.9	204093_at	902	CCNH	cyclin H	5q13.3-q14	ENSG00000134480	CAK p34 p37	Homo_sapiens	TRUE	11	11	0	204093_at	ProstateNormal	ProstateAdenoCa	0.242188	0.00124402	1
204093_at.10	204093_at	902	CCNH	cyclin H	5q13.3-q14	ENSG00000134480	CAK p34 p37	Homo_sapiens	TRUE	11	11	0	204093_at	SoftTissNormal	SoftTissMaligFibrousHistiocyt	-0.397674	0.00074385	-1
204093_at.11	204093_at	902	CCNH	cyclin H	5q13.3-q14	ENSG00000134480	CAK p34 p37	Homo_sapiens	TRUE	11	11	0	204093_at	SoftTissNormal	SoftTissOsteosarcoma	-0.678781	4.89799e-05	-1
204093_at.12	204093_at	902	CCNH	cyclin H	5q13.3-q14	ENSG00000134480	CAK p34 p37	Homo_sapiens	TRUE	11	11	0	204093_at	SoftTissNormal	SoftTissueNormalMalign	-0.229101	0.00950527	-1
204093_at.13	204093_at	902	CCNH	cyclin H	5q13.3-q14	ENSG00000134480	CAK p34 p37	Homo_sapiens	TRUE	11	11	0	204093_at	SpleenNormal	AllLargeBCellLymphoma	0.412154	1.6899e-09	1
204093_at.14	204093_at	902	CCNH	cyclin H	5q13.3-q14	ENSG00000134480	CAK p34 p37	Homo_sapiens	TRUE	11	11	0	204093_at	ThymusNormal	AllMycosisFungoides	-0.774971	9.30364e-18	-1
205627_at	205627_at	978	CDA	cytidine deaminase	1p36.2-p35	ENSG00000158825	CDD	Homo_sapiens	TRUE	11	11	0	205627_at	ColonNormal	ColonAdenoCa	-1.0362	4.2635e-07	-1
205627_at.1	205627_at	978	CDA	cytidine deaminase	1p36.2-p35	ENSG00000158825	CDD	Homo_sapiens	TRUE	11	11	0	205627_at	EsophagusNormal	EsophagusAdenoCa	-1.91919	0.00176875	-1
205627_at.2	205627_at	978	CDA	cytidine deaminase	1p36.2-p35	ENSG00000158825	CDD	Homo_sapiens	TRUE	11	11	0	205627_at	LiverNormal	LiverHepatoCellCa	-1.5622	0.00487992	-1
205627_at.3	205627_at	978	CDA	cytidine deaminase	1p36.2-p35	ENSG00000158825	CDD	Homo_sapiens	TRUE	11	11	0	205627_at	LungNormal	LungAdenoCa	0.745213	0.00652277	1
205627_at.4	205627_at	978	CDA	cytidine deaminase	1p36.2-p35	ENSG00000158825	CDD	Homo_sapiens	TRUE	11	11	0	205627_at	LymphocyteNormal	AllFollicularLymphoma	-1.12213	4.81829e-07	-1
205627_at.5	205627_at	978	CDA	cytidine deaminase	1p36.2-p35	ENSG00000158825	CDD	Homo_sapiens	TRUE	11	11	0	205627_at	LymphocyteNormal	AllLargeBCellLymphoma	-1.15307	1.72171e-09	-1
205627_at.6	205627_at	978	CDA	cytidine deaminase	1p36.2-p35	ENSG00000158825	CDD	Homo_sapiens	TRUE	11	11	0	205627_at	LymphocyteNormal	AllMantleCellLymphoma	-1.1471	0.00801454	-1
205627_at.7	205627_at	978	CDA	cytidine deaminase	1p36.2-p35	ENSG00000158825	CDD	Homo_sapiens	TRUE	11	11	0	205627_at	PancreasNormal	PancreasAdenoCa	1.24659	2.45764e-06	1
205627_at.8	205627_at	978	CDA	cytidine deaminase	1p36.2-p35	ENSG00000158825	CDD	Homo_sapiens	TRUE	11	11	0	205627_at	SoftTissNormal	SoftTissOsteosarcoma	-2.6682	9.90846e-06	-1
205627_at.9	205627_at	978	CDA	cytidine deaminase	1p36.2-p35	ENSG00000158825	CDD	Homo_sapiens	TRUE	11	11	0	205627_at	SpinalCordNormal	BrainGlioblastMultiform	-1.25925	0.00118843	-1
205627_at.10	205627_at	978	CDA	cytidine deaminase	1p36.2-p35	ENSG00000158825	CDD	Homo_sapiens	TRUE	11	11	0	205627_at	SpleenNormal	AllFollicularLymphoma	-3.0316	1.01586e-18	-1
205627_at.11	205627_at	978	CDA	cytidine deaminase	1p36.2-p35	ENSG00000158825	CDD	Homo_sapiens	TRUE	11	11	0	205627_at	SpleenNormal	AllLargeBCellLymphoma	-3.06254	6.24188e-20	-1
205627_at.12	205627_at	978	CDA	cytidine deaminase	1p36.2-p35	ENSG00000158825	CDD	Homo_sapiens	TRUE	11	11	0	205627_at	SpleenNormal	AllMantleCellLymphoma	-3.05656	2.70301e-07	-1
205627_at.13	205627_at	978	CDA	cytidine deaminase	1p36.2-p35	ENSG00000158825	CDD	Homo_sapiens	TRUE	11	11	0	205627_at	ThymusNormal	AllMycosisFungoides	0.978033	0.00408538	1
204247_s_at	204247_s_at	1020	CDK5	cyclin-dependent kinase 5	7q36	ENSG00000164885	PSSALRE	Homo_sapiens	TRUE	11	11	2	204247_s_at	BladderNormal	BladderTransCellCa	2.90024	9.4644e-06	1
204247_s_at.1	204247_s_at	1020	CDK5	cyclin-dependent kinase 5	7q36	ENSG00000164885	PSSALRE	Homo_sapiens	TRUE	11	11	2	204247_s_at	BreastGigantomastia	BreastInfDucCa	2.01884	7.17821e-05	1
204247_s_at.2	204247_s_at	1020	CDK5	cyclin-dependent kinase 5	7q36	ENSG00000164885	PSSALRE	Homo_sapiens	TRUE	11	11	2	204247_s_at	BreastGigantomastia	BreastInfLobCa	1.56998	0.00220454	1
204247_s_at.3	204247_s_at	1020	CDK5	cyclin-dependent kinase 5	7q36	ENSG00000164885	PSSALRE	Homo_sapiens	TRUE	11	11	2	204247_s_at	BreastNormal	BreastInfDucCa	1.63866	7.21213e-15	1
204247_s_at.4	204247_s_at	1020	CDK5	cyclin-dependent kinase 5	7q36	ENSG00000164885	PSSALRE	Homo_sapiens	TRUE	11	11	2	204247_s_at	BreastNormal	BreastInfLobCa	1.1898	0.000566841	1
204247_s_at.5	204247_s_at	1020	CDK5	cyclin-dependent kinase 5	7q36	ENSG00000164885	PSSALRE	Homo_sapiens	TRUE	11	11	2	204247_s_at	BreastNormalCancerPatients	BreastInfDucCa	1.44412	1.06877e-08	1
204247_s_at.6	204247_s_at	1020	CDK5	cyclin-dependent kinase 5	7q36	ENSG00000164885	PSSALRE	Homo_sapiens	TRUE	11	11	2	204247_s_at	BreastNormalCancerPatients	BreastInfLobCa	0.99526	0.00572438	1
204247_s_at.7	204247_s_at	1020	CDK5	cyclin-dependent kinase 5	7q36	ENSG00000164885	PSSALRE	Homo_sapiens	TRUE	11	11	2	204247_s_at	CervixNormal	CervixSquamCellCa	1.71895	0.000135539	1
204247_s_at.8	204247_s_at	1020	CDK5	cyclin-dependent kinase 5	7q36	ENSG00000164885	PSSALRE	Homo_sapiens	TRUE	11	11	2	204247_s_at	ColonNormal	ColonAdenoCa	1.396	1.86174e-19	1
204247_s_at.9	204247_s_at	1020	CDK5	cyclin-dependent kinase 5	7q36	ENSG00000164885	PSSALRE	Homo_sapiens	TRUE	11	11	2	204247_s_at	ColonNormalEpithelCells.LCM	ColonMalignantEpithel.LCM	1.92017	0.000697007	1
204247_s_at.10	204247_s_at	1020	CDK5	cyclin-dependent kinase 5	7q36	ENSG00000164885	PSSALRE	Homo_sapiens	TRUE	11	11	2	204247_s_at	KidneyNormal	KidneyClearCellCa	0.455959	0.00334724	1
204247_s_at.11	204247_s_at	1020	CDK5	cyclin-dependent kinase 5	7q36	ENSG00000164885	PSSALRE	Homo_sapiens	TRUE	11	11	2	204247_s_at	KidneyNormal	KidneyRenalCellCa	0.853622	0.000827194	1
204247_s_at.12	204247_s_at	1020	CDK5	cyclin-dependent kinase 5	7q36	ENSG00000164885	PSSALRE	Homo_sapiens	TRUE	11	11	2	204247_s_at	LiverNormal	LiverHepatoCellCa	1.85771	9.99671e-08	1
204247_s_at.13	204247_s_at	1020	CDK5	cyclin-dependent kinase 5	7q36	ENSG00000164885	PSSALRE	Homo_sapiens	TRUE	11	11	2	204247_s_at	LungNormal	LungAdenoCa	0.833803	1.54065e-05	1
204247_s_at.14	204247_s_at	1020	CDK5	cyclin-dependent kinase 5	7q36	ENSG00000164885	PSSALRE	Homo_sapiens	TRUE	11	11	2	204247_s_at	LungNormal	LungAdenosquamousCa_PV	1.67786	5.63045e-05	1
204247_s_at.15	204247_s_at	1020	CDK5	cyclin-dependent kinase 5	7q36	ENSG00000164885	PSSALRE	Homo_sapiens	TRUE	11	11	2	204247_s_at	LungNormal	LungSquamCellCa	1.2659	6.76551e-12	1
204247_s_at.16	204247_s_at	1020	CDK5	cyclin-dependent kinase 5	7q36	ENSG00000164885	PSSALRE	Homo_sapiens	TRUE	11	11	2	204247_s_at	LungNormalEpithel.LCM	LungSCCEpithel.LCM	1.18422	0.0090759	1
204247_s_at.17	204247_s_at	1020	CDK5	cyclin-dependent kinase 5	7q36	ENSG00000164885	PSSALRE	Homo_sapiens	TRUE	11	11	2	204247_s_at	LymphNodeNormal	LymphNodeInfDuctMet	1.24125	0.00624881	1
204247_s_at.18	204247_s_at	1020	CDK5	cyclin-dependent kinase 5	7q36	ENSG00000164885	PSSALRE	Homo_sapiens	TRUE	11	11	2	204247_s_at	LymphocyteNormal	AllMantleCellLymphoma	-1.58594	0.000245477	-1
204247_s_at.19	204247_s_at	1020	CDK5	cyclin-dependent kinase 5	7q36	ENSG00000164885	PSSALRE	Homo_sapiens	TRUE	11	11	2	204247_s_at	OvaryNormal	OvaryCa	2.35059	2.03435e-05	1
204247_s_at.20	204247_s_at	1020	CDK5	cyclin-dependent kinase 5	7q36	ENSG00000164885	PSSALRE	Homo_sapiens	TRUE	11	11	2	204247_s_at	ProstateNormal	ProstateAdenoCa	0.703602	0.00141976	1
204247_s_at.21	204247_s_at	1020	CDK5	cyclin-dependent kinase 5	7q36	ENSG00000164885	PSSALRE	Homo_sapiens	TRUE	11	11	2	204247_s_at	SkinNormal	MelanocytesMaligMelanoma	2.45216	2.98139e-09	1
204247_s_at.22	204247_s_at	1020	CDK5	cyclin-dependent kinase 5	7q36	ENSG00000164885	PSSALRE	Homo_sapiens	TRUE	11	11	2	204247_s_at	SoftTissNormal	SoftTissMaligFibrousHistiocyt	2.49528	8.479e-11	1
204247_s_at.23	204247_s_at	1020	CDK5	cyclin-dependent kinase 5	7q36	ENSG00000164885	PSSALRE	Homo_sapiens	TRUE	11	11	2	204247_s_at	SoftTissNormal	SoftTissOsteosarcoma	2.29699	6.70028e-06	1
204247_s_at.24	204247_s_at	1020	CDK5	cyclin-dependent kinase 5	7q36	ENSG00000164885	PSSALRE	Homo_sapiens	TRUE	11	11	2	204247_s_at	SoftTissNormal	SoftTissSarcoma	1.48509	0.00376368	1
204247_s_at.25	204247_s_at	1020	CDK5	cyclin-dependent kinase 5	7q36	ENSG00000164885	PSSALRE	Homo_sapiens	TRUE	11	11	2	204247_s_at	SpleenNormal	AllMantleCellLymphoma	-1.52409	0.000397347	-1
204247_s_at.26	204247_s_at	1020	CDK5	cyclin-dependent kinase 5	7q36	ENSG00000164885	PSSALRE	Homo_sapiens	TRUE	11	11	2	204247_s_at	StomachNormal	StomachAdenoCa	0.773656	0.000265313	1
204247_s_at.27	204247_s_at	1020	CDK5	cyclin-dependent kinase 5	7q36	ENSG00000164885	PSSALRE	Homo_sapiens	TRUE	11	11	2	204247_s_at	ThymusNormal	AllMycosisFungoides	-1.08163	0.00114758	-1
204247_s_at.28	204247_s_at	1020	CDK5	cyclin-dependent kinase 5	7q36	ENSG00000164885	PSSALRE	Homo_sapiens	TRUE	11	11	2	204247_s_at	ThyroidGlandNormal	ThyroidGlandPapillCa	0.930948	0.00105931	1
204154_at	204154_at	1036	CDO1	cysteine dioxygenase, type I	5q22-q23	ENSG00000129596	NA	Homo_sapiens	TRUE	11	10	0	204154_at	BladderNormal	BladderTransCellCa	-1.28345	0.00182024	-0.5
204154_at.1	204154_at	1036	CDO1	cysteine dioxygenase, type I	5q22-q23	ENSG00000129596	NA	Homo_sapiens	TRUE	11	10	0	204154_at	BreastGigantomastia	BreastInfDucCa	-1.57006	3.415e-06	-0.5
204154_at.2	204154_at	1036	CDO1	cysteine dioxygenase, type I	5q22-q23	ENSG00000129596	NA	Homo_sapiens	TRUE	11	10	0	204154_at	BreastGigantomastia	BreastInfLobCa	-1.21209	9.77827e-05	-0.5
204154_at.3	204154_at	1036	CDO1	cysteine dioxygenase, type I	5q22-q23	ENSG00000129596	NA	Homo_sapiens	TRUE	11	10	0	204154_at	BreastNormal	BreastInfDucCa	-1.50007	1.32552e-22	-0.5
243706_at	243706_at	1036	CDO1	cysteine dioxygenase, type I	5q22-q23	ENSG00000129596	NA	Homo_sapiens	TRUE	11	0	0	243706_at	BreastNormal	BreastInfDucCa	-0.280468	0.00213452	-0.5
204154_at.4	204154_at	1036	CDO1	cysteine dioxygenase, type I	5q22-q23	ENSG00000129596	NA	Homo_sapiens	TRUE	11	10	0	204154_at	BreastNormal	BreastInfLobCa	-1.1421	5.391e-09	-0.5
204154_at.5	204154_at	1036	CDO1	cysteine dioxygenase, type I	5q22-q23	ENSG00000129596	NA	Homo_sapiens	TRUE	11	10	0	204154_at	BreastNormalCancerPatients	BreastInfDucCa	-1.24388	8.19903e-16	-0.5
243706_at.1	243706_at	1036	CDO1	cysteine dioxygenase, type I	5q22-q23	ENSG00000129596	NA	Homo_sapiens	TRUE	11	0	0	243706_at	BreastNormalCancerPatients	BreastInfDucCa	-0.376303	0.000339113	-0.5
204154_at.6	204154_at	1036	CDO1	cysteine dioxygenase, type I	5q22-q23	ENSG00000129596	NA	Homo_sapiens	TRUE	11	10	0	204154_at	BreastNormalCancerPatients	BreastInfLobCa	-0.885911	2.71084e-06	-0.5
204154_at.7	204154_at	1036	CDO1	cysteine dioxygenase, type I	5q22-q23	ENSG00000129596	NA	Homo_sapiens	TRUE	11	10	0	204154_at	BreastNormalEpithel.LCM	BreastMalignantEpithel.LCM	-1.01486	0.00148244	-0.5
204154_at.8	204154_at	1036	CDO1	cysteine dioxygenase, type I	5q22-q23	ENSG00000129596	NA	Homo_sapiens	TRUE	11	10	0	204154_at	CervixNormal	CervixSquamCellCa	-1.70587	1.26988e-05	-0.5
204154_at.9	204154_at	1036	CDO1	cysteine dioxygenase, type I	5q22-q23	ENSG00000129596	NA	Homo_sapiens	TRUE	11	10	0	204154_at	KidneyNormal	KidneyClearCellCa	-0.780512	8.86797e-08	-0.5
204154_at.10	204154_at	1036	CDO1	cysteine dioxygenase, type I	5q22-q23	ENSG00000129596	NA	Homo_sapiens	TRUE	11	10	0	204154_at	KidneyNormal	KidneyRenalCellCa	-0.834425	4.90882e-09	-0.5
204154_at.11	204154_at	1036	CDO1	cysteine dioxygenase, type I	5q22-q23	ENSG00000129596	NA	Homo_sapiens	TRUE	11	10	0	204154_at	KidneyNormal	KidneyWilmsTumor	1.43976	1.28941e-06	0.5
243706_at.2	243706_at	1036	CDO1	cysteine dioxygenase, type I	5q22-q23	ENSG00000129596	NA	Homo_sapiens	TRUE	11	0	0	243706_at	KidneyNormal	KidneyWilmsTumor	0.766353	0.00142204	0.5
204154_at.12	204154_at	1036	CDO1	cysteine dioxygenase, type I	5q22-q23	ENSG00000129596	NA	Homo_sapiens	TRUE	11	10	0	204154_at	LiverNormal	LiverHepatoCellCa	-1.35062	0.00851716	-0.5
204154_at.13	204154_at	1036	CDO1	cysteine dioxygenase, type I	5q22-q23	ENSG00000129596	NA	Homo_sapiens	TRUE	11	10	0	204154_at	LungNormal	LungAdenoCa	-1.07591	1.59894e-14	-0.5
243706_at.3	243706_at	1036	CDO1	cysteine dioxygenase, type I	5q22-q23	ENSG00000129596	NA	Homo_sapiens	TRUE	11	0	0	243706_at	LungNormal	LungAdenoCa	-0.321332	0.00658647	-0.5
204154_at.14	204154_at	1036	CDO1	cysteine dioxygenase, type I	5q22-q23	ENSG00000129596	NA	Homo_sapiens	TRUE	11	10	0	204154_at	LungNormal	LungLargeCellCa	-1.10244	0.0050291	-0.5
204154_at.15	204154_at	1036	CDO1	cysteine dioxygenase, type I	5q22-q23	ENSG00000129596	NA	Homo_sapiens	TRUE	11	10	0	204154_at	LungNormal	LungSquamCellCa	-1.1877	8.0923e-19	-0.5
204154_at.16	204154_at	1036	CDO1	cysteine dioxygenase, type I	5q22-q23	ENSG00000129596	NA	Homo_sapiens	TRUE	11	10	0	204154_at	LymphNodeNormal	LymphNodeInfDuctMet	-1.02131	0.00428356	-0.5
204154_at.17	204154_at	1036	CDO1	cysteine dioxygenase, type I	5q22-q23	ENSG00000129596	NA	Homo_sapiens	TRUE	11	10	0	204154_at	LymphocyteNormal	AllFollicularLymphoma	0.601112	5.74372e-06	0.5
243706_at.4	243706_at	1036	CDO1	cysteine dioxygenase, type I	5q22-q23	ENSG00000129596	NA	Homo_sapiens	TRUE	11	0	0	243706_at	LymphocyteNormal	AllFollicularLymphoma	0.359123	0.00036027	0.5
204154_at.18	204154_at	1036	CDO1	cysteine dioxygenase, type I	5q22-q23	ENSG00000129596	NA	Homo_sapiens	TRUE	11	10	0	204154_at	LymphocyteNormal	AllLargeBCellLymphoma	0.430802	1.75965e-05	0.5
204154_at.19	204154_at	1036	CDO1	cysteine dioxygenase, type I	5q22-q23	ENSG00000129596	NA	Homo_sapiens	TRUE	11	10	0	204154_at	LymphocyteNormal	AllMantleCellLymphoma	0.486639	0.00112122	0.5
204154_at.20	204154_at	1036	CDO1	cysteine dioxygenase, type I	5q22-q23	ENSG00000129596	NA	Homo_sapiens	TRUE	11	10	0	204154_at	LymphocyteNormal	AllMycosisFungoides	0.599384	0.000158737	0.5
204154_at.21	204154_at	1036	CDO1	cysteine dioxygenase, type I	5q22-q23	ENSG00000129596	NA	Homo_sapiens	TRUE	11	10	0	204154_at	OvaryNormal	OvaryCa	-1.53469	4.3467e-06	-0.5
204154_at.22	204154_at	1036	CDO1	cysteine dioxygenase, type I	5q22-q23	ENSG00000129596	NA	Homo_sapiens	TRUE	11	10	0	204154_at	PancreasNormal	PancreasAdenoCa	-0.467595	5.30274e-06	-0.5
243706_at.5	243706_at	1036	CDO1	cysteine dioxygenase, type I	5q22-q23	ENSG00000129596	NA	Homo_sapiens	TRUE	11	0	0	243706_at	PancreasNormal	PancreasAdenoCa	-0.735991	6.84008e-06	-0.5
204154_at.23	204154_at	1036	CDO1	cysteine dioxygenase, type I	5q22-q23	ENSG00000129596	NA	Homo_sapiens	TRUE	11	10	0	204154_at	SoftTissNormal	SoftTissMaligFibrousHistiocyt	-2.79965	4.90197e-13	-0.5
243706_at.6	243706_at	1036	CDO1	cysteine dioxygenase, type I	5q22-q23	ENSG00000129596	NA	Homo_sapiens	TRUE	11	0	0	243706_at	SoftTissNormal	SoftTissMaligFibrousHistiocyt	-0.960398	2.29804e-05	-0.5
204154_at.24	204154_at	1036	CDO1	cysteine dioxygenase, type I	5q22-q23	ENSG00000129596	NA	Homo_sapiens	TRUE	11	10	0	204154_at	SoftTissNormal	SoftTissOsteosarcoma	-2.67307	2.17784e-09	-0.5
243706_at.7	243706_at	1036	CDO1	cysteine dioxygenase, type I	5q22-q23	ENSG00000129596	NA	Homo_sapiens	TRUE	11	0	0	243706_at	SoftTissNormal	SoftTissOsteosarcoma	-0.968881	0.00221641	-0.5
204154_at.25	204154_at	1036	CDO1	cysteine dioxygenase, type I	5q22-q23	ENSG00000129596	NA	Homo_sapiens	TRUE	11	10	0	204154_at	SoftTissNormal	SoftTissSarcoma	-2.10228	0.00103286	-0.5
204154_at.26	204154_at	1036	CDO1	cysteine dioxygenase, type I	5q22-q23	ENSG00000129596	NA	Homo_sapiens	TRUE	11	10	0	204154_at	SoftTissNormal	SoftTissueNormalMalign	-0.862582	0.000146833	-0.5
204154_at.27	204154_at	1036	CDO1	cysteine dioxygenase, type I	5q22-q23	ENSG00000129596	NA	Homo_sapiens	TRUE	11	10	0	204154_at	SpleenNormal	AllFollicularLymphoma	-0.389256	0.00819506	-0.5
204154_at.28	204154_at	1036	CDO1	cysteine dioxygenase, type I	5q22-q23	ENSG00000129596	NA	Homo_sapiens	TRUE	11	10	0	204154_at	SpleenNormal	AllLargeBCellLymphoma	-0.559566	1.66116e-05	-0.5
204154_at.29	204154_at	1036	CDO1	cysteine dioxygenase, type I	5q22-q23	ENSG00000129596	NA	Homo_sapiens	TRUE	11	10	0	204154_at	SpleenNormal	AllMantleCellLymphoma	-0.50373	0.00170555	-0.5
204154_at.30	204154_at	1036	CDO1	cysteine dioxygenase, type I	5q22-q23	ENSG00000129596	NA	Homo_sapiens	TRUE	11	10	0	204154_at	ThyroidGlandNormal	ThyroidGlandPapillCa	-0.814786	0.00110407	-0.5
204154_at.31	204154_at	1036	CDO1	cysteine dioxygenase, type I	5q22-q23	ENSG00000129596	NA	Homo_sapiens	TRUE	11	10	0	204154_at	ThyroidGlandNormal	ThyroidGlandPapillFollicCa	-1.13663	9.86591e-06	-0.5
221197_s_at	221197_s_at	1103	CHAT	choline acetyltransferase	10q11.2	ENSG00000070748	CMS1A CMS1A2	Homo_sapiens	TRUE	11	11	0	221197_s_at	LungNormal	LungAdenoCa	-0.431437	0.00318238	-1
221197_s_at.1	221197_s_at	1103	CHAT	choline acetyltransferase	10q11.2	ENSG00000070748	CMS1A CMS1A2	Homo_sapiens	TRUE	11	11	0	221197_s_at	LungNormal	LungLargeCellCa	-0.646279	0.00305128	-1
221197_s_at.2	221197_s_at	1103	CHAT	choline acetyltransferase	10q11.2	ENSG00000070748	CMS1A CMS1A2	Homo_sapiens	TRUE	11	11	0	221197_s_at	LungNormal	LungSquamCellCa	-0.627062	6.59964e-05	-1
221197_s_at.3	221197_s_at	1103	CHAT	choline acetyltransferase	10q11.2	ENSG00000070748	CMS1A CMS1A2	Homo_sapiens	TRUE	11	11	0	221197_s_at	PancreasNormal	PancreasAdenoCa	-1.53708	2.2046e-15	-1
221197_s_at.4	221197_s_at	1103	CHAT	choline acetyltransferase	10q11.2	ENSG00000070748	CMS1A CMS1A2	Homo_sapiens	TRUE	11	11	0	221197_s_at	PancreasNormal	PancreasIsletCellCa	-2.19537	0.000149918	-1
221197_s_at.5	221197_s_at	1103	CHAT	choline acetyltransferase	10q11.2	ENSG00000070748	CMS1A CMS1A2	Homo_sapiens	TRUE	11	11	0	221197_s_at	StomachNormal	StomachAdenoCa	-0.911667	0.000108626	-1
226830_x_at	226830_x_at	1106	CHD2	chromodomain helicase DNA binding protein 2	15q26	ENSG00000173575	DKFZp781D1727	Homo_sapiens	TRUE	11	0	0	226830_x_at	BladderNormal	BladderTransCellCa	-2.42826	0.00357151	-0.111111
225951_s_at	225951_s_at	1106	CHD2	chromodomain helicase DNA binding protein 2	15q26	ENSG00000173575	DKFZp781D1727	Homo_sapiens	TRUE	11	0	0	225951_s_at	BreastGigantomastia	BreastInfDucCa	-0.612785	6.84571e-06	-0.111111
225951_s_at.1	225951_s_at	1106	CHD2	chromodomain helicase DNA binding protein 2	15q26	ENSG00000173575	DKFZp781D1727	Homo_sapiens	TRUE	11	0	0	225951_s_at	BreastNormal	BreastInfDucCa	-0.386793	9.90839e-09	-0.111111
226830_x_at.1	226830_x_at	1106	CHD2	chromodomain helicase DNA binding protein 2	15q26	ENSG00000173575	DKFZp781D1727	Homo_sapiens	TRUE	11	0	0	226830_x_at	BreastNormal	BreastInfDucCa	-0.586427	0.00106042	-0.111111
230156_x_at	230156_x_at	1106	CHD2	chromodomain helicase DNA binding protein 2	15q26	ENSG00000173575	DKFZp781D1727	Homo_sapiens	TRUE	11	0	0	230156_x_at	BreastNormal	BreastInfDucCa	-0.370708	0.000838499	-0.111111
228999_at	228999_at	1106	CHD2	chromodomain helicase DNA binding protein 2	15q26	ENSG00000173575	DKFZp781D1727	Homo_sapiens	TRUE	11	0	0	228999_at	BreastNormal	BreastInfLobCa	0.613638	0.000971992	0.111111
225951_s_at.2	225951_s_at	1106	CHD2	chromodomain helicase DNA binding protein 2	15q26	ENSG00000173575	DKFZp781D1727	Homo_sapiens	TRUE	11	0	0	225951_s_at	BreastNormalCancerPatients	BreastInfDucCa	-0.322559	5.54064e-05	-0.111111
230156_x_at.1	230156_x_at	1106	CHD2	chromodomain helicase DNA binding protein 2	15q26	ENSG00000173575	DKFZp781D1727	Homo_sapiens	TRUE	11	0	0	230156_x_at	BreastNormalCancerPatients	BreastInfDucCa	-0.381594	0.00139357	-0.111111
228999_at.1	228999_at	1106	CHD2	chromodomain helicase DNA binding protein 2	15q26	ENSG00000173575	DKFZp781D1727	Homo_sapiens	TRUE	11	0	0	228999_at	BreastNormalCancerPatients	BreastInfLobCa	0.650624	0.00102006	0.111111
225951_s_at.3	225951_s_at	1106	CHD2	chromodomain helicase DNA binding protein 2	15q26	ENSG00000173575	DKFZp781D1727	Homo_sapiens	TRUE	11	0	0	225951_s_at	CerebellumNormal	BrainGlioblastMultiform	0.513413	0.000184556	0.111111
228999_at.2	228999_at	1106	CHD2	chromodomain helicase DNA binding protein 2	15q26	ENSG00000173575	DKFZp781D1727	Homo_sapiens	TRUE	11	0	0	228999_at	CerebellumNormal	BrainGlioblastMultiform	-1.59734	5.75988e-05	-0.111111
225951_s_at.4	225951_s_at	1106	CHD2	chromodomain helicase DNA binding protein 2	15q26	ENSG00000173575	DKFZp781D1727	Homo_sapiens	TRUE	11	0	0	225951_s_at	ColonNormal	ColonAdenoCa	-0.312272	2.44123e-06	-0.111111
225077_at	225077_at	1106	CHD2	chromodomain helicase DNA binding protein 2	15q26	ENSG00000173575	DKFZp781D1727	Homo_sapiens	TRUE	11	11	0	225077_at	ColonNormal	ColonAdenoCa	0.136734	0.00272197	0.111111
244443_at	244443_at	1106	CHD2	chromodomain helicase DNA binding protein 2	15q26	ENSG00000173575	DKFZp781D1727	Homo_sapiens	TRUE	11	0	0	244443_at	ColonNormalEpithelCells.LCM	ColonMalignantEpithel.LCM	-1.03571	0.00483762	-0.111111
225951_s_at.5	225951_s_at	1106	CHD2	chromodomain helicase DNA binding protein 2	15q26	ENSG00000173575	DKFZp781D1727	Homo_sapiens	TRUE	11	0	0	225951_s_at	ColonNormalEpithelCells.LCM	ColonMalignantEpithel.LCM	-0.421357	0.00223541	-0.111111
225077_at.1	225077_at	1106	CHD2	chromodomain helicase DNA binding protein 2	15q26	ENSG00000173575	DKFZp781D1727	Homo_sapiens	TRUE	11	11	0	225077_at	KidneyNormal	KidneyClearCellCa	0.25745	7.44849e-06	0.111111
225077_at.2	225077_at	1106	CHD2	chromodomain helicase DNA binding protein 2	15q26	ENSG00000173575	DKFZp781D1727	Homo_sapiens	TRUE	11	11	0	225077_at	KidneyNormal	KidneyRenalCellCa	0.277474	3.68583e-05	0.111111
225951_s_at.6	225951_s_at	1106	CHD2	chromodomain helicase DNA binding protein 2	15q26	ENSG00000173575	DKFZp781D1727	Homo_sapiens	TRUE	11	0	0	225951_s_at	KidneyNormal	KidneyWilmsTumor	0.896612	8.13532e-07	0.111111
226830_x_at.2	226830_x_at	1106	CHD2	chromodomain helicase DNA binding protein 2	15q26	ENSG00000173575	DKFZp781D1727	Homo_sapiens	TRUE	11	0	0	226830_x_at	KidneyNormal	KidneyWilmsTumor	1.1594	0.00443751	0.111111
225077_at.3	225077_at	1106	CHD2	chromodomain helicase DNA binding protein 2	15q26	ENSG00000173575	DKFZp781D1727	Homo_sapiens	TRUE	11	11	0	225077_at	KidneyNormal	KidneyWilmsTumor	0.521973	7.2021e-07	0.111111
228999_at.3	228999_at	1106	CHD2	chromodomain helicase DNA binding protein 2	15q26	ENSG00000173575	DKFZp781D1727	Homo_sapiens	TRUE	11	0	0	228999_at	KidneyNormal	KidneyWilmsTumor	1.80363	1.0915e-06	0.111111
225951_s_at.7	225951_s_at	1106	CHD2	chromodomain helicase DNA binding protein 2	15q26	ENSG00000173575	DKFZp781D1727	Homo_sapiens	TRUE	11	0	0	225951_s_at	LungNormal	LungAdenoCa	-0.252121	0.00338866	-0.111111
228999_at.4	228999_at	1106	CHD2	chromodomain helicase DNA binding protein 2	15q26	ENSG00000173575	DKFZp781D1727	Homo_sapiens	TRUE	11	0	0	228999_at	LungNormal	LungAdenoCa	0.408122	0.00432673	0.111111
225951_s_at.8	225951_s_at	1106	CHD2	chromodomain helicase DNA binding protein 2	15q26	ENSG00000173575	DKFZp781D1727	Homo_sapiens	TRUE	11	0	0	225951_s_at	LungNormal	LungAdenosquamousCa_PV	-0.57668	0.00525869	-0.111111
226830_x_at.3	226830_x_at	1106	CHD2	chromodomain helicase DNA binding protein 2	15q26	ENSG00000173575	DKFZp781D1727	Homo_sapiens	TRUE	11	0	0	226830_x_at	LungNormal	LungLargeCellCa	-1.05719	0.00170294	-0.111111
225951_s_at.9	225951_s_at	1106	CHD2	chromodomain helicase DNA binding protein 2	15q26	ENSG00000173575	DKFZp781D1727	Homo_sapiens	TRUE	11	0	0	225951_s_at	LungNormal	LungSquamCellCa	-0.308889	0.000249751	-0.111111
226830_x_at.4	226830_x_at	1106	CHD2	chromodomain helicase DNA binding protein 2	15q26	ENSG00000173575	DKFZp781D1727	Homo_sapiens	TRUE	11	0	0	226830_x_at	LungNormal	LungSquamCellCa	-0.609384	0.00713987	-0.111111
243751_at	243751_at	1106	CHD2	chromodomain helicase DNA binding protein 2	15q26	ENSG00000173575	DKFZp781D1727	Homo_sapiens	TRUE	11	0	0	243751_at	LungNormalEpithel.LCM	LungAdenoEpithel.LCM	1.20905	0.00904046	0.111111
225951_s_at.10	225951_s_at	1106	CHD2	chromodomain helicase DNA binding protein 2	15q26	ENSG00000173575	DKFZp781D1727	Homo_sapiens	TRUE	11	0	0	225951_s_at	LymphNodeNormal	LymphNodeAdenoCaMet	-0.435236	0.00337819	-0.111111
225951_s_at.11	225951_s_at	1106	CHD2	chromodomain helicase DNA binding protein 2	15q26	ENSG00000173575	DKFZp781D1727	Homo_sapiens	TRUE	11	0	0	225951_s_at	LymphNodeNormal	LymphNodeInfDuctMet	-0.541059	0.000405002	-0.111111
225951_s_at.12	225951_s_at	1106	CHD2	chromodomain helicase DNA binding protein 2	15q26	ENSG00000173575	DKFZp781D1727	Homo_sapiens	TRUE	11	0	0	225951_s_at	LymphNodeNormal	LymphNodeMaligMelanoMet	-0.734926	0.00264656	-0.111111
225077_at.4	225077_at	1106	CHD2	chromodomain helicase DNA binding protein 2	15q26	ENSG00000173575	DKFZp781D1727	Homo_sapiens	TRUE	11	11	0	225077_at	LymphNodeNormal	LymphNodeMaligMelanoMet	-0.577554	0.00386862	-0.111111
228999_at.5	228999_at	1106	CHD2	chromodomain helicase DNA binding protein 2	15q26	ENSG00000173575	DKFZp781D1727	Homo_sapiens	TRUE	11	0	0	228999_at	LymphNodeNormal	LymphNodeMaligMelanoMet	-1.11596	0.000243916	-0.111111
225077_at.5	225077_at	1106	CHD2	chromodomain helicase DNA binding protein 2	15q26	ENSG00000173575	DKFZp781D1727	Homo_sapiens	TRUE	11	11	0	225077_at	LymphNodeNormal	LymphNodeSquamCellCaMet	-0.617269	0.00500663	-0.111111
225951_s_at.13	225951_s_at	1106	CHD2	chromodomain helicase DNA binding protein 2	15q26	ENSG00000173575	DKFZp781D1727	Homo_sapiens	TRUE	11	0	0	225951_s_at	LymphocyteNormal	AllFollicularLymphoma	-0.392424	1.82478e-06	-0.111111
226830_x_at.5	226830_x_at	1106	CHD2	chromodomain helicase DNA binding protein 2	15q26	ENSG00000173575	DKFZp781D1727	Homo_sapiens	TRUE	11	0	0	226830_x_at	LymphocyteNormal	AllFollicularLymphoma	-1.0906	6.6763e-06	-0.111111
225077_at.6	225077_at	1106	CHD2	chromodomain helicase DNA binding protein 2	15q26	ENSG00000173575	DKFZp781D1727	Homo_sapiens	TRUE	11	11	0	225077_at	LymphocyteNormal	AllFollicularLymphoma	-0.176302	0.00763629	-0.111111
244443_at.1	244443_at	1106	CHD2	chromodomain helicase DNA binding protein 2	15q26	ENSG00000173575	DKFZp781D1727	Homo_sapiens	TRUE	11	0	0	244443_at	LymphocyteNormal	AllLargeBCellLymphoma	-0.459375	0.00784547	-0.111111
225951_s_at.14	225951_s_at	1106	CHD2	chromodomain helicase DNA binding protein 2	15q26	ENSG00000173575	DKFZp781D1727	Homo_sapiens	TRUE	11	0	0	225951_s_at	LymphocyteNormal	AllLargeBCellLymphoma	-0.628905	2.81621e-11	-0.111111
226830_x_at.6	226830_x_at	1106	CHD2	chromodomain helicase DNA binding protein 2	15q26	ENSG00000173575	DKFZp781D1727	Homo_sapiens	TRUE	11	0	0	226830_x_at	LymphocyteNormal	AllLargeBCellLymphoma	-1.01227	5.93654e-08	-0.111111
243751_at.1	243751_at	1106	CHD2	chromodomain helicase DNA binding protein 2	15q26	ENSG00000173575	DKFZp781D1727	Homo_sapiens	TRUE	11	0	0	243751_at	LymphocyteNormal	AllLargeBCellLymphoma	-0.505936	0.000758827	-0.111111
230156_x_at.2	230156_x_at	1106	CHD2	chromodomain helicase DNA binding protein 2	15q26	ENSG00000173575	DKFZp781D1727	Homo_sapiens	TRUE	11	0	0	230156_x_at	LymphocyteNormal	AllLargeBCellLymphoma	-0.535314	0.00145329	-0.111111
225077_at.7	225077_at	1106	CHD2	chromodomain helicase DNA binding protein 2	15q26	ENSG00000173575	DKFZp781D1727	Homo_sapiens	TRUE	11	11	0	225077_at	LymphocyteNormal	AllLargeBCellLymphoma	-0.601229	3.95434e-15	-0.111111
243134_at	243134_at	1106	CHD2	chromodomain helicase DNA binding protein 2	15q26	ENSG00000173575	DKFZp781D1727	Homo_sapiens	TRUE	11	0	0	243134_at	LymphocyteNormal	AllLargeBCellLymphoma	-0.768289	3.76116e-05	-0.111111
228999_at.6	228999_at	1106	CHD2	chromodomain helicase DNA binding protein 2	15q26	ENSG00000173575	DKFZp781D1727	Homo_sapiens	TRUE	11	0	0	228999_at	LymphocyteNormal	AllLargeBCellLymphoma	-0.743471	2.53157e-07	-0.111111
228999_at.7	228999_at	1106	CHD2	chromodomain helicase DNA binding protein 2	15q26	ENSG00000173575	DKFZp781D1727	Homo_sapiens	TRUE	11	0	0	228999_at	LymphocyteNormal	AllMantleCellLymphoma	1.34624	4.27498e-08	0.111111
244443_at.2	244443_at	1106	CHD2	chromodomain helicase DNA binding protein 2	15q26	ENSG00000173575	DKFZp781D1727	Homo_sapiens	TRUE	11	0	0	244443_at	LymphocyteNormal	AllMycosisFungoides	-0.996235	8.34289e-05	-0.111111
225951_s_at.15	225951_s_at	1106	CHD2	chromodomain helicase DNA binding protein 2	15q26	ENSG00000173575	DKFZp781D1727	Homo_sapiens	TRUE	11	0	0	225951_s_at	LymphocyteNormal	AllMycosisFungoides	-0.478414	0.000193888	-0.111111
243751_at.2	243751_at	1106	CHD2	chromodomain helicase DNA binding protein 2	15q26	ENSG00000173575	DKFZp781D1727	Homo_sapiens	TRUE	11	0	0	243751_at	LymphocyteNormal	AllMycosisFungoides	-1.02301	9.01603e-06	-0.111111
225077_at.8	225077_at	1106	CHD2	chromodomain helicase DNA binding protein 2	15q26	ENSG00000173575	DKFZp781D1727	Homo_sapiens	TRUE	11	11	0	225077_at	LymphocyteNormal	AllMycosisFungoides	-0.407849	2.37536e-05	-0.111111
228999_at.8	228999_at	1106	CHD2	chromodomain helicase DNA binding protein 2	15q26	ENSG00000173575	DKFZp781D1727	Homo_sapiens	TRUE	11	0	0	228999_at	LymphocyteNormal	AllMycosisFungoides	-1.0791	0.000205457	-0.111111
226830_x_at.7	226830_x_at	1106	CHD2	chromodomain helicase DNA binding protein 2	15q26	ENSG00000173575	DKFZp781D1727	Homo_sapiens	TRUE	11	0	0	226830_x_at	OvaryNormal	OvaryCa	-1.06642	0.00856974	-0.111111
225077_at.9	225077_at	1106	CHD2	chromodomain helicase DNA binding protein 2	15q26	ENSG00000173575	DKFZp781D1727	Homo_sapiens	TRUE	11	11	0	225077_at	OvaryNormal	OvaryCa	-0.399945	0.00169716	-0.111111
230156_x_at.3	230156_x_at	1106	CHD2	chromodomain helicase DNA binding protein 2	15q26	ENSG00000173575	DKFZp781D1727	Homo_sapiens	TRUE	11	0	0	230156_x_at	PancreasNormal	PancreasAdenoCa	-0.776263	6.16655e-05	-0.111111
228999_at.9	228999_at	1106	CHD2	chromodomain helicase DNA binding protein 2	15q26	ENSG00000173575	DKFZp781D1727	Homo_sapiens	TRUE	11	0	0	228999_at	PancreasNormal	PancreasIsletCellCa	0.926036	0.00126899	0.111111
230156_x_at.4	230156_x_at	1106	CHD2	chromodomain helicase DNA binding protein 2	15q26	ENSG00000173575	DKFZp781D1727	Homo_sapiens	TRUE	11	0	0	230156_x_at	ProstateNormal	ProstateAdenoCa	-0.421797	0.00296338	-0.111111
243134_at.1	243134_at	1106	CHD2	chromodomain helicase DNA binding protein 2	15q26	ENSG00000173575	DKFZp781D1727	Homo_sapiens	TRUE	11	0	0	243134_at	ProstateNormal	ProstateAdenoCa	0.482946	0.0042863	0.111111
243751_at.3	243751_at	1106	CHD2	chromodomain helicase DNA binding protein 2	15q26	ENSG00000173575	DKFZp781D1727	Homo_sapiens	TRUE	11	0	0	243751_at	ProstateNormalEpithel.LCM	ProstateMalignantEpithel.LCM	-0.874185	5.2395e-05	-0.111111
225077_at.10	225077_at	1106	CHD2	chromodomain helicase DNA binding protein 2	15q26	ENSG00000173575	DKFZp781D1727	Homo_sapiens	TRUE	11	11	0	225077_at	SoftTissNormal	SoftTissOsteosarcoma	0.235627	0.00561783	0.111111
225077_at.11	225077_at	1106	CHD2	chromodomain helicase DNA binding protein 2	15q26	ENSG00000173575	DKFZp781D1727	Homo_sapiens	TRUE	11	11	0	225077_at	SoftTissNormal	SoftTissueNormalMalign	0.231941	0.000141183	0.111111
203461_at	203461_at	1106	CHD2	chromodomain helicase DNA binding protein 2	15q26	ENSG00000173575	DKFZp781D1727	Homo_sapiens	TRUE	11	0	0	203461_at	SpinalCordNormal	BrainGlioblastMultiform	-1.14704	0.00587317	-0.111111
225077_at.12	225077_at	1106	CHD2	chromodomain helicase DNA binding protein 2	15q26	ENSG00000173575	DKFZp781D1727	Homo_sapiens	TRUE	11	11	0	225077_at	SpinalCordNormal	BrainGlioblastMultiform	0.463744	0.00187406	0.111111
203461_at.1	203461_at	1106	CHD2	chromodomain helicase DNA binding protein 2	15q26	ENSG00000173575	DKFZp781D1727	Homo_sapiens	TRUE	11	0	0	203461_at	SpleenNormal	AllFollicularLymphoma	0.872381	0.000244642	0.111111
244443_at.3	244443_at	1106	CHD2	chromodomain helicase DNA binding protein 2	15q26	ENSG00000173575	DKFZp781D1727	Homo_sapiens	TRUE	11	0	0	244443_at	SpleenNormal	AllFollicularLymphoma	0.796411	0.00204544	0.111111
225951_s_at.16	225951_s_at	1106	CHD2	chromodomain helicase DNA binding protein 2	15q26	ENSG00000173575	DKFZp781D1727	Homo_sapiens	TRUE	11	0	0	225951_s_at	SpleenNormal	AllFollicularLymphoma	-0.278584	0.00102677	-0.111111
226830_x_at.8	226830_x_at	1106	CHD2	chromodomain helicase DNA binding protein 2	15q26	ENSG00000173575	DKFZp781D1727	Homo_sapiens	TRUE	11	0	0	226830_x_at	SpleenNormal	AllFollicularLymphoma	-0.950566	0.00145138	-0.111111
243751_at.4	243751_at	1106	CHD2	chromodomain helicase DNA binding protein 2	15q26	ENSG00000173575	DKFZp781D1727	Homo_sapiens	TRUE	11	0	0	243751_at	SpleenNormal	AllFollicularLymphoma	0.875812	0.00108809	0.111111
203461_at.2	203461_at	1106	CHD2	chromodomain helicase DNA binding protein 2	15q26	ENSG00000173575	DKFZp781D1727	Homo_sapiens	TRUE	11	0	0	203461_at	SpleenNormal	AllLargeBCellLymphoma	0.846549	0.000304268	0.111111
244443_at.4	244443_at	1106	CHD2	chromodomain helicase DNA binding protein 2	15q26	ENSG00000173575	DKFZp781D1727	Homo_sapiens	TRUE	11	0	0	244443_at	SpleenNormal	AllLargeBCellLymphoma	0.702469	0.0046498	0.111111
225951_s_at.17	225951_s_at	1106	CHD2	chromodomain helicase DNA binding protein 2	15q26	ENSG00000173575	DKFZp781D1727	Homo_sapiens	TRUE	11	0	0	225951_s_at	SpleenNormal	AllLargeBCellLymphoma	-0.515065	8.29356e-08	-0.111111
226830_x_at.9	226830_x_at	1106	CHD2	chromodomain helicase DNA binding protein 2	15q26	ENSG00000173575	DKFZp781D1727	Homo_sapiens	TRUE	11	0	0	226830_x_at	SpleenNormal	AllLargeBCellLymphoma	-0.872231	0.000933802	-0.111111
225077_at.13	225077_at	1106	CHD2	chromodomain helicase DNA binding protein 2	15q26	ENSG00000173575	DKFZp781D1727	Homo_sapiens	TRUE	11	11	0	225077_at	SpleenNormal	AllLargeBCellLymphoma	-0.450693	5.53366e-08	-0.111111
244443_at.5	244443_at	1106	CHD2	chromodomain helicase DNA binding protein 2	15q26	ENSG00000173575	DKFZp781D1727	Homo_sapiens	TRUE	11	0	0	244443_at	SpleenNormal	AllMantleCellLymphoma	1.64754	3.94052e-06	0.111111
225951_s_at.18	225951_s_at	1106	CHD2	chromodomain helicase DNA binding protein 2	15q26	ENSG00000173575	DKFZp781D1727	Homo_sapiens	TRUE	11	0	0	225951_s_at	SpleenNormal	AllMantleCellLymphoma	0.446244	0.0081183	0.111111
243751_at.5	243751_at	1106	CHD2	chromodomain helicase DNA binding protein 2	15q26	ENSG00000173575	DKFZp781D1727	Homo_sapiens	TRUE	11	0	0	243751_at	SpleenNormal	AllMantleCellLymphoma	1.07714	0.000463342	0.111111
243134_at.2	243134_at	1106	CHD2	chromodomain helicase DNA binding protein 2	15q26	ENSG00000173575	DKFZp781D1727	Homo_sapiens	TRUE	11	0	0	243134_at	SpleenNormal	AllMantleCellLymphoma	1.1276	2.08919e-05	0.111111
228999_at.10	228999_at	1106	CHD2	chromodomain helicase DNA binding protein 2	15q26	ENSG00000173575	DKFZp781D1727	Homo_sapiens	TRUE	11	0	0	228999_at	SpleenNormal	AllMantleCellLymphoma	1.63065	5.78874e-10	0.111111
244443_at.6	244443_at	1106	CHD2	chromodomain helicase DNA binding protein 2	15q26	ENSG00000173575	DKFZp781D1727	Homo_sapiens	TRUE	11	0	0	244443_at	StomachNormal	StomachAdenoCa	0.896095	5.4624e-05	0.111111
225077_at.14	225077_at	1106	CHD2	chromodomain helicase DNA binding protein 2	15q26	ENSG00000173575	DKFZp781D1727	Homo_sapiens	TRUE	11	11	0	225077_at	StomachNormal	StomachAdenoCa	0.208098	0.00180282	0.111111
243134_at.3	243134_at	1106	CHD2	chromodomain helicase DNA binding protein 2	15q26	ENSG00000173575	DKFZp781D1727	Homo_sapiens	TRUE	11	0	0	243134_at	StomachNormal	StomachAdenoCa	0.675902	0.00121219	0.111111
228999_at.11	228999_at	1106	CHD2	chromodomain helicase DNA binding protein 2	15q26	ENSG00000173575	DKFZp781D1727	Homo_sapiens	TRUE	11	0	0	228999_at	StomachNormal	StomachAdenoCa	0.501187	0.00350619	0.111111
244443_at.7	244443_at	1106	CHD2	chromodomain helicase DNA binding protein 2	15q26	ENSG00000173575	DKFZp781D1727	Homo_sapiens	TRUE	11	0	0	244443_at	ThymusNormal	AllMycosisFungoides	-0.963011	0.000117532	-0.111111
225951_s_at.19	225951_s_at	1106	CHD2	chromodomain helicase DNA binding protein 2	15q26	ENSG00000173575	DKFZp781D1727	Homo_sapiens	TRUE	11	0	0	225951_s_at	ThymusNormal	AllMycosisFungoides	-0.692719	1.56596e-06	-0.111111
243751_at.6	243751_at	1106	CHD2	chromodomain helicase DNA binding protein 2	15q26	ENSG00000173575	DKFZp781D1727	Homo_sapiens	TRUE	11	0	0	243751_at	ThymusNormal	AllMycosisFungoides	-0.732556	0.000947126	-0.111111
225077_at.15	225077_at	1106	CHD2	chromodomain helicase DNA binding protein 2	15q26	ENSG00000173575	DKFZp781D1727	Homo_sapiens	TRUE	11	11	0	225077_at	ThymusNormal	AllMycosisFungoides	-0.387226	4.71487e-05	-0.111111
228999_at.12	228999_at	1106	CHD2	chromodomain helicase DNA binding protein 2	15q26	ENSG00000173575	DKFZp781D1727	Homo_sapiens	TRUE	11	0	0	228999_at	ThymusNormal	AllMycosisFungoides	-1.70161	4.791e-07	-0.111111
204193_at	204193_at	1120	CHKB	choline kinase beta	22q13.33	ENSG00000205560	CHETK CHKL	Homo_sapiens	TRUE	11	11	1	204193_at	BreastGigantomastia	BreastInfDucCa	-0.429343	4.62517e-05	-1
204193_at.1	204193_at	1120	CHKB	choline kinase beta	22q13.33	ENSG00000205560	CHETK CHKL	Homo_sapiens	TRUE	11	11	1	204193_at	BreastNormal	BreastInfDucCa	-0.297858	1.15854e-07	-1
204193_at.2	204193_at	1120	CHKB	choline kinase beta	22q13.33	ENSG00000205560	CHETK CHKL	Homo_sapiens	TRUE	11	11	1	204193_at	BreastNormalCancerPatients	BreastInfDucCa	-0.236144	0.00034579	-1
204193_at.3	204193_at	1120	CHKB	choline kinase beta	22q13.33	ENSG00000205560	CHETK CHKL	Homo_sapiens	TRUE	11	11	1	204193_at	ColonNormal	ColonAdenoCa	-0.365647	2.65117e-07	-1
204193_at.4	204193_at	1120	CHKB	choline kinase beta	22q13.33	ENSG00000205560	CHETK CHKL	Homo_sapiens	TRUE	11	11	1	204193_at	ColonNormalEpithelCells.LCM	ColonMalignantEpithel.LCM	-1.44524	5.83135e-05	-1
204193_at.5	204193_at	1120	CHKB	choline kinase beta	22q13.33	ENSG00000205560	CHETK CHKL	Homo_sapiens	TRUE	11	11	1	204193_at	LungNormal	LungAdenoCa	-0.261623	0.000758571	-1
204193_at.6	204193_at	1120	CHKB	choline kinase beta	22q13.33	ENSG00000205560	CHETK CHKL	Homo_sapiens	TRUE	11	11	1	204193_at	LungNormal	LungSquamCellCa	-0.277801	0.00056817	-1
204193_at.7	204193_at	1120	CHKB	choline kinase beta	22q13.33	ENSG00000205560	CHETK CHKL	Homo_sapiens	TRUE	11	11	1	204193_at	LymphNodeNormal	LymphNodeAdenoCaMet	-0.693597	0.00107628	-1
204193_at.8	204193_at	1120	CHKB	choline kinase beta	22q13.33	ENSG00000205560	CHETK CHKL	Homo_sapiens	TRUE	11	11	1	204193_at	LymphNodeNormal	LymphNodeInfDuctMet	-0.725377	0.00111706	-1
204193_at.9	204193_at	1120	CHKB	choline kinase beta	22q13.33	ENSG00000205560	CHETK CHKL	Homo_sapiens	TRUE	11	11	1	204193_at	LymphNodeNormal	LymphNodeNonHodgkinDisease	-0.387536	0.0035455	-1
204193_at.10	204193_at	1120	CHKB	choline kinase beta	22q13.33	ENSG00000205560	CHETK CHKL	Homo_sapiens	TRUE	11	11	1	204193_at	LymphocyteNormal	AllFollicularLymphoma	-0.228885	0.0025938	-1
204193_at.11	204193_at	1120	CHKB	choline kinase beta	22q13.33	ENSG00000205560	CHETK CHKL	Homo_sapiens	TRUE	11	11	1	204193_at	LymphocyteNormal	AllLargeBCellLymphoma	-0.832736	3.95276e-15	-1
204193_at.12	204193_at	1120	CHKB	choline kinase beta	22q13.33	ENSG00000205560	CHETK CHKL	Homo_sapiens	TRUE	11	11	1	204193_at	PancreasNormal	PancreasAdenoCa	0.555582	2.4619e-05	1
204193_at.13	204193_at	1120	CHKB	choline kinase beta	22q13.33	ENSG00000205560	CHETK CHKL	Homo_sapiens	TRUE	11	11	1	204193_at	ProstateNormal	ProstateAdenoCa	-0.307407	1.54647e-05	-1
204193_at.14	204193_at	1120	CHKB	choline kinase beta	22q13.33	ENSG00000205560	CHETK CHKL	Homo_sapiens	TRUE	11	11	1	204193_at	ProstateNormalEpithel.LCM	ProstateMalignantEpithel.LCM	-1.26049	0.0045344	-1
204193_at.15	204193_at	1120	CHKB	choline kinase beta	22q13.33	ENSG00000205560	CHETK CHKL	Homo_sapiens	TRUE	11	11	1	204193_at	SoftTissNormal	SoftTissMaligFibrousHistiocyt	-0.448658	0.00111723	-1
204193_at.16	204193_at	1120	CHKB	choline kinase beta	22q13.33	ENSG00000205560	CHETK CHKL	Homo_sapiens	TRUE	11	11	1	204193_at	SoftTissNormal	SoftTissOsteosarcoma	-0.655827	0.00253441	-1
204193_at.17	204193_at	1120	CHKB	choline kinase beta	22q13.33	ENSG00000205560	CHETK CHKL	Homo_sapiens	TRUE	11	11	1	204193_at	SpleenNormal	AllFollicularLymphoma	-0.310635	0.00194641	-1
204193_at.18	204193_at	1120	CHKB	choline kinase beta	22q13.33	ENSG00000205560	CHETK CHKL	Homo_sapiens	TRUE	11	11	1	204193_at	SpleenNormal	AllLargeBCellLymphoma	-0.914486	5.24696e-13	-1
200613_at	200613_at	1173	AP2M1	adaptor-related protein complex 2, mu 1 subunit	3q28	ENSG00000161203	AP50 CLAPM1	Homo_sapiens	TRUE	11	10	0	200613_at	BreastNormal	BreastInfDucCa	0.284203	5.44758e-05	1
200613_at.1	200613_at	1173	AP2M1	adaptor-related protein complex 2, mu 1 subunit	3q28	ENSG00000161203	AP50 CLAPM1	Homo_sapiens	TRUE	11	10	0	200613_at	BreastNormalCancerPatients	BreastInfDucCa	0.245682	0.000447103	1
200613_at.2	200613_at	1173	AP2M1	adaptor-related protein complex 2, mu 1 subunit	3q28	ENSG00000161203	AP50 CLAPM1	Homo_sapiens	TRUE	11	10	0	200613_at	BreastNormalEpithel.LCM	BreastMalignantEpithel.LCM	0.933156	0.00911763	1
200613_at.3	200613_at	1173	AP2M1	adaptor-related protein complex 2, mu 1 subunit	3q28	ENSG00000161203	AP50 CLAPM1	Homo_sapiens	TRUE	11	10	0	200613_at	KidneyNormal	KidneyClearCellCa	0.349681	7.82312e-06	1
200613_at.4	200613_at	1173	AP2M1	adaptor-related protein complex 2, mu 1 subunit	3q28	ENSG00000161203	AP50 CLAPM1	Homo_sapiens	TRUE	11	10	0	200613_at	KidneyNormal	KidneyRenalCellCa	0.408465	0.000483502	1
200613_at.5	200613_at	1173	AP2M1	adaptor-related protein complex 2, mu 1 subunit	3q28	ENSG00000161203	AP50 CLAPM1	Homo_sapiens	TRUE	11	10	0	200613_at	LungNormal	LungSquamCellCa	0.898768	1.41511e-15	1
200613_at.6	200613_at	1173	AP2M1	adaptor-related protein complex 2, mu 1 subunit	3q28	ENSG00000161203	AP50 CLAPM1	Homo_sapiens	TRUE	11	10	0	200613_at	LungNormalEpithel.LCM	LungSCCEpithel.LCM	1.57805	0.00919233	1
200613_at.7	200613_at	1173	AP2M1	adaptor-related protein complex 2, mu 1 subunit	3q28	ENSG00000161203	AP50 CLAPM1	Homo_sapiens	TRUE	11	10	0	200613_at	LymphNodeNormal	LymphNodeSquamCellCaMet	0.794855	0.000964061	1
200613_at.8	200613_at	1173	AP2M1	adaptor-related protein complex 2, mu 1 subunit	3q28	ENSG00000161203	AP50 CLAPM1	Homo_sapiens	TRUE	11	10	0	200613_at	PancreasNormal	PancreasAdenoCa	1.03374	7.69959e-18	1
200613_at.9	200613_at	1173	AP2M1	adaptor-related protein complex 2, mu 1 subunit	3q28	ENSG00000161203	AP50 CLAPM1	Homo_sapiens	TRUE	11	10	0	200613_at	PancreasNormal	PancreasIsletCellCa	0.791345	0.00136733	1
200613_at.10	200613_at	1173	AP2M1	adaptor-related protein complex 2, mu 1 subunit	3q28	ENSG00000161203	AP50 CLAPM1	Homo_sapiens	TRUE	11	10	0	200613_at	SkinNormal	MelanocytesMaligMelanoma	0.575021	0.00311191	1
200613_at.11	200613_at	1173	AP2M1	adaptor-related protein complex 2, mu 1 subunit	3q28	ENSG00000161203	AP50 CLAPM1	Homo_sapiens	TRUE	11	10	0	200613_at	SoftTissNormal	SoftTissMaligFibrousHistiocyt	0.707805	7.06848e-06	1
200613_at.12	200613_at	1173	AP2M1	adaptor-related protein complex 2, mu 1 subunit	3q28	ENSG00000161203	AP50 CLAPM1	Homo_sapiens	TRUE	11	10	0	200613_at	SoftTissNormal	SoftTissOsteosarcoma	0.582577	0.00119789	1
200613_at.13	200613_at	1173	AP2M1	adaptor-related protein complex 2, mu 1 subunit	3q28	ENSG00000161203	AP50 CLAPM1	Homo_sapiens	TRUE	11	10	0	200613_at	SoftTissNormal	SoftTissSarcoma	0.746325	4.10898e-06	1
200613_at.14	200613_at	1173	AP2M1	adaptor-related protein complex 2, mu 1 subunit	3q28	ENSG00000161203	AP50 CLAPM1	Homo_sapiens	TRUE	11	10	0	200613_at	SpinalCordNormal	BrainGlioblastMultiform	1.01121	1.30094e-06	1
200613_at.15	200613_at	1173	AP2M1	adaptor-related protein complex 2, mu 1 subunit	3q28	ENSG00000161203	AP50 CLAPM1	Homo_sapiens	TRUE	11	10	0	200613_at	StomachNormal	StomachAdenoCa	0.60668	6.35471e-08	1
209143_s_at	209143_s_at	1207	CLNS1A	chloride channel, nucleotide-sensitive, 1A	11q13.5-q14	ENSG00000074201	CLCI CLNS1B ICln	Homo_sapiens	TRUE	11	11	2	209143_s_at	BladderNormal	BladderTransCellCa	0.662075	0.00151976	0.333333
209143_s_at.1	209143_s_at	1207	CLNS1A	chloride channel, nucleotide-sensitive, 1A	11q13.5-q14	ENSG00000074201	CLCI CLNS1B ICln	Homo_sapiens	TRUE	11	11	2	209143_s_at	CerebellumNormal	BrainGlioblastMultiform	0.818647	1.14418e-07	0.333333
209143_s_at.2	209143_s_at	1207	CLNS1A	chloride channel, nucleotide-sensitive, 1A	11q13.5-q14	ENSG00000074201	CLCI CLNS1B ICln	Homo_sapiens	TRUE	11	11	2	209143_s_at	ColonNormal	ColonAdenoCa	0.479213	1.52871e-14	0.333333
209143_s_at.3	209143_s_at	1207	CLNS1A	chloride channel, nucleotide-sensitive, 1A	11q13.5-q14	ENSG00000074201	CLCI CLNS1B ICln	Homo_sapiens	TRUE	11	11	2	209143_s_at	ColonNormalEpithelCells.LCM	ColonMalignantEpithel.LCM	1.24737	2.5389e-06	0.333333
236586_at	236586_at	1207	CLNS1A	chloride channel, nucleotide-sensitive, 1A	11q13.5-q14	ENSG00000074201	CLCI CLNS1B ICln	Homo_sapiens	TRUE	11	0	0	236586_at	ColonNormalEpithelCells.LCM	ColonMalignantEpithel.LCM	-0.904705	0.00579499	-0.333333
236586_at.1	236586_at	1207	CLNS1A	chloride channel, nucleotide-sensitive, 1A	11q13.5-q14	ENSG00000074201	CLCI CLNS1B ICln	Homo_sapiens	TRUE	11	0	0	236586_at	KidneyNormal	KidneyClearCellCa	-1.12553	5.76429e-07	-0.333333
242492_at	242492_at	1207	CLNS1A	chloride channel, nucleotide-sensitive, 1A	11q13.5-q14	ENSG00000074201	CLCI CLNS1B ICln	Homo_sapiens	TRUE	11	0	0	242492_at	KidneyNormal	KidneyClearCellCa	0.534645	0.00881238	0.333333
236586_at.2	236586_at	1207	CLNS1A	chloride channel, nucleotide-sensitive, 1A	11q13.5-q14	ENSG00000074201	CLCI CLNS1B ICln	Homo_sapiens	TRUE	11	0	0	236586_at	KidneyNormal	KidneyRenalCellCa	-0.980566	0.000560014	-0.333333
209143_s_at.4	209143_s_at	1207	CLNS1A	chloride channel, nucleotide-sensitive, 1A	11q13.5-q14	ENSG00000074201	CLCI CLNS1B ICln	Homo_sapiens	TRUE	11	11	2	209143_s_at	KidneyNormal	KidneyWilmsTumor	1.1021	3.48345e-06	0.333333
236586_at.3	236586_at	1207	CLNS1A	chloride channel, nucleotide-sensitive, 1A	11q13.5-q14	ENSG00000074201	CLCI CLNS1B ICln	Homo_sapiens	TRUE	11	0	0	236586_at	KidneyNormal	KidneyWilmsTumor	-1.35504	0.00304187	-0.333333
209143_s_at.5	209143_s_at	1207	CLNS1A	chloride channel, nucleotide-sensitive, 1A	11q13.5-q14	ENSG00000074201	CLCI CLNS1B ICln	Homo_sapiens	TRUE	11	11	2	209143_s_at	LiverNormal	LiverHepatoCellCa	0.380338	0.00187312	0.333333
209143_s_at.6	209143_s_at	1207	CLNS1A	chloride channel, nucleotide-sensitive, 1A	11q13.5-q14	ENSG00000074201	CLCI CLNS1B ICln	Homo_sapiens	TRUE	11	11	2	209143_s_at	LungNormal	LungAdenoCa	0.516611	6.1791e-09	0.333333
242492_at.1	242492_at	1207	CLNS1A	chloride channel, nucleotide-sensitive, 1A	11q13.5-q14	ENSG00000074201	CLCI CLNS1B ICln	Homo_sapiens	TRUE	11	0	0	242492_at	LungNormal	LungAdenoCa	0.664344	0.000361699	0.333333
209143_s_at.7	209143_s_at	1207	CLNS1A	chloride channel, nucleotide-sensitive, 1A	11q13.5-q14	ENSG00000074201	CLCI CLNS1B ICln	Homo_sapiens	TRUE	11	11	2	209143_s_at	LungNormal	LungAdenosquamousCa_PV	0.506398	0.0064155	0.333333
242492_at.2	242492_at	1207	CLNS1A	chloride channel, nucleotide-sensitive, 1A	11q13.5-q14	ENSG00000074201	CLCI CLNS1B ICln	Homo_sapiens	TRUE	11	0	0	242492_at	LungNormal	LungSmallCellLungCa	1.53369	0.00547706	0.333333
209143_s_at.8	209143_s_at	1207	CLNS1A	chloride channel, nucleotide-sensitive, 1A	11q13.5-q14	ENSG00000074201	CLCI CLNS1B ICln	Homo_sapiens	TRUE	11	11	2	209143_s_at	LungNormal	LungSquamCellCa	0.615229	1.98073e-11	0.333333
242492_at.3	242492_at	1207	CLNS1A	chloride channel, nucleotide-sensitive, 1A	11q13.5-q14	ENSG00000074201	CLCI CLNS1B ICln	Homo_sapiens	TRUE	11	0	0	242492_at	LungNormal	LungSquamCellCa	0.569148	0.000613989	0.333333
242492_at.4	242492_at	1207	CLNS1A	chloride channel, nucleotide-sensitive, 1A	11q13.5-q14	ENSG00000074201	CLCI CLNS1B ICln	Homo_sapiens	TRUE	11	0	0	242492_at	LungNormalEpithel.LCM	LungAdenoEpithel.LCM	0.913698	0.00132348	0.333333
209143_s_at.9	209143_s_at	1207	CLNS1A	chloride channel, nucleotide-sensitive, 1A	11q13.5-q14	ENSG00000074201	CLCI CLNS1B ICln	Homo_sapiens	TRUE	11	11	2	209143_s_at	LungNormalEpithel.LCM	LungMalignantEpithel.LCM	0.683471	0.00243098	0.333333
242492_at.5	242492_at	1207	CLNS1A	chloride channel, nucleotide-sensitive, 1A	11q13.5-q14	ENSG00000074201	CLCI CLNS1B ICln	Homo_sapiens	TRUE	11	0	0	242492_at	LungNormalEpithel.LCM	LungMalignantEpithel.LCM	0.836511	0.000923596	0.333333
209143_s_at.10	209143_s_at	1207	CLNS1A	chloride channel, nucleotide-sensitive, 1A	11q13.5-q14	ENSG00000074201	CLCI CLNS1B ICln	Homo_sapiens	TRUE	11	11	2	209143_s_at	LymphNodeNormal	LymphNodeNonHodgkinDisease	0.328407	0.00194425	0.333333
209143_s_at.11	209143_s_at	1207	CLNS1A	chloride channel, nucleotide-sensitive, 1A	11q13.5-q14	ENSG00000074201	CLCI CLNS1B ICln	Homo_sapiens	TRUE	11	11	2	209143_s_at	LymphocyteNormal	AllFollicularLymphoma	-0.260689	5.57246e-05	-0.333333
242492_at.6	242492_at	1207	CLNS1A	chloride channel, nucleotide-sensitive, 1A	11q13.5-q14	ENSG00000074201	CLCI CLNS1B ICln	Homo_sapiens	TRUE	11	0	0	242492_at	LymphocyteNormal	AllFollicularLymphoma	-0.487995	0.00135392	-0.333333
242492_at.7	242492_at	1207	CLNS1A	chloride channel, nucleotide-sensitive, 1A	11q13.5-q14	ENSG00000074201	CLCI CLNS1B ICln	Homo_sapiens	TRUE	11	0	0	242492_at	LymphocyteNormal	AllLargeBCellLymphoma	-1.01963	3.57107e-10	-0.333333
242492_at.8	242492_at	1207	CLNS1A	chloride channel, nucleotide-sensitive, 1A	11q13.5-q14	ENSG00000074201	CLCI CLNS1B ICln	Homo_sapiens	TRUE	11	0	0	242492_at	LymphocyteNormal	AllMantleCellLymphoma	-0.846601	0.00278578	-0.333333
209143_s_at.12	209143_s_at	1207	CLNS1A	chloride channel, nucleotide-sensitive, 1A	11q13.5-q14	ENSG00000074201	CLCI CLNS1B ICln	Homo_sapiens	TRUE	11	11	2	209143_s_at	LymphocyteNormal	AllMycosisFungoides	-0.37337	0.00045963	-0.333333
209143_s_at.13	209143_s_at	1207	CLNS1A	chloride channel, nucleotide-sensitive, 1A	11q13.5-q14	ENSG00000074201	CLCI CLNS1B ICln	Homo_sapiens	TRUE	11	11	2	209143_s_at	PancreasNormal	PancreasAdenoCa	-0.260138	5.18377e-05	-0.333333
242492_at.9	242492_at	1207	CLNS1A	chloride channel, nucleotide-sensitive, 1A	11q13.5-q14	ENSG00000074201	CLCI CLNS1B ICln	Homo_sapiens	TRUE	11	0	0	242492_at	PancreasNormal	PancreasAdenoCa	-0.569743	0.000653294	-0.333333
209143_s_at.14	209143_s_at	1207	CLNS1A	chloride channel, nucleotide-sensitive, 1A	11q13.5-q14	ENSG00000074201	CLCI CLNS1B ICln	Homo_sapiens	TRUE	11	11	2	209143_s_at	ProstateNormal	ProstateAdenoCa	0.207534	0.00129201	0.333333
209143_s_at.15	209143_s_at	1207	CLNS1A	chloride channel, nucleotide-sensitive, 1A	11q13.5-q14	ENSG00000074201	CLCI CLNS1B ICln	Homo_sapiens	TRUE	11	11	2	209143_s_at	SkinNormal	MelanocytesMaligMelanoma	0.461434	0.00286177	0.333333
209143_s_at.16	209143_s_at	1207	CLNS1A	chloride channel, nucleotide-sensitive, 1A	11q13.5-q14	ENSG00000074201	CLCI CLNS1B ICln	Homo_sapiens	TRUE	11	11	2	209143_s_at	SoftTissNormal	SoftTissOsteosarcoma	0.89786	0.000138131	0.333333
209143_s_at.17	209143_s_at	1207	CLNS1A	chloride channel, nucleotide-sensitive, 1A	11q13.5-q14	ENSG00000074201	CLCI CLNS1B ICln	Homo_sapiens	TRUE	11	11	2	209143_s_at	SpleenNormal	AllFollicularLymphoma	0.271717	0.00112556	0.333333
209143_s_at.18	209143_s_at	1207	CLNS1A	chloride channel, nucleotide-sensitive, 1A	11q13.5-q14	ENSG00000074201	CLCI CLNS1B ICln	Homo_sapiens	TRUE	11	11	2	209143_s_at	SpleenNormal	AllLargeBCellLymphoma	0.62163	6.77453e-10	0.333333
209143_s_at.19	209143_s_at	1207	CLNS1A	chloride channel, nucleotide-sensitive, 1A	11q13.5-q14	ENSG00000074201	CLCI CLNS1B ICln	Homo_sapiens	TRUE	11	11	2	209143_s_at	SpleenNormal	AllMantleCellLymphoma	0.302389	0.00345308	0.333333
242492_at.10	242492_at	1207	CLNS1A	chloride channel, nucleotide-sensitive, 1A	11q13.5-q14	ENSG00000074201	CLCI CLNS1B ICln	Homo_sapiens	TRUE	11	0	0	242492_at	StomachNormal	StomachAdenoCa	0.729123	4.87064e-05	0.333333
209143_s_at.20	209143_s_at	1207	CLNS1A	chloride channel, nucleotide-sensitive, 1A	11q13.5-q14	ENSG00000074201	CLCI CLNS1B ICln	Homo_sapiens	TRUE	11	11	2	209143_s_at	ThymusNormal	AllMycosisFungoides	-0.383872	0.000405026	-0.333333
200614_at	200614_at	1213	CLTC	clathrin, heavy chain (Hc)	17q11-qter	ENSG00000141367	CHC17 CLH-17 CLTCL2 Hc KIAA0034	Homo_sapiens	TRUE	11	11	0	200614_at	BladderNormal	BladderTransCellCa	0.441734	0.000323468	0.333333
200614_at.1	200614_at	1213	CLTC	clathrin, heavy chain (Hc)	17q11-qter	ENSG00000141367	CHC17 CLH-17 CLTCL2 Hc KIAA0034	Homo_sapiens	TRUE	11	11	0	200614_at	BreastGigantomastia	BreastInfDucCa	0.526481	1.45182e-07	0.333333
200614_at.2	200614_at	1213	CLTC	clathrin, heavy chain (Hc)	17q11-qter	ENSG00000141367	CHC17 CLH-17 CLTCL2 Hc KIAA0034	Homo_sapiens	TRUE	11	11	0	200614_at	BreastNormal	BreastInfDucCa	0.457237	4.2473e-16	0.333333
200614_at.3	200614_at	1213	CLTC	clathrin, heavy chain (Hc)	17q11-qter	ENSG00000141367	CHC17 CLH-17 CLTCL2 Hc KIAA0034	Homo_sapiens	TRUE	11	11	0	200614_at	BreastNormalCancerPatients	BreastInfDucCa	0.457272	5.01353e-12	0.333333
200614_at.4	200614_at	1213	CLTC	clathrin, heavy chain (Hc)	17q11-qter	ENSG00000141367	CHC17 CLH-17 CLTCL2 Hc KIAA0034	Homo_sapiens	TRUE	11	11	0	200614_at	BreastNormalEpithel.LCM	BreastMalignantEpithel.LCM	1.1104	0.00779371	0.333333
200614_at.5	200614_at	1213	CLTC	clathrin, heavy chain (Hc)	17q11-qter	ENSG00000141367	CHC17 CLH-17 CLTCL2 Hc KIAA0034	Homo_sapiens	TRUE	11	11	0	200614_at	KidneyNormal	KidneyClearCellCa	-0.150567	0.00790654	-0.333333
200614_at.6	200614_at	1213	CLTC	clathrin, heavy chain (Hc)	17q11-qter	ENSG00000141367	CHC17 CLH-17 CLTCL2 Hc KIAA0034	Homo_sapiens	TRUE	11	11	0	200614_at	LungNormal	LungAdenoCa	0.3705	1.25408e-11	0.333333
200614_at.7	200614_at	1213	CLTC	clathrin, heavy chain (Hc)	17q11-qter	ENSG00000141367	CHC17 CLH-17 CLTCL2 Hc KIAA0034	Homo_sapiens	TRUE	11	11	0	200614_at	LungNormal	LungAdenosquamousCa_PV	0.570323	0.000851226	0.333333
200614_at.8	200614_at	1213	CLTC	clathrin, heavy chain (Hc)	17q11-qter	ENSG00000141367	CHC17 CLH-17 CLTCL2 Hc KIAA0034	Homo_sapiens	TRUE	11	11	0	200614_at	LungNormal	LungLargeCellCa	0.427005	0.00316173	0.333333
200614_at.9	200614_at	1213	CLTC	clathrin, heavy chain (Hc)	17q11-qter	ENSG00000141367	CHC17 CLH-17 CLTCL2 Hc KIAA0034	Homo_sapiens	TRUE	11	11	0	200614_at	LungNormal	LungSquamCellCa	0.319653	9.15434e-09	0.333333
200614_at.10	200614_at	1213	CLTC	clathrin, heavy chain (Hc)	17q11-qter	ENSG00000141367	CHC17 CLH-17 CLTCL2 Hc KIAA0034	Homo_sapiens	TRUE	11	11	0	200614_at	LymphNodeNormal	LymphNodeMaligMelanoMet	0.854331	4.21988e-08	0.333333
200614_at.11	200614_at	1213	CLTC	clathrin, heavy chain (Hc)	17q11-qter	ENSG00000141367	CHC17 CLH-17 CLTCL2 Hc KIAA0034	Homo_sapiens	TRUE	11	11	0	200614_at	LymphocyteNormal	AllFollicularLymphoma	0.336505	5.06059e-06	0.333333
200614_at.12	200614_at	1213	CLTC	clathrin, heavy chain (Hc)	17q11-qter	ENSG00000141367	CHC17 CLH-17 CLTCL2 Hc KIAA0034	Homo_sapiens	TRUE	11	11	0	200614_at	LymphocyteNormal	AllLargeBCellLymphoma	0.44799	1.32293e-09	0.333333
200614_at.13	200614_at	1213	CLTC	clathrin, heavy chain (Hc)	17q11-qter	ENSG00000141367	CHC17 CLH-17 CLTCL2 Hc KIAA0034	Homo_sapiens	TRUE	11	11	0	200614_at	LymphocyteNormal	AllMycosisFungoides	0.534084	2.53059e-08	0.333333
200614_at.14	200614_at	1213	CLTC	clathrin, heavy chain (Hc)	17q11-qter	ENSG00000141367	CHC17 CLH-17 CLTCL2 Hc KIAA0034	Homo_sapiens	TRUE	11	11	0	200614_at	PancreasNormal	PancreasAdenoCa	0.493621	2.6418e-12	0.333333
200614_at.15	200614_at	1213	CLTC	clathrin, heavy chain (Hc)	17q11-qter	ENSG00000141367	CHC17 CLH-17 CLTCL2 Hc KIAA0034	Homo_sapiens	TRUE	11	11	0	200614_at	PancreasNormal	PancreasIsletCellCa	0.899569	4.74506e-05	0.333333
200614_at.16	200614_at	1213	CLTC	clathrin, heavy chain (Hc)	17q11-qter	ENSG00000141367	CHC17 CLH-17 CLTCL2 Hc KIAA0034	Homo_sapiens	TRUE	11	11	0	200614_at	ProstateNormal	ProstateAdenoCa	0.181915	0.00035059	0.333333
200614_at.17	200614_at	1213	CLTC	clathrin, heavy chain (Hc)	17q11-qter	ENSG00000141367	CHC17 CLH-17 CLTCL2 Hc KIAA0034	Homo_sapiens	TRUE	11	11	0	200614_at	SoftTissNormal	SoftTissMaligFibrousHistiocyt	0.576495	3.26911e-06	0.333333
200614_at.18	200614_at	1213	CLTC	clathrin, heavy chain (Hc)	17q11-qter	ENSG00000141367	CHC17 CLH-17 CLTCL2 Hc KIAA0034	Homo_sapiens	TRUE	11	11	0	200614_at	SoftTissNormal	SoftTissOsteosarcoma	0.631729	0.0009034	0.333333
200614_at.19	200614_at	1213	CLTC	clathrin, heavy chain (Hc)	17q11-qter	ENSG00000141367	CHC17 CLH-17 CLTCL2 Hc KIAA0034	Homo_sapiens	TRUE	11	11	0	200614_at	SoftTissNormal	SoftTissSarcoma	0.571691	0.00299058	0.333333
239871_at	239871_at	1213	CLTC	clathrin, heavy chain (Hc)	17q11-qter	ENSG00000141367	CHC17 CLH-17 CLTCL2 Hc KIAA0034	Homo_sapiens	TRUE	11	0	0	239871_at	SoftTissNormal	SoftTissSarcoma	1.07804	0.00988065	0.333333
200614_at.20	200614_at	1213	CLTC	clathrin, heavy chain (Hc)	17q11-qter	ENSG00000141367	CHC17 CLH-17 CLTCL2 Hc KIAA0034	Homo_sapiens	TRUE	11	11	0	200614_at	SpinalCordNormal	BrainGlioblastMultiform	0.566461	2.93768e-05	0.333333
200614_at.21	200614_at	1213	CLTC	clathrin, heavy chain (Hc)	17q11-qter	ENSG00000141367	CHC17 CLH-17 CLTCL2 Hc KIAA0034	Homo_sapiens	TRUE	11	11	0	200614_at	SpleenNormal	AllMantleCellLymphoma	-0.792263	0.000187164	-0.333333
200614_at.22	200614_at	1213	CLTC	clathrin, heavy chain (Hc)	17q11-qter	ENSG00000141367	CHC17 CLH-17 CLTCL2 Hc KIAA0034	Homo_sapiens	TRUE	11	11	0	200614_at	ThymusNormal	AllMycosisFungoides	0.2831	0.000313175	0.333333
213736_at	213736_at	1329	COX5B	cytochrome c oxidase subunit Vb	2cen-q13	ENSG00000135940	COXVB	Homo_sapiens	TRUE	11	0	0	213736_at	BreastNormalCancerPatients	BreastInfDucCa	0.437888	0.0045619	0.25
213736_at.1	213736_at	1329	COX5B	cytochrome c oxidase subunit Vb	2cen-q13	ENSG00000135940	COXVB	Homo_sapiens	TRUE	11	0	0	213736_at	CervixNormal	CervixSquamCellCa	1.39852	0.00126263	0.25
202343_x_at	202343_x_at	1329	COX5B	cytochrome c oxidase subunit Vb	2cen-q13	ENSG00000135940	COXVB	Homo_sapiens	TRUE	11	10	0	202343_x_at	ColonNormal	ColonAdenoCa	-0.260897	1.93744e-05	-0.25
211025_x_at	211025_x_at	1329	COX5B	cytochrome c oxidase subunit Vb	2cen-q13	ENSG00000135940	COXVB	Homo_sapiens	TRUE	11	10	0	211025_x_at	ColonNormal	ColonAdenoCa	-0.296187	1.13969e-05	-0.25
213735_s_at	213735_s_at	1329	COX5B	cytochrome c oxidase subunit Vb	2cen-q13	ENSG00000135940	COXVB	Homo_sapiens	TRUE	11	11	0	213735_s_at	ColonNormal	ColonAdenoCa	-0.307715	3.35065e-08	-0.25
202343_x_at.1	202343_x_at	1329	COX5B	cytochrome c oxidase subunit Vb	2cen-q13	ENSG00000135940	COXVB	Homo_sapiens	TRUE	11	10	0	202343_x_at	EsophagusNormal	EsophagusAdenoCa	-0.392209	0.00846685	-0.25
211025_x_at.1	211025_x_at	1329	COX5B	cytochrome c oxidase subunit Vb	2cen-q13	ENSG00000135940	COXVB	Homo_sapiens	TRUE	11	10	0	211025_x_at	EsophagusNormal	EsophagusAdenoCa	-0.456125	0.00810758	-0.25
202343_x_at.2	202343_x_at	1329	COX5B	cytochrome c oxidase subunit Vb	2cen-q13	ENSG00000135940	COXVB	Homo_sapiens	TRUE	11	10	0	202343_x_at	KidneyNormal	KidneyClearCellCa	-0.386643	0.000171299	-0.25
211025_x_at.2	211025_x_at	1329	COX5B	cytochrome c oxidase subunit Vb	2cen-q13	ENSG00000135940	COXVB	Homo_sapiens	TRUE	11	10	0	211025_x_at	KidneyNormal	KidneyClearCellCa	-0.403748	0.000323398	-0.25
213735_s_at.1	213735_s_at	1329	COX5B	cytochrome c oxidase subunit Vb	2cen-q13	ENSG00000135940	COXVB	Homo_sapiens	TRUE	11	11	0	213735_s_at	KidneyNormal	KidneyClearCellCa	-0.378678	0.000183321	-0.25
202343_x_at.3	202343_x_at	1329	COX5B	cytochrome c oxidase subunit Vb	2cen-q13	ENSG00000135940	COXVB	Homo_sapiens	TRUE	11	10	0	202343_x_at	KidneyNormal	KidneyWilmsTumor	-0.667428	3.17787e-05	-0.25
211025_x_at.3	211025_x_at	1329	COX5B	cytochrome c oxidase subunit Vb	2cen-q13	ENSG00000135940	COXVB	Homo_sapiens	TRUE	11	10	0	211025_x_at	KidneyNormal	KidneyWilmsTumor	-0.724913	6.85638e-05	-0.25
213735_s_at.2	213735_s_at	1329	COX5B	cytochrome c oxidase subunit Vb	2cen-q13	ENSG00000135940	COXVB	Homo_sapiens	TRUE	11	11	0	213735_s_at	KidneyNormal	KidneyWilmsTumor	-0.648514	3.07735e-05	-0.25
202343_x_at.4	202343_x_at	1329	COX5B	cytochrome c oxidase subunit Vb	2cen-q13	ENSG00000135940	COXVB	Homo_sapiens	TRUE	11	10	0	202343_x_at	LungNormal	LungAdenoCa	0.217485	0.00501622	0.25
213736_at.2	213736_at	1329	COX5B	cytochrome c oxidase subunit Vb	2cen-q13	ENSG00000135940	COXVB	Homo_sapiens	TRUE	11	0	0	213736_at	LungNormal	LungAdenoCa	0.75312	0.000147528	0.25
211025_x_at.4	211025_x_at	1329	COX5B	cytochrome c oxidase subunit Vb	2cen-q13	ENSG00000135940	COXVB	Homo_sapiens	TRUE	11	10	0	211025_x_at	LungNormal	LungAdenoCa	0.240622	0.00783403	0.25
213735_s_at.3	213735_s_at	1329	COX5B	cytochrome c oxidase subunit Vb	2cen-q13	ENSG00000135940	COXVB	Homo_sapiens	TRUE	11	11	0	213735_s_at	LungNormal	LungAdenoCa	0.251783	0.000153316	0.25
202343_x_at.5	202343_x_at	1329	COX5B	cytochrome c oxidase subunit Vb	2cen-q13	ENSG00000135940	COXVB	Homo_sapiens	TRUE	11	10	0	202343_x_at	LungNormal	LungSquamCellCa	0.601382	3.87307e-10	0.25
213736_at.3	213736_at	1329	COX5B	cytochrome c oxidase subunit Vb	2cen-q13	ENSG00000135940	COXVB	Homo_sapiens	TRUE	11	0	0	213736_at	LungNormal	LungSquamCellCa	0.947495	9.14868e-05	0.25
211025_x_at.5	211025_x_at	1329	COX5B	cytochrome c oxidase subunit Vb	2cen-q13	ENSG00000135940	COXVB	Homo_sapiens	TRUE	11	10	0	211025_x_at	LungNormal	LungSquamCellCa	0.664896	4.79553e-11	0.25
213735_s_at.4	213735_s_at	1329	COX5B	cytochrome c oxidase subunit Vb	2cen-q13	ENSG00000135940	COXVB	Homo_sapiens	TRUE	11	11	0	213735_s_at	LungNormal	LungSquamCellCa	0.588013	1.32698e-09	0.25
213735_s_at.5	213735_s_at	1329	COX5B	cytochrome c oxidase subunit Vb	2cen-q13	ENSG00000135940	COXVB	Homo_sapiens	TRUE	11	11	0	213735_s_at	LymphNodeNormal	LymphNodeAdenoCaMet	0.596761	0.00443429	0.25
202343_x_at.6	202343_x_at	1329	COX5B	cytochrome c oxidase subunit Vb	2cen-q13	ENSG00000135940	COXVB	Homo_sapiens	TRUE	11	10	0	202343_x_at	LymphNodeNormal	LymphNodeInfDuctMet	0.694266	0.0053857	0.25
211025_x_at.6	211025_x_at	1329	COX5B	cytochrome c oxidase subunit Vb	2cen-q13	ENSG00000135940	COXVB	Homo_sapiens	TRUE	11	10	0	211025_x_at	LymphNodeNormal	LymphNodeInfDuctMet	0.675648	0.00519208	0.25
213735_s_at.6	213735_s_at	1329	COX5B	cytochrome c oxidase subunit Vb	2cen-q13	ENSG00000135940	COXVB	Homo_sapiens	TRUE	11	11	0	213735_s_at	LymphNodeNormal	LymphNodeInfDuctMet	0.62411	0.00287959	0.25
202343_x_at.7	202343_x_at	1329	COX5B	cytochrome c oxidase subunit Vb	2cen-q13	ENSG00000135940	COXVB	Homo_sapiens	TRUE	11	10	0	202343_x_at	LymphNodeNormal	LymphNodeMaligMelanoMet	0.930153	1.96701e-06	0.25
211025_x_at.7	211025_x_at	1329	COX5B	cytochrome c oxidase subunit Vb	2cen-q13	ENSG00000135940	COXVB	Homo_sapiens	TRUE	11	10	0	211025_x_at	LymphNodeNormal	LymphNodeMaligMelanoMet	0.882544	3.25661e-05	0.25
213735_s_at.7	213735_s_at	1329	COX5B	cytochrome c oxidase subunit Vb	2cen-q13	ENSG00000135940	COXVB	Homo_sapiens	TRUE	11	11	0	213735_s_at	LymphNodeNormal	LymphNodeMaligMelanoMet	0.82822	1.96575e-05	0.25
202343_x_at.8	202343_x_at	1329	COX5B	cytochrome c oxidase subunit Vb	2cen-q13	ENSG00000135940	COXVB	Homo_sapiens	TRUE	11	10	0	202343_x_at	LymphNodeNormal	LymphNodeSquamCellCaMet	0.53845	0.000485716	0.25
211025_x_at.8	211025_x_at	1329	COX5B	cytochrome c oxidase subunit Vb	2cen-q13	ENSG00000135940	COXVB	Homo_sapiens	TRUE	11	10	0	211025_x_at	LymphNodeNormal	LymphNodeSquamCellCaMet	0.478939	0.00196768	0.25
213735_s_at.8	213735_s_at	1329	COX5B	cytochrome c oxidase subunit Vb	2cen-q13	ENSG00000135940	COXVB	Homo_sapiens	TRUE	11	11	0	213735_s_at	LymphNodeNormal	LymphNodeSquamCellCaMet	0.466984	0.000536506	0.25
213736_at.4	213736_at	1329	COX5B	cytochrome c oxidase subunit Vb	2cen-q13	ENSG00000135940	COXVB	Homo_sapiens	TRUE	11	0	0	213736_at	LymphocyteNormal	AllFollicularLymphoma	-0.614597	2.23279e-05	-0.25
213735_s_at.9	213735_s_at	1329	COX5B	cytochrome c oxidase subunit Vb	2cen-q13	ENSG00000135940	COXVB	Homo_sapiens	TRUE	11	11	0	213735_s_at	LymphocyteNormal	AllFollicularLymphoma	-0.208981	0.00403512	-0.25
202343_x_at.9	202343_x_at	1329	COX5B	cytochrome c oxidase subunit Vb	2cen-q13	ENSG00000135940	COXVB	Homo_sapiens	TRUE	11	10	0	202343_x_at	OvaryNormal	OvaryCa	0.947318	7.6273e-08	0.25
211025_x_at.9	211025_x_at	1329	COX5B	cytochrome c oxidase subunit Vb	2cen-q13	ENSG00000135940	COXVB	Homo_sapiens	TRUE	11	10	0	211025_x_at	OvaryNormal	OvaryCa	0.994598	1.34979e-08	0.25
213735_s_at.10	213735_s_at	1329	COX5B	cytochrome c oxidase subunit Vb	2cen-q13	ENSG00000135940	COXVB	Homo_sapiens	TRUE	11	11	0	213735_s_at	OvaryNormal	OvaryCa	0.899834	4.34124e-06	0.25
202343_x_at.10	202343_x_at	1329	COX5B	cytochrome c oxidase subunit Vb	2cen-q13	ENSG00000135940	COXVB	Homo_sapiens	TRUE	11	10	0	202343_x_at	PancreasNormal	PancreasAdenoCa	0.315158	3.12344e-06	0.25
213736_at.5	213736_at	1329	COX5B	cytochrome c oxidase subunit Vb	2cen-q13	ENSG00000135940	COXVB	Homo_sapiens	TRUE	11	0	0	213736_at	PancreasNormal	PancreasAdenoCa	0.480326	0.00516395	0.25
211025_x_at.10	211025_x_at	1329	COX5B	cytochrome c oxidase subunit Vb	2cen-q13	ENSG00000135940	COXVB	Homo_sapiens	TRUE	11	10	0	211025_x_at	PancreasNormal	PancreasAdenoCa	0.480737	1.77932e-08	0.25
213735_s_at.11	213735_s_at	1329	COX5B	cytochrome c oxidase subunit Vb	2cen-q13	ENSG00000135940	COXVB	Homo_sapiens	TRUE	11	11	0	213735_s_at	PancreasNormal	PancreasAdenoCa	0.245745	0.000198002	0.25
202343_x_at.11	202343_x_at	1329	COX5B	cytochrome c oxidase subunit Vb	2cen-q13	ENSG00000135940	COXVB	Homo_sapiens	TRUE	11	10	0	202343_x_at	SoftTissNormal	SoftTissueNormalMalign	0.492693	0.000270077	0.25
211025_x_at.11	211025_x_at	1329	COX5B	cytochrome c oxidase subunit Vb	2cen-q13	ENSG00000135940	COXVB	Homo_sapiens	TRUE	11	10	0	211025_x_at	SoftTissNormal	SoftTissueNormalMalign	0.621314	4.02777e-05	0.25
213735_s_at.12	213735_s_at	1329	COX5B	cytochrome c oxidase subunit Vb	2cen-q13	ENSG00000135940	COXVB	Homo_sapiens	TRUE	11	11	0	213735_s_at	SoftTissNormal	SoftTissueNormalMalign	0.442443	0.000957869	0.25
213736_at.6	213736_at	1329	COX5B	cytochrome c oxidase subunit Vb	2cen-q13	ENSG00000135940	COXVB	Homo_sapiens	TRUE	11	0	0	213736_at	SpinalCordNormal	BrainGlioblastMultiform	-1.4604	0.000198414	-0.25
202343_x_at.12	202343_x_at	1329	COX5B	cytochrome c oxidase subunit Vb	2cen-q13	ENSG00000135940	COXVB	Homo_sapiens	TRUE	11	10	0	202343_x_at	SpleenNormal	AllFollicularLymphoma	-0.330438	1.51038e-05	-0.25
213736_at.7	213736_at	1329	COX5B	cytochrome c oxidase subunit Vb	2cen-q13	ENSG00000135940	COXVB	Homo_sapiens	TRUE	11	0	0	213736_at	SpleenNormal	AllFollicularLymphoma	-0.699844	0.00182287	-0.25
211025_x_at.12	211025_x_at	1329	COX5B	cytochrome c oxidase subunit Vb	2cen-q13	ENSG00000135940	COXVB	Homo_sapiens	TRUE	11	10	0	211025_x_at	SpleenNormal	AllFollicularLymphoma	-0.508379	1.638e-07	-0.25
213735_s_at.13	213735_s_at	1329	COX5B	cytochrome c oxidase subunit Vb	2cen-q13	ENSG00000135940	COXVB	Homo_sapiens	TRUE	11	11	0	213735_s_at	SpleenNormal	AllFollicularLymphoma	-0.358718	1.41557e-06	-0.25
202343_x_at.13	202343_x_at	1329	COX5B	cytochrome c oxidase subunit Vb	2cen-q13	ENSG00000135940	COXVB	Homo_sapiens	TRUE	11	10	0	202343_x_at	StomachNormal	StomachAdenoCa	-0.514818	1.26906e-06	-0.25
211025_x_at.13	211025_x_at	1329	COX5B	cytochrome c oxidase subunit Vb	2cen-q13	ENSG00000135940	COXVB	Homo_sapiens	TRUE	11	10	0	211025_x_at	StomachNormal	StomachAdenoCa	-0.513475	9.43618e-06	-0.25
213735_s_at.14	213735_s_at	1329	COX5B	cytochrome c oxidase subunit Vb	2cen-q13	ENSG00000135940	COXVB	Homo_sapiens	TRUE	11	11	0	213735_s_at	StomachNormal	StomachAdenoCa	-0.517002	5.23601e-08	-0.25
202343_x_at.14	202343_x_at	1329	COX5B	cytochrome c oxidase subunit Vb	2cen-q13	ENSG00000135940	COXVB	Homo_sapiens	TRUE	11	10	0	202343_x_at	ThyroidGlandNormal	ThyroidGlandPapillCa	-0.468421	0.0015624	-0.25
211025_x_at.14	211025_x_at	1329	COX5B	cytochrome c oxidase subunit Vb	2cen-q13	ENSG00000135940	COXVB	Homo_sapiens	TRUE	11	10	0	211025_x_at	ThyroidGlandNormal	ThyroidGlandPapillCa	-0.464935	0.00561102	-0.25
213735_s_at.15	213735_s_at	1329	COX5B	cytochrome c oxidase subunit Vb	2cen-q13	ENSG00000135940	COXVB	Homo_sapiens	TRUE	11	11	0	213735_s_at	ThyroidGlandNormal	ThyroidGlandPapillCa	-0.465487	0.00114007	-0.25
204172_at	204172_at	1371	CPOX	coproporphyrinogen oxidase	3q12	ENSG00000080819	CPO CPX HCP	Homo_sapiens	TRUE	11	9	0	204172_at	ColonNormal	ColonAdenoCa	0.501717	7.0095e-08	0.5
204172_at.1	204172_at	1371	CPOX	coproporphyrinogen oxidase	3q12	ENSG00000080819	CPO CPX HCP	Homo_sapiens	TRUE	11	9	0	204172_at	ColonNormalEpithelCells.LCM	ColonMalignantEpithel.LCM	0.599747	0.00213823	0.5
204172_at.2	204172_at	1371	CPOX	coproporphyrinogen oxidase	3q12	ENSG00000080819	CPO CPX HCP	Homo_sapiens	TRUE	11	9	0	204172_at	KidneyNormal	KidneyClearCellCa	0.560936	1.70217e-08	0.5
204172_at.3	204172_at	1371	CPOX	coproporphyrinogen oxidase	3q12	ENSG00000080819	CPO CPX HCP	Homo_sapiens	TRUE	11	9	0	204172_at	KidneyNormal	KidneyRenalCellCa	0.421507	0.000784599	0.5
204172_at.4	204172_at	1371	CPOX	coproporphyrinogen oxidase	3q12	ENSG00000080819	CPO CPX HCP	Homo_sapiens	TRUE	11	9	0	204172_at	KidneyNormal	KidneyWilmsTumor	0.526031	0.00185591	0.5
234059_at	234059_at	1371	CPOX	coproporphyrinogen oxidase	3q12	ENSG00000080819	CPO CPX HCP	Homo_sapiens	TRUE	11	0	0	234059_at	KidneyNormal	KidneyWilmsTumor	0.988434	0.00221018	0.5
204172_at.5	204172_at	1371	CPOX	coproporphyrinogen oxidase	3q12	ENSG00000080819	CPO CPX HCP	Homo_sapiens	TRUE	11	9	0	204172_at	LungNormal	LungAdenoCa	0.414054	4.36697e-06	0.5
204172_at.6	204172_at	1371	CPOX	coproporphyrinogen oxidase	3q12	ENSG00000080819	CPO CPX HCP	Homo_sapiens	TRUE	11	9	0	204172_at	LungNormal	LungLargeCellCa	0.820619	0.00481767	0.5
204172_at.7	204172_at	1371	CPOX	coproporphyrinogen oxidase	3q12	ENSG00000080819	CPO CPX HCP	Homo_sapiens	TRUE	11	9	0	204172_at	LungNormal	LungSquamCellCa	0.76146	7.68917e-10	0.5
204172_at.8	204172_at	1371	CPOX	coproporphyrinogen oxidase	3q12	ENSG00000080819	CPO CPX HCP	Homo_sapiens	TRUE	11	9	0	204172_at	LymphocyteNormal	AllFollicularLymphoma	-0.873623	2.59676e-15	-0.5
204172_at.9	204172_at	1371	CPOX	coproporphyrinogen oxidase	3q12	ENSG00000080819	CPO CPX HCP	Homo_sapiens	TRUE	11	9	0	204172_at	LymphocyteNormal	AllLargeBCellLymphoma	-0.726769	7.80289e-10	-0.5
234059_at.1	234059_at	1371	CPOX	coproporphyrinogen oxidase	3q12	ENSG00000080819	CPO CPX HCP	Homo_sapiens	TRUE	11	0	0	234059_at	LymphocyteNormal	AllLargeBCellLymphoma	-0.644229	0.00175199	-0.5
204172_at.10	204172_at	1371	CPOX	coproporphyrinogen oxidase	3q12	ENSG00000080819	CPO CPX HCP	Homo_sapiens	TRUE	11	9	0	204172_at	LymphocyteNormal	AllMantleCellLymphoma	-0.705498	5.94047e-08	-0.5
204172_at.11	204172_at	1371	CPOX	coproporphyrinogen oxidase	3q12	ENSG00000080819	CPO CPX HCP	Homo_sapiens	TRUE	11	9	0	204172_at	LymphocyteNormal	AllMycosisFungoides	-0.398119	0.00117892	-0.5
204172_at.12	204172_at	1371	CPOX	coproporphyrinogen oxidase	3q12	ENSG00000080819	CPO CPX HCP	Homo_sapiens	TRUE	11	9	0	204172_at	PancreasNormal	PancreasAdenoCa	0.600153	6.24638e-07	0.5
234059_at.2	234059_at	1371	CPOX	coproporphyrinogen oxidase	3q12	ENSG00000080819	CPO CPX HCP	Homo_sapiens	TRUE	11	0	0	234059_at	PancreasNormal	PancreasAdenoCa	-0.707349	0.00758874	-0.5
204172_at.13	204172_at	1371	CPOX	coproporphyrinogen oxidase	3q12	ENSG00000080819	CPO CPX HCP	Homo_sapiens	TRUE	11	9	0	204172_at	PancreasNormal	PancreasIsletCellCa	0.968184	9.8681e-05	0.5
204172_at.14	204172_at	1371	CPOX	coproporphyrinogen oxidase	3q12	ENSG00000080819	CPO CPX HCP	Homo_sapiens	TRUE	11	9	0	204172_at	ProstateNormal	ProstateAdenoCa	0.25714	0.000716892	0.5
204172_at.15	204172_at	1371	CPOX	coproporphyrinogen oxidase	3q12	ENSG00000080819	CPO CPX HCP	Homo_sapiens	TRUE	11	9	0	204172_at	SoftTissNormal	SoftTissMaligFibrousHistiocyt	0.625297	0.00176226	0.5
204172_at.16	204172_at	1371	CPOX	coproporphyrinogen oxidase	3q12	ENSG00000080819	CPO CPX HCP	Homo_sapiens	TRUE	11	9	0	204172_at	SpinalCordNormal	BrainGlioblastMultiform	-1.20282	0.0006911	-0.5
234059_at.3	234059_at	1371	CPOX	coproporphyrinogen oxidase	3q12	ENSG00000080819	CPO CPX HCP	Homo_sapiens	TRUE	11	0	0	234059_at	SpinalCordNormal	BrainGlioblastMultiform	-1.53027	0.00507202	-0.5
204172_at.17	204172_at	1371	CPOX	coproporphyrinogen oxidase	3q12	ENSG00000080819	CPO CPX HCP	Homo_sapiens	TRUE	11	9	0	204172_at	StomachNormal	StomachAdenoCa	0.446776	1.60046e-05	0.5
212695_at	212695_at	1408	CRY2	cryptochrome 2 (photolyase-like)	11p11.2	ENSG00000121671	FLJ10332 HCRY2 KIAA0658 PHLL2	Homo_sapiens	TRUE	11	11	0	212695_at	BladderNormal	BladderTransCellCa	-2.54452	0.00122118	-1
212695_at.1	212695_at	1408	CRY2	cryptochrome 2 (photolyase-like)	11p11.2	ENSG00000121671	FLJ10332 HCRY2 KIAA0658 PHLL2	Homo_sapiens	TRUE	11	11	0	212695_at	BreastGigantomastia	BreastInfDucCa	-1.55309	5.6363e-05	-1
212695_at.2	212695_at	1408	CRY2	cryptochrome 2 (photolyase-like)	11p11.2	ENSG00000121671	FLJ10332 HCRY2 KIAA0658 PHLL2	Homo_sapiens	TRUE	11	11	0	212695_at	BreastNormal	BreastInfDucCa	-1.32394	1.92771e-13	-1
212695_at.3	212695_at	1408	CRY2	cryptochrome 2 (photolyase-like)	11p11.2	ENSG00000121671	FLJ10332 HCRY2 KIAA0658 PHLL2	Homo_sapiens	TRUE	11	11	0	212695_at	BreastNormalCancerPatients	BreastInfDucCa	-1.1677	3.7849e-08	-1
212695_at.4	212695_at	1408	CRY2	cryptochrome 2 (photolyase-like)	11p11.2	ENSG00000121671	FLJ10332 HCRY2 KIAA0658 PHLL2	Homo_sapiens	TRUE	11	11	0	212695_at	CerebellumNormal	BrainGlioblastMultiform	-2.85114	0.000150786	-1
212695_at.5	212695_at	1408	CRY2	cryptochrome 2 (photolyase-like)	11p11.2	ENSG00000121671	FLJ10332 HCRY2 KIAA0658 PHLL2	Homo_sapiens	TRUE	11	11	0	212695_at	CervixNormal	CervixSquamCellCa	-2.12396	0.000174223	-1
212695_at.6	212695_at	1408	CRY2	cryptochrome 2 (photolyase-like)	11p11.2	ENSG00000121671	FLJ10332 HCRY2 KIAA0658 PHLL2	Homo_sapiens	TRUE	11	11	0	212695_at	ColonNormal	ColonAdenoCa	-0.761876	4.02067e-07	-1
212695_at.7	212695_at	1408	CRY2	cryptochrome 2 (photolyase-like)	11p11.2	ENSG00000121671	FLJ10332 HCRY2 KIAA0658 PHLL2	Homo_sapiens	TRUE	11	11	0	212695_at	LungNormal	LungAdenoCa	-1.29423	5.46994e-09	-1
212695_at.8	212695_at	1408	CRY2	cryptochrome 2 (photolyase-like)	11p11.2	ENSG00000121671	FLJ10332 HCRY2 KIAA0658 PHLL2	Homo_sapiens	TRUE	11	11	0	212695_at	LungNormal	LungSquamCellCa	-1.49529	5.15412e-10	-1
212695_at.9	212695_at	1408	CRY2	cryptochrome 2 (photolyase-like)	11p11.2	ENSG00000121671	FLJ10332 HCRY2 KIAA0658 PHLL2	Homo_sapiens	TRUE	11	11	0	212695_at	LymphNodeNormal	LymphNodeMaligMelanoMet	-1.21523	0.00388159	-1
212695_at.10	212695_at	1408	CRY2	cryptochrome 2 (photolyase-like)	11p11.2	ENSG00000121671	FLJ10332 HCRY2 KIAA0658 PHLL2	Homo_sapiens	TRUE	11	11	0	212695_at	LymphocyteNormal	AllLargeBCellLymphoma	-0.427915	0.00808438	-1
212695_at.11	212695_at	1408	CRY2	cryptochrome 2 (photolyase-like)	11p11.2	ENSG00000121671	FLJ10332 HCRY2 KIAA0658 PHLL2	Homo_sapiens	TRUE	11	11	0	212695_at	OvaryNormal	OvaryCa	-2.80105	1.22374e-05	-1
212695_at.12	212695_at	1408	CRY2	cryptochrome 2 (photolyase-like)	11p11.2	ENSG00000121671	FLJ10332 HCRY2 KIAA0658 PHLL2	Homo_sapiens	TRUE	11	11	0	212695_at	PancreasNormal	PancreasAdenoCa	-1.31881	1.16527e-08	-1
212695_at.13	212695_at	1408	CRY2	cryptochrome 2 (photolyase-like)	11p11.2	ENSG00000121671	FLJ10332 HCRY2 KIAA0658 PHLL2	Homo_sapiens	TRUE	11	11	0	212695_at	PancreasNormal	PancreasIsletCellCa	0.931954	0.00738648	1
212695_at.14	212695_at	1408	CRY2	cryptochrome 2 (photolyase-like)	11p11.2	ENSG00000121671	FLJ10332 HCRY2 KIAA0658 PHLL2	Homo_sapiens	TRUE	11	11	0	212695_at	ProstateNormal	ProstateAdenoCa	-0.6764	0.000225345	-1
212695_at.15	212695_at	1408	CRY2	cryptochrome 2 (photolyase-like)	11p11.2	ENSG00000121671	FLJ10332 HCRY2 KIAA0658 PHLL2	Homo_sapiens	TRUE	11	11	0	212695_at	ProstateNormalEpithel.LCM	ProstateMalignantEpithel.LCM	-2.17071	0.0002447	-1
212695_at.16	212695_at	1408	CRY2	cryptochrome 2 (photolyase-like)	11p11.2	ENSG00000121671	FLJ10332 HCRY2 KIAA0658 PHLL2	Homo_sapiens	TRUE	11	11	0	212695_at	SkinNormal	MelanocytesMaligMelanoma	-2.39545	2.3417e-05	-1
212695_at.17	212695_at	1408	CRY2	cryptochrome 2 (photolyase-like)	11p11.2	ENSG00000121671	FLJ10332 HCRY2 KIAA0658 PHLL2	Homo_sapiens	TRUE	11	11	0	212695_at	SoftTissNormal	SoftTissMaligFibrousHistiocyt	-2.0821	1.26502e-08	-1
212695_at.18	212695_at	1408	CRY2	cryptochrome 2 (photolyase-like)	11p11.2	ENSG00000121671	FLJ10332 HCRY2 KIAA0658 PHLL2	Homo_sapiens	TRUE	11	11	0	212695_at	SoftTissNormal	SoftTissOsteosarcoma	-1.85797	0.0021519	-1
212695_at.19	212695_at	1408	CRY2	cryptochrome 2 (photolyase-like)	11p11.2	ENSG00000121671	FLJ10332 HCRY2 KIAA0658 PHLL2	Homo_sapiens	TRUE	11	11	0	212695_at	SoftTissNormal	SoftTissSarcoma	-1.68841	0.00108964	-1
212695_at.20	212695_at	1408	CRY2	cryptochrome 2 (photolyase-like)	11p11.2	ENSG00000121671	FLJ10332 HCRY2 KIAA0658 PHLL2	Homo_sapiens	TRUE	11	11	0	212695_at	SpleenNormal	AllLargeBCellLymphoma	-0.784643	0.00218725	-1
212695_at.21	212695_at	1408	CRY2	cryptochrome 2 (photolyase-like)	11p11.2	ENSG00000121671	FLJ10332 HCRY2 KIAA0658 PHLL2	Homo_sapiens	TRUE	11	11	0	212695_at	ThyroidGlandNormal	ThyroidGlandPapillCa	-2.02282	2.6878e-05	-1
212695_at.22	212695_at	1408	CRY2	cryptochrome 2 (photolyase-like)	11p11.2	ENSG00000121671	FLJ10332 HCRY2 KIAA0658 PHLL2	Homo_sapiens	TRUE	11	11	0	212695_at	ThyroidGlandNormal	ThyroidGlandPapillFollicCa	-1.48885	0.000120554	-1
208660_at	208660_at	1431	CS	citrate synthase	12q13.2-q13.3	ENSG00000062485	NA	Homo_sapiens	TRUE	11	11	0	208660_at	CerebellumNormal	BrainGlioblastMultiform	-0.379884	7.90549e-06	-1
208660_at.1	208660_at	1431	CS	citrate synthase	12q13.2-q13.3	ENSG00000062485	NA	Homo_sapiens	TRUE	11	11	0	208660_at	KidneyNormal	KidneyClearCellCa	-0.31152	0.000116887	-1
208660_at.2	208660_at	1431	CS	citrate synthase	12q13.2-q13.3	ENSG00000062485	NA	Homo_sapiens	TRUE	11	11	0	208660_at	LiverNormal	LiverHepatoCellCa	0.66713	3.98003e-07	1
208660_at.3	208660_at	1431	CS	citrate synthase	12q13.2-q13.3	ENSG00000062485	NA	Homo_sapiens	TRUE	11	11	0	208660_at	LungNormal	LungAdenoCa	0.167108	0.00475388	1
208660_at.4	208660_at	1431	CS	citrate synthase	12q13.2-q13.3	ENSG00000062485	NA	Homo_sapiens	TRUE	11	11	0	208660_at	LungNormal	LungSquamCellCa	0.25901	8.84224e-05	1
208660_at.5	208660_at	1431	CS	citrate synthase	12q13.2-q13.3	ENSG00000062485	NA	Homo_sapiens	TRUE	11	11	0	208660_at	LymphNodeNormal	LymphNodeNonHodgkinDisease	0.279894	0.0036677	1
208660_at.6	208660_at	1431	CS	citrate synthase	12q13.2-q13.3	ENSG00000062485	NA	Homo_sapiens	TRUE	11	11	0	208660_at	LymphocyteNormal	AllLargeBCellLymphoma	0.316862	7.07243e-07	1
208660_at.7	208660_at	1431	CS	citrate synthase	12q13.2-q13.3	ENSG00000062485	NA	Homo_sapiens	TRUE	11	11	0	208660_at	LymphocyteNormal	AllMantleCellLymphoma	-0.312904	0.00227892	-1
208660_at.8	208660_at	1431	CS	citrate synthase	12q13.2-q13.3	ENSG00000062485	NA	Homo_sapiens	TRUE	11	11	0	208660_at	SoftTissNormal	SoftTissMaligFibrousHistiocyt	-0.730646	8.12863e-12	-1
208660_at.9	208660_at	1431	CS	citrate synthase	12q13.2-q13.3	ENSG00000062485	NA	Homo_sapiens	TRUE	11	11	0	208660_at	SoftTissNormal	SoftTissOsteosarcoma	-0.741538	0.000531294	-1
208660_at.10	208660_at	1431	CS	citrate synthase	12q13.2-q13.3	ENSG00000062485	NA	Homo_sapiens	TRUE	11	11	0	208660_at	SoftTissNormal	SoftTissSarcoma	-0.828254	9.3285e-09	-1
208660_at.11	208660_at	1431	CS	citrate synthase	12q13.2-q13.3	ENSG00000062485	NA	Homo_sapiens	TRUE	11	11	0	208660_at	SpleenNormal	AllFollicularLymphoma	0.343918	1.00444e-07	1
208660_at.12	208660_at	1431	CS	citrate synthase	12q13.2-q13.3	ENSG00000062485	NA	Homo_sapiens	TRUE	11	11	0	208660_at	SpleenNormal	AllLargeBCellLymphoma	0.7521	1.14737e-18	1
208660_at.13	208660_at	1431	CS	citrate synthase	12q13.2-q13.3	ENSG00000062485	NA	Homo_sapiens	TRUE	11	11	0	208660_at	StomachNormal	StomachAdenoCa	-0.209044	0.00632215	-1
208660_at.14	208660_at	1431	CS	citrate synthase	12q13.2-q13.3	ENSG00000062485	NA	Homo_sapiens	TRUE	11	11	0	208660_at	ThymusNormal	AllMycosisFungoides	0.340277	0.000143268	1
214297_at	214297_at	1464	CSPG4	chondroitin sulfate proteoglycan 4	15q24.2	ENSG00000173546	HMW-MAA MCSP MCSPG MEL-CSPG MSK16 NG2	Homo_sapiens	TRUE	11	11	0	214297_at	BreastNormalEpithel.LCM	BreastMalignantEpithel.LCM	2.91056	0.00591771	0.5
214297_at.1	214297_at	1464	CSPG4	chondroitin sulfate proteoglycan 4	15q24.2	ENSG00000173546	HMW-MAA MCSP MCSPG MEL-CSPG MSK16 NG2	Homo_sapiens	TRUE	11	11	0	214297_at	CerebellumNormal	BrainGlioblastMultiform	1.91838	0.00085728	0.5
204736_s_at	204736_s_at	1464	CSPG4	chondroitin sulfate proteoglycan 4	15q24.2	ENSG00000173546	HMW-MAA MCSP MCSPG MEL-CSPG MSK16 NG2	Homo_sapiens	TRUE	11	11	0	204736_s_at	CerebellumNormal	BrainGlioblastMultiform	1.60396	0.00418333	0.5
214297_at.2	214297_at	1464	CSPG4	chondroitin sulfate proteoglycan 4	15q24.2	ENSG00000173546	HMW-MAA MCSP MCSPG MEL-CSPG MSK16 NG2	Homo_sapiens	TRUE	11	11	0	214297_at	CervixNormal	CervixSquamCellCa	-1.61399	0.00702725	-0.5
214297_at.3	214297_at	1464	CSPG4	chondroitin sulfate proteoglycan 4	15q24.2	ENSG00000173546	HMW-MAA MCSP MCSPG MEL-CSPG MSK16 NG2	Homo_sapiens	TRUE	11	11	0	214297_at	ColonNormal	ColonAdenoCa	-0.700173	6.16015e-05	-0.5
204736_s_at.1	204736_s_at	1464	CSPG4	chondroitin sulfate proteoglycan 4	15q24.2	ENSG00000173546	HMW-MAA MCSP MCSPG MEL-CSPG MSK16 NG2	Homo_sapiens	TRUE	11	11	0	204736_s_at	ColonNormal	ColonAdenoCa	-0.3805	0.0045067	-0.5
214297_at.4	214297_at	1464	CSPG4	chondroitin sulfate proteoglycan 4	15q24.2	ENSG00000173546	HMW-MAA MCSP MCSPG MEL-CSPG MSK16 NG2	Homo_sapiens	TRUE	11	11	0	214297_at	KidneyNormal	KidneyClearCellCa	2.10662	4.76736e-12	0.5
204736_s_at.2	204736_s_at	1464	CSPG4	chondroitin sulfate proteoglycan 4	15q24.2	ENSG00000173546	HMW-MAA MCSP MCSPG MEL-CSPG MSK16 NG2	Homo_sapiens	TRUE	11	11	0	204736_s_at	KidneyNormal	KidneyClearCellCa	1.56351	3.13004e-09	0.5
214297_at.5	214297_at	1464	CSPG4	chondroitin sulfate proteoglycan 4	15q24.2	ENSG00000173546	HMW-MAA MCSP MCSPG MEL-CSPG MSK16 NG2	Homo_sapiens	TRUE	11	11	0	214297_at	KidneyNormal	KidneyWilmsTumor	1.81135	1.23944e-09	0.5
[truncated: 19,063 more rows]
