# Supplementary material for: A genome-wide Drosophila epithelial tumorigenesis screen identifies Tetraspanin 29Fb as an evolutionarily conserved suppressor of Ras-driven cancer
Source: PLoS Genet. 2018 Oct 16;14(10):e1007688. doi: 10.1371/journal.pgen.1007688 (PMC6203380; doi:10.1371/journal.pgen.1007688)
Supplement: S4 Table — Table contains the list of 100 human seed ortholog genes to our primary direct fly hits with the highest TSOS scores. If more than one probe set is available on the Affymetrix chip, the direction is divided by the number of probe sets for this gene (even when multiple probe sets per gene are present on the chip). "ss1" (Sample Set number 1 (column O) = normal Tissue), "ss2" (Sample Set 2 (column P) = tumor tissue). Direction value of the gene divided by the number of probe sets indicates the extent of down-regulation (beige) or upregulation in tumors as compared to the corresponding normal tissue of the same organ. (XLSX) [file pgen.1007688.s012.xlsx]

## Sheet: Top 100 TSOS scoring genes
Supplementary table S4: Top 100 human seed ortholog candidate genes with maximum differential expression scores in human tumors.
Sum of direction	ss1
symbol	BladderNormal	BreastGigantomastia	BreastNormal	BreastNormalCancerPatients	BreastNormalEpithel.LCM	CerebellumNormal	CervixNormal	ColonNormal	ColonNormalEpithelCells.LCM	EsophagusNormal	KidneyNormal	LarynxNormal	LiverNormal	LungNormal	LungNormalEpithel.LCM	LymphNodeNormal	LymphocyteNormal	OvaryNormal	PancreasNormal	ProstateNormal	ProstateNormalEpithel.LCM	SkinNormal	SoftTissNormal	SpinalCordNormal	SpleenNormal	StomachNormal	ThymusNormal	ThyroidGlandNormal	All tumors
ADHFE1	-1	-2	-2	-2			-1	-1	-1		-3			-3			-2	-1	-2	-1			-2	-1	-1	-1			-27
RGN	-1	-2	-2	-2	-1		-1	-1			-3		-1	-4			2	-1	-2	-1	-1	-1	-1		-2	-1			-26
CTSF	-1	-2	-2	-2		-1	-1	-1			-2		-1	-3		-1	2	-1	-1				-2	-1	-3	-1	1	-2	-25
CRY2	-1	-1	-1	-1		-1	-1	-1						-2		-1	-1	-1	0	-1	-1	-1	-3		-1			-2	-21
DPYD		-2	-2	-1	-1	1		-1			-1			-3		-3	-2	-1	1	-1	-1		-1		-3				-21
SACM1L		-1	-1	-1			-1	-1			-1			-4		-3	-3		1				-1		-3	-1	-1		-21
EIF4EBP2	-0.25	-1.5	-1.5	-1.5		-0.25	-0.25	-0.5	-0.25		-1.5	-0.25		-2.25		-0.5	-1.5	-0.5	-1	-0.75	-0.5	-0.5	-4		-0.25	-0.25	-1		-20.75
CYB5A						-0.25	-0.75	-1			-3		-0.75	-3	-3	0.25	1	-0.75	-2	0.75		-0.75	-3.5		-2.25	-0.75		-0.5	-20.25
PGM1		-2	-2	-2				-1	-1	-1	-1		-1	-2		1	-2	-1	-2	-1			-3		1	-1	1		-20
EIF1	-0.833333	-1.83333	-1.83333	-1.83333	-0.166667	0	-0.833333	-0.833333	-0.166667		1	-0.166667		-2.5	-0.333333	-1	-2.66667	-1	0.5	-0.666667		-0.333333	-1.16667	-0.5	-1.33333	-0.166667	-0.166667	-0.833333	-19.6667
TMEM47	-0.5	-1.5	-1.5	-1.5	-1	1	-1	-1			-1			-3	-3	-3	4	-1	1	-1		-1	-1		-2.5	-0.5	1	-1.5	-19.5
H3F3B	-0.25	-1.25	-1.75	-2	-0.25	-0.25	-0.5	-0.25		-0.25	1.25	-0.25		-2	-0.75	-2.5	-2.25	-1	-1.25	-0.25		-0.75	-0.25	0.5	-0.5	-0.25	-0.25	-1	-18.25
C16orf5	-0.5	-2	-2	-2		-0.5		-1		-0.5	-1			-0.5		-1.5	-0.5	-1	-0.5	-1	-0.5		1	-0.5	-1.5		-1	-0.5	-17.5
MTMR10	-0.5	-0.5	-1	-0.5			-0.5	-0.5	-0.5	-0.5	-1			-2	-1	-2	0	-0.5	-1	-0.5			-2	-0.5	-1.5	-1	0		-17.5
CHKB		-1	-1	-1				-1	-1					-2		-3	-2		1	-1	-1		-2		-2				-17
ECH1			-2	-2		1		-1		-1	-3		-1				-1		-1				-3		-2	-1			-17
MPDZ	-0.5	-1.5	-1.5	-1.5			-1	-1			-2		-1	-2	-1.5	-1.5	4	-1	1	-1			-2.5		-3		1	-0.5	-17
NEGR1	-1					-1	-0.666667	-0.666667			-2			-2	-0.666667	-3	1	-0.333333	-0.666667	-0.666667		-0.333333	-2.33333	-0.666667		-0.666667		-1	-16.6667
SNF1LK2	-0.25	-0.75	-1.25	-1.25				0	-0.25		-1.25		-0.25	-2.5		-1.75		-0.25	-1.75			-0.5	-3		-0.25	-0.75			-16
SNRK		-0.666667	-0.666667	-0.666667		-0.333333	-0.666667	-0.666667	-1		-0.333333	-0.333333		-2	-1	-1.66667	-1	-0.333333	-0.333333	-0.333333			-1.33333		-1.33333	-0.333333	-0.333333	-0.666667	-16
RPL36AL	-1	-2	-2	-2			-1	-1		-1	1			-1		-3	-1	-1	-1						2	-1			-15
MAF	-0.25	-1.5	-1.25	-1.5	-0.5	0.25	-0.5	-0.5		-0.25	-2.25			-0.75		-1.75	1.75	-1	0.25	-0.5	-0.25	-1	-0.75		-2.5	-0.25	0.75	-0.25	-14.5
HECA	-0.333333	-0.666667	-1	-1				-0.666667	-0.333333		1	-0.333333		-1.66667	-0.666667	-2.66667	-1.33333	-0.666667	-0.666667			-0.666667	-0.666667		-1		-1		-14.3333
CYB5R3		-2	-2	-2		1	-1	-1			1			-3			2	-1	1	-1			-4			-1	1	-2	-14
HMGCL						1		-1	-1		-3		-1		-2	1	-1		-2						-3	-1	-1		-14
SELENBP1	-1		-0.5				-0.5	-1	-1.5		-1.5		-0.5	-2	-1	-0.5	1		-0.5	-0.5			-1.5		-1.5	-0.5	0.5	-1	-14
SPHAR	-1	-1	-1	-1		-1	-1	-1						-1						-1			-1	-1		-1	-1	-1	-14
BCAS2		-2	-1					-1		-1	-2						-1	-1	-1				1			-1	-1	-2	-13
CDO1	-0.5	-1	-1.5	-1.5	-0.5		-0.5				0		-0.5	-2		-0.5	2.5	-0.5	-1				-3		-1.5			-1	-13
EFHD1	-1						-1	-1			-3		-1			-2	2	-1	1	-1	-1		-1	-1	-3		1		-13
HSD17B4		-1	-1			1					-3			-4		-1	2		-1	1	1		-1	-1	-2	-1		-2	-13
MRPL54			-1									-1		-3	-1		-3								-1	-1	-1	-1	-13
UBE4A		-2	-1	-1		-1	-1	-1	-1							-1	-2		-1								-1		-13
RXRA						1	0.5	-0.5	-0.5		-1		-0.5	-1.5		-1	-2.5	0	-1.5	-0.5	-0.5	-0.5	-1.5		-3		1		-12.5
ARL6IP5		-1.5	-2	-2		0.5		-1			1.5			-3		-1.5	-2.5		1				-2	0.5	-1		0.5	0.5	-12
KIAA0329		-1	-1	-1	-0.5	0.5	-0.5	-0.5						-1	-1		-1	-0.5	0	-1	-0.5			-0.5	-2.5				-12
PLEKHH2	-0.25	-1.75	-1.75	-1.75	-0.25		-1	-0.5			-0.5			-2.5		-1	1.25	-0.75	0.25	-0.25	-0.25	-0.25	-0.25		-0.75	-0.25	1	-0.5	-12
SLC25A25			-0.5	-0.5			-0.5	-0.5	-0.5		-1.5			-2		-0.5	0.5	-0.5	-1	0.5		-0.5	-3		-1.5		0.5	-0.5	-12
EPB41L3						-1		-1	-0.666667	-1	-3	-0.333333		-2		-1	3	-1	1.66667	-1			-1	-1	-3		1		-11.3333
YPEL5		-0.666667	-1	-1		-0.333333	-0.333333	-0.666667			-2			-1.66667	-0.666667	-2	-0.333333	-1	1.33333	-0.333333		-0.666667	-0.666667		1.33333	-0.666667	-0.666667	0.666667	-11.3333
FAM122A	-0.571429	-1	-1	-1.14286	-0.142857	-0.428571	-0.428571	-0.285714	-0.285714	-0.285714	-0.571429			-1	-0.285714	-1.28571	-0.428571	-0.285714	-0.428571	-0.142857		-0.285714	-0.428571	0.142857	0.428571	-0.571429	-0.142857	-0.285714	-11.1429
BNIP2		-2	-2	-1		1			-1		2			-2		-2	-3		1	-1			-1	1			-1		-11
ELMO1						-1		-1			1			-3		-4	0		1	-1					-2	1		-2	-11
NR4A2		-0.75	-0.75	-0.75		-0.75	-0.5	-0.5			-1.25			-1.5	-1	-0.25	-0.5	-1	-1			-0.25	-2		1.75		0.25		-10.75
TCF7L2	0	-0.916667	-1.33333	-1.33333	-0.0833333	0.416667	-0.333333	-0.5	-0.583333	0.333333	0.5		-0.0833333	-1.33333		-1.08333	0.416667	0	0.416667	-0.0833333		-0.333333	-2.16667	-0.0833333	-2.25	0.166667	0.25	-0.25	-10.25
AGL						-1		-2		-1	-1		-1			-1			2	-1			-3		1	-1	-1		-10
BLVRB						1		-1		-1	-1			-3		-1	1		1		-1		-1		-3	-1	1	-1	-10
C2orf39	-1			-2									-1	-4					-1							-1			-10
PAMCI		-2	-1	-1						-1				1	-2	-1	1		-2			-1					1	-2	-10
TSHZ3	-1	-1.5	-1.5	-1	-0.5	0.5	-1	-1						-1		-0.5	2	-1	0.5	-1		-0.5	2		-2.5		1	-2	-10
VAMP2		-0.333333	-0.333333	-0.333333		-1	-0.333333	-1			-1.66667			-1.66667		-1	-1	-1	1.33333				-0.333333	-0.333333	-0.333333	-1	0.333333		-10
DAB2		-1.33333	-1.33333	-0.833333	-0.333333	0.5	-0.666667	-0.166667	0		-2.16667		0.166667	-1.83333		-3.16667	3.33333	-0.666667	0.5				-0.666667	0.666667	-3	0.5	1	-0.166667	-9.66667
RBM5	-0.333333	-0.333333	-0.666667	-0.666667	-1		-0.666667	-0.333333	-0.666667		0.333333			-1.33333	-0.333333	-2.33333	-1	-0.333333						0.333333	0.333333		-0.666667		-9.66667
VPS13D		-0.333333	-0.5	-0.5	-0.166667	-0.333333	-0.333333	-0.333333	-0.333333	-0.333333	-1	-0.166667		-0.666667	-0.333333	-1.66667	0	-0.166667	-1			-0.5	-0.666667		-0.666667		0.5		-9.5
FDX1	0.333333	-0.333333	-1.33333	-0.666667		0.333333	0	-0.666667			-3			-0.666667		-0.333333	-0.333333	0.333333	-1.33333				-0.666667	0.333333	0.666667	-0.333333	-0.666667	-1	-9.33333
ADD1	-0.25	0	-0.25	-0.75			-0.75	-1			-0.25		0.25	-1.5		-0.75	-2.25	-0.5	0	-0.25			-0.75	0.25	-0.75			0.25	-9.25
SUCLG2			-1	-0.25		0.75		-0.75	-0.5		-2.25		-0.75	-1.25	-0.25	0			-0.5				-0.75		-1.75	-0.75	0.75		-9.25
TK2	-0.2	-0.4	-0.8	-0.6	-0.2	0.2	-0.6		-0.2		-0.6			-2		-1.4	0.8	-0.2	0		0.2		-1		-2.2				-9.2
ZDHHC3	-0.333333	-0.833333	-0.833333	-1	-0.166667	0	-0.5	-0.166667			-0.166667			-2		-0.166667	1.5	-0.166667	-0.5	-0.5	-0.166667	-0.5	-2.5		-0.5	-0.166667	0.833333	-0.333333	-9.16667
DCUN1D4	-0.25	-0.5	-1	-0.75			-0.5	-0.25			0.25			0	0.25	-1.25	-1.5	-0.25	0.75	-0.75			-0.5	-0.25	-1.25	-0.75		-0.5	-9
DYNLRB2											-3	1		-3	-3		2						-1	-1	2	-1		-2	-9
PTPN4						-1		1			-3						-4						-1		-1				-9
SMG6		-1	-1.5	-1.5			-1	-0.5		0.5	0.5			-0.5		-1		-1		-0.5		-0.5	-0.5				-0.5		-9
PCF11		-1	0	0		-0.5	-0.5	-0.5						-0.5		-2.5	-1.5	-0.5	1.5			-0.5	0		-0.5	-0.5	-0.5	-0.5	-8.5
TSPAN6		-2	-2	-2		1		1		-0.5	-2			3.5		-1.5	3		-2				-2	1	-3			-1	-8.5
EPC1	-0.333333	-0.5	-0.333333	-0.5	-0.166667	-0.5	-0.333333	-0.666667	-0.166667		0.666667			-0.333333		-2.16667	-0.833333	-0.333333	-0.5		-0.166667	-0.333333	-0.166667	-0.166667	0.833333		-0.5	-0.5	-8
CDA								-1		-1			-1	1			-3		1				-1	-1	-3		1		-8
LOC439992	-1	-2	-2	-2			-1	1		-1	2					-1	-1	-1	-2	1			1	1	2		-1	-1	-8
MKNK2		0.5	-0.5	-0.5		-1	0.5	-0.5		-1	-1	-0.5		-1.5		0	-2.5	0.5	-2	1	0.5	-0.5	-2.5		2		1		-8
PEX11G		-1	1										-1	-1	-1				-2					-1	-2				-8
PQLC3		-1				0.5	-1				-0.5			-0.5	-0.5	-0.5	-0.5		-0.5	-0.5			-1.5		-1.5		0.5	-0.5	-8
SLU7		-1.5	-1.5	-1		-0.5					2.5		0.5	-2.5	-0.5		-2	-0.5	1.5						-1	-0.5	-1		-8
TRAPPC6B		-1	-1	-1		-1		-1								-2	0		2	-1					-1		-1		-8
MPP5		-0.666667	-0.333333	-0.333333	-0.333333	0.666667	0.333333	-1			-2.33333	-0.333333		-1	0.666667	-0.333333	1		-0.333333				-0.666667	-0.666667	-0.333333	-0.333333	-0.666667	-1	-8
TTC7B	-0.333333	-0.333333	-0.666667	-0.333333		-0.333333	-0.333333	-0.333333			-0.333333			-0.666667	0.666667	0	0.333333	-0.333333	-1.66667	-0.666667			-0.333333	-0.333333	-1	-0.666667	0		-7.66667
UBR2		-0.333333	-0.333333	-0.333333	0.333333	-0.333333	0.333333	-0.333333	-0.333333		-0.666667			-1	-0.666667	-0.666667	-1	-0.333333	-0.666667				-0.333333	-0.333333	-0.333333	-0.333333	-0.333333	0.333333	-7.66667
SAMHD1	-0.4		0.4	0.4		0.8	0.8	-0.4	-0.2		1.8			-1.8	-1.6	-2.8	-2		-0.6	-0.6	-0.2		-0.4		-2.4	0.6	0.8	0.2	-7.6
ALG9	-0.5	-1	-1	-1		-0.5	-1			-0.5	2.5			1			-1	-0.5	-1	0			-2.5		0.5	-1			-7.5
CHRD						-1	-0.5				-1.5			0.5		-0.5		-0.5	-2			-0.5			-1.5	-0.5	0.5		-7.5
MCC		-1	-1	-0.5				-0.5			-1		-1	0		-2	2.5	-1	0	-0.5	-0.5				-1.5	-0.5	1		-7.5
ADRA1A		-0.285714	-0.571429	-0.285714			-0.142857	-0.285714	-0.142857				-0.857143	-1	-0.571429	-1.28571	1	-0.142857	-0.571429	-0.571429	0.142857	-0.142857	-1.28571		-0.714286		0.142857	0.142857	-7.42857
RSBN1		-0.4	-0.2	-0.2		-1	-0.2	-0.8	0.2		0.8			-0.6	-0.2	-2.8	-1	-0.6	-0.4	-0.2				0.4	0.2	0.2	-0.8	0.2	-7.4
COLEC11											-3					-1	2		1				-2			-1	-1	-2	-7
DUSP7		-1	-1	-1				0.5	0.5	-0.5	0.5		0.5	-0.5		-0.5	-2		0			-0.5		-0.5	-2.5	0.5	1	-0.5	-7
FUZ											-2		-1		-3												-1		-7
GABARAP						1	-1	-1						-1	-3		2	-1	-1	1					-2	-1			-7
MAP2K4		-0.5	-0.5	-0.5		-1		-1		-1	-1						-1.5		0				1	-0.5	0.5	-1			-7
PACSIN2			-1	-1	-0.5			0	-0.5	-0.5	-1		0.5	-0.5		0	0		-1	-0.5		0.5	0.5		-1.5	-1	0.5		-7
PRDX5		-1	-1	-1		-1			1	-1	-1			-2					1						1	-1		-1	-7
SLC7A3	-1	-2	-2	-2			-1			-1							2		-1						3	-1	-1		-7
ZNF423		-1	-0.5	-0.5			-0.5	-0.5			0.5			-1	-0.5	-1.5	1.5		0	-0.5		-0.5	-0.5		-0.5		-0.5	-0.5	-7
HIBCH		-1	-1.33333	-0.666667		0.666667	-0.333333	-0.666667		-0.333333	-2		-0.666667	0.333333		0	1	0.666667	-1				-1.33333		0.333333	-0.333333			-6.66667
PTGDR								-0.666667	-0.666667		0.333333					-0.333333	-2	-0.333333	-1.33333				0	-0.333333	-1.66667	0.333333			-6.66667
SLC7A2	-0.333333	-0.333333	-0.333333	-0.333333		-0.333333		-0.333333		-0.333333	0.333333	-0.333333	-0.333333	-0.666667	-0.666667	-0.666667	1.33333	-0.333333	-1.66667			-0.333333	-0.333333		-1		0.333333		-6.66667
ITPR1	-0.375	-0.375	-0.375	-0.625	-0.125	-0.5	-0.25	-0.375		-0.125	-0.375		-0.125	-1.125	-0.375	-1.25	0.25	-0.5	-0.375	-0.25			-0.125	0.125	1.875	-0.25	-0.5	-0.375	-6.5
SSBP3	-0.5	-0.5	-0.5	-0.5		-0.75	-0.5	-0.25			-0.5			0.5	-0.5	0	-0.75	-0.25	0.25					-0.25	0	-0.75	-0.75		-6.5
HSPC049		-0.666667	-1	-1		0.333333					-1			-1		0.333333	-1.66667		-1.66667	-0.666667			1.33333	0.333333	0.333333	-0.333333			-6.33333
AUH	-0.5	-1	-0.5	-0.5		-0.25		-0.25	-0.25		-0.75			-0.25	-0.5	-0.25	0		-0.5	0.25			-0.75	-0.25	0.25	0	-0.25		-6.25
CCND2	-0.25	-0.5	-0.5	-0.5	-0.25	0.5	-0.25	0.25			2			0		-2.25	-4		-0.25	-0.75	-0.5		-1.5	0.5	0.5		0.5	1	-6.25
ABCA3		2	2				-1				2			-5		-2	0		1	1		-1	-2		-1	-1	-1		-6
ARHGAP17		-2	-2			1		-1			3			-2		-3	0	-1	1						-2	1		1	-6
