# Supplementary material for: A genome-wide Drosophila epithelial tumorigenesis screen identifies Tetraspanin 29Fb as an evolutionarily conserved suppressor of Ras-driven cancer
Source: PLoS Genet. 2018 Oct 16;14(10):e1007688. doi: 10.1371/journal.pgen.1007688 (PMC6203380; doi:10.1371/journal.pgen.1007688)
Supplement: S5 Table — Summary of secondary RNAi screen results in the fly, preselected based on the top 100 primary hits of gene found to be downregulated in multiple human tumors (see also S4 Table). Yellow highlighted lines were observed to result in enhanced tumorigenesis in the primary screen (see S2 Table). Grey highlighted genes indicate those where the average score was less than 0.75. (XLSX) [file pgen.1007688.s013.xlsx]

## Sheet: FinalTable
Supplementary Table S5: Secondary screen for 100 top ranking hits
Transformant ID	Dm gene symbol	CG#	Hs closest orthologue	Primary screen result	Secondary screen result	FBID KEY	ANNOTATION SYMBOL	SYMBOL	NAME	HUMAN ORTHOLOGS	SYMBOL SYNONYMS	NAME SYNONYMS	SECONDARY IDS	GO BIOLOGICAL PROCESS	GO CELLULAR COMPONENT	GO MOLECULAR FUNCTION	SUMMARY PHYSICAL INTERACTIONS
30526	tj	CG10034	MAF	1	ND	FBgn0000964	CG10034	tj	traffic jam	MAFB, MAFG, ENSG00000178573, NRL, MAFK, MAFA, MAFF	maf-L, CG10034, Dmaf, PL3, maf1, fs(2)eoPL3, fs(2)eo2, fs(2)eo-B, tj, Tj, TJ	female sterile(2)eo2, traffic jam, Traffic jam, Traffic Jam, Traffic-jam, Traffic-Jam	FBgn0020276, FBgn0032786	transcription from RNA polymerase II promoter ; GO:0006366 | inferred from sequence or structural similarity, female gonad development ; GO:0008585 | inferred from mutant phenotype, male gonad development ; GO:0008584 | inferred from mutant phenotype, gonad morphogenesis ; GO:0035262 | inferred from mutant phenotype, regulation of transcription, DNA-templated ; GO:0006355 | non-traceable author s…	nucleus ; GO:0005634 | inferred from sequence or structural similarity, nucleus ; GO:0005634 | inferred from sequence or structural similarity with UniProtKB:P54842, nucleus ; GO:0005634 | non-traceable author statement, nucleus ; GO:0005634 | inferred from direct assay	sequence-specific DNA binding transcription factor activity ; GO:0003700 | non-traceable author statement, protein heterodimerization activity ; GO:0046982 | inferred from sequence or structural similarity, sequence-specific DNA binding transcription factor activity ; GO:0003700 | inferred from sequence or structural similarity with UniProtKB:P54842, sequence-specific DNA binding RNA polymerase I…	-
30525	tj	CG10034	MAF	0	1.5	FBgn0000964	CG10034	tj	traffic jam	MAFB, MAFG, ENSG00000178573, NRL, MAFK, MAFA, MAFF	maf-L, CG10034, Dmaf, PL3, maf1, fs(2)eoPL3, fs(2)eo2, fs(2)eo-B, tj, Tj, TJ	female sterile(2)eo2, traffic jam, Traffic jam, Traffic Jam, Traffic-jam, Traffic-Jam	FBgn0020276, FBgn0032786	transcription from RNA polymerase II promoter ; GO:0006366 | inferred from sequence or structural similarity, female gonad development ; GO:0008585 | inferred from mutant phenotype, male gonad development ; GO:0008584 | inferred from mutant phenotype, gonad morphogenesis ; GO:0035262 | inferred from mutant phenotype, regulation of transcription, DNA-templated ; GO:0006355 | non-traceable author s…	nucleus ; GO:0005634 | inferred from sequence or structural similarity, nucleus ; GO:0005634 | inferred from sequence or structural similarity with UniProtKB:P54842, nucleus ; GO:0005634 | non-traceable author statement, nucleus ; GO:0005634 | inferred from direct assay	sequence-specific DNA binding transcription factor activity ; GO:0003700 | non-traceable author statement, protein heterodimerization activity ; GO:0046982 | inferred from sequence or structural similarity, sequence-specific DNA binding transcription factor activity ; GO:0003700 | inferred from sequence or structural similarity with UniProtKB:P54842, sequence-specific DNA binding RNA polymerase I…	-
KK108255	tj	CG10034	MAF	ND	1.5	FBgn0000964	CG10034	tj	traffic jam	MAFB, MAFG, ENSG00000178573, NRL, MAFK, MAFA, MAFF	maf-L, CG10034, Dmaf, PL3, maf1, fs(2)eoPL3, fs(2)eo2, fs(2)eo-B, tj, Tj, TJ	female sterile(2)eo2, traffic jam, Traffic jam, Traffic Jam, Traffic-jam, Traffic-Jam	FBgn0020276, FBgn0032786	transcription from RNA polymerase II promoter ; GO:0006366 | inferred from sequence or structural similarity, female gonad development ; GO:0008585 | inferred from mutant phenotype, male gonad development ; GO:0008584 | inferred from mutant phenotype, gonad morphogenesis ; GO:0035262 | inferred from mutant phenotype, regulation of transcription, DNA-templated ; GO:0006355 | non-traceable author s…	nucleus ; GO:0005634 | inferred from sequence or structural similarity, nucleus ; GO:0005634 | inferred from sequence or structural similarity with UniProtKB:P54842, nucleus ; GO:0005634 | non-traceable author statement, nucleus ; GO:0005634 | inferred from direct assay	sequence-specific DNA binding transcription factor activity ; GO:0003700 | non-traceable author statement, protein heterodimerization activity ; GO:0046982 | inferred from sequence or structural similarity, sequence-specific DNA binding transcription factor activity ; GO:0003700 | inferred from sequence or structural similarity with UniProtKB:P54842, sequence-specific DNA binding RNA polymerase I…	-
38366	Inr-a	CG10228	PCF11	1	ND	FBgn0264962	CG10228	Inr-a	Inverse regulator a	-	Inr-a, Pcf11, dPcf11, l(2)k08015, CG10228, anon-WO0118547.146, pcf11	Inverse regulator a, lethal (2) k08015, Pcf11	FBgn0004398, FBgn0022063, FBgn0033975, FBgn0062215	mRNA cleavage ; GO:0006379 | inferred from sequence or structural similarity with NCBI_NP:010514, neurogenesis ; GO:0022008 | inferred from mutant phenotype	mRNA cleavage factor complex ; GO:0005849 | inferred from sequence or structural similarity with NCBI_NP:010514	RNA binding ; GO:0003723 | inferred from direct assay	-
38365	Inr-a	CG10228	PCF11	0	1	FBgn0264962	CG10228	Inr-a	Inverse regulator a	-	Inr-a, Pcf11, dPcf11, l(2)k08015, CG10228, anon-WO0118547.146, pcf11	Inverse regulator a, lethal (2) k08015, Pcf11	FBgn0004398, FBgn0022063, FBgn0033975, FBgn0062215	mRNA cleavage ; GO:0006379 | inferred from sequence or structural similarity with NCBI_NP:010514, neurogenesis ; GO:0022008 | inferred from mutant phenotype	mRNA cleavage factor complex ; GO:0005849 | inferred from sequence or structural similarity with NCBI_NP:010514	RNA binding ; GO:0003723 | inferred from direct assay	-
44115	Inr-a	CG10228	PCF11	1	0.5	FBgn0264962	CG10228	Inr-a	Inverse regulator a	-	Inr-a, Pcf11, dPcf11, l(2)k08015, CG10228, anon-WO0118547.146, pcf11	Inverse regulator a, lethal (2) k08015, Pcf11	FBgn0004398, FBgn0022063, FBgn0033975, FBgn0062215	mRNA cleavage ; GO:0006379 | inferred from sequence or structural similarity with NCBI_NP:010514, neurogenesis ; GO:0022008 | inferred from mutant phenotype	mRNA cleavage factor complex ; GO:0005849 | inferred from sequence or structural similarity with NCBI_NP:010514	RNA binding ; GO:0003723 | inferred from direct assay	-
KK103710	Inr-a	CG10228	PCF11	ND	0.5	FBgn0264962	CG10228	Inr-a	Inverse regulator a	-	Inr-a, Pcf11, dPcf11, l(2)k08015, CG10228, anon-WO0118547.146, pcf11	Inverse regulator a, lethal (2) k08015, Pcf11	FBgn0004398, FBgn0022063, FBgn0033975, FBgn0062215	mRNA cleavage ; GO:0006379 | inferred from sequence or structural similarity with NCBI_NP:010514, neurogenesis ; GO:0022008 | inferred from mutant phenotype	mRNA cleavage factor complex ; GO:0005849 | inferred from sequence or structural similarity with NCBI_NP:010514	RNA binding ; GO:0003723 | inferred from direct assay	-
6375	CG10373	CG10373	ARL6IP5	1	1	FBgn0032704	CG10373	Jwa	Jwa ortholog	ARL6IP5, PRAF2	CG10373, Jwa, djwa, GH05842p	Jwa ortholog	-	response to ethanol ; GO:0045471 | inferred from mutant phenotype	endomembrane system ; GO:0012505 | inferred from direct assay	molecular_function ; GO:0003674 | no biological data available	Oscp, CG33145, aurA, Pis, CG3793, alphaSnap, CG11857, Tsp29Fb, Rcd6, l(2)06225, l(1)G0230
6376	CG10373	CG10373	ARL6IP5	0	1	FBgn0032704	CG10373	Jwa	Jwa ortholog	ARL6IP5, PRAF2	CG10373, Jwa, djwa, GH05842p	Jwa ortholog	-	response to ethanol ; GO:0045471 | inferred from mutant phenotype	endomembrane system ; GO:0012505 | inferred from direct assay	molecular_function ; GO:0003674 | no biological data available	Oscp, CG33145, aurA, Pis, CG3793, alphaSnap, CG11857, Tsp29Fb, Rcd6, l(2)06225, l(1)G0230
18617	CG10399	CG10399	HMGCL	0	1	FBgn0031877	CG10399	CG10399	-	HMGCL	145934_at, CG10399	-	-	leucine metabolic process ; GO:0006551 | inferred from sequence or structural similarity with UniProtKB:P35914	mitochondrial matrix ; GO:0005759 | inferred from sequence or structural similarity with UniProtKB:P35914, microtubule associated complex ; GO:0005875 | inferred from direct assay, peroxisome ; GO:0005777 | inferred from sequence or structural similarity with HGNC_gene:HMGCL; HGNC:5005	hydroxymethylglutaryl-CoA lyase activity ; GO:0004419 | inferred from sequence or structural similarity with UniProtKB:P35914	-
KK110172	CG10399	CG10399	HMGCL	ND	0.5	FBgn0031877	CG10399	CG10399	-	HMGCL	145934_at, CG10399	-	-	leucine metabolic process ; GO:0006551 | inferred from sequence or structural similarity with UniProtKB:P35914	mitochondrial matrix ; GO:0005759 | inferred from sequence or structural similarity with UniProtKB:P35914, microtubule associated complex ; GO:0005875 | inferred from direct assay, peroxisome ; GO:0005777 | inferred from sequence or structural similarity with HGNC_gene:HMGCL; HGNC:5005	hydroxymethylglutaryl-CoA lyase activity ; GO:0004419 | inferred from sequence or structural similarity with UniProtKB:P35914	-
18616	CG10399	CG10399	HMGCL	1	0	FBgn0031877	CG10399	CG10399	-	HMGCL	145934_at, CG10399	-	-	leucine metabolic process ; GO:0006551 | inferred from sequence or structural similarity with UniProtKB:P35914	mitochondrial matrix ; GO:0005759 | inferred from sequence or structural similarity with UniProtKB:P35914, microtubule associated complex ; GO:0005875 | inferred from direct assay, peroxisome ; GO:0005777 | inferred from sequence or structural similarity with HGNC_gene:HMGCL; HGNC:5005	hydroxymethylglutaryl-CoA lyase activity ; GO:0004419 | inferred from sequence or structural similarity with UniProtKB:P35914	-
31277	CG10600	CG10600	RSBN1	0	0.5	FBgn0032717	CG10600	CG10600	-	RSBN1, RSBN1L	CG10600	-	-	-	nucleus ; GO:0005634 | inferred from electronic annotation with InterPro:IPR026306	-	-
31276	CG10600	CG10600	RSBN1	1	0	FBgn0032717	CG10600	CG10600	-	RSBN1, RSBN1L	CG10600	-	-	-	nucleus ; GO:0005634 | inferred from electronic annotation with InterPro:IPR026306	-	-
30889	Sucb	CG10622	SUCLG2	1	ND	FBgn0029118	CG10622	Sucb	Sucb	ENSG00000172340, SUCLA2	142911_at, sucB, sucb, CG10622, Sucb	Sucb	FBgn0035614	tricarboxylic acid cycle ; GO:0006099 | inferred from sequence or structural similarity with UniProtKB:Q96I99	lipid particle ; GO:0005811 | inferred from direct assay, succinate-CoA ligase complex (GDP-forming) ; GO:0045244 | inferred from sequence or structural similarity with EMBL:AF058956, succinate-CoA ligase complex (GDP-forming) ; GO:0045244 | inferred from sequence or structural similarity with UniProtKB:Q96I99	succinate-CoA ligase (GDP-forming) activity ; GO:0004776 | non-traceable author statement, succinate-CoA ligase (GDP-forming) activity ; GO:0004776 | inferred from sequence or structural similarity with EMBL:AF058956, succinate-CoA ligase (GDP-forming) activity ; GO:0004776 | inferred from sequence or structural similarity with UniProtKB:Q96I99, ATP binding ; GO:0005524 | inferred from electronic…	yip7, CG33145, Pis, Adam, CG3303, CG7609, Pp2B-14D, Rab5, CG11095, lectin-46Ca, Jon44E, CG8078, Mkk4, Hip1, Pk17E, CG31637, CG12344, CG2789, Gs1, CG3530, Cyp9b2, Gyk, CanA1, CG2921, CG3570, Vps29, CG14024, CG4813, CG8888, Rheb, CG4968, CSN4, CG9536, CG3708, Gie, Ran, CG9547, CG8602, CG31199, krz, Odc1, CG7881, CG11876, out, CG8199, Fmo-2, CG2616, CG2931, Rpp30, Tg, Gmd, CG2211, Rab6, Fatp, dj-1be…
KK101554	Sucb	CG10622	SUCLG2	ND	1.5	FBgn0029118	CG10622	Sucb	Sucb	ENSG00000172340, SUCLA2	142911_at, sucB, sucb, CG10622, Sucb	Sucb	FBgn0035614	tricarboxylic acid cycle ; GO:0006099 | inferred from sequence or structural similarity with UniProtKB:Q96I99	lipid particle ; GO:0005811 | inferred from direct assay, succinate-CoA ligase complex (GDP-forming) ; GO:0045244 | inferred from sequence or structural similarity with EMBL:AF058956, succinate-CoA ligase complex (GDP-forming) ; GO:0045244 | inferred from sequence or structural similarity with UniProtKB:Q96I99	succinate-CoA ligase (GDP-forming) activity ; GO:0004776 | non-traceable author statement, succinate-CoA ligase (GDP-forming) activity ; GO:0004776 | inferred from sequence or structural similarity with EMBL:AF058956, succinate-CoA ligase (GDP-forming) activity ; GO:0004776 | inferred from sequence or structural similarity with UniProtKB:Q96I99, ATP binding ; GO:0005524 | inferred from electronic…	yip7, CG33145, Pis, Adam, CG3303, CG7609, Pp2B-14D, Rab5, CG11095, lectin-46Ca, Jon44E, CG8078, Mkk4, Hip1, Pk17E, CG31637, CG12344, CG2789, Gs1, CG3530, Cyp9b2, Gyk, CanA1, CG2921, CG3570, Vps29, CG14024, CG4813, CG8888, Rheb, CG4968, CSN4, CG9536, CG3708, Gie, Ran, CG9547, CG8602, CG31199, krz, Odc1, CG7881, CG11876, out, CG8199, Fmo-2, CG2616, CG2931, Rpp30, Tg, Gmd, CG2211, Rab6, Fatp, dj-1be…
6484	Itp-r83A	CG1063	ITPR1	1	1	FBgn0010051	CG1063	Itp-r83A	Inositol 1,4,5,-tris-phosphate receptor	ENSG00000150995, ITPR3, ITPR2	itpr, IP3R, IP[[3]]R, DmInsP[[3]]R, DmInsP[[3R]], InsP[[3]]R, dip, IP[[3]] receptor, CG1063, Itp-r[1], InsP[[3]], unnamed, l(3)05616, DIP, l(3)j5B4, Itp-r42B, Itp-r, Insp3R, IP, anon-WO02059370.49, Itp-r83A, Itp-r-83A, dIP[[3]]R, l(3)itpr, itpr-83, ITP-r83A, Ip3R, ITPR1	IP3 receptor, dm_IP3 receptor, inositol 1,4,5-trisphosphate receptor, Inositol 1,4,5,-tris-phosphate receptor, Inositol(1,4,5)-triphosphate receptor 42B, InsP[[3]] receptor, IP[[3]] receptor, inositol 1,4,5-trisphosphate (InsP3 ) receptor, Type 1 InsP{3} receptor, inositol triphosphate receptor 1, Ins(1,4,5)P[[3]] receptor, inositol-1,4,5-trisphosphate receptor, 1, 4, 5-inositol trisphosphate rec…	FBgn0010234, FBgn0010870, FBgn0011378, FBgn0023199, FBgn0066011	flight behavior ; GO:0007629 | inferred from mutant phenotype, molting cycle, chitin-based cuticle ; GO:0007591 | inferred from genetic interaction with rut, response to oxidative stress ; GO:0006979 | inferred from mutant phenotype, mushroom body development ; GO:0016319 | inferred from mutant phenotype, nuclear division ; GO:0000280 | inferred from direct assay, cellular calcium ion homeostasis…	endoplasmic reticulum membrane ; GO:0005789 | non-traceable author statement, endoplasmic reticulum ; GO:0005783 | inferred from direct assay, membrane ; GO:0016020 | inferred from electronic annotation with InterPro:IPR000493, InterPro:IPR000699, InterPro:IPR003608, InterPro:IPR005821, InterPro:IPR016093	inositol 1,4,5-trisphosphate-sensitive calcium-release channel activity ; GO:0005220 | inferred from direct assay, calcium channel activity ; GO:0005262 | non-traceable author statement, inositol 1,4,5-trisphosphate-sensitive calcium-release channel activity ; GO:0005220 | non-traceable author statement, inositol 1,4,5-trisphosphate-sensitive calcium-release channel activity ; GO:0005220 | inferr…	-
6486	Itp-r83A	CG1063	ITPR1	0	0	FBgn0010051	CG1063	Itp-r83A	Inositol 1,4,5,-tris-phosphate receptor	ENSG00000150995, ITPR3, ITPR2	itpr, IP3R, IP[[3]]R, DmInsP[[3]]R, DmInsP[[3R]], InsP[[3]]R, dip, IP[[3]] receptor, CG1063, Itp-r[1], InsP[[3]], unnamed, l(3)05616, DIP, l(3)j5B4, Itp-r42B, Itp-r, Insp3R, IP, anon-WO02059370.49, Itp-r83A, Itp-r-83A, dIP[[3]]R, l(3)itpr, itpr-83, ITP-r83A, Ip3R, ITPR1	IP3 receptor, dm_IP3 receptor, inositol 1,4,5-trisphosphate receptor, Inositol 1,4,5,-tris-phosphate receptor, Inositol(1,4,5)-triphosphate receptor 42B, InsP[[3]] receptor, IP[[3]] receptor, inositol 1,4,5-trisphosphate (InsP3 ) receptor, Type 1 InsP{3} receptor, inositol triphosphate receptor 1, Ins(1,4,5)P[[3]] receptor, inositol-1,4,5-trisphosphate receptor, 1, 4, 5-inositol trisphosphate rec…	FBgn0010234, FBgn0010870, FBgn0011378, FBgn0023199, FBgn0066011	flight behavior ; GO:0007629 | inferred from mutant phenotype, molting cycle, chitin-based cuticle ; GO:0007591 | inferred from genetic interaction with rut, response to oxidative stress ; GO:0006979 | inferred from mutant phenotype, mushroom body development ; GO:0016319 | inferred from mutant phenotype, nuclear division ; GO:0000280 | inferred from direct assay, cellular calcium ion homeostasis…	endoplasmic reticulum membrane ; GO:0005789 | non-traceable author statement, endoplasmic reticulum ; GO:0005783 | inferred from direct assay, membrane ; GO:0016020 | inferred from electronic annotation with InterPro:IPR000493, InterPro:IPR000699, InterPro:IPR003608, InterPro:IPR005821, InterPro:IPR016093	inositol 1,4,5-trisphosphate-sensitive calcium-release channel activity ; GO:0005220 | inferred from direct assay, calcium channel activity ; GO:0005262 | non-traceable author statement, inositol 1,4,5-trisphosphate-sensitive calcium-release channel activity ; GO:0005220 | non-traceable author statement, inositol 1,4,5-trisphosphate-sensitive calcium-release channel activity ; GO:0005220 | inferr…	-
KK106982	Itp-r83A	CG1063	ITPR1	ND	0	FBgn0010051	CG1063	Itp-r83A	Inositol 1,4,5,-tris-phosphate receptor	ENSG00000150995, ITPR3, ITPR2	itpr, IP3R, IP[[3]]R, DmInsP[[3]]R, DmInsP[[3R]], InsP[[3]]R, dip, IP[[3]] receptor, CG1063, Itp-r[1], InsP[[3]], unnamed, l(3)05616, DIP, l(3)j5B4, Itp-r42B, Itp-r, Insp3R, IP, anon-WO02059370.49, Itp-r83A, Itp-r-83A, dIP[[3]]R, l(3)itpr, itpr-83, ITP-r83A, Ip3R, ITPR1	IP3 receptor, dm_IP3 receptor, inositol 1,4,5-trisphosphate receptor, Inositol 1,4,5,-tris-phosphate receptor, Inositol(1,4,5)-triphosphate receptor 42B, InsP[[3]] receptor, IP[[3]] receptor, inositol 1,4,5-trisphosphate (InsP3 ) receptor, Type 1 InsP{3} receptor, inositol triphosphate receptor 1, Ins(1,4,5)P[[3]] receptor, inositol-1,4,5-trisphosphate receptor, 1, 4, 5-inositol trisphosphate rec…	FBgn0010234, FBgn0010870, FBgn0011378, FBgn0023199, FBgn0066011	flight behavior ; GO:0007629 | inferred from mutant phenotype, molting cycle, chitin-based cuticle ; GO:0007591 | inferred from genetic interaction with rut, response to oxidative stress ; GO:0006979 | inferred from mutant phenotype, mushroom body development ; GO:0016319 | inferred from mutant phenotype, nuclear division ; GO:0000280 | inferred from direct assay, cellular calcium ion homeostasis…	endoplasmic reticulum membrane ; GO:0005789 | non-traceable author statement, endoplasmic reticulum ; GO:0005783 | inferred from direct assay, membrane ; GO:0016020 | inferred from electronic annotation with InterPro:IPR000493, InterPro:IPR000699, InterPro:IPR003608, InterPro:IPR005821, InterPro:IPR016093	inositol 1,4,5-trisphosphate-sensitive calcium-release channel activity ; GO:0005220 | inferred from direct assay, calcium channel activity ; GO:0005262 | non-traceable author statement, inositol 1,4,5-trisphosphate-sensitive calcium-release channel activity ; GO:0005220 | non-traceable author statement, inositol 1,4,5-trisphosphate-sensitive calcium-release channel activity ; GO:0005220 | inferr…	-
31307	CG10641	CG10641	EFHD1	1	2.5	FBgn0032731	CG10641	Swip-1	Swiprosin-1	EFHD1, EFHD2	CG10641, Swip-1, DSwip-1, EFhd2, efhd2, efhd	Swiprosin-1, EF-hand domain containing 2	-	mesoderm development ; GO:0007498 | inferred from expression pattern	muscle tendon junction ; GO:0005927 | inferred from direct assay, plasma membrane ; GO:0005886 | inferred from direct assay	calcium ion binding ; GO:0005509 | non-traceable author statement, calcium ion binding ; GO:0005509 | inferred from sequence or structural similarity with InterPro:IPR002048	CG11407, CG11703, alpha-Est1, CG4278, CG7656, CG34417, Hex-C, CG33145, CG30185, CG15484, Ptp61F, ave, CG15522, CG11236, CG30411, GstE14, Sox21a, Ser12, Lip4, CG12125, CG11248, SH3PX1, CG2021, CG5718, CG6321, CG3501, CG1909, GstD11, GstE6, CG42258, CG17440, 4EHP, Tak1, Mip, soti, vret, CG1024, elfless, Csat, cbx, velo, CG8010, CG4091, Cyp6a22, Map205, CG15084, CG33278, CG31546, CG11694, Jra, Rpt5,…
31308	CG10641	CG10641	EFHD1	0	2	FBgn0032731	CG10641	Swip-1	Swiprosin-1	EFHD1, EFHD2	CG10641, Swip-1, DSwip-1, EFhd2, efhd2, efhd	Swiprosin-1, EF-hand domain containing 2	-	mesoderm development ; GO:0007498 | inferred from expression pattern	muscle tendon junction ; GO:0005927 | inferred from direct assay, plasma membrane ; GO:0005886 | inferred from direct assay	calcium ion binding ; GO:0005509 | non-traceable author statement, calcium ion binding ; GO:0005509 | inferred from sequence or structural similarity with InterPro:IPR002048	CG11407, CG11703, alpha-Est1, CG4278, CG7656, CG34417, Hex-C, CG33145, CG30185, CG15484, Ptp61F, ave, CG15522, CG11236, CG30411, GstE14, Sox21a, Ser12, Lip4, CG12125, CG11248, SH3PX1, CG2021, CG5718, CG6321, CG3501, CG1909, GstD11, GstE6, CG42258, CG17440, 4EHP, Tak1, Mip, soti, vret, CG1024, elfless, Csat, cbx, velo, CG8010, CG4091, Cyp6a22, Map205, CG15084, CG33278, CG31546, CG11694, Jra, Rpt5,…
KK107033	CG10641	CG10641	EFHD1	ND	1.5	FBgn0032731	CG10641	Swip-1	Swiprosin-1	EFHD1, EFHD2	CG10641, Swip-1, DSwip-1, EFhd2, efhd2, efhd	Swiprosin-1, EF-hand domain containing 2	-	mesoderm development ; GO:0007498 | inferred from expression pattern	muscle tendon junction ; GO:0005927 | inferred from direct assay, plasma membrane ; GO:0005886 | inferred from direct assay	calcium ion binding ; GO:0005509 | non-traceable author statement, calcium ion binding ; GO:0005509 | inferred from sequence or structural similarity with InterPro:IPR002048	CG11407, CG11703, alpha-Est1, CG4278, CG7656, CG34417, Hex-C, CG33145, CG30185, CG15484, Ptp61F, ave, CG15522, CG11236, CG30411, GstE14, Sox21a, Ser12, Lip4, CG12125, CG11248, SH3PX1, CG2021, CG5718, CG6321, CG3501, CG1909, GstD11, GstE6, CG42258, CG17440, 4EHP, Tak1, Mip, soti, vret, CG1024, elfless, Csat, cbx, velo, CG8010, CG4091, Cyp6a22, Map205, CG15084, CG33278, CG31546, CG11694, Jra, Rpt5,…
22761	robl	CG10751	DYNLRB2	1	1	FBgn0024196	CG10751	robl	roadblock	DYNLRB1, DYNLRB2	DLC, CG10751, l(2)k10408, robl, LC7, roblk	roadblock, dynein light chain, Roadblock, dynein, light chain, roadblock-type 2, Dynein light chain LC7	FBgn0021950	microtubule-based movement ; GO:0007018 | inferred from sequence or structural similarity, mushroom body development ; GO:0016319 | inferred from mutant phenotype, dendrite morphogenesis ; GO:0048813 | traceable author statement, dendrite morphogenesis ; GO:0048813 | inferred from mutant phenotype	axonemal dynein complex ; GO:0005858 | non-traceable author statement, dynein complex ; GO:0030286 | inferred from sequence or structural similarity, microtubule associated complex ; GO:0005875 | inferred from sequence or structural similarity, microtubule associated complex ; GO:0005875 | inferred from direct assay	ATPase activity, coupled ; GO:0042623 | inferred from sequence or structural similarity	CG32236, htl, CG10602, CG15043, Ccz1, CG13950, CG11791, CG7686, CG2010, Pex12, CG9281, Cen, CG2091, CG32758, CG10909, wgn, dpr14, Obp19c, Aven, CG8323, Cbp20, CG3061, l(1)G0469, Smn, ct, CG7550, pnut, Trf, CG30284, CG4953, fwe, Timp, Dlc90F, frj, CG8888, Obp56e, l(2)35Bc, Ext2, CG10465, CG32698, SNCF, CG14020, Sap47, CG3708, CG1983, Cyp9f2, imd, asrij, fng, Moe, ana2, IntS12, Rpn11, Uev1A, CG1120…
KK105760	robl	CG10751	DYNLRB2	ND	1	FBgn0024196	CG10751	robl	roadblock	DYNLRB1, DYNLRB2	DLC, CG10751, l(2)k10408, robl, LC7, roblk	roadblock, dynein light chain, Roadblock, dynein, light chain, roadblock-type 2, Dynein light chain LC7	FBgn0021950	microtubule-based movement ; GO:0007018 | inferred from sequence or structural similarity, mushroom body development ; GO:0016319 | inferred from mutant phenotype, dendrite morphogenesis ; GO:0048813 | traceable author statement, dendrite morphogenesis ; GO:0048813 | inferred from mutant phenotype	axonemal dynein complex ; GO:0005858 | non-traceable author statement, dynein complex ; GO:0030286 | inferred from sequence or structural similarity, microtubule associated complex ; GO:0005875 | inferred from sequence or structural similarity, microtubule associated complex ; GO:0005875 | inferred from direct assay	ATPase activity, coupled ; GO:0042623 | inferred from sequence or structural similarity	CG32236, htl, CG10602, CG15043, Ccz1, CG13950, CG11791, CG7686, CG2010, Pex12, CG9281, Cen, CG2091, CG32758, CG10909, wgn, dpr14, Obp19c, Aven, CG8323, Cbp20, CG3061, l(1)G0469, Smn, ct, CG7550, pnut, Trf, CG30284, CG4953, fwe, Timp, Dlc90F, frj, CG8888, Obp56e, l(2)35Bc, Ext2, CG10465, CG32698, SNCF, CG14020, Sap47, CG3708, CG1983, Cyp9f2, imd, asrij, fng, Moe, ana2, IntS12, Rpn11, Uev1A, CG1120…
22760	robl	CG10751	DYNLRB2	0	0.5	FBgn0024196	CG10751	robl	roadblock	DYNLRB1, DYNLRB2	DLC, CG10751, l(2)k10408, robl, LC7, roblk	roadblock, dynein light chain, Roadblock, dynein, light chain, roadblock-type 2, Dynein light chain LC7	FBgn0021950	microtubule-based movement ; GO:0007018 | inferred from sequence or structural similarity, mushroom body development ; GO:0016319 | inferred from mutant phenotype, dendrite morphogenesis ; GO:0048813 | traceable author statement, dendrite morphogenesis ; GO:0048813 | inferred from mutant phenotype	axonemal dynein complex ; GO:0005858 | non-traceable author statement, dynein complex ; GO:0030286 | inferred from sequence or structural similarity, microtubule associated complex ; GO:0005875 | inferred from sequence or structural similarity, microtubule associated complex ; GO:0005875 | inferred from direct assay	ATPase activity, coupled ; GO:0042623 | inferred from sequence or structural similarity	CG32236, htl, CG10602, CG15043, Ccz1, CG13950, CG11791, CG7686, CG2010, Pex12, CG9281, Cen, CG2091, CG32758, CG10909, wgn, dpr14, Obp19c, Aven, CG8323, Cbp20, CG3061, l(1)G0469, Smn, ct, CG7550, pnut, Trf, CG30284, CG4953, fwe, Timp, Dlc90F, frj, CG8888, Obp56e, l(2)35Bc, Ext2, CG10465, CG32698, SNCF, CG14020, Sap47, CG3708, CG1983, Cyp9f2, imd, asrij, fng, Moe, ana2, IntS12, Rpn11, Uev1A, CG1120…
KK108726	CG10958	CG10958	C2orf39	ND	1.5	FBgn0030004	CG10958	CG10958	-	CCDC164	CG10958	-	-	biological_process ; GO:0008150 | no biological data available	cellular_component ; GO:0005575 | no biological data available	molecular_function ; GO:0003674 | no biological data available	Clamp, ATPsyn-gamma, CG15735, tws, mRpL44, SC35, RpL35A, Cdc5, CG10077, 14-3-3zeta, Psi, mRpS24, Srp54, CG18178, Arpc1, Hsp23, Imp, mRpL43, CG4611, CG5746, SkpA, Saf-B, pav, CG3862, Zn72D, CG6937, mts, Caper, kst, CG4612, isoQC, CG8728, CG7206, CG17768, eIF-5A, Top1, CG14786, Syp, Tdrd3, CG3008, Hel25E, Arp2, epsilonCOP, tyf, Strica, Rbp1-like, CG3689, Hsp27, Fmr1, Rsf1, CG6701, eIF6, CG1785, nit…
26763	CG10958	CG10958	C2orf39	1	0	FBgn0030004	CG10958	CG10958	-	CCDC164	CG10958	-	-	biological_process ; GO:0008150 | no biological data available	cellular_component ; GO:0005575 | no biological data available	molecular_function ; GO:0003674 | no biological data available	Clamp, ATPsyn-gamma, CG15735, tws, mRpL44, SC35, RpL35A, Cdc5, CG10077, 14-3-3zeta, Psi, mRpS24, Srp54, CG18178, Arpc1, Hsp23, Imp, mRpL43, CG4611, CG5746, SkpA, Saf-B, pav, CG3862, Zn72D, CG6937, mts, Caper, kst, CG4612, isoQC, CG8728, CG7206, CG17768, eIF-5A, Top1, CG14786, Syp, Tdrd3, CG3008, Hel25E, Arp2, epsilonCOP, tyf, Strica, Rbp1-like, CG3689, Hsp27, Fmr1, Rsf1, CG6701, eIF6, CG1785, nit…
KK110416	CG11070	CG11070	UBE4A	ND	2	FBgn0028467	CG11070	CG11070	-	UBE4A, ENSG00000130939	BcDNA:LD34475, CG11070, UBE4A, CG 11070, UFD2a, E4 A	AABU01002759.1	-	ubiquitin-dependent protein catabolic process ; GO:0006511 | inferred from sequence or structural similarity with SGD_LOCUS:UFD2; SGD:S0002349, protein ubiquitination ; GO:0016567 | inferred from electronic annotation with InterPro:IPR003613, InterPro:IPR019474	ubiquitin ligase complex ; GO:0000151 | inferred from electronic annotation with InterPro:IPR003613, InterPro:IPR019474, cellular_component ; GO:0005575 | no biological data available	ubiquitin-ubiquitin ligase activity ; GO:0034450 | inferred from sequence or structural similarity with SGD_LOCUS:UFD2; SGD:S000002349	Sap130, btz
31414	CG11070	CG11070	UBE4A	1	1	FBgn0028467	CG11070	CG11070	-	UBE4A, ENSG00000130939	BcDNA:LD34475, CG11070, UBE4A, CG 11070, UFD2a, E4 A	AABU01002759.1	-	ubiquitin-dependent protein catabolic process ; GO:0006511 | inferred from sequence or structural similarity with SGD_LOCUS:UFD2; SGD:S0002349, protein ubiquitination ; GO:0016567 | inferred from electronic annotation with InterPro:IPR003613, InterPro:IPR019474	ubiquitin ligase complex ; GO:0000151 | inferred from electronic annotation with InterPro:IPR003613, InterPro:IPR019474, cellular_component ; GO:0005575 | no biological data available	ubiquitin-ubiquitin ligase activity ; GO:0034450 | inferred from sequence or structural similarity with SGD_LOCUS:UFD2; SGD:S000002349	Sap130, btz
31413	CG11070	CG11070	UBE4A	0	0.5	FBgn0028467	CG11070	CG11070	-	UBE4A, ENSG00000130939	BcDNA:LD34475, CG11070, UBE4A, CG 11070, UFD2a, E4 A	AABU01002759.1	-	ubiquitin-dependent protein catabolic process ; GO:0006511 | inferred from sequence or structural similarity with SGD_LOCUS:UFD2; SGD:S0002349, protein ubiquitination ; GO:0016567 | inferred from electronic annotation with InterPro:IPR003613, InterPro:IPR019474	ubiquitin ligase complex ; GO:0000151 | inferred from electronic annotation with InterPro:IPR003613, InterPro:IPR019474, cellular_component ; GO:0005575 | no biological data available	ubiquitin-ubiquitin ligase activity ; GO:0034450 | inferred from sequence or structural similarity with SGD_LOCUS:UFD2; SGD:S000002349	Sap130, btz
45587	slif	CG11128	SLC7A3	1	ND	FBgn0037203	CG11128	slif	slimfast	SLC7A2, SLC7A4, LRRC7, SLC7A14, ERBB2IP, SLC7A1, SLC7A3	CG11128, slif, Slif, slifA	slimfast, Slimfast	-	lipid metabolic process ; GO:0006629 | inferred from mutant phenotype, amino acid transport ; GO:0006865 | inferred from direct assay, growth ; GO:0040007 | inferred from mutant phenotype, defense response to Gram-negative bacterium ; GO:0050829 | inferred from mutant phenotype, negative regulation of innate immune response ; GO:0045824 | inferred from mutant phenotype, amino acid transmembrane t…	membrane ; GO:0016020 | inferred from electronic annotation with InterPro:IPR002293, InterPro:IPR004841	cationic amino acid transmembrane transporter activity ; GO:0015326 | inferred from sequence or structural similarity with EMBL:AB000113; protein_id:BAA20133, cationic amino acid transmembrane transporter activity ; GO:0015326 | inferred from direct assay	-
45589	slif	CG11128	SLC7A3	ND	1	FBgn0037203	CG11128	slif	slimfast	SLC7A2, SLC7A4, LRRC7, SLC7A14, ERBB2IP, SLC7A1, SLC7A3	CG11128, slif, Slif, slifA	slimfast, Slimfast	-	lipid metabolic process ; GO:0006629 | inferred from mutant phenotype, amino acid transport ; GO:0006865 | inferred from direct assay, growth ; GO:0040007 | inferred from mutant phenotype, defense response to Gram-negative bacterium ; GO:0050829 | inferred from mutant phenotype, negative regulation of innate immune response ; GO:0045824 | inferred from mutant phenotype, amino acid transmembrane t…	membrane ; GO:0016020 | inferred from electronic annotation with InterPro:IPR002293, InterPro:IPR004841	cationic amino acid transmembrane transporter activity ; GO:0015326 | inferred from sequence or structural similarity with EMBL:AB000113; protein_id:BAA20133, cationic amino acid transmembrane transporter activity ; GO:0015326 | inferred from direct assay	-
26786	slif	CG11128	SLC7A3	ND	0.5	FBgn0037203	CG11128	slif	slimfast	SLC7A2, SLC7A4, LRRC7, SLC7A14, ERBB2IP, SLC7A1, SLC7A3	CG11128, slif, Slif, slifA	slimfast, Slimfast	-	lipid metabolic process ; GO:0006629 | inferred from mutant phenotype, amino acid transport ; GO:0006865 | inferred from direct assay, growth ; GO:0040007 | inferred from mutant phenotype, defense response to Gram-negative bacterium ; GO:0050829 | inferred from mutant phenotype, negative regulation of innate immune response ; GO:0045824 | inferred from mutant phenotype, amino acid transmembrane t…	membrane ; GO:0016020 | inferred from electronic annotation with InterPro:IPR002293, InterPro:IPR004841	cationic amino acid transmembrane transporter activity ; GO:0015326 | inferred from sequence or structural similarity with EMBL:AB000113; protein_id:BAA20133, cationic amino acid transmembrane transporter activity ; GO:0015326 | inferred from direct assay	-
45588	slif	CG11128	SLC7A3	ND	0.5	FBgn0037203	CG11128	slif	slimfast	SLC7A2, SLC7A4, LRRC7, SLC7A14, ERBB2IP, SLC7A1, SLC7A3	CG11128, slif, Slif, slifA	slimfast, Slimfast	-	lipid metabolic process ; GO:0006629 | inferred from mutant phenotype, amino acid transport ; GO:0006865 | inferred from direct assay, growth ; GO:0040007 | inferred from mutant phenotype, defense response to Gram-negative bacterium ; GO:0050829 | inferred from mutant phenotype, negative regulation of innate immune response ; GO:0045824 | inferred from mutant phenotype, amino acid transmembrane t…	membrane ; GO:0016020 | inferred from electronic annotation with InterPro:IPR002293, InterPro:IPR004841	cationic amino acid transmembrane transporter activity ; GO:0015326 | inferred from sequence or structural similarity with EMBL:AB000113; protein_id:BAA20133, cationic amino acid transmembrane transporter activity ; GO:0015326 | inferred from direct assay	-
KK110425	slif	CG11128	SLC7A3	ND	0	FBgn0037203	CG11128	slif	slimfast	SLC7A2, SLC7A4, LRRC7, SLC7A14, ERBB2IP, SLC7A1, SLC7A3	CG11128, slif, Slif, slifA	slimfast, Slimfast	-	lipid metabolic process ; GO:0006629 | inferred from mutant phenotype, amino acid transport ; GO:0006865 | inferred from direct assay, growth ; GO:0040007 | inferred from mutant phenotype, defense response to Gram-negative bacterium ; GO:0050829 | inferred from mutant phenotype, negative regulation of innate immune response ; GO:0045824 | inferred from mutant phenotype, amino acid transmembrane t…	membrane ; GO:0016020 | inferred from electronic annotation with InterPro:IPR002293, InterPro:IPR004841	cationic amino acid transmembrane transporter activity ; GO:0015326 | inferred from sequence or structural similarity with EMBL:AB000113; protein_id:BAA20133, cationic amino acid transmembrane transporter activity ; GO:0015326 | inferred from direct assay	-
18157	CG11141	CG11141	KIAA0329	1	1.5	FBgn0033177	CG11141	CG11141	-	TECPR2, ENSG00000110756	CG11141	-	-	biological_process ; GO:0008150 | no biological data available	cellular_component ; GO:0005575 | no biological data available	molecular_function ; GO:0003674 | no biological data available	-
45385	CG11141	CG11141	KIAA0329	ND	1.5	FBgn0033177	CG11141	CG11141	-	TECPR2, ENSG00000110756	CG11141	-	-	biological_process ; GO:0008150 | no biological data available	cellular_component ; GO:0005575 | no biological data available	molecular_function ; GO:0003674 | no biological data available	-
45384	CG11141	CG11141	KIAA0329	ND	0.5	FBgn0033177	CG11141	CG11141	-	TECPR2, ENSG00000110756	CG11141	-	-	biological_process ; GO:0008150 | no biological data available	cellular_component ; GO:0005575 | no biological data available	molecular_function ; GO:0003674 | no biological data available	-
16227	CG11593	CG11593	BNIP2	0	ND	FBgn0035488	CG11593	CG11593	-	-	anon-EST:Posey64, CG11593	-	FBgn0027676	-	-	-	-
16228	CG11593	CG11593	BNIP2	1	ND	FBgn0035488	CG11593	CG11593	-	-	anon-EST:Posey64, CG11593	-	FBgn0027676	-	-	-	-
46728	CG11593	CG11593	BNIP2	ND	1.5	FBgn0035488	CG11593	CG11593	-	-	anon-EST:Posey64, CG11593	-	FBgn0027676	-	-	-	-
3419	CG11851	CG11851	ALG9	1	0	FBgn0039293	CG11851	CG11851	-	ENSG00000258529	unnamed, CG11851	-	-	protein glycosylation ; GO:0006486 | inferred from sequence or structural similarity with SGD_LOCUS:ALG9; SGD:S0005163	endomembrane system ; GO:0012505 | inferred from direct assay	mannosyltransferase activity ; GO:0000030 | inferred from sequence or structural similarity with SGD_LOCUS:ALG9; SGD:S0005163	CG10934
3420	CG11851	CG11851	ALG9	ND	0	FBgn0039293	CG11851	CG11851	-	ENSG00000258529	unnamed, CG11851	-	-	protein glycosylation ; GO:0006486 | inferred from sequence or structural similarity with SGD_LOCUS:ALG9; SGD:S0005163	endomembrane system ; GO:0012505 | inferred from direct assay	mannosyltransferase activity ; GO:0000030 | inferred from sequence or structural similarity with SGD_LOCUS:ALG9; SGD:S0005163	CG10934
9788	cora	CG11949	EPB41L3	1	2	FBgn0010434	CG11949	cora	coracle	EPB41L3, DKFZp781H1755, EPB41, EPB41L1	Cor, cora, cor, COR, CG11949, unnamed, D4.1, l(2)k08713, Cora, Coracle	Coracle, D4.1-Coracle, coracle	FBgn0005646, FBgn0022032	embryonic morphogenesis ; GO:0048598 | inferred from mutant phenotype, dorsal closure ; GO:0007391 | traceable author statement, chitin-based embryonic cuticle biosynthetic process ; GO:0008362 | traceable author statement, salivary gland morphogenesis ; GO:0007435 | traceable author statement, septate junction assembly ; GO:0019991 | traceable author statement, protein targeting to membrane ; GO…	septate junction ; GO:0005918 | inferred from direct assay, fusome ; GO:0045169 | NOT inferred from direct assay, spectrosome ; GO:0045170 | NOT inferred from direct assay, septate junction ; GO:0005918 | traceable author statement, septate junction ; GO:0005918 | non-traceable author statement, cytoskeleton ; GO:0005856 | inferred from sequence or structural similarity with EMBL:AB019257; protei…	cytoskeletal protein binding ; GO:0008092 | inferred from sequence or structural similarity, actin binding ; GO:0003779 | inferred from electronic annotation with InterPro:IPR008379, structural molecule activity ; GO:0005198 | inferred from electronic annotation with InterPro:IPR008379	Vps39, Lmpt, CG10581, lolal, pigeon, RpLP0, CG6767, CG5850, crn, CanA1, Hakai, CG6686, CG10465, metro, CG12279, eya, Mob4, Rho1, ana2, CG4866, boly, Pka-R1, CalpA, Pdk1, Nrx-IV, Nrg, nrv1, nrv2, ft
9787	cora	CG11949	EPB41L3	0	1.5	FBgn0010434	CG11949	cora	coracle	EPB41L3, DKFZp781H1755, EPB41, EPB41L1	Cor, cora, cor, COR, CG11949, unnamed, D4.1, l(2)k08713, Cora, Coracle	Coracle, D4.1-Coracle, coracle	FBgn0005646, FBgn0022032	embryonic morphogenesis ; GO:0048598 | inferred from mutant phenotype, dorsal closure ; GO:0007391 | traceable author statement, chitin-based embryonic cuticle biosynthetic process ; GO:0008362 | traceable author statement, salivary gland morphogenesis ; GO:0007435 | traceable author statement, septate junction assembly ; GO:0019991 | traceable author statement, protein targeting to membrane ; GO…	septate junction ; GO:0005918 | inferred from direct assay, fusome ; GO:0045169 | NOT inferred from direct assay, spectrosome ; GO:0045170 | NOT inferred from direct assay, septate junction ; GO:0005918 | traceable author statement, septate junction ; GO:0005918 | non-traceable author statement, cytoskeleton ; GO:0005856 | inferred from sequence or structural similarity with EMBL:AB019257; protei…	cytoskeletal protein binding ; GO:0008092 | inferred from sequence or structural similarity, actin binding ; GO:0003779 | inferred from electronic annotation with InterPro:IPR008379, structural molecule activity ; GO:0005198 | inferred from electronic annotation with InterPro:IPR008379	Vps39, Lmpt, CG10581, lolal, pigeon, RpLP0, CG6767, CG5850, crn, CanA1, Hakai, CG6686, CG10465, metro, CG12279, eya, Mob4, Rho1, ana2, CG4866, boly, Pka-R1, CalpA, Pdk1, Nrx-IV, Nrg, nrv1, nrv2, ft
KK108749	cora	CG11949	EPB41L3	ND	1.5	FBgn0010434	CG11949	cora	coracle	EPB41L3, DKFZp781H1755, EPB41, EPB41L1	Cor, cora, cor, COR, CG11949, unnamed, D4.1, l(2)k08713, Cora, Coracle	Coracle, D4.1-Coracle, coracle	FBgn0005646, FBgn0022032	embryonic morphogenesis ; GO:0048598 | inferred from mutant phenotype, dorsal closure ; GO:0007391 | traceable author statement, chitin-based embryonic cuticle biosynthetic process ; GO:0008362 | traceable author statement, salivary gland morphogenesis ; GO:0007435 | traceable author statement, septate junction assembly ; GO:0019991 | traceable author statement, protein targeting to membrane ; GO…	septate junction ; GO:0005918 | inferred from direct assay, fusome ; GO:0045169 | NOT inferred from direct assay, spectrosome ; GO:0045170 | NOT inferred from direct assay, septate junction ; GO:0005918 | traceable author statement, septate junction ; GO:0005918 | non-traceable author statement, cytoskeleton ; GO:0005856 | inferred from sequence or structural similarity with EMBL:AB019257; protei…	cytoskeletal protein binding ; GO:0008092 | inferred from sequence or structural similarity, actin binding ; GO:0003779 | inferred from electronic annotation with InterPro:IPR008379, structural molecule activity ; GO:0005198 | inferred from electronic annotation with InterPro:IPR008379	Vps39, Lmpt, CG10581, lolal, pigeon, RpLP0, CG6767, CG5850, crn, CanA1, Hakai, CG6686, CG10465, metro, CG12279, eya, Mob4, Rho1, ana2, CG4866, boly, Pka-R1, CalpA, Pdk1, Nrx-IV, Nrg, nrv1, nrv2, ft
31620	Patj	CG12021	MPDZ	1	2	FBgn0067864	CG12021	Patj	Patj	MPDZ, INADL	Patj, D-Patj, DPATJ, dPatj, dlt, Dlt, DLT, CG12021, dlt:discs lost, DPatj, BcDNA:LD22238, PATJ, PatJ, patj, PaTJ, Dpatj, Patj/Dlt, dPATJ, dpatj	discs lost, discslost, Discs lost, Patj, Discs Lost	FBgn0002177, FBgn0024246, FBgn0035274	establishment of planar polarity ; GO:0001736 | inferred from mutant phenotype, cell-cell junction assembly ; GO:0007043 | non-traceable author statement, establishment or maintenance of cell polarity ; GO:0007163 | non-traceable author statement, zonula adherens assembly ; GO:0045186 | non-traceable author statement, establishment or maintenance of neuroblast polarity ; GO:0045196 | NOT inferred…	apical plasma membrane ; GO:0016324 | non-traceable author statement, septate junction ; GO:0005918 | traceable author statement, cytoplasm ; GO:0005737 | non-traceable author statement, apical plasma membrane ; GO:0016324 | inferred from direct assay, cytoplasm ; GO:0005737 | traceable author statement, nuclear envelope ; GO:0005635 | non-traceable author statement, apical cortex ; GO:0045179 | …	protein kinase C binding ; GO:0005080 | inferred from physical interaction with aPKC, myosin II light chain binding ; GO:0032033 | inferred from direct assay	veli, CG1532, CG3862, Hsp68, 14-3-3zeta, CG3689, didum, crb, sdt, Mbs, sqh, Nrx-IV, par-6, zip
KK101877	Patj	CG12021	MPDZ	ND	1.5	FBgn0067864	CG12021	Patj	Patj	MPDZ, INADL	Patj, D-Patj, DPATJ, dPatj, dlt, Dlt, DLT, CG12021, dlt:discs lost, DPatj, BcDNA:LD22238, PATJ, PatJ, patj, PaTJ, Dpatj, Patj/Dlt, dPATJ, dpatj	discs lost, discslost, Discs lost, Patj, Discs Lost	FBgn0002177, FBgn0024246, FBgn0035274	establishment of planar polarity ; GO:0001736 | inferred from mutant phenotype, cell-cell junction assembly ; GO:0007043 | non-traceable author statement, establishment or maintenance of cell polarity ; GO:0007163 | non-traceable author statement, zonula adherens assembly ; GO:0045186 | non-traceable author statement, establishment or maintenance of neuroblast polarity ; GO:0045196 | NOT inferred…	apical plasma membrane ; GO:0016324 | non-traceable author statement, septate junction ; GO:0005918 | traceable author statement, cytoplasm ; GO:0005737 | non-traceable author statement, apical plasma membrane ; GO:0016324 | inferred from direct assay, cytoplasm ; GO:0005737 | traceable author statement, nuclear envelope ; GO:0005635 | non-traceable author statement, apical cortex ; GO:0045179 | …	protein kinase C binding ; GO:0005080 | inferred from physical interaction with aPKC, myosin II light chain binding ; GO:0032033 | inferred from direct assay	veli, CG1532, CG3862, Hsp68, 14-3-3zeta, CG3689, didum, crb, sdt, Mbs, sqh, Nrx-IV, par-6, zip
12787	CG12163	CG12163	CTSF	1	ND	FBgn0260462	CG12163	CG12163	-	CTSF	anon-WO0118547.305, CG12163	-	FBgn0046802, FBgn0062108, FBgn0037303	proteolysis ; GO:0006508 | inferred from sequence or structural similarity with UniProtKB:Q9R013, autophagic cell death ; GO:0048102 | inferred from expression pattern, salivary gland cell autophagic cell death ; GO:0035071 | inferred from expression pattern, wing disc development ; GO:0035220 | inferred from genetic interaction with ap inferred from genetic interaction with Bx, chaeta developmen…	fusome ; GO:0045169 | inferred from direct assay	cysteine-type endopeptidase activity ; GO:0004197 | inferred from sequence or structural similarity with UniProtKB:Q9R013, cysteine-type endopeptidase inhibitor activity ; GO:0004869 | inferred from electronic annotation with InterPro:IPR000010	CG13532, CG33145, CG3303, CG2010, Hr46, CG31675, CG15369, Jon44E, Mkk4, Uvrag, eIF-2alpha, CG31637, CG2789, CG10934, CG3530, Sam-S, CG1227, lic, Vap-33B, Rab6, CG11190, CG13295, CG11911, Nle, CG31523, RpL19, p130CAS, Vps4, Jon65Ai, kappaB-Ras, CG3815, CG2211, Nup50, Prat, Diap2, Pdk1, Rpn9, Cp1
46407	CG12163	CG12163	CTSF	ND	2.5	FBgn0260462	CG12163	CG12163	-	CTSF	anon-WO0118547.305, CG12163	-	FBgn0046802, FBgn0062108, FBgn0037303	proteolysis ; GO:0006508 | inferred from sequence or structural similarity with UniProtKB:Q9R013, autophagic cell death ; GO:0048102 | inferred from expression pattern, salivary gland cell autophagic cell death ; GO:0035071 | inferred from expression pattern, wing disc development ; GO:0035220 | inferred from genetic interaction with ap inferred from genetic interaction with Bx, chaeta developmen…	fusome ; GO:0045169 | inferred from direct assay	cysteine-type endopeptidase activity ; GO:0004197 | inferred from sequence or structural similarity with UniProtKB:Q9R013, cysteine-type endopeptidase inhibitor activity ; GO:0004869 | inferred from electronic annotation with InterPro:IPR000010	CG13532, CG33145, CG3303, CG2010, Hr46, CG31675, CG15369, Jon44E, Mkk4, Uvrag, eIF-2alpha, CG31637, CG2789, CG10934, CG3530, Sam-S, CG1227, lic, Vap-33B, Rab6, CG11190, CG13295, CG11911, Nle, CG31523, RpL19, p130CAS, Vps4, Jon65Ai, kappaB-Ras, CG3815, CG2211, Nup50, Prat, Diap2, Pdk1, Rpn9, Cp1
46406	CG12163	CG12163	CTSF	ND	1.5	FBgn0260462	CG12163	CG12163	-	CTSF	anon-WO0118547.305, CG12163	-	FBgn0046802, FBgn0062108, FBgn0037303	proteolysis ; GO:0006508 | inferred from sequence or structural similarity with UniProtKB:Q9R013, autophagic cell death ; GO:0048102 | inferred from expression pattern, salivary gland cell autophagic cell death ; GO:0035071 | inferred from expression pattern, wing disc development ; GO:0035220 | inferred from genetic interaction with ap inferred from genetic interaction with Bx, chaeta developmen…	fusome ; GO:0045169 | inferred from direct assay	cysteine-type endopeptidase activity ; GO:0004197 | inferred from sequence or structural similarity with UniProtKB:Q9R013, cysteine-type endopeptidase inhibitor activity ; GO:0004869 | inferred from electronic annotation with InterPro:IPR000010	CG13532, CG33145, CG3303, CG2010, Hr46, CG31675, CG15369, Jon44E, Mkk4, Uvrag, eIF-2alpha, CG31637, CG2789, CG10934, CG3530, Sam-S, CG1227, lic, Vap-33B, Rab6, CG11190, CG13295, CG11911, Nle, CG31523, RpL19, p130CAS, Vps4, Jon65Ai, kappaB-Ras, CG3815, CG2211, Nup50, Prat, Diap2, Pdk1, Rpn9, Cp1
KK107589	CG12163	CG12163	CTSF	ND	1	FBgn0260462	CG12163	CG12163	-	CTSF	anon-WO0118547.305, CG12163	-	FBgn0046802, FBgn0062108, FBgn0037303	proteolysis ; GO:0006508 | inferred from sequence or structural similarity with UniProtKB:Q9R013, autophagic cell death ; GO:0048102 | inferred from expression pattern, salivary gland cell autophagic cell death ; GO:0035071 | inferred from expression pattern, wing disc development ; GO:0035220 | inferred from genetic interaction with ap inferred from genetic interaction with Bx, chaeta developmen…	fusome ; GO:0045169 | inferred from direct assay	cysteine-type endopeptidase activity ; GO:0004197 | inferred from sequence or structural similarity with UniProtKB:Q9R013, cysteine-type endopeptidase inhibitor activity ; GO:0004869 | inferred from electronic annotation with InterPro:IPR000010	CG13532, CG33145, CG3303, CG2010, Hr46, CG31675, CG15369, Jon44E, Mkk4, Uvrag, eIF-2alpha, CG31637, CG2789, CG10934, CG3530, Sam-S, CG1227, lic, Vap-33B, Rab6, CG11190, CG13295, CG11911, Nle, CG31523, RpL19, p130CAS, Vps4, Jon65Ai, kappaB-Ras, CG3815, CG2211, Nup50, Prat, Diap2, Pdk1, Rpn9, Cp1
KK103740	Ptpmeg	CG1228	PTPN4	ND	2.5	FBgn0261985	CG1228	Ptpmeg	Ptpmeg	PTPN4, PTPN3	ptpmeg, scc, CG1228, dMEG1, MEG1, anon-WO0118547.211, Ptpmeg, PTP-meg, Meg, ptmpeg, dPtpmeg	split central complex, Ptpmeg, Meg	FBgn0035133, FBgn0062170, FBgn0046703	protein dephosphorylation ; GO:0006470 | non-traceable author statement, autophagic cell death ; GO:0048102 | inferred from expression pattern, salivary gland cell autophagic cell death ; GO:0035071 | inferred from expression pattern, axon extension involved in axon guidance ; GO:0048846 | inferred from mutant phenotype, mushroom body development ; GO:0016319 | inferred from mutant phenotype, cen…	cytoskeleton ; GO:0005856 | inferred from electronic annotation with InterPro:IPR000299	protein tyrosine phosphatase activity ; GO:0004725 | non-traceable author statement, protein tyrosine phosphatase activity ; GO:0004725 | inferred from sequence or structural similarity with UniProtKB:P29074, cytoskeletal protein binding ; GO:0008092 | inferred from sequence or structural similarity, protein tyrosine phosphatase activity ; GO:0004725 | inferred from sequence or structural similar…	-
38651	Ptpmeg	CG1228	PTPN4	1	2	FBgn0261985	CG1228	Ptpmeg	Ptpmeg	PTPN4, PTPN3	ptpmeg, scc, CG1228, dMEG1, MEG1, anon-WO0118547.211, Ptpmeg, PTP-meg, Meg, ptmpeg, dPtpmeg	split central complex, Ptpmeg, Meg	FBgn0035133, FBgn0062170, FBgn0046703	protein dephosphorylation ; GO:0006470 | non-traceable author statement, autophagic cell death ; GO:0048102 | inferred from expression pattern, salivary gland cell autophagic cell death ; GO:0035071 | inferred from expression pattern, axon extension involved in axon guidance ; GO:0048846 | inferred from mutant phenotype, mushroom body development ; GO:0016319 | inferred from mutant phenotype, cen…	cytoskeleton ; GO:0005856 | inferred from electronic annotation with InterPro:IPR000299	protein tyrosine phosphatase activity ; GO:0004725 | non-traceable author statement, protein tyrosine phosphatase activity ; GO:0004725 | inferred from sequence or structural similarity with UniProtKB:P29074, cytoskeletal protein binding ; GO:0008092 | inferred from sequence or structural similarity, protein tyrosine phosphatase activity ; GO:0004725 | inferred from sequence or structural similar…	-
38652	Ptpmeg	CG1228	PTPN4	0	1	FBgn0261985	CG1228	Ptpmeg	Ptpmeg	PTPN4, PTPN3	ptpmeg, scc, CG1228, dMEG1, MEG1, anon-WO0118547.211, Ptpmeg, PTP-meg, Meg, ptmpeg, dPtpmeg	split central complex, Ptpmeg, Meg	FBgn0035133, FBgn0062170, FBgn0046703	protein dephosphorylation ; GO:0006470 | non-traceable author statement, autophagic cell death ; GO:0048102 | inferred from expression pattern, salivary gland cell autophagic cell death ; GO:0035071 | inferred from expression pattern, axon extension involved in axon guidance ; GO:0048846 | inferred from mutant phenotype, mushroom body development ; GO:0016319 | inferred from mutant phenotype, cen…	cytoskeleton ; GO:0005856 | inferred from electronic annotation with InterPro:IPR000299	protein tyrosine phosphatase activity ; GO:0004725 | non-traceable author statement, protein tyrosine phosphatase activity ; GO:0004725 | inferred from sequence or structural similarity with UniProtKB:P29074, cytoskeletal protein binding ; GO:0008092 | inferred from sequence or structural similarity, protein tyrosine phosphatase activity ; GO:0004725 | inferred from sequence or structural similar…	-
35524	Lac	CG12369	NEGR1	1	2	FBgn0010238	CG12369	Lac	Lachesin	-	Lac, bulb, lac, CT24921, l(2)k11012b, l(2)k11012, CG12369	lachesin, lachesin bulbous, bulbous, Lachesin	FBgn0021933	regulation of tube size, open tracheal system ; GO:0035151 | inferred from mutant phenotype, open tracheal system development ; GO:0007424 | inferred from mutant phenotype, homophilic cell adhesion ; GO:0007156 | inferred from direct assay, maintenance of epithelial integrity, open tracheal system ; GO:0035160 | inferred from mutant phenotype, open tracheal system development ; GO:0007424 | infer…	septate junction ; GO:0005918 | inferred from direct assay, extrinsic component of membrane ; GO:0019898 | non-traceable author statement, plasma membrane ; GO:0005886 | inferred from direct assay	protein homodimerization activity ; GO:0042803 | inferred from direct assay	ATPsyn-gamma, fabp, Arpc5, SC35, CG9705, Arp10, eEF1delta, CG2862, shrb, Chd64, Tm1, PHGPx, mRpS24, Prosbeta3, Cisd2, Nlp, CG2852, FK506-bp2, PCNA, EndoGI, B52, vkg, Prx3, Nurf-38, CG5746, fax, AnxB9, isoQC, eIF-5A, Cg25C, CG15098, Rab1, CG8043, epsilonCOP, Pdi, Arf79F, porin, Crc, CG6959
KK107450	Lac	CG12369	NEGR1	ND	1.5	FBgn0010238	CG12369	Lac	Lachesin	-	Lac, bulb, lac, CT24921, l(2)k11012b, l(2)k11012, CG12369	lachesin, lachesin bulbous, bulbous, Lachesin	FBgn0021933	regulation of tube size, open tracheal system ; GO:0035151 | inferred from mutant phenotype, open tracheal system development ; GO:0007424 | inferred from mutant phenotype, homophilic cell adhesion ; GO:0007156 | inferred from direct assay, maintenance of epithelial integrity, open tracheal system ; GO:0035160 | inferred from mutant phenotype, open tracheal system development ; GO:0007424 | infer…	septate junction ; GO:0005918 | inferred from direct assay, extrinsic component of membrane ; GO:0019898 | non-traceable author statement, plasma membrane ; GO:0005886 | inferred from direct assay	protein homodimerization activity ; GO:0042803 | inferred from direct assay	ATPsyn-gamma, fabp, Arpc5, SC35, CG9705, Arp10, eEF1delta, CG2862, shrb, Chd64, Tm1, PHGPx, mRpS24, Prosbeta3, Cisd2, Nlp, CG2852, FK506-bp2, PCNA, EndoGI, B52, vkg, Prx3, Nurf-38, CG5746, fax, AnxB9, isoQC, eIF-5A, Cg25C, CG15098, Rab1, CG8043, epsilonCOP, Pdi, Arf79F, porin, Crc, CG6959
18762	tio	CG12630	TSHZ3	1	1	FBgn0028979	CG12630	tio	tiptop	-	CG12630, tio, Tio	tiptop, Tiptop	FBan0012630, FBgn0032970	epidermis morphogenesis ; GO:0048730 | inferred from mutant phenotype, specification of segmental identity, head ; GO:0007380 | inferred from mutant phenotype, regulation of transcription, DNA-templated ; GO:0006355 | non-traceable author statement, compound eye development ; GO:0048749 | inferred from mutant phenotype, regulation of transcription, DNA-templated ; GO:0006355 | inferred from seque…	nucleus ; GO:0005634 | inferred from sequence or structural similarity with EMBL:AF533539, nucleus ; GO:0005634 | non-traceable author statement, nucleus ; GO:0005634 | inferred from direct assay	sequence-specific DNA binding transcription factor activity ; GO:0003700 | inferred from sequence or structural similarity with EMBL:AF533539, DNA binding ; GO:0003677 | non-traceable author statement, zinc ion binding ; GO:0008270 | non-traceable author statement, metal ion binding ; GO:0046872 | inferred from electronic annotation with InterPro:IPR007087	-
KK101085	tio	CG12630	TSHZ3	ND	1	FBgn0028979	CG12630	tio	tiptop	-	CG12630, tio, Tio	tiptop, Tiptop	FBan0012630, FBgn0032970	epidermis morphogenesis ; GO:0048730 | inferred from mutant phenotype, specification of segmental identity, head ; GO:0007380 | inferred from mutant phenotype, regulation of transcription, DNA-templated ; GO:0006355 | non-traceable author statement, compound eye development ; GO:0048749 | inferred from mutant phenotype, regulation of transcription, DNA-templated ; GO:0006355 | inferred from seque…	nucleus ; GO:0005634 | inferred from sequence or structural similarity with EMBL:AF533539, nucleus ; GO:0005634 | non-traceable author statement, nucleus ; GO:0005634 | inferred from direct assay	sequence-specific DNA binding transcription factor activity ; GO:0003700 | inferred from sequence or structural similarity with EMBL:AF533539, DNA binding ; GO:0003677 | non-traceable author statement, zinc ion binding ; GO:0008270 | non-traceable author statement, metal ion binding ; GO:0046872 | inferred from electronic annotation with InterPro:IPR007087	-
44951	CG1265	CG1265	PQLC3	1	1	FBgn0035517	CG1265	CG1265	-	PQLC3	BcDNA:RE09466, CG1265	-	FBgn0063067	-	-	-	Mtpalpha, ball, CG6724, CG6453, CG7194, wds, Arpc3A, eEF1delta, pont, shrb, CG7878, mRpS24, Arpc1, Tcp-1eta, SmG, mRpL52, CG17454, CG9911, CG3862, mRpL2, mts, mRpL22, kst, brm, Arpc2, Tdrd3, CG15098, Cp1, Gale, CG8043, Arpc4, Arp2, CG3689, Rbp1-like, CG4806, fax, mTerf3, Fmr1, eIF6, CG1785, cathD, Rab6, CG16753, Rpb8, CG31419, Trap1
KK101403	CG1265	CG1265	PQLC3	ND	0.5	FBgn0035517	CG1265	CG1265	-	PQLC3	BcDNA:RE09466, CG1265	-	FBgn0063067	-	-	-	Mtpalpha, ball, CG6724, CG6453, CG7194, wds, Arpc3A, eEF1delta, pont, shrb, CG7878, mRpS24, Arpc1, Tcp-1eta, SmG, mRpL52, CG17454, CG9911, CG3862, mRpL2, mts, mRpL22, kst, brm, Arpc2, Tdrd3, CG15098, Cp1, Gale, CG8043, Arpc4, Arp2, CG3689, Rbp1-like, CG4806, fax, mTerf3, Fmr1, eIF6, CG1785, cathD, Rab6, CG16753, Rpb8, CG31419, Trap1
KK106473	CG1319	CG1319	FDX1	ND	1	FBgn0035529	CG1319	CG1319	-	FDX1L, FDX1	BcDNA:RH09920, BcDNA:RE08888, CG1319	-	FBgn0047176, FBgn0062960	-	mitochondrial matrix ; GO:0005759 | inferred from sequence or structural similarity with UniProtKB:P10109	electron carrier activity ; GO:0009055 | inferred from sequence or structural similarity with UniProtKB:P10109, 2 iron, 2 sulfur cluster binding ; GO:0051537 | inferred from electronic annotation with InterPro:IPR001055, InterPro:IPR018298	-
39792	CG1319	CG1319	FDX1	1	0.5	FBgn0035529	CG1319	CG1319	-	FDX1L, FDX1	BcDNA:RH09920, BcDNA:RE08888, CG1319	-	FBgn0047176, FBgn0062960	-	mitochondrial matrix ; GO:0005759 | inferred from sequence or structural similarity with UniProtKB:P10109	electron carrier activity ; GO:0009055 | inferred from sequence or structural similarity with UniProtKB:P10109, 2 iron, 2 sulfur cluster binding ; GO:0051537 | inferred from electronic annotation with InterPro:IPR001055, InterPro:IPR018298	-
39791	CG1319	CG1319	FDX1	0	0	FBgn0035529	CG1319	CG1319	-	FDX1L, FDX1	BcDNA:RH09920, BcDNA:RE08888, CG1319	-	FBgn0047176, FBgn0062960	-	mitochondrial matrix ; GO:0005759 | inferred from sequence or structural similarity with UniProtKB:P10109	electron carrier activity ; GO:0009055 | inferred from sequence or structural similarity with UniProtKB:P10109, 2 iron, 2 sulfur cluster binding ; GO:0051537 | inferred from electronic annotation with InterPro:IPR001055, InterPro:IPR018298	-
30757	fy	CG13396	FUZ	0	ND	FBgn0001084	CG13396	fy	fuzzy	FUZ	CG13396, fy	fuzzy, Fuzzy	-	establishment or maintenance of cell polarity ; GO:0007163 | inferred from mutant phenotype, establishment of planar polarity ; GO:0001736 | traceable author statement, establishment of imaginal disc-derived wing hair orientation ; GO:0001737 | traceable author statement	-	-	-
30760	fy	CG13396	FUZ	1	ND	FBgn0001084	CG13396	fy	fuzzy	FUZ	CG13396, fy	fuzzy, Fuzzy	-	establishment or maintenance of cell polarity ; GO:0007163 | inferred from mutant phenotype, establishment of planar polarity ; GO:0001736 | traceable author statement, establishment of imaginal disc-derived wing hair orientation ; GO:0001737 | traceable author statement	-	-	-
KK108550	fy	CG13396	FUZ	ND	1.5	FBgn0001084	CG13396	fy	fuzzy	FUZ	CG13396, fy	fuzzy, Fuzzy	-	establishment or maintenance of cell polarity ; GO:0007163 | inferred from mutant phenotype, establishment of planar polarity ; GO:0001736 | traceable author statement, establishment of imaginal disc-derived wing hair orientation ; GO:0001737 | traceable author statement	-	-	-
101466	CG13827	CG13827	PEX11G	ND	1	FBgn0039068	CG13827	CG13827	-	PEX11G	BcDNA:RE30473, CG13827, PEX11C	-	FBgn0063037	lateral inhibition ; GO:0046331 | inferred from mutant phenotype, peroxisome fission ; GO:0016559 | inferred from electronic annotation with InterPro:IPR008733	integral component of peroxisomal membrane ; GO:0005779 | inferred from electronic annotation with InterPro:IPR008733, peroxisome ; GO:0005777 | inferred from sequence or structural similarity with HGNC_gene:PEX11G; HGNC:20208	-	RpS21, Arpc1, Arpc4, Arpc5, Arp2, cpb, Hsc70-1, Ote, CG7049, Rrp46, Rab6, Cht2, Arc1
24481	CG13827	CG13827	PEX11G	1	0	FBgn0039068	CG13827	CG13827	-	PEX11G	BcDNA:RE30473, CG13827, PEX11C	-	FBgn0063037	lateral inhibition ; GO:0046331 | inferred from mutant phenotype, peroxisome fission ; GO:0016559 | inferred from electronic annotation with InterPro:IPR008733	integral component of peroxisomal membrane ; GO:0005779 | inferred from electronic annotation with InterPro:IPR008733, peroxisome ; GO:0005777 | inferred from sequence or structural similarity with HGNC_gene:PEX11G; HGNC:20208	-	RpS21, Arpc1, Arpc4, Arpc5, Arp2, cpb, Hsc70-1, Ote, CG7049, Rrp46, Rab6, Cht2, Arc1
44819	CG13875	CG13875	PAMCI	ND	1.5	FBgn0035104	CG13875	CG13875	-	-	CG13875, RE30146P	-	-	-	-	-	-
44820	CG13875	CG13875	PAMCI	1	1	FBgn0035104	CG13875	CG13875	-	-	CG13875, RE30146P	-	-	-	-	-	-
KK100108	CG13875	CG13875	PAMCI	ND	1	FBgn0035104	CG13875	CG13875	-	-	CG13875, RE30146P	-	-	-	-	-	-
23911	Mkp3	CG14080	DUSP7	1	2.5	FBgn0036844	CG14080	Mkp3	Mitogen-activated protein kinase phosphatase 3	DUSP7, DUSP9	Dmkp3, DMKP-3, unnamed, CG14081, CG14080, Mkp3, MKP3, mkp3, mkp-3	MKP-like, MKP-3-like, Mitogen-activated protein kinase phosphatase 3, MAP Kinase Phosphatase 3, MAPK phosphatase-3, Drosophila MKP-3, Map kinase phosphatase 3, MAPK phosphatase 3	FBgn0036845	imaginal disc-derived wing vein specification ; GO:0007474 | inferred from mutant phenotype, negative regulation of MAPK cascade ; GO:0043409 | inferred from mutant phenotype, protein dephosphorylation ; GO:0006470 | inferred from direct assay, protein dephosphorylation ; GO:0006470 | non-traceable author statement, maintenance of epithelial integrity, open tracheal system ; GO:0035160 | inferred…	cytoplasm ; GO:0005737 | inferred from direct assay, cytosol ; GO:0005829 | inferred from biological aspect of ancestor with PANTHER:PTN000016826	phosphatase activity ; GO:0016791 | inferred from direct assay, protein tyrosine/serine/threonine phosphatase activity ; GO:0008138 | non-traceable author statement, MAP kinase tyrosine/serine/threonine phosphatase activity ; GO:0017017 | inferred from sequence or structural similarity with EMBL:U43223, protein tyrosine/serine/threonine phosphatase activity ; GO:0008138 | inferred from sequence o…	RPA3, CG13321, hyd, LanB1, Hsp23, Trap1, ref(2)P, tay
45415	Mkp3	CG14080	DUSP7	ND	2	FBgn0036844	CG14080	Mkp3	Mitogen-activated protein kinase phosphatase 3	DUSP7, DUSP9	Dmkp3, DMKP-3, unnamed, CG14081, CG14080, Mkp3, MKP3, mkp3, mkp-3	MKP-like, MKP-3-like, Mitogen-activated protein kinase phosphatase 3, MAP Kinase Phosphatase 3, MAPK phosphatase-3, Drosophila MKP-3, Map kinase phosphatase 3, MAPK phosphatase 3	FBgn0036845	imaginal disc-derived wing vein specification ; GO:0007474 | inferred from mutant phenotype, negative regulation of MAPK cascade ; GO:0043409 | inferred from mutant phenotype, protein dephosphorylation ; GO:0006470 | inferred from direct assay, protein dephosphorylation ; GO:0006470 | non-traceable author statement, maintenance of epithelial integrity, open tracheal system ; GO:0035160 | inferred…	cytoplasm ; GO:0005737 | inferred from direct assay, cytosol ; GO:0005829 | inferred from biological aspect of ancestor with PANTHER:PTN000016826	phosphatase activity ; GO:0016791 | inferred from direct assay, protein tyrosine/serine/threonine phosphatase activity ; GO:0008138 | non-traceable author statement, MAP kinase tyrosine/serine/threonine phosphatase activity ; GO:0017017 | inferred from sequence or structural similarity with EMBL:U43223, protein tyrosine/serine/threonine phosphatase activity ; GO:0008138 | inferred from sequence o…	RPA3, CG13321, hyd, LanB1, Hsp23, Trap1, ref(2)P, tay
32100	Slu7	CG1420	SLU7	1	3	FBgn0039626	CG1420	Slu7	Slu7	SLU7	Slu7, CG1420, SLU7	CG1420, Slu7	-	mRNA splicing, via spliceosome ; GO:0000398 | inferred from sequence or structural similarity with EMBL:AF101074; protein_id:AAD13774.1, mRNA splicing, via spliceosome ; GO:0000398 | inferred from sequence or structural similarity with NCBI_NP:006416 AND inferred from sequence or structural similarity with SGD_LOCUS:SLU7; SGD:S0002495, mitotic spindle organization ; GO:0007052 | inferred from mut…	spliceosomal complex ; GO:0005681 | inferred from sequence or structural similarity with EMBL:AF101074; protein_id:AAD13774.1, spliceosomal complex ; GO:0005681 | inferred from sequence or structural similarity with NCBI_NP:006416 AND inferred from sequence or structural similarity with SGD_LOCUS:SLU7; SGD:S0002495	zinc ion binding ; GO:0008270 | inferred from electronic annotation with InterPro:IPR001878, nucleic acid binding ; GO:0003676 | inferred from electronic annotation with InterPro:IPR001878	GstE14, Mlc1, CG4707, CG9773, CG1218, CG6171
17579	CG14411	CG14411	MTMR10	1	1	FBgn0030582	CG14411	CG14411	-	ENSG00000150712, MTMR10, ENSG00000014914	CG14411	-	-	dephosphorylation ; GO:0016311 | inferred from electronic annotation with InterPro:IPR017906, defense response to Gram-negative bacterium ; GO:0050829 | inferred from mutant phenotype	-	phosphatase activity ; GO:0016791 | inferred from electronic annotation with InterPro:IPR017906	-
KK109622	CG14411	CG14411	MTMR10	ND	0.5	FBgn0030582	CG14411	CG14411	-	ENSG00000150712, MTMR10, ENSG00000014914	CG14411	-	-	dephosphorylation ; GO:0016311 | inferred from electronic annotation with InterPro:IPR017906, defense response to Gram-negative bacterium ; GO:0050829 | inferred from mutant phenotype	-	phosphatase activity ; GO:0016791 | inferred from electronic annotation with InterPro:IPR017906	-
17576	CG14411	CG14411	MTMR10	0	0	FBgn0030582	CG14411	CG14411	-	ENSG00000150712, MTMR10, ENSG00000014914	CG14411	-	-	dephosphorylation ; GO:0016311 | inferred from electronic annotation with InterPro:IPR017906, defense response to Gram-negative bacterium ; GO:0050829 | inferred from mutant phenotype	-	phosphatase activity ; GO:0016791 | inferred from electronic annotation with InterPro:IPR017906	-
39877	hdc	CG15532	HECA	ND	2.5	FBgn0010113	CG15532	hdc	headcase	HECA	hdc, psg12, Hdc, l(3)B4-3-20, CG15532, headcase	Fusion-6, headcase, Headcase	FBgn0013599	salivary gland cell autophagic cell death ; GO:0035071 | inferred from mutant phenotype, negative regulation of terminal cell fate specification, open tracheal system ; GO:0035155 | traceable author statement, terminal branching, open tracheal system ; GO:0007430 | non-traceable author statement, cell differentiation ; GO:0030154 | non-traceable author statement, open tracheal system development …	cytoplasm ; GO:0005737 | inferred from direct assay, cytoplasm ; GO:0005737 | non-traceable author statement, cytoplasm ; GO:0005737 | traceable author statement	molecular_function ; GO:0003674 | no biological data available	Hsp60C, unk, isoQC, ref(2)P
39876	hdc	CG15532	HECA	1	1.5	FBgn0010113	CG15532	hdc	headcase	HECA	hdc, psg12, Hdc, l(3)B4-3-20, CG15532, headcase	Fusion-6, headcase, Headcase	FBgn0013599	salivary gland cell autophagic cell death ; GO:0035071 | inferred from mutant phenotype, negative regulation of terminal cell fate specification, open tracheal system ; GO:0035155 | traceable author statement, terminal branching, open tracheal system ; GO:0007430 | non-traceable author statement, cell differentiation ; GO:0030154 | non-traceable author statement, open tracheal system development …	cytoplasm ; GO:0005737 | inferred from direct assay, cytoplasm ; GO:0005737 | non-traceable author statement, cytoplasm ; GO:0005737 | traceable author statement	molecular_function ; GO:0003674 | no biological data available	Hsp60C, unk, isoQC, ref(2)P
45069	hdc	CG15532	HECA	1	1.5	FBgn0010113	CG15532	hdc	headcase	HECA	hdc, psg12, Hdc, l(3)B4-3-20, CG15532, headcase	Fusion-6, headcase, Headcase	FBgn0013599	salivary gland cell autophagic cell death ; GO:0035071 | inferred from mutant phenotype, negative regulation of terminal cell fate specification, open tracheal system ; GO:0035155 | traceable author statement, terminal branching, open tracheal system ; GO:0007430 | non-traceable author statement, cell differentiation ; GO:0030154 | non-traceable author statement, open tracheal system development …	cytoplasm ; GO:0005737 | inferred from direct assay, cytoplasm ; GO:0005737 | non-traceable author statement, cytoplasm ; GO:0005737 | traceable author statement	molecular_function ; GO:0003674 | no biological data available	Hsp60C, unk, isoQC, ref(2)P
KK104322	hdc	CG15532	HECA	ND	1.5	FBgn0010113	CG15532	hdc	headcase	HECA	hdc, psg12, Hdc, l(3)B4-3-20, CG15532, headcase	Fusion-6, headcase, Headcase	FBgn0013599	salivary gland cell autophagic cell death ; GO:0035071 | inferred from mutant phenotype, negative regulation of terminal cell fate specification, open tracheal system ; GO:0035155 | traceable author statement, terminal branching, open tracheal system ; GO:0007430 | non-traceable author statement, cell differentiation ; GO:0030154 | non-traceable author statement, open tracheal system development …	cytoplasm ; GO:0005737 | inferred from direct assay, cytoplasm ; GO:0005737 | non-traceable author statement, cytoplasm ; GO:0005737 | traceable author statement	molecular_function ; GO:0003674 | no biological data available	Hsp60C, unk, isoQC, ref(2)P
44451	CG1718	CG1718	ABCA3	0	ND	FBgn0031170	CG1718	CG1718	-	ABCA3	CG1718	-	-	-	ATP-binding cassette (ABC) transporter complex ; GO:0043190 | inferred from sequence or structural similarity with EMBL:X97187	ATPase activity, coupled to transmembrane movement of substances ; GO:0042626 | inferred from sequence or structural similarity with EMBL:X97187, transporter activity ; GO:0005215 | inferred from sequence or structural similarity with EMBL:X97187, ATP binding ; GO:0005524 | inferred from electronic annotation with InterPro:IPR003439, InterPro:IPR017871	-
44449	CG1718	CG1718	ABCA3	1	2.5	FBgn0031170	CG1718	CG1718	-	ABCA3	CG1718	-	-	-	ATP-binding cassette (ABC) transporter complex ; GO:0043190 | inferred from sequence or structural similarity with EMBL:X97187	ATPase activity, coupled to transmembrane movement of substances ; GO:0042626 | inferred from sequence or structural similarity with EMBL:X97187, transporter activity ; GO:0005215 | inferred from sequence or structural similarity with EMBL:X97187, ATP binding ; GO:0005524 | inferred from electronic annotation with InterPro:IPR003439, InterPro:IPR017871	-
KK105608	CG1718	CG1718	ABCA3	ND	2	FBgn0031170	CG1718	CG1718	-	ABCA3	CG1718	-	-	-	ATP-binding cassette (ABC) transporter complex ; GO:0043190 | inferred from sequence or structural similarity with EMBL:X97187	ATPase activity, coupled to transmembrane movement of substances ; GO:0042626 | inferred from sequence or structural similarity with EMBL:X97187, transporter activity ; GO:0005215 | inferred from sequence or structural similarity with EMBL:X97187, ATP binding ; GO:0005524 | inferred from electronic annotation with InterPro:IPR003439, InterPro:IPR017871	-
44010	n-syb	CG17248	VAMP2	0	ND	FBgn0013342	CG17248	nSyb	neuronal Synaptobrevin	ENSG00000139190, VAMP2, VAMP3, ENSG00000263620	n-Syb, Nsyb, syb, CG17248, nSYB, nsyb, SYB, Dn-syb, Syb62A, n-syb, N-syb, nSyb, N-Syb, N-SYB, NSYB	N-synaptobrevin, synaptobrevin, Synaptobrevin-62A, n-synaptobrevin, Synaptobrevin, neuronal synaptobrevin, n-Synaptobrevin, neural-synaptobrevin, neuronal Synaptobrevin, neuronal synaptogrevin, neuronal-synaptobrevin, VAMP3, neuronal-Synaptobrevin, neuronal SYNAPTOBREVIN	-	neurotransmitter secretion ; GO:0007269 | non-traceable author statement, vesicle-mediated transport ; GO:0016192 | non-traceable author statement, synaptic vesicle docking involved in exocytosis ; GO:0016081 | inferred from sequence or structural similarity, vesicle-mediated transport ; GO:0016192 | inferred from sequence or structural similarity, vesicle fusion ; GO:0006906 | inferred from dire…	plasma membrane ; GO:0005886 | non-traceable author statement, synaptic vesicle ; GO:0008021 | non-traceable author statement, synaptic vesicle ; GO:0008021 | inferred from sequence or structural similarity, synaptic vesicle ; GO:0008021 | inferred from direct assay, plasma membrane ; GO:0005886 | inferred from direct assay, terminal bouton ; GO:0043195 | inferred from direct assay, presynaptic a…	SNAP receptor activity ; GO:0005484 | inferred from sequence or structural similarity, SNAP receptor activity ; GO:0005484 | non-traceable author statement, SNARE binding ; GO:0000149 | inferred from physical interaction with Snap25, Syx1A, SNAP receptor activity ; GO:0005484 | inferred from direct assay, protein binding ; GO:0005515 | inferred from physical interaction with Î±Snap, Syx1A, comt, …	Mtpalpha, koko, Tango7, mRpL13, Vamp7, mRpL44, CG33156, Rpt2, CG15098, RPA3, Sec22, Snap29, Syx8, Snap25, nonA-l, Syx7, mRpL4, LRP1, Int6, eIF3-S8, l(1)G0320, Snap24, Slh, Saf-B, Syx1A, cpx
44011	n-syb	CG17248	VAMP2	1	2	FBgn0013342	CG17248	nSyb	neuronal Synaptobrevin	ENSG00000139190, VAMP2, VAMP3, ENSG00000263620	n-Syb, Nsyb, syb, CG17248, nSYB, nsyb, SYB, Dn-syb, Syb62A, n-syb, N-syb, nSyb, N-Syb, N-SYB, NSYB	N-synaptobrevin, synaptobrevin, Synaptobrevin-62A, n-synaptobrevin, Synaptobrevin, neuronal synaptobrevin, n-Synaptobrevin, neural-synaptobrevin, neuronal Synaptobrevin, neuronal synaptogrevin, neuronal-synaptobrevin, VAMP3, neuronal-Synaptobrevin, neuronal SYNAPTOBREVIN	-	neurotransmitter secretion ; GO:0007269 | non-traceable author statement, vesicle-mediated transport ; GO:0016192 | non-traceable author statement, synaptic vesicle docking involved in exocytosis ; GO:0016081 | inferred from sequence or structural similarity, vesicle-mediated transport ; GO:0016192 | inferred from sequence or structural similarity, vesicle fusion ; GO:0006906 | inferred from dire…	plasma membrane ; GO:0005886 | non-traceable author statement, synaptic vesicle ; GO:0008021 | non-traceable author statement, synaptic vesicle ; GO:0008021 | inferred from sequence or structural similarity, synaptic vesicle ; GO:0008021 | inferred from direct assay, plasma membrane ; GO:0005886 | inferred from direct assay, terminal bouton ; GO:0043195 | inferred from direct assay, presynaptic a…	SNAP receptor activity ; GO:0005484 | inferred from sequence or structural similarity, SNAP receptor activity ; GO:0005484 | non-traceable author statement, SNARE binding ; GO:0000149 | inferred from physical interaction with Snap25, Syx1A, SNAP receptor activity ; GO:0005484 | inferred from direct assay, protein binding ; GO:0005515 | inferred from physical interaction with Î±Snap, Syx1A, comt, …	Mtpalpha, koko, Tango7, mRpL13, Vamp7, mRpL44, CG33156, Rpt2, CG15098, RPA3, Sec22, Snap29, Syx8, Snap25, nonA-l, Syx7, mRpL4, LRP1, Int6, eIF3-S8, l(1)G0320, Snap24, Slh, Saf-B, Syx1A, cpx
49201	n-syb	CG17248	VAMP2	ND	2	FBgn0013342	CG17248	nSyb	neuronal Synaptobrevin	ENSG00000139190, VAMP2, VAMP3, ENSG00000263620	n-Syb, Nsyb, syb, CG17248, nSYB, nsyb, SYB, Dn-syb, Syb62A, n-syb, N-syb, nSyb, N-Syb, N-SYB, NSYB	N-synaptobrevin, synaptobrevin, Synaptobrevin-62A, n-synaptobrevin, Synaptobrevin, neuronal synaptobrevin, n-Synaptobrevin, neural-synaptobrevin, neuronal Synaptobrevin, neuronal synaptogrevin, neuronal-synaptobrevin, VAMP3, neuronal-Synaptobrevin, neuronal SYNAPTOBREVIN	-	neurotransmitter secretion ; GO:0007269 | non-traceable author statement, vesicle-mediated transport ; GO:0016192 | non-traceable author statement, synaptic vesicle docking involved in exocytosis ; GO:0016081 | inferred from sequence or structural similarity, vesicle-mediated transport ; GO:0016192 | inferred from sequence or structural similarity, vesicle fusion ; GO:0006906 | inferred from dire…	plasma membrane ; GO:0005886 | non-traceable author statement, synaptic vesicle ; GO:0008021 | non-traceable author statement, synaptic vesicle ; GO:0008021 | inferred from sequence or structural similarity, synaptic vesicle ; GO:0008021 | inferred from direct assay, plasma membrane ; GO:0005886 | inferred from direct assay, terminal bouton ; GO:0043195 | inferred from direct assay, presynaptic a…	SNAP receptor activity ; GO:0005484 | inferred from sequence or structural similarity, SNAP receptor activity ; GO:0005484 | non-traceable author statement, SNARE binding ; GO:0000149 | inferred from physical interaction with Snap25, Syx1A, SNAP receptor activity ; GO:0005484 | inferred from direct assay, protein binding ; GO:0005515 | inferred from physical interaction with Î±Snap, Syx1A, comt, …	Mtpalpha, koko, Tango7, mRpL13, Vamp7, mRpL44, CG33156, Rpt2, CG15098, RPA3, Sec22, Snap29, Syx8, Snap25, nonA-l, Syx7, mRpL4, LRP1, Int6, eIF3-S8, l(1)G0320, Snap24, Slh, Saf-B, Syx1A, cpx
32884	Lk6	CG17342	MKNK2	1	ND	FBgn0017581	CG17342	Lk6	Lk6	ENSG00000099875, MKNK1	CG17342, LK6, lk6, MNK/LK6, MESR8, CG6929, anon-WO0172774.84, Lk6	Lk6	FBgn0037945, FBgn0037946, FBgn0046349	microtubule-based process ; GO:0007017 | inferred from mutant phenotype, protein phosphorylation ; GO:0006468 | non-traceable author statement, regulation of growth ; GO:0040008 | inferred from mutant phenotype, protein phosphorylation ; GO:0006468 | inferred from direct assay, negative regulation of Ras protein signal transduction ; GO:0046580 | inferred from genetic interaction with ksr inferre…	centrosome ; GO:0005813 | inferred from direct assay, cytoplasm ; GO:0005737 | inferred from direct assay, microtubule ; GO:0005874 | inferred from direct assay, nuclear envelope ; GO:0005635 | inferred from direct assay	protein kinase activity ; GO:0004672 | inferred from direct assay, protein serine/threonine kinase activity ; GO:0004674 | non-traceable author statement, kinase activity ; GO:0016301 | inferred from mutant phenotype, protein serine/threonine kinase activity ; GO:0004674 | inferred from sequence or structural similarity with EMBL:Y11092; protein_id:CAA71966, ATP binding ; GO:0005524 | inferred fr…	phl
32885	Lk6	CG17342	MKNK2	1	2.5	FBgn0017581	CG17342	Lk6	Lk6	ENSG00000099875, MKNK1	CG17342, LK6, lk6, MNK/LK6, MESR8, CG6929, anon-WO0172774.84, Lk6	Lk6	FBgn0037945, FBgn0037946, FBgn0046349	microtubule-based process ; GO:0007017 | inferred from mutant phenotype, protein phosphorylation ; GO:0006468 | non-traceable author statement, regulation of growth ; GO:0040008 | inferred from mutant phenotype, protein phosphorylation ; GO:0006468 | inferred from direct assay, negative regulation of Ras protein signal transduction ; GO:0046580 | inferred from genetic interaction with ksr inferre…	centrosome ; GO:0005813 | inferred from direct assay, cytoplasm ; GO:0005737 | inferred from direct assay, microtubule ; GO:0005874 | inferred from direct assay, nuclear envelope ; GO:0005635 | inferred from direct assay	protein kinase activity ; GO:0004672 | inferred from direct assay, protein serine/threonine kinase activity ; GO:0004674 | non-traceable author statement, kinase activity ; GO:0016301 | inferred from mutant phenotype, protein serine/threonine kinase activity ; GO:0004674 | inferred from sequence or structural similarity with EMBL:Y11092; protein_id:CAA71966, ATP binding ; GO:0005524 | inferred fr…	phl
30389	Lk6	CG17342	MKNK2	ND	1.5	FBgn0017581	CG17342	Lk6	Lk6	ENSG00000099875, MKNK1	CG17342, LK6, lk6, MNK/LK6, MESR8, CG6929, anon-WO0172774.84, Lk6	Lk6	FBgn0037945, FBgn0037946, FBgn0046349	microtubule-based process ; GO:0007017 | inferred from mutant phenotype, protein phosphorylation ; GO:0006468 | non-traceable author statement, regulation of growth ; GO:0040008 | inferred from mutant phenotype, protein phosphorylation ; GO:0006468 | inferred from direct assay, negative regulation of Ras protein signal transduction ; GO:0046580 | inferred from genetic interaction with ksr inferre…	centrosome ; GO:0005813 | inferred from direct assay, cytoplasm ; GO:0005737 | inferred from direct assay, microtubule ; GO:0005874 | inferred from direct assay, nuclear envelope ; GO:0005635 | inferred from direct assay	protein kinase activity ; GO:0004672 | inferred from direct assay, protein serine/threonine kinase activity ; GO:0004674 | non-traceable author statement, kinase activity ; GO:0016301 | inferred from mutant phenotype, protein serine/threonine kinase activity ; GO:0004674 | inferred from sequence or structural similarity with EMBL:Y11092; protein_id:CAA71966, ATP binding ; GO:0005524 | inferred fr…	phl
KK109663	Lk6	CG17342	MKNK2	ND	1.5	FBgn0017581	CG17342	Lk6	Lk6	ENSG00000099875, MKNK1	CG17342, LK6, lk6, MNK/LK6, MESR8, CG6929, anon-WO0172774.84, Lk6	Lk6	FBgn0037945, FBgn0037946, FBgn0046349	microtubule-based process ; GO:0007017 | inferred from mutant phenotype, protein phosphorylation ; GO:0006468 | non-traceable author statement, regulation of growth ; GO:0040008 | inferred from mutant phenotype, protein phosphorylation ; GO:0006468 | inferred from direct assay, negative regulation of Ras protein signal transduction ; GO:0046580 | inferred from genetic interaction with ksr inferre…	centrosome ; GO:0005813 | inferred from direct assay, cytoplasm ; GO:0005737 | inferred from direct assay, microtubule ; GO:0005874 | inferred from direct assay, nuclear envelope ; GO:0005635 | inferred from direct assay	protein kinase activity ; GO:0004672 | inferred from direct assay, protein serine/threonine kinase activity ; GO:0004674 | non-traceable author statement, kinase activity ; GO:0016301 | inferred from mutant phenotype, protein serine/threonine kinase activity ; GO:0004674 | inferred from sequence or structural similarity with EMBL:Y11092; protein_id:CAA71966, ATP binding ; GO:0005524 | inferred fr…	phl
29216	CG17737	CG17737	EIF1	1	2	FBgn0035423	CG17737	CG17737	-	SUI1, GC20	anon-EST:Posey272, BcDNA:RE14985, CG17737	-	FBgn0025534, FBgn0062453	translation ; GO:0006412 | non-traceable author statement, cellular response to hypoxia ; GO:0071456 | inferred from mutant phenotype, translational initiation ; GO:0006413 | inferred from electronic annotation with InterPro:IPR001950	-	translation initiation factor activity ; GO:0003743 | inferred from electronic annotation with InterPro:IPR001950, InterPro:IPR005874	HIP-R
29215	CG17737	CG17737	EIF1	ND	1	FBgn0035423	CG17737	CG17737	-	SUI1, GC20	anon-EST:Posey272, BcDNA:RE14985, CG17737	-	FBgn0025534, FBgn0062453	translation ; GO:0006412 | non-traceable author statement, cellular response to hypoxia ; GO:0071456 | inferred from mutant phenotype, translational initiation ; GO:0006413 | inferred from electronic annotation with InterPro:IPR001950	-	translation initiation factor activity ; GO:0003743 | inferred from electronic annotation with InterPro:IPR001950, InterPro:IPR005874	HIP-R
KK105763	CG17737	CG17737	EIF1	ND	0.5	FBgn0035423	CG17737	CG17737	-	SUI1, GC20	anon-EST:Posey272, BcDNA:RE14985, CG17737	-	FBgn0025534, FBgn0062453	translation ; GO:0006412 | non-traceable author statement, cellular response to hypoxia ; GO:0071456 | inferred from mutant phenotype, translational initiation ; GO:0006413 | inferred from electronic annotation with InterPro:IPR001950	-	translation initiation factor activity ; GO:0003743 | inferred from electronic annotation with InterPro:IPR001950, InterPro:IPR005874	HIP-R
2970	Hr38	CG1864	NR4A2	1	ND	FBgn0014859	CG1864	Hr38	Hormone receptor-like in 38	NR4A1, NR4A3, NR4A2	DHR38, Dhr38, HR38, 38E.7, 38E.3, NR4A4, l(2)02306, CG1864, Hr38, dHR38, hr38	Hormone receptor-like in 38, hormone receptor-like in 38, hormone receptor 38	FBgn0010510	epidermis development ; GO:0008544 | non-traceable author statement, cuticle development ; GO:0042335 | inferred from mutant phenotype, regulation of adult chitin-containing cuticle pigmentation ; GO:0048082 | inferred from genetic interaction with Pk92B, steroid hormone mediated signaling pathway ; GO:0043401 | inferred from electronic annotation with InterPro:IPR000536, InterPro:IPR008946, regu…	nucleus ; GO:0005634 | non-traceable author statement, nucleus ; GO:0005634 | inferred from electronic annotation with InterPro:IPR000536, InterPro:IPR001628, InterPro:IPR001723, InterPro:IPR003078, InterPro:IPR008946	ligand-activated sequence-specific DNA binding RNA polymerase II transcription factor activity ; GO:0004879 | inferred from sequence or structural similarity with MGD:Nr4a2; MGI:MGI:1352456, ligand-activated sequence-specific DNA binding RNA polymerase II transcription factor activity ; GO:0004879 | non-traceable author statement, RNA polymerase II regulatory region sequence-specific DNA binding …	usp, EcR
KK104178	Hr38	CG1864	NR4A2	ND	2	FBgn0014859	CG1864	Hr38	Hormone receptor-like in 38	NR4A1, NR4A3, NR4A2	DHR38, Dhr38, HR38, 38E.7, 38E.3, NR4A4, l(2)02306, CG1864, Hr38, dHR38, hr38	Hormone receptor-like in 38, hormone receptor-like in 38, hormone receptor 38	FBgn0010510	epidermis development ; GO:0008544 | non-traceable author statement, cuticle development ; GO:0042335 | inferred from mutant phenotype, regulation of adult chitin-containing cuticle pigmentation ; GO:0048082 | inferred from genetic interaction with Pk92B, steroid hormone mediated signaling pathway ; GO:0043401 | inferred from electronic annotation with InterPro:IPR000536, InterPro:IPR008946, regu…	nucleus ; GO:0005634 | non-traceable author statement, nucleus ; GO:0005634 | inferred from electronic annotation with InterPro:IPR000536, InterPro:IPR001628, InterPro:IPR001723, InterPro:IPR003078, InterPro:IPR008946	ligand-activated sequence-specific DNA binding RNA polymerase II transcription factor activity ; GO:0004879 | inferred from sequence or structural similarity with MGD:Nr4a2; MGI:MGI:1352456, ligand-activated sequence-specific DNA binding RNA polymerase II transcription factor activity ; GO:0004879 | non-traceable author statement, RNA polymerase II regulatory region sequence-specific DNA binding …	usp, EcR
2971	Hr38	CG1864	NR4A2	0	1	FBgn0014859	CG1864	Hr38	Hormone receptor-like in 38	NR4A1, NR4A3, NR4A2	DHR38, Dhr38, HR38, 38E.7, 38E.3, NR4A4, l(2)02306, CG1864, Hr38, dHR38, hr38	Hormone receptor-like in 38, hormone receptor-like in 38, hormone receptor 38	FBgn0010510	epidermis development ; GO:0008544 | non-traceable author statement, cuticle development ; GO:0042335 | inferred from mutant phenotype, regulation of adult chitin-containing cuticle pigmentation ; GO:0048082 | inferred from genetic interaction with Pk92B, steroid hormone mediated signaling pathway ; GO:0043401 | inferred from electronic annotation with InterPro:IPR000536, InterPro:IPR008946, regu…	nucleus ; GO:0005634 | non-traceable author statement, nucleus ; GO:0005634 | inferred from electronic annotation with InterPro:IPR000536, InterPro:IPR001628, InterPro:IPR001723, InterPro:IPR003078, InterPro:IPR008946	ligand-activated sequence-specific DNA binding RNA polymerase II transcription factor activity ; GO:0004879 | inferred from sequence or structural similarity with MGD:Nr4a2; MGI:MGI:1352456, ligand-activated sequence-specific DNA binding RNA polymerase II transcription factor activity ; GO:0004879 | non-traceable author statement, RNA polymerase II regulatory region sequence-specific DNA binding …	usp, EcR
39898	Yippee	CG1989	YPEL1	1	ND	FBgn0026749	CG1989	Yippee	Yippee	YPEL5, YPEL1, YPEL2	CG1989, Yippee	Yippee	FBtr0073789, FBpp0073620	biological_process ; GO:0008150 | no biological data available	cellular_component ; GO:0005575 | no biological data available	zinc ion binding ; GO:0008270 | non-traceable author statement, metal ion binding ; GO:0046872 | non-traceable author statement	CG4151, CG14995, CG10824, Hexim, CG6617, Larp7, CG7611
39899	Yippee	CG1989	YPEL1	0	ND	FBgn0026749	CG1989	Yippee	Yippee	YPEL5, YPEL1, YPEL2	CG1989, Yippee	Yippee	FBtr0073789, FBpp0073620	biological_process ; GO:0008150 | no biological data available	cellular_component ; GO:0005575 | no biological data available	zinc ion binding ; GO:0008270 | non-traceable author statement, metal ion binding ; GO:0046872 | non-traceable author statement	CG4151, CG14995, CG10824, Hexim, CG6617, Larp7, CG7611
KK108836	Yippee	CG1989	YPEL1	ND	1	FBgn0026749	CG1989	Yippee	Yippee	YPEL5, YPEL1, YPEL2	CG1989, Yippee	Yippee	FBtr0073789, FBpp0073620	biological_process ; GO:0008150 | no biological data available	cellular_component ; GO:0005575 | no biological data available	zinc ion binding ; GO:0008270 | non-traceable author statement, metal ion binding ; GO:0046872 | non-traceable author statement	CG4151, CG14995, CG10824, Hexim, CG6617, Larp7, CG7611
46977	Yippee	CG1989	YPEL1	0	0.5	FBgn0026749	CG1989	Yippee	Yippee	YPEL5, YPEL1, YPEL2	CG1989, Yippee	Yippee	FBtr0073789, FBpp0073620	biological_process ; GO:0008150 | no biological data available	cellular_component ; GO:0005575 | no biological data available	zinc ion binding ; GO:0008270 | non-traceable author statement, metal ion binding ; GO:0046872 | non-traceable author statement	CG4151, CG14995, CG10824, Hexim, CG6617, Larp7, CG7611
43062	Cyt-b5	CG2140	CYB5A	0	ND	FBgn0264294	CG2140	Cyt-b5	Cytochrome b5	CYB5B, CYB5A	Cyt-b5, CG2140, CYTB5, l(2)01857, 1857, BcDNA:RE66521, BcDNA:GH02503, CYT-B5, dpld, l(2)k00107	Cyt-b5, dappled, lethal (2) k00107, Cytochrome b5	FBgn0033189, FBgn0010500, FBgn0064864, FBgn0064982, FBgn0015930, FBgn0033181, FBgn0022277	instar larval development ; GO:0002168 | inferred from mutant phenotype, regulation of cell cycle ; GO:0051726 | inferred from mutant phenotype, regulation of hemocyte proliferation ; GO:0035206 | inferred from mutant phenotype, regulation of hemocyte differentiation ; GO:0045610 | inferred from mutant phenotype	lipid particle ; GO:0005811 | inferred from direct assay, membrane ; GO:0016020 | non-traceable author statement, intracellular membrane-bounded organelle ; GO:0043231 | inferred from sequence or structural similarity with UniProtKB:P49096, intracellular membrane-bounded organelle ; GO:0043231 | non-traceable author statement, endomembrane system ; GO:0012505 | inferred from direct assay	heme binding ; GO:0020037 | inferred from electronic annotation with InterPro:IPR001199, InterPro:IPR018506, electron carrier activity ; GO:0009055 | inferred from sequence or structural similarity with UniProtKB:P49096, electron carrier activity ; GO:0009055 | non-traceable author statement	alphaSnap
KK107821	Cyt-b5	CG2140	CYB5A	ND	1	FBgn0264294	CG2140	Cyt-b5	Cytochrome b5	CYB5B, CYB5A	Cyt-b5, CG2140, CYTB5, l(2)01857, 1857, BcDNA:RE66521, BcDNA:GH02503, CYT-B5, dpld, l(2)k00107	Cyt-b5, dappled, lethal (2) k00107, Cytochrome b5	FBgn0033189, FBgn0010500, FBgn0064864, FBgn0064982, FBgn0015930, FBgn0033181, FBgn0022277	instar larval development ; GO:0002168 | inferred from mutant phenotype, regulation of cell cycle ; GO:0051726 | inferred from mutant phenotype, regulation of hemocyte proliferation ; GO:0035206 | inferred from mutant phenotype, regulation of hemocyte differentiation ; GO:0045610 | inferred from mutant phenotype	lipid particle ; GO:0005811 | inferred from direct assay, membrane ; GO:0016020 | non-traceable author statement, intracellular membrane-bounded organelle ; GO:0043231 | inferred from sequence or structural similarity with UniProtKB:P49096, intracellular membrane-bounded organelle ; GO:0043231 | non-traceable author statement, endomembrane system ; GO:0012505 | inferred from direct assay	heme binding ; GO:0020037 | inferred from electronic annotation with InterPro:IPR001199, InterPro:IPR018506, electron carrier activity ; GO:0009055 | inferred from sequence or structural similarity with UniProtKB:P49096, electron carrier activity ; GO:0009055 | non-traceable author statement	alphaSnap
43065	Cyt-b5	CG2140	CYB5A	1	0.5	FBgn0264294	CG2140	Cyt-b5	Cytochrome b5	CYB5B, CYB5A	Cyt-b5, CG2140, CYTB5, l(2)01857, 1857, BcDNA:RE66521, BcDNA:GH02503, CYT-B5, dpld, l(2)k00107	Cyt-b5, dappled, lethal (2) k00107, Cytochrome b5	FBgn0033189, FBgn0010500, FBgn0064864, FBgn0064982, FBgn0015930, FBgn0033181, FBgn0022277	instar larval development ; GO:0002168 | inferred from mutant phenotype, regulation of cell cycle ; GO:0051726 | inferred from mutant phenotype, regulation of hemocyte proliferation ; GO:0035206 | inferred from mutant phenotype, regulation of hemocyte differentiation ; GO:0045610 | inferred from mutant phenotype	lipid particle ; GO:0005811 | inferred from direct assay, membrane ; GO:0016020 | non-traceable author statement, intracellular membrane-bounded organelle ; GO:0043231 | inferred from sequence or structural similarity with UniProtKB:P49096, intracellular membrane-bounded organelle ; GO:0043231 | non-traceable author statement, endomembrane system ; GO:0012505 | inferred from direct assay	heme binding ; GO:0020037 | inferred from electronic annotation with InterPro:IPR001199, InterPro:IPR018506, electron carrier activity ; GO:0009055 | inferred from sequence or structural similarity with UniProtKB:P49096, electron carrier activity ; GO:0009055 | non-traceable author statement	alphaSnap
KK103429	RpS3A	CG2168	LOC439992	ND	3	FBgn0017545	CG2168	RpS3A	Ribosomal protein S3A	RPS3A	CG2168, RPS3A, M(4)101, RpS3a, RPS3a, clone 2.29, M57g, C3, M[57g], M(4)57g, M(4)[57g], l(4)102ABa, anon-EST:Liang-2.29, RpS3A, chr4:86830..87021, chr4:87101..87234, chr4:87503..87595	ribosomal protein S3a, ribosomal protein S3alpha, Clone 3, Minute(4)101, Ribosomal protein S3A	FBgn0002630, FBgn0013757	translation ; GO:0006412 | non-traceable author statement, translation ; GO:0006412 | inferred from sequence or structural similarity with HGNC_gene:RPS3A; HGNC:10421; OMIM:180478, oogenesis ; GO:0048477 | non-traceable author statement, mitotic spindle elongation ; GO:0000022 | inferred from mutant phenotype, mitotic spindle organization ; GO:0007052 | inferred from mutant phenotype	cytosolic ribosome ; GO:0022626 | non-traceable author statement, cytosolic small ribosomal subunit ; GO:0022627 | non-traceable author statement, cytosolic small ribosomal subunit ; GO:0022627 | inferred from sequence or structural similarity with HGNC_gene:RPS3A; HGNC:10421; OMIM:180478	structural constituent of ribosome ; GO:0003735 | non-traceable author statement, structural constituent of ribosome ; GO:0003735 | inferred from sequence or structural similarity with HGNC_gene:RPS3A; HGNC:10421; OMIM:180478	Obp57a
43626	RpS3A	CG2168	LOC439992	1	1.5	FBgn0017545	CG2168	RpS3A	Ribosomal protein S3A	RPS3A	CG2168, RPS3A, M(4)101, RpS3a, RPS3a, clone 2.29, M57g, C3, M[57g], M(4)57g, M(4)[57g], l(4)102ABa, anon-EST:Liang-2.29, RpS3A, chr4:86830..87021, chr4:87101..87234, chr4:87503..87595	ribosomal protein S3a, ribosomal protein S3alpha, Clone 3, Minute(4)101, Ribosomal protein S3A	FBgn0002630, FBgn0013757	translation ; GO:0006412 | non-traceable author statement, translation ; GO:0006412 | inferred from sequence or structural similarity with HGNC_gene:RPS3A; HGNC:10421; OMIM:180478, oogenesis ; GO:0048477 | non-traceable author statement, mitotic spindle elongation ; GO:0000022 | inferred from mutant phenotype, mitotic spindle organization ; GO:0007052 | inferred from mutant phenotype	cytosolic ribosome ; GO:0022626 | non-traceable author statement, cytosolic small ribosomal subunit ; GO:0022627 | non-traceable author statement, cytosolic small ribosomal subunit ; GO:0022627 | inferred from sequence or structural similarity with HGNC_gene:RPS3A; HGNC:10421; OMIM:180478	structural constituent of ribosome ; GO:0003735 | non-traceable author statement, structural constituent of ribosome ; GO:0003735 | inferred from sequence or structural similarity with HGNC_gene:RPS3A; HGNC:10421; OMIM:180478	Obp57a
50311	RpS3A	CG2168	LOC439992	0	0.5	FBgn0017545	CG2168	RpS3A	Ribosomal protein S3A	RPS3A	CG2168, RPS3A, M(4)101, RpS3a, RPS3a, clone 2.29, M57g, C3, M[57g], M(4)57g, M(4)[57g], l(4)102ABa, anon-EST:Liang-2.29, RpS3A, chr4:86830..87021, chr4:87101..87234, chr4:87503..87595	ribosomal protein S3a, ribosomal protein S3alpha, Clone 3, Minute(4)101, Ribosomal protein S3A	FBgn0002630, FBgn0013757	translation ; GO:0006412 | non-traceable author statement, translation ; GO:0006412 | inferred from sequence or structural similarity with HGNC_gene:RPS3A; HGNC:10421; OMIM:180478, oogenesis ; GO:0048477 | non-traceable author statement, mitotic spindle elongation ; GO:0000022 | inferred from mutant phenotype, mitotic spindle organization ; GO:0007052 | inferred from mutant phenotype	cytosolic ribosome ; GO:0022626 | non-traceable author statement, cytosolic small ribosomal subunit ; GO:0022627 | non-traceable author statement, cytosolic small ribosomal subunit ; GO:0022627 | inferred from sequence or structural similarity with HGNC_gene:RPS3A; HGNC:10421; OMIM:180478	structural constituent of ribosome ; GO:0003735 | non-traceable author statement, structural constituent of ribosome ; GO:0003735 | inferred from sequence or structural similarity with HGNC_gene:RPS3A; HGNC:10421; OMIM:180478	Obp57a
KK100560	su(r)	CG2194	DPYD	ND	1.5	FBgn0086450	CG2194	su(r)	suppressor of rudimentary	ENSG00000188641	su(r), Reg-3, Pyd1, Dreg-3, CG2194, pyd1	Drosophila Rhythmically expressed gene 3, Rhythmically expressed gene 3, suppressor of rudimentary	FBgn0003574, FBgn0016718	de novo' pyrimidine nucleobase biosynthetic process ; GO:0006207 | inferred from genetic interaction with r, oxidation-reduction process ; GO:0055114 | inferred from electronic annotation with InterPro:IPR001295, InterPro:IPR005720, InterPro:IPR012135, InterPro:IPR012285, UMP biosynthetic process ; GO:0006222 | inferred from electronic annotation with InterPro:IPR012135	cytoplasm ; GO:0005737 | inferred from electronic annotation with InterPro:IPR005720	dihydrouracil dehydrogenase (NAD+) activity ; GO:0004159 | traceable author statement, dihydropyrimidine dehydrogenase (NADP+) activity ; GO:0017113 | non-traceable author statement, dihydropyrimidine dehydrogenase (NADP+) activity ; GO:0017113 | inferred from sequence or structural similarity with NCBI_gi:4503373, iron-sulfur cluster binding ; GO:0051536 | inferred from electronic annotation wit…	-
19279	su(r)	CG2194	DPYD	1	1	FBgn0086450	CG2194	su(r)	suppressor of rudimentary	ENSG00000188641	su(r), Reg-3, Pyd1, Dreg-3, CG2194, pyd1	Drosophila Rhythmically expressed gene 3, Rhythmically expressed gene 3, suppressor of rudimentary	FBgn0003574, FBgn0016718	de novo' pyrimidine nucleobase biosynthetic process ; GO:0006207 | inferred from genetic interaction with r, oxidation-reduction process ; GO:0055114 | inferred from electronic annotation with InterPro:IPR001295, InterPro:IPR005720, InterPro:IPR012135, InterPro:IPR012285, UMP biosynthetic process ; GO:0006222 | inferred from electronic annotation with InterPro:IPR012135	cytoplasm ; GO:0005737 | inferred from electronic annotation with InterPro:IPR005720	dihydrouracil dehydrogenase (NAD+) activity ; GO:0004159 | traceable author statement, dihydropyrimidine dehydrogenase (NADP+) activity ; GO:0017113 | non-traceable author statement, dihydropyrimidine dehydrogenase (NADP+) activity ; GO:0017113 | inferred from sequence or structural similarity with NCBI_gi:4503373, iron-sulfur cluster binding ; GO:0051536 | inferred from electronic annotation wit…	-
33501	CG2201	CG2201	CHKB	0	ND	FBgn0032955	CG2201	CG2201	-	CHKA, ENSG00000254413, CHKB	CG2201	-	FBtr0085921, FBpp0085275, FBtr0085922, FBpp0085276, FBtr0085923, FBpp0085277	phosphorylation ; GO:0016310 | non-traceable author statement, glycerophospholipid biosynthetic process ; GO:0046474 | inferred from electronic annotation with InterPro:IPR026712	-	choline kinase activity ; GO:0004103 | inferred from sequence or structural similarity with UniProtKB:O54783, choline kinase activity ; GO:0004103 | non-traceable author statement, ethanolamine kinase activity ; GO:0004305 | non-traceable author statement	-
33502	CG2201	CG2201	CHKB	1	ND	FBgn0032955	CG2201	CG2201	-	CHKA, ENSG00000254413, CHKB	CG2201	-	FBtr0085921, FBpp0085275, FBtr0085922, FBpp0085276, FBtr0085923, FBpp0085277	phosphorylation ; GO:0016310 | non-traceable author statement, glycerophospholipid biosynthetic process ; GO:0046474 | inferred from electronic annotation with InterPro:IPR026712	-	choline kinase activity ; GO:0004103 | inferred from sequence or structural similarity with UniProtKB:O54783, choline kinase activity ; GO:0004103 | non-traceable author statement, ethanolamine kinase activity ; GO:0004305 | non-traceable author statement	-
KK108958	CG2201	CG2201	CHKB	ND	1	FBgn0032955	CG2201	CG2201	-	CHKA, ENSG00000254413, CHKB	CG2201	-	FBtr0085921, FBpp0085275, FBtr0085922, FBpp0085276, FBtr0085923, FBpp0085277	phosphorylation ; GO:0016310 | non-traceable author statement, glycerophospholipid biosynthetic process ; GO:0046474 | inferred from electronic annotation with InterPro:IPR026712	-	choline kinase activity ; GO:0004103 | inferred from sequence or structural similarity with UniProtKB:O54783, choline kinase activity ; GO:0004103 | non-traceable author statement, ethanolamine kinase activity ; GO:0004305 | non-traceable author statement	-
10461	phr6-4	CG2488	CRY2	1	1.5	FBgn0016054	CG2488	phr6-4	(6-4)-photolyase	ENSG00000121671, CRY1	38D.25, Dm 64, D6-4, phr(6-4), 64PHR, CG2488, phr6-4	photolyase, 6-4 photolyase, (6-4)photolyase, (6-4)-photolyase, (6-4) photolyase	-	DNA repair ; GO:0006281 | inferred from sequence or structural similarity with EMBL:AB003687; protein_id:BAA24449	-	DNA (6-4) photolyase activity ; GO:0003914 | inferred from sequence or structural similarity with EMBL:AB003687; protein_id:BAA24449, DNA (6-4) photolyase activity ; GO:0003914 | non-traceable author statement	-
KK108994	phr6-4	CG2488	CRY2	ND	0.5	FBgn0016054	CG2488	phr6-4	(6-4)-photolyase	ENSG00000121671, CRY1	38D.25, Dm 64, D6-4, phr(6-4), 64PHR, CG2488, phr6-4	photolyase, 6-4 photolyase, (6-4)photolyase, (6-4)-photolyase, (6-4) photolyase	-	DNA repair ; GO:0006281 | inferred from sequence or structural similarity with EMBL:AB003687; protein_id:BAA24449	-	DNA (6-4) photolyase activity ; GO:0003914 | inferred from sequence or structural similarity with EMBL:AB003687; protein_id:BAA24449, DNA (6-4) photolyase activity ; GO:0003914 | non-traceable author statement	-
KK108078	CG32103	CG32103	SLC25A25	ND	2	FBgn0052103	CG32103	CG32103	-	SLC25A24, SLC25A41, ENSG00000148339	CG4392, CG18022, CG32103	-	FBgn0036283, FBgn0036284	transport ; GO:0006810 | inferred from sequence or structural similarity with UniProtKB:O18757, transmembrane transport ; GO:0055085 | inferred from electronic annotation with InterPro:IPR002067, mitochondrial transport ; GO:0006839 | inferred from sequence model	peroxisomal membrane ; GO:0005778 | inferred from sequence or structural similarity with EMBL:AF004161, mitochondrial inner membrane ; GO:0005743 | inferred from electronic annotation with InterPro:IPR002067, InterPro:IPR002167, mitochondrial membrane ; GO:0031966 | inferred from sequence model	transmembrane transporter activity ; GO:0022857 | inferred from sequence or structural similarity with EMBL:AF004161, calcium ion binding ; GO:0005509 | inferred from electronic annotation with InterPro:IPR002048, InterPro:IPR011992, transmembrane transporter activity ; GO:0022857 | inferred from sequence model	-
29439	CG32103	CG32103	SLC25A25	1	1	FBgn0052103	CG32103	CG32103	-	SLC25A24, SLC25A41, ENSG00000148339	CG4392, CG18022, CG32103	-	FBgn0036283, FBgn0036284	transport ; GO:0006810 | inferred from sequence or structural similarity with UniProtKB:O18757, transmembrane transport ; GO:0055085 | inferred from electronic annotation with InterPro:IPR002067, mitochondrial transport ; GO:0006839 | inferred from sequence model	peroxisomal membrane ; GO:0005778 | inferred from sequence or structural similarity with EMBL:AF004161, mitochondrial inner membrane ; GO:0005743 | inferred from electronic annotation with InterPro:IPR002067, InterPro:IPR002167, mitochondrial membrane ; GO:0031966 | inferred from sequence model	transmembrane transporter activity ; GO:0022857 | inferred from sequence or structural similarity with EMBL:AF004161, calcium ion binding ; GO:0005509 | inferred from electronic annotation with InterPro:IPR002048, InterPro:IPR011992, transmembrane transporter activity ; GO:0022857 | inferred from sequence model	-
41792	CG32113	CG32113	VPS13D	1	0.5	FBgn0052113	CG32113	CG32113	-	ENSG00000048707	CG11003, CG11002, CG32113	-	FBgn0036307, FBgn0036308	vesicle-mediated transport ; GO:0016192 | inferred from sequence or structural similarity with SGD_LOCUS:VPS13; SGD:S0003963	microtubule associated complex ; GO:0005875 | inferred from direct assay	-	dsx-c73A
15911	CG32280	CG32280	C16orf5	ND	1.5	FBgn0052280	CG32280	CG32280	-	C16orf5, LITAF	BcDNA:GM08588, CG32280	-	FBgn0047260	biological_process ; GO:0008150 | no biological data available	cellular_component ; GO:0005575 | no biological data available	molecular_function ; GO:0003674 | no biological data available	-
15908	CG32280	CG32280	C16orf5	1	1	FBgn0052280	CG32280	CG32280	-	C16orf5, LITAF	BcDNA:GM08588, CG32280	-	FBgn0047260	biological_process ; GO:0008150 | no biological data available	cellular_component ; GO:0005575 | no biological data available	molecular_function ; GO:0003674 | no biological data available	-
KK108754	CG32280	CG32280	C16orf5	ND	1	FBgn0052280	CG32280	CG32280	-	C16orf5, LITAF	BcDNA:GM08588, CG32280	-	FBgn0047260	biological_process ; GO:0008150 | no biological data available	cellular_component ; GO:0005575 | no biological data available	molecular_function ; GO:0003674 | no biological data available	-
15907	CG32280	CG32280	C16orf5	0	0.5	FBgn0052280	CG32280	CG32280	-	C16orf5, LITAF	BcDNA:GM08588, CG32280	-	FBgn0047260	biological_process ; GO:0008150 | no biological data available	cellular_component ; GO:0005575 | no biological data available	molecular_function ; GO:0003674 | no biological data available	-
43097	Atg8a	CG32672	GABARAP	1	1.5	FBgn0052672	CG32672	Atg8a	Autophagy-related 8a	GABARAPL2, GABARAPL3, GABARAP	ATG8a, CG32672, CG1534, unnamed, BcDNA:LD05816, Atg8a, atg8, atg8a, LC3, Atg8/LC3, DrAtg8a, Atg8A, Atg8, ATG8, atg8A, LC3/Atg8, ATG8/LC3	autophagy-related 8a, Autophagy-specific gene 8a, Autophagy-related 8a	FBgn0030229, FBgn0063168	determination of adult lifespan ; GO:0008340 | inferred from mutant phenotype, regulation of protein ubiquitination ; GO:0031396 | inferred from mutant phenotype, determination of adult lifespan ; GO:0008340 | inferred from genetic interaction with daw, regulation of autophagy ; GO:0010506 | inferred from mutant phenotype, autophagy ; GO:0006914 | inferred from mutant phenotype, macroautophagy ; …	autophagic vacuole ; GO:0005776 | inferred from direct assay, amphisome ; GO:0044753 | inferred from direct assay, autophagic vacuole lumen ; GO:0034423 | inferred from direct assay, autolysosome ; GO:0044754 | inferred from direct assay	protein tag ; GO:0031386 | inferred from sequence or structural similarity with SGD_LOCUS:ATG8; SGD:S000000174, protein kinase binding ; GO:0019901 | inferred from physical interaction with Atg1	Su(var)205, Atg7, Pvf1, CG11474, Atg1
KK109654	Atg8a	CG32672	GABARAP	ND	1.5	FBgn0052672	CG32672	Atg8a	Autophagy-related 8a	GABARAPL2, GABARAPL3, GABARAP	ATG8a, CG32672, CG1534, unnamed, BcDNA:LD05816, Atg8a, atg8, atg8a, LC3, Atg8/LC3, DrAtg8a, Atg8A, Atg8, ATG8, atg8A, LC3/Atg8, ATG8/LC3	autophagy-related 8a, Autophagy-specific gene 8a, Autophagy-related 8a	FBgn0030229, FBgn0063168	determination of adult lifespan ; GO:0008340 | inferred from mutant phenotype, regulation of protein ubiquitination ; GO:0031396 | inferred from mutant phenotype, determination of adult lifespan ; GO:0008340 | inferred from genetic interaction with daw, regulation of autophagy ; GO:0010506 | inferred from mutant phenotype, autophagy ; GO:0006914 | inferred from mutant phenotype, macroautophagy ; …	autophagic vacuole ; GO:0005776 | inferred from direct assay, amphisome ; GO:0044753 | inferred from direct assay, autophagic vacuole lumen ; GO:0034423 | inferred from direct assay, autolysosome ; GO:0044754 | inferred from direct assay	protein tag ; GO:0031386 | inferred from sequence or structural similarity with SGD_LOCUS:ATG8; SGD:S000000174, protein kinase binding ; GO:0019901 | inferred from physical interaction with Atg1	Su(var)205, Atg7, Pvf1, CG11474, Atg1
43096	Atg8a	CG32672	GABARAP	0	1	FBgn0052672	CG32672	Atg8a	Autophagy-related 8a	GABARAPL2, GABARAPL3, GABARAP	ATG8a, CG32672, CG1534, unnamed, BcDNA:LD05816, Atg8a, atg8, atg8a, LC3, Atg8/LC3, DrAtg8a, Atg8A, Atg8, ATG8, atg8A, LC3/Atg8, ATG8/LC3	autophagy-related 8a, Autophagy-specific gene 8a, Autophagy-related 8a	FBgn0030229, FBgn0063168	determination of adult lifespan ; GO:0008340 | inferred from mutant phenotype, regulation of protein ubiquitination ; GO:0031396 | inferred from mutant phenotype, determination of adult lifespan ; GO:0008340 | inferred from genetic interaction with daw, regulation of autophagy ; GO:0010506 | inferred from mutant phenotype, autophagy ; GO:0006914 | inferred from mutant phenotype, macroautophagy ; …	autophagic vacuole ; GO:0005776 | inferred from direct assay, amphisome ; GO:0044753 | inferred from direct assay, autophagic vacuole lumen ; GO:0034423 | inferred from direct assay, autolysosome ; GO:0044754 | inferred from direct assay	protein tag ; GO:0031386 | inferred from sequence or structural similarity with SGD_LOCUS:ATG8; SGD:S000000174, protein kinase binding ; GO:0019901 | inferred from physical interaction with Atg1	Su(var)205, Atg7, Pvf1, CG11474, Atg1
43660	sdt	CG32717	MPP5	ND	2	FBgn0261873	CG32717	sdt	stardust	MPP5, MPP6, MPP3, MPP7, MPP1, ENSG00000108852, MPP4, ENSG00000147044	Sdt, sdt, CG12657, PALS1, Std, CG15341, CG15339, std, anon-EST:fe2E6, l(1)7Ef, CG1617, CG15340, CG12658, CG15342, CG32717, pal1, Pals1, unnamed, BP1063, cMAGUK1, cGUK1	Stardust, stardust, CG12657, anon-fast-evolving-2E6, BP1063	FBgn0243505, FBgn0040927, FBgn0052717, FBgn0030024, FBgn0030023, FBgn0030022, FBgn0030021, FBgn0030020, FBgn0025216, FBgn0001465, FBgn0003349, FBgn0052716, FBgn0030019, FBgn0082843	zonula adherens assembly ; GO:0045186 | inferred from mutant phenotype, morphogenesis of an epithelium ; GO:0002009 | traceable author statement, zonula adherens assembly ; GO:0045186 | traceable author statement, cell-cell junction assembly ; GO:0007043 | non-traceable author statement, morphogenesis of an epithelium ; GO:0002009 | non-traceable author statement, establishment or maintenance of …	adherens junction ; GO:0005912 | inferred from direct assay, apical cortex ; GO:0045179 | inferred from direct assay, apical plasma membrane ; GO:0016324 | inferred from direct assay, apicolateral plasma membrane ; GO:0016327 | inferred from direct assay, membrane ; GO:0016020 | non-traceable author statement, membrane ; GO:0016020 | inferred from sequence or structural similarity with EMBL:AF079…	guanylate kinase activity ; GO:0004385 | inferred from sequence or structural similarity with MGD:Mpp5; MGI:MGI:1927339, guanylate kinase activity ; GO:0004385 | non-traceable author statement, guanylate kinase activity ; GO:0004385 | inferred from sequence or structural similarity with EMBL:AF079366, protein binding ; GO:0005515 | inferred from physical interaction with par-6	baz, par-6, Patj, didum, crb, veli
29843	sdt	CG32717	MPP5	ND	1.5	FBgn0261873	CG32717	sdt	stardust	MPP5, MPP6, MPP3, MPP7, MPP1, ENSG00000108852, MPP4, ENSG00000147044	Sdt, sdt, CG12657, PALS1, Std, CG15341, CG15339, std, anon-EST:fe2E6, l(1)7Ef, CG1617, CG15340, CG12658, CG15342, CG32717, pal1, Pals1, unnamed, BP1063, cMAGUK1, cGUK1	Stardust, stardust, CG12657, anon-fast-evolving-2E6, BP1063	FBgn0243505, FBgn0040927, FBgn0052717, FBgn0030024, FBgn0030023, FBgn0030022, FBgn0030021, FBgn0030020, FBgn0025216, FBgn0001465, FBgn0003349, FBgn0052716, FBgn0030019, FBgn0082843	zonula adherens assembly ; GO:0045186 | inferred from mutant phenotype, morphogenesis of an epithelium ; GO:0002009 | traceable author statement, zonula adherens assembly ; GO:0045186 | traceable author statement, cell-cell junction assembly ; GO:0007043 | non-traceable author statement, morphogenesis of an epithelium ; GO:0002009 | non-traceable author statement, establishment or maintenance of …	adherens junction ; GO:0005912 | inferred from direct assay, apical cortex ; GO:0045179 | inferred from direct assay, apical plasma membrane ; GO:0016324 | inferred from direct assay, apicolateral plasma membrane ; GO:0016327 | inferred from direct assay, membrane ; GO:0016020 | non-traceable author statement, membrane ; GO:0016020 | inferred from sequence or structural similarity with EMBL:AF079…	guanylate kinase activity ; GO:0004385 | inferred from sequence or structural similarity with MGD:Mpp5; MGI:MGI:1927339, guanylate kinase activity ; GO:0004385 | non-traceable author statement, guanylate kinase activity ; GO:0004385 | inferred from sequence or structural similarity with EMBL:AF079366, protein binding ; GO:0005515 | inferred from physical interaction with par-6	baz, par-6, Patj, didum, crb, veli
39972	sdt	CG32717	MPP5	ND	1.5	FBgn0261873	CG32717	sdt	stardust	MPP5, MPP6, MPP3, MPP7, MPP1, ENSG00000108852, MPP4, ENSG00000147044	Sdt, sdt, CG12657, PALS1, Std, CG15341, CG15339, std, anon-EST:fe2E6, l(1)7Ef, CG1617, CG15340, CG12658, CG15342, CG32717, pal1, Pals1, unnamed, BP1063, cMAGUK1, cGUK1	Stardust, stardust, CG12657, anon-fast-evolving-2E6, BP1063	FBgn0243505, FBgn0040927, FBgn0052717, FBgn0030024, FBgn0030023, FBgn0030022, FBgn0030021, FBgn0030020, FBgn0025216, FBgn0001465, FBgn0003349, FBgn0052716, FBgn0030019, FBgn0082843	zonula adherens assembly ; GO:0045186 | inferred from mutant phenotype, morphogenesis of an epithelium ; GO:0002009 | traceable author statement, zonula adherens assembly ; GO:0045186 | traceable author statement, cell-cell junction assembly ; GO:0007043 | non-traceable author statement, morphogenesis of an epithelium ; GO:0002009 | non-traceable author statement, establishment or maintenance of …	adherens junction ; GO:0005912 | inferred from direct assay, apical cortex ; GO:0045179 | inferred from direct assay, apical plasma membrane ; GO:0016324 | inferred from direct assay, apicolateral plasma membrane ; GO:0016327 | inferred from direct assay, membrane ; GO:0016020 | non-traceable author statement, membrane ; GO:0016020 | inferred from sequence or structural similarity with EMBL:AF079…	guanylate kinase activity ; GO:0004385 | inferred from sequence or structural similarity with MGD:Mpp5; MGI:MGI:1927339, guanylate kinase activity ; GO:0004385 | non-traceable author statement, guanylate kinase activity ; GO:0004385 | inferred from sequence or structural similarity with EMBL:AF079366, protein binding ; GO:0005515 | inferred from physical interaction with par-6	baz, par-6, Patj, didum, crb, veli
KK100685	sdt	CG32717	MPP5	ND	1.5	FBgn0261873	CG32717	sdt	stardust	MPP5, MPP6, MPP3, MPP7, MPP1, ENSG00000108852, MPP4, ENSG00000147044	Sdt, sdt, CG12657, PALS1, Std, CG15341, CG15339, std, anon-EST:fe2E6, l(1)7Ef, CG1617, CG15340, CG12658, CG15342, CG32717, pal1, Pals1, unnamed, BP1063, cMAGUK1, cGUK1	Stardust, stardust, CG12657, anon-fast-evolving-2E6, BP1063	FBgn0243505, FBgn0040927, FBgn0052717, FBgn0030024, FBgn0030023, FBgn0030022, FBgn0030021, FBgn0030020, FBgn0025216, FBgn0001465, FBgn0003349, FBgn0052716, FBgn0030019, FBgn0082843	zonula adherens assembly ; GO:0045186 | inferred from mutant phenotype, morphogenesis of an epithelium ; GO:0002009 | traceable author statement, zonula adherens assembly ; GO:0045186 | traceable author statement, cell-cell junction assembly ; GO:0007043 | non-traceable author statement, morphogenesis of an epithelium ; GO:0002009 | non-traceable author statement, establishment or maintenance of …	adherens junction ; GO:0005912 | inferred from direct assay, apical cortex ; GO:0045179 | inferred from direct assay, apical plasma membrane ; GO:0016324 | inferred from direct assay, apicolateral plasma membrane ; GO:0016327 | inferred from direct assay, membrane ; GO:0016020 | non-traceable author statement, membrane ; GO:0016020 | inferred from sequence or structural similarity with EMBL:AF079…	guanylate kinase activity ; GO:0004385 | inferred from sequence or structural similarity with MGD:Mpp5; MGI:MGI:1927339, guanylate kinase activity ; GO:0004385 | non-traceable author statement, guanylate kinase activity ; GO:0004385 | inferred from sequence or structural similarity with EMBL:AF079366, protein binding ; GO:0005515 | inferred from physical interaction with par-6	baz, par-6, Patj, didum, crb, veli
23822	sdt	CG32717	MPP5	1	1	FBgn0261873	CG32717	sdt	stardust	MPP5, MPP6, MPP3, MPP7, MPP1, ENSG00000108852, MPP4, ENSG00000147044	Sdt, sdt, CG12657, PALS1, Std, CG15341, CG15339, std, anon-EST:fe2E6, l(1)7Ef, CG1617, CG15340, CG12658, CG15342, CG32717, pal1, Pals1, unnamed, BP1063, cMAGUK1, cGUK1	Stardust, stardust, CG12657, anon-fast-evolving-2E6, BP1063	FBgn0243505, FBgn0040927, FBgn0052717, FBgn0030024, FBgn0030023, FBgn0030022, FBgn0030021, FBgn0030020, FBgn0025216, FBgn0001465, FBgn0003349, FBgn0052716, FBgn0030019, FBgn0082843	zonula adherens assembly ; GO:0045186 | inferred from mutant phenotype, morphogenesis of an epithelium ; GO:0002009 | traceable author statement, zonula adherens assembly ; GO:0045186 | traceable author statement, cell-cell junction assembly ; GO:0007043 | non-traceable author statement, morphogenesis of an epithelium ; GO:0002009 | non-traceable author statement, establishment or maintenance of …	adherens junction ; GO:0005912 | inferred from direct assay, apical cortex ; GO:0045179 | inferred from direct assay, apical plasma membrane ; GO:0016324 | inferred from direct assay, apicolateral plasma membrane ; GO:0016327 | inferred from direct assay, membrane ; GO:0016020 | non-traceable author statement, membrane ; GO:0016020 | inferred from sequence or structural similarity with EMBL:AF079…	guanylate kinase activity ; GO:0004385 | inferred from sequence or structural similarity with MGD:Mpp5; MGI:MGI:1927339, guanylate kinase activity ; GO:0004385 | non-traceable author statement, guanylate kinase activity ; GO:0004385 | inferred from sequence or structural similarity with EMBL:AF079366, protein binding ; GO:0005515 | inferred from physical interaction with par-6	baz, par-6, Patj, didum, crb, veli
19428	sdt	CG32717	MPP5	ND	0	FBgn0261873	CG32717	sdt	stardust	MPP5, MPP6, MPP3, MPP7, MPP1, ENSG00000108852, MPP4, ENSG00000147044	Sdt, sdt, CG12657, PALS1, Std, CG15341, CG15339, std, anon-EST:fe2E6, l(1)7Ef, CG1617, CG15340, CG12658, CG15342, CG32717, pal1, Pals1, unnamed, BP1063, cMAGUK1, cGUK1	Stardust, stardust, CG12657, anon-fast-evolving-2E6, BP1063	FBgn0243505, FBgn0040927, FBgn0052717, FBgn0030024, FBgn0030023, FBgn0030022, FBgn0030021, FBgn0030020, FBgn0025216, FBgn0001465, FBgn0003349, FBgn0052716, FBgn0030019, FBgn0082843	zonula adherens assembly ; GO:0045186 | inferred from mutant phenotype, morphogenesis of an epithelium ; GO:0002009 | traceable author statement, zonula adherens assembly ; GO:0045186 | traceable author statement, cell-cell junction assembly ; GO:0007043 | non-traceable author statement, morphogenesis of an epithelium ; GO:0002009 | non-traceable author statement, establishment or maintenance of …	adherens junction ; GO:0005912 | inferred from direct assay, apical cortex ; GO:0045179 | inferred from direct assay, apical plasma membrane ; GO:0016324 | inferred from direct assay, apicolateral plasma membrane ; GO:0016327 | inferred from direct assay, membrane ; GO:0016020 | non-traceable author statement, membrane ; GO:0016020 | inferred from sequence or structural similarity with EMBL:AF079…	guanylate kinase activity ; GO:0004385 | inferred from sequence or structural similarity with MGD:Mpp5; MGI:MGI:1927339, guanylate kinase activity ; GO:0004385 | non-traceable author statement, guanylate kinase activity ; GO:0004385 | inferred from sequence or structural similarity with EMBL:AF079366, protein binding ; GO:0005515 | inferred from physical interaction with par-6	baz, par-6, Patj, didum, crb, veli
45071	sdt	CG32717	MPP5	ND	0	FBgn0261873	CG32717	sdt	stardust	MPP5, MPP6, MPP3, MPP7, MPP1, ENSG00000108852, MPP4, ENSG00000147044	Sdt, sdt, CG12657, PALS1, Std, CG15341, CG15339, std, anon-EST:fe2E6, l(1)7Ef, CG1617, CG15340, CG12658, CG15342, CG32717, pal1, Pals1, unnamed, BP1063, cMAGUK1, cGUK1	Stardust, stardust, CG12657, anon-fast-evolving-2E6, BP1063	FBgn0243505, FBgn0040927, FBgn0052717, FBgn0030024, FBgn0030023, FBgn0030022, FBgn0030021, FBgn0030020, FBgn0025216, FBgn0001465, FBgn0003349, FBgn0052716, FBgn0030019, FBgn0082843	zonula adherens assembly ; GO:0045186 | inferred from mutant phenotype, morphogenesis of an epithelium ; GO:0002009 | traceable author statement, zonula adherens assembly ; GO:0045186 | traceable author statement, cell-cell junction assembly ; GO:0007043 | non-traceable author statement, morphogenesis of an epithelium ; GO:0002009 | non-traceable author statement, establishment or maintenance of …	adherens junction ; GO:0005912 | inferred from direct assay, apical cortex ; GO:0045179 | inferred from direct assay, apical plasma membrane ; GO:0016324 | inferred from direct assay, apicolateral plasma membrane ; GO:0016327 | inferred from direct assay, membrane ; GO:0016020 | non-traceable author statement, membrane ; GO:0016020 | inferred from sequence or structural similarity with EMBL:AF079…	guanylate kinase activity ; GO:0004385 | inferred from sequence or structural similarity with MGD:Mpp5; MGI:MGI:1927339, guanylate kinase activity ; GO:0004385 | non-traceable author statement, guanylate kinase activity ; GO:0004385 | inferred from sequence or structural similarity with EMBL:AF079366, protein binding ; GO:0005515 | inferred from physical interaction with par-6	baz, par-6, Patj, didum, crb, veli
40018	Synd	CG33094	PACSIN2	1	2	FBgn0053094	CG33094	Synd	Syndapin	PACSIN1, PACSIN3	CG15694, D-Synd, CG33094, Synd, synd	Syndapin, syndapin	FBgn0038831	neurotransmitter secretion ; GO:0007269 | non-traceable author statement, synaptic vesicle endocytosis ; GO:0048488 | non-traceable author statement, positive regulation of synaptic growth at neuromuscular junction ; GO:0045887 | inferred from mutant phenotype, male meiosis cytokinesis ; GO:0007112 | inferred from mutant phenotype, spindle assembly involved in male meiosis ; GO:0007053 | inferred…	subsynaptic reticulum ; GO:0071212 | inferred from direct assay, postsynaptic membrane ; GO:0045211 | inferred from direct assay, cleavage furrow ; GO:0032154 | inferred from direct assay, midbody ; GO:0030496 | inferred from direct assay, plasma membrane ; GO:0005886 | inferred from direct assay	protein binding ; GO:0005515 | inferred from physical interaction with scra, lipid binding ; GO:0008289 | inferred from direct assay, phospholipid binding ; GO:0005543 | inferred from sequence model	Dronc, CG1910, vanin-like, CycA, Gs1, Hmg-2, r-l, CG32631, CG4813, CG42678, sgg, Amyrel, CG9536, Clic, Rim2, CG1806, CG5044, CG5966, SelD, CG5568, eIF6, 14-3-3zeta, Cypl, Rpb8, Jupiter, Cpr49Ac, Hsc70-3, CG7737, Hsp60, Cct1, Yp1, tsr, HIP-R, RabX1, Cct2, sced, scra
34613	Mfe2	CG3415	HSD17B4	1	2	FBgn0030731	CG3415	Mfe2	peroxisomal Multifunctional enzyme type 2	HSD17B4	Mfe2, CG3415, MFE-2, DmMFE-2	peroxisomal multifunctional enzyme type 2, peroxisomal Multifunctional enzyme type 2, Multifunctional enzyme type 2	-	fatty acid beta-oxidation using acyl-CoA oxidase ; GO:0033540 | inferred by curator from GO:0080023|GO:0004300, metabolic process ; GO:0008152 | inferred from electronic annotation with InterPro:IPR002198, InterPro:IPR002539	peroxisome ; GO:0005777 | inferred by curator from GO:0080023|GO:0004300, peroxisome ; GO:0005777 | inferred from sequence or structural similarity with HGNC_gene:HSD17B4; HGNC:5213, peroxisome ; GO:0005777 | inferred from sequence model	enoyl-CoA hydratase activity ; GO:0004300 | inferred from direct assay, 3R-hydroxyacyl-CoA dehydratase activity ; GO:0080023 | inferred from direct assay, protein homodimerization activity ; GO:0042803 | inferred from direct assay, oxidoreductase activity ; GO:0016491 | inferred from electronic annotation with InterPro:IPR002198, InterPro:IPR002539, InterPro:IPR020904	Snp, dlg1, CG18335, CG10859, Pgam5, Cg25C, vkg, smt3, Trap1, Ir93a
KK108880	Mfe2	CG3415	HSD17B4	ND	2	FBgn0030731	CG3415	Mfe2	peroxisomal Multifunctional enzyme type 2	HSD17B4	Mfe2, CG3415, MFE-2, DmMFE-2	peroxisomal multifunctional enzyme type 2, peroxisomal Multifunctional enzyme type 2, Multifunctional enzyme type 2	-	fatty acid beta-oxidation using acyl-CoA oxidase ; GO:0033540 | inferred by curator from GO:0080023|GO:0004300, metabolic process ; GO:0008152 | inferred from electronic annotation with InterPro:IPR002198, InterPro:IPR002539	peroxisome ; GO:0005777 | inferred by curator from GO:0080023|GO:0004300, peroxisome ; GO:0005777 | inferred from sequence or structural similarity with HGNC_gene:HSD17B4; HGNC:5213, peroxisome ; GO:0005777 | inferred from sequence model	enoyl-CoA hydratase activity ; GO:0004300 | inferred from direct assay, 3R-hydroxyacyl-CoA dehydratase activity ; GO:0080023 | inferred from direct assay, protein homodimerization activity ; GO:0042803 | inferred from direct assay, oxidoreductase activity ; GO:0016491 | inferred from electronic annotation with InterPro:IPR002198, InterPro:IPR002539, InterPro:IPR020904	Snp, dlg1, CG18335, CG10859, Pgam5, Cg25C, vkg, smt3, Trap1, Ir93a
34614	Mfe2	CG3415	HSD17B4	ND	1.5	FBgn0030731	CG3415	Mfe2	peroxisomal Multifunctional enzyme type 2	HSD17B4	Mfe2, CG3415, MFE-2, DmMFE-2	peroxisomal multifunctional enzyme type 2, peroxisomal Multifunctional enzyme type 2, Multifunctional enzyme type 2	-	fatty acid beta-oxidation using acyl-CoA oxidase ; GO:0033540 | inferred by curator from GO:0080023|GO:0004300, metabolic process ; GO:0008152 | inferred from electronic annotation with InterPro:IPR002198, InterPro:IPR002539	peroxisome ; GO:0005777 | inferred by curator from GO:0080023|GO:0004300, peroxisome ; GO:0005777 | inferred from sequence or structural similarity with HGNC_gene:HSD17B4; HGNC:5213, peroxisome ; GO:0005777 | inferred from sequence model	enoyl-CoA hydratase activity ; GO:0004300 | inferred from direct assay, 3R-hydroxyacyl-CoA dehydratase activity ; GO:0080023 | inferred from direct assay, protein homodimerization activity ; GO:0042803 | inferred from direct assay, oxidoreductase activity ; GO:0016491 | inferred from electronic annotation with InterPro:IPR002198, InterPro:IPR002539, InterPro:IPR020904	Snp, dlg1, CG18335, CG10859, Pgam5, Cg25C, vkg, smt3, Trap1, Ir93a
26190	T3dh	CG3425	ADHFE1	0	1.5	FBgn0017482	CG3425	T3dh	Type III alcohol dehydrogenase	ADHFE1	CG3425, T3dh	Type III alcohol dehydrogenase	-	oxidation-reduction process ; GO:0055114 | inferred from electronic annotation with InterPro:IPR001670	-	oxidoreductase activity ; GO:0016491 | inferred from electronic annotation with InterPro:IPR001670, metal ion binding ; GO:0046872 | inferred from electronic annotation with InterPro:IPR001670	-
26191	T3dh	CG3425	ADHFE1	1	1	FBgn0017482	CG3425	T3dh	Type III alcohol dehydrogenase	ADHFE1	CG3425, T3dh	Type III alcohol dehydrogenase	-	oxidation-reduction process ; GO:0055114 | inferred from electronic annotation with InterPro:IPR001670	-	oxidoreductase activity ; GO:0016491 | inferred from electronic annotation with InterPro:IPR001670, metal ion binding ; GO:0046872 | inferred from electronic annotation with InterPro:IPR001670	-
48882	T3dh	CG3425	ADHFE1	ND	1	FBgn0017482	CG3425	T3dh	Type III alcohol dehydrogenase	ADHFE1	CG3425, T3dh	Type III alcohol dehydrogenase	-	oxidation-reduction process ; GO:0055114 | inferred from electronic annotation with InterPro:IPR001670	-	oxidoreductase activity ; GO:0016491 | inferred from electronic annotation with InterPro:IPR001670, metal ion binding ; GO:0046872 | inferred from electronic annotation with InterPro:IPR001670	-
48883	T3dh	CG3425	ADHFE1	ND	0	FBgn0017482	CG3425	T3dh	Type III alcohol dehydrogenase	ADHFE1	CG3425, T3dh	Type III alcohol dehydrogenase	-	oxidation-reduction process ; GO:0055114 | inferred from electronic annotation with InterPro:IPR001670	-	oxidoreductase activity ; GO:0016491 | inferred from electronic annotation with InterPro:IPR001670, metal ion binding ; GO:0046872 | inferred from electronic annotation with InterPro:IPR001670	-
3014	pan	CG34403	TCF7L2	1	3	FBgn0085432	CG34403	pan	pangolin	-	pan, dTcf, CG34403, CG32005, TCF, Tcf, Lef, Pan, dTCF, LEF-1, Tcf/LEF, LEF/TCF, LEF/TCF-1, cTCF, DTCF, IA5, Tcf-1, l(4)13, DTcf, lef1, TCF/LEF1, TCF/LEF, unnamed, tcf, l(4)102ABb, CG17964, PAN, LEF1/TCF, LEF1, Lef1, pan.dTCF, d-TCF, Dm Pan	pangolin, CG32005, lethal 13, Pangolin, lymphocyte enhancer binding factor 1/T cell factor, T cell factor, T-cell factor, TCF	FBgn0022393, FBgn0052005, FBgn0019664	embryonic pattern specification ; GO:0009880 | inferred from mutant phenotype, imaginal disc-derived wing morphogenesis ; GO:0007476 | inferred from mutant phenotype, regulation of transcription, DNA-templated ; GO:0006355 | inferred from sequence or structural similarity with MGD:Tcf7l2; MGI:MGI:1202879, segment polarity determination ; GO:0007367 | non-traceable author statement, Wnt signaling …	transcription factor complex ; GO:0005667 | inferred from sequence or structural similarity with MGD:Tcf7l2; MGI:MGI:1202879, microtubule associated complex ; GO:0005875 | inferred from direct assay, transcription factor complex ; GO:0005667 | inferred from physical interaction with Coop, nucleus ; GO:0005634 | inferred from direct assay	sequence-specific DNA binding ; GO:0043565 | inferred from direct assay, kinase binding ; GO:0019900 | inferred from physical interaction with hipk, repressing transcription factor binding ; GO:0070491 | inferred from physical interaction with Coop, RNA polymerase II distal enhancer sequence-specific DNA binding transcription factor activity ; GO:0003705 | inferred from direct assay, RNA polymera…	HIP-R, CG7737, Coop, ebd1, Mad, arm
KK108679	pan	CG34403	TCF7L2	ND	2	FBgn0085432	CG34403	pan	pangolin	-	pan, dTcf, CG34403, CG32005, TCF, Tcf, Lef, Pan, dTCF, LEF-1, Tcf/LEF, LEF/TCF, LEF/TCF-1, cTCF, DTCF, IA5, Tcf-1, l(4)13, DTcf, lef1, TCF/LEF1, TCF/LEF, unnamed, tcf, l(4)102ABb, CG17964, PAN, LEF1/TCF, LEF1, Lef1, pan.dTCF, d-TCF, Dm Pan	pangolin, CG32005, lethal 13, Pangolin, lymphocyte enhancer binding factor 1/T cell factor, T cell factor, T-cell factor, TCF	FBgn0022393, FBgn0052005, FBgn0019664	embryonic pattern specification ; GO:0009880 | inferred from mutant phenotype, imaginal disc-derived wing morphogenesis ; GO:0007476 | inferred from mutant phenotype, regulation of transcription, DNA-templated ; GO:0006355 | inferred from sequence or structural similarity with MGD:Tcf7l2; MGI:MGI:1202879, segment polarity determination ; GO:0007367 | non-traceable author statement, Wnt signaling …	transcription factor complex ; GO:0005667 | inferred from sequence or structural similarity with MGD:Tcf7l2; MGI:MGI:1202879, microtubule associated complex ; GO:0005875 | inferred from direct assay, transcription factor complex ; GO:0005667 | inferred from physical interaction with Coop, nucleus ; GO:0005634 | inferred from direct assay	sequence-specific DNA binding ; GO:0043565 | inferred from direct assay, kinase binding ; GO:0019900 | inferred from physical interaction with hipk, repressing transcription factor binding ; GO:0070491 | inferred from physical interaction with Coop, RNA polymerase II distal enhancer sequence-specific DNA binding transcription factor activity ; GO:0003705 | inferred from direct assay, RNA polymera…	HIP-R, CG7737, Coop, ebd1, Mad, arm
25940	pan	CG34403	TCF7L2	ND	0.5	FBgn0085432	CG34403	pan	pangolin	-	pan, dTcf, CG34403, CG32005, TCF, Tcf, Lef, Pan, dTCF, LEF-1, Tcf/LEF, LEF/TCF, LEF/TCF-1, cTCF, DTCF, IA5, Tcf-1, l(4)13, DTcf, lef1, TCF/LEF1, TCF/LEF, unnamed, tcf, l(4)102ABb, CG17964, PAN, LEF1/TCF, LEF1, Lef1, pan.dTCF, d-TCF, Dm Pan	pangolin, CG32005, lethal 13, Pangolin, lymphocyte enhancer binding factor 1/T cell factor, T cell factor, T-cell factor, TCF	FBgn0022393, FBgn0052005, FBgn0019664	embryonic pattern specification ; GO:0009880 | inferred from mutant phenotype, imaginal disc-derived wing morphogenesis ; GO:0007476 | inferred from mutant phenotype, regulation of transcription, DNA-templated ; GO:0006355 | inferred from sequence or structural similarity with MGD:Tcf7l2; MGI:MGI:1202879, segment polarity determination ; GO:0007367 | non-traceable author statement, Wnt signaling …	transcription factor complex ; GO:0005667 | inferred from sequence or structural similarity with MGD:Tcf7l2; MGI:MGI:1202879, microtubule associated complex ; GO:0005875 | inferred from direct assay, transcription factor complex ; GO:0005667 | inferred from physical interaction with Coop, nucleus ; GO:0005634 | inferred from direct assay	sequence-specific DNA binding ; GO:0043565 | inferred from direct assay, kinase binding ; GO:0019900 | inferred from physical interaction with hipk, repressing transcription factor binding ; GO:0070491 | inferred from physical interaction with Coop, RNA polymerase II distal enhancer sequence-specific DNA binding transcription factor activity ; GO:0003705 | inferred from direct assay, RNA polymera…	HIP-R, CG7737, Coop, ebd1, Mad, arm
KK103335	CG34404	CG34404	MCC	ND	1.5	FBgn0085433	CG34404	CG34404	-	MCC	CG34404, CG18496, unnamed, anon-FF, CG6156	CG18496, CG6156	FBgn0027349, FBgn0038329, FBgn0038328	-	-	-	CG15784, CG31522
35779	CG34404	CG34404	MCC	ND	1	FBgn0085433	CG34404	CG34404	-	MCC	CG34404, CG18496, unnamed, anon-FF, CG6156	CG18496, CG6156	FBgn0027349, FBgn0038329, FBgn0038328	-	-	-	CG15784, CG31522
35780	CG34404	CG34404	MCC	ND	1	FBgn0085433	CG34404	CG34404	-	MCC	CG34404, CG18496, unnamed, anon-FF, CG6156	CG18496, CG6156	FBgn0027349, FBgn0038329, FBgn0038328	-	-	-	CG15784, CG31522
KK108594	CG34404	CG34404	MCC	ND	1	FBgn0085433	CG34404	CG34404	-	MCC	CG34404, CG18496, unnamed, anon-FF, CG6156	CG18496, CG6156	FBgn0027349, FBgn0038329, FBgn0038328	-	-	-	CG15784, CG31522
106511	Oamb	CG3856	ADRA1A	ND	1.5	FBgn0024944	CG3856	Oamb	Octopamine receptor in mushroom bodies	-	OAMB, Dm-OAMB, Dmoa1, DmOAMB, oamb, Oamb b, Oamb a, DmOCT1B, OAMB-1a, CG15698, CG3856, Oamb, OAMB-K3, OAMB-AS, GPCR, DmOctalpha1Rb, OctR1, OctR	octopamine receptor, octopamine receptor OAMB, Octopamine receptor in mushroom bodies, octopamine mushroom body receptor, octopamine-activated G-protein-coupled receptor	FBgn0040576	ovulation ; GO:0030728 | inferred from mutant phenotype, adenylate cyclase-modulating G-protein coupled receptor signaling pathway ; GO:0007188 | NOT inferred from direct assay, positive regulation of cytosolic calcium ion concentration involved in phospholipase C-activating G-protein coupled signaling pathway ; GO:0051482 | inferred from direct assay, octopamine or tyramine signaling pathway ; G…	plasma membrane ; GO:0005886 | non-traceable author statement, integral component of plasma membrane ; GO:0005887 | inferred by curator from GO:0004989, integral component of membrane ; GO:0016021 | inferred from sequence or structural similarity, integral component of membrane ; GO:0016021 | inferred from electronic annotation with InterPro:IPR000276, InterPro:IPR017452	octopamine receptor activity ; GO:0004989 | non-traceable author statement, G-protein coupled amine receptor activity ; GO:0008227 | inferred from sequence or structural similarity, octopamine receptor activity ; GO:0004989 | inferred from direct assay	CG2065, Mtpalpha, Cdc5, Ns1, Baldspot, Psi, mRpS24, CG3164, pic, Imp, CG10688, Hsc70-1, CG3887, Ostgamma, CG5746, Rrp46, CG10289, l(2)tid, gish, msk, Zn72D, Droj2, CG8728, CG10425, Prosbeta1, Rpt6, CG15098, CG10418, Surf4, Cp1, Art4, CG11107, Strica, Rbp1-like, nop5, CG2021, Fmr1, Prosbeta7, CG6701, Rpt4, porin, alt, msn, Cbp80, KdelR, Trap1
2861	Oamb	CG3856	ADRA1A	1	1	FBgn0024944	CG3856	Oamb	Octopamine receptor in mushroom bodies	-	OAMB, Dm-OAMB, Dmoa1, DmOAMB, oamb, Oamb b, Oamb a, DmOCT1B, OAMB-1a, CG15698, CG3856, Oamb, OAMB-K3, OAMB-AS, GPCR, DmOctalpha1Rb, OctR1, OctR	octopamine receptor, octopamine receptor OAMB, Octopamine receptor in mushroom bodies, octopamine mushroom body receptor, octopamine-activated G-protein-coupled receptor	FBgn0040576	ovulation ; GO:0030728 | inferred from mutant phenotype, adenylate cyclase-modulating G-protein coupled receptor signaling pathway ; GO:0007188 | NOT inferred from direct assay, positive regulation of cytosolic calcium ion concentration involved in phospholipase C-activating G-protein coupled signaling pathway ; GO:0051482 | inferred from direct assay, octopamine or tyramine signaling pathway ; G…	plasma membrane ; GO:0005886 | non-traceable author statement, integral component of plasma membrane ; GO:0005887 | inferred by curator from GO:0004989, integral component of membrane ; GO:0016021 | inferred from sequence or structural similarity, integral component of membrane ; GO:0016021 | inferred from electronic annotation with InterPro:IPR000276, InterPro:IPR017452	octopamine receptor activity ; GO:0004989 | non-traceable author statement, G-protein coupled amine receptor activity ; GO:0008227 | inferred from sequence or structural similarity, octopamine receptor activity ; GO:0004989 | inferred from direct assay	CG2065, Mtpalpha, Cdc5, Ns1, Baldspot, Psi, mRpS24, CG3164, pic, Imp, CG10688, Hsc70-1, CG3887, Ostgamma, CG5746, Rrp46, CG10289, l(2)tid, gish, msk, Zn72D, Droj2, CG8728, CG10425, Prosbeta1, Rpt6, CG15098, CG10418, Surf4, Cp1, Art4, CG11107, Strica, Rbp1-like, nop5, CG2021, Fmr1, Prosbeta7, CG6701, Rpt4, porin, alt, msn, Cbp80, KdelR, Trap1
KK108543	CG42296/lectin-22C	CG42295/CG15378	COLEC11	ND	1.5	FBgn0259230	CG42295	lectin-22C	lectin-22C	-	CG15378, AC004716a, AC 004716A, lectin-22C, CG42295	Lectin 22C, Lectin22C, lectin-22C, Lectin	FBgn0040105, FBgn0031385, FBgn0259191	-	-	galactose binding ; GO:0005534 | inferred from sequence or structural similarity, carbohydrate binding ; GO:0030246 | inferred from sequence or structural similarity with Lectin-galC1	-
22910	CG42296/lectin-22C	CG42296/CG15378	COLEC11	0	ND	FBgn0259192	CG42296	CG42296	-	-	CG42296, CG15378	-	FBgn0040105, FBgn0031385	chitin metabolic process ; GO:0006030 | inferred from electronic annotation with InterPro:IPR002557	extracellular region ; GO:0005576 | inferred from electronic annotation with InterPro:IPR002557	chitin binding ; GO:0008061 | inferred from electronic annotation with InterPro:IPR002557	-
22908	CG42296/lectin-22C	CG42296/CG15378	COLEC11	1	0	FBgn0259192	CG42296	CG42296	-	-	CG42296, CG15378	-	FBgn0040105, FBgn0031385	chitin metabolic process ; GO:0006030 | inferred from electronic annotation with InterPro:IPR002557	extracellular region ; GO:0005576 | inferred from electronic annotation with InterPro:IPR002557	chitin binding ; GO:0008061 | inferred from electronic annotation with InterPro:IPR002557	-
KK103739	CG4290	CG4290	SNF1LK2	ND	2.5	FBgn0025625	CG4290	Sik2	Salt-inducible kinase 2	SIK2, SIK1, ENSG00000160584	CG4290, EG:22E5.8, Sik2, SIK2, SIK	Salt-induced kinase 2, Salt-inducible kinase 2	-	response to starvation ; GO:0042594 | inferred from mutant phenotype, protein phosphorylation ; GO:0006468 | non-traceable author statement, protein phosphorylation ; GO:0006468 | inferred from sequence or structural similarity, protein phosphorylation ; GO:0006468 | inferred from electronic annotation with InterPro:IPR000719, InterPro:IPR002290, InterPro:IPR008271	-	protein serine/threonine kinase activity ; GO:0004674 | non-traceable author statement, protein serine/threonine kinase activity ; GO:0004674 | inferred from sequence or structural similarity, ATP binding ; GO:0005524 | inferred from electronic annotation with InterPro:IPR000719, InterPro:IPR002290, InterPro:IPR017441, protein serine/threonine kinase activity ; GO:0004674 | inferred from electron…	Crtc, sav, Mer
26496	CG4290	CG4290	SNF1LK2	1	1.5	FBgn0025625	CG4290	Sik2	Salt-inducible kinase 2	SIK2, SIK1, ENSG00000160584	CG4290, EG:22E5.8, Sik2, SIK2, SIK	Salt-induced kinase 2, Salt-inducible kinase 2	-	response to starvation ; GO:0042594 | inferred from mutant phenotype, protein phosphorylation ; GO:0006468 | non-traceable author statement, protein phosphorylation ; GO:0006468 | inferred from sequence or structural similarity, protein phosphorylation ; GO:0006468 | inferred from electronic annotation with InterPro:IPR000719, InterPro:IPR002290, InterPro:IPR008271	-	protein serine/threonine kinase activity ; GO:0004674 | non-traceable author statement, protein serine/threonine kinase activity ; GO:0004674 | inferred from sequence or structural similarity, ATP binding ; GO:0005524 | inferred from electronic annotation with InterPro:IPR000719, InterPro:IPR002290, InterPro:IPR017441, protein serine/threonine kinase activity ; GO:0004674 | inferred from electron…	Crtc, sav, Mer
26497	CG4290	CG4290	SNF1LK2	0	1.5	FBgn0025625	CG4290	Sik2	Salt-inducible kinase 2	SIK2, SIK1, ENSG00000160584	CG4290, EG:22E5.8, Sik2, SIK2, SIK	Salt-induced kinase 2, Salt-inducible kinase 2	-	response to starvation ; GO:0042594 | inferred from mutant phenotype, protein phosphorylation ; GO:0006468 | non-traceable author statement, protein phosphorylation ; GO:0006468 | inferred from sequence or structural similarity, protein phosphorylation ; GO:0006468 | inferred from electronic annotation with InterPro:IPR000719, InterPro:IPR002290, InterPro:IPR008271	-	protein serine/threonine kinase activity ; GO:0004674 | non-traceable author statement, protein serine/threonine kinase activity ; GO:0004674 | inferred from sequence or structural similarity, ATP binding ; GO:0005524 | inferred from electronic annotation with InterPro:IPR000719, InterPro:IPR002290, InterPro:IPR017441, protein serine/threonine kinase activity ; GO:0004674 | inferred from electron…	Crtc, sav, Mer
16893	usp	CG4380	RXRA	1	1.5	FBgn0003964	CG4380	usp	ultraspiracle	NR2B3, ENSG00000269095, RXRB, NR2F1, NR2F2, NR2B1, NR2F6	DmUSP, usp, USP, Usp, CF1, CG4380, dUSP, EG:22E5.1, dmUSP, NR2B4, DmUsp, CF1/Usp, CF1/USP, 2C, XR2C, Cf1, l(1)usp, l(1)2Cf, cf1	ultraspiracle, Ultraspiracle, chorion factor CF1, X receptor at 2C, Chorion factor 1, Ultraspiricle	-	neuron remodeling ; GO:0016322 | inferred from mutant phenotype, positive regulation of transcription, DNA-templated ; GO:0045893 | traceable author statement, metamorphosis ; GO:0007552 | non-traceable author statement, negative regulation of cell differentiation ; GO:0045596 | traceable author statement, negative regulation of transcription, DNA-templated ; GO:0045892 | traceable author stateme…	nucleus ; GO:0005634 | inferred from direct assay, nucleus ; GO:0005634 | inferred from sequence or structural similarity with UniProtKB:P51128, ecdysone receptor holocomplex ; GO:0008230 | traceable author statement, nucleus ; GO:0005634 | non-traceable author statement, polytene chromosome ; GO:0005700 | non-traceable author statement, dendrite ; GO:0030425 | inferred from mutant phenotype, ecd…	ecdysteroid hormone receptor activity ; GO:0004884 | inferred from direct assay, ligand-activated sequence-specific DNA binding RNA polymerase II transcription factor activity ; GO:0004879 | inferred from sequence or structural similarity with UniProtKB:P51128, sequence-specific DNA binding transcription factor activity ; GO:0003700 | inferred from sequence or structural similarity with UniProtKB…	Hex-A, Lpt, Hr38, EcR, Utx
41378	CG43867	CG43867	PLEKHH2	1	ND	FBgn0264449	CG43867	CG43867	-	-	CG43867, CG12467, CG42248, EG:34F3.2, EG:34F3.1, CG14633, CG14632	CG12467, CG14633	FBgn0259100, FBgn0025623, FBgn0029537, FBgn0025622, FBgn0029538	biological_process ; GO:0008150 | no biological data available	cytoskeleton ; GO:0005856 | inferred from electronic annotation with InterPro:IPR000299, InterPro:IPR000857, cellular_component ; GO:0005575 | no biological data available	molecular_function ; GO:0003674 | no biological data available	-
KK102954	CG43867	CG43867	PLEKHH2	ND	2.5	FBgn0264449	CG43867	CG43867	-	-	CG43867, CG12467, CG42248, EG:34F3.2, EG:34F3.1, CG14633, CG14632	CG12467, CG14633	FBgn0259100, FBgn0025623, FBgn0029537, FBgn0025622, FBgn0029538	biological_process ; GO:0008150 | no biological data available	cytoskeleton ; GO:0005856 | inferred from electronic annotation with InterPro:IPR000299, InterPro:IPR000857, cellular_component ; GO:0005575 | no biological data available	molecular_function ; GO:0003674 | no biological data available	-
41377	CG43867	CG43867	PLEKHH2	1	1.5	FBgn0264449	CG43867	CG43867	-	-	CG43867, CG12467, CG42248, EG:34F3.2, EG:34F3.1, CG14633, CG14632	CG12467, CG14633	FBgn0259100, FBgn0025623, FBgn0029537, FBgn0025622, FBgn0029538	biological_process ; GO:0008150 | no biological data available	cytoskeleton ; GO:0005856 | inferred from electronic annotation with InterPro:IPR000299, InterPro:IPR000857, cellular_component ; GO:0005575 | no biological data available	molecular_function ; GO:0003674 | no biological data available	-
46883	CG43867	CG43867	PLEKHH2	0	1.5	FBgn0264449	CG43867	CG43867	-	-	CG43867, CG12467, CG42248, EG:34F3.2, EG:34F3.1, CG14633, CG14632	CG12467, CG14633	FBgn0259100, FBgn0025623, FBgn0029537, FBgn0025622, FBgn0029538	biological_process ; GO:0008150 | no biological data available	cytoskeleton ; GO:0005856 | inferred from electronic annotation with InterPro:IPR000299, InterPro:IPR000857, cellular_component ; GO:0005575 | no biological data available	molecular_function ; GO:0003674 | no biological data available	-
KK108508	CG43867	CG43867	PLEKHH2	ND	1.5	FBgn0264449	CG43867	CG43867	-	-	CG43867, CG12467, CG42248, EG:34F3.2, EG:34F3.1, CG14633, CG14632	CG12467, CG14633	FBgn0259100, FBgn0025623, FBgn0029537, FBgn0025622, FBgn0029538	biological_process ; GO:0008150 | no biological data available	cytoskeleton ; GO:0005856 | inferred from electronic annotation with InterPro:IPR000299, InterPro:IPR000857, cellular_component ; GO:0005575 | no biological data available	molecular_function ; GO:0003674 | no biological data available	-
KK105096	CG43867	CG43867	PLEKHH2	ND	1	FBgn0264449	CG43867	CG43867	-	-	CG43867, CG12467, CG42248, EG:34F3.2, EG:34F3.1, CG14633, CG14632	CG12467, CG14633	FBgn0259100, FBgn0025623, FBgn0029537, FBgn0025622, FBgn0029538	biological_process ; GO:0008150 | no biological data available	cytoskeleton ; GO:0005856 | inferred from electronic annotation with InterPro:IPR000299, InterPro:IPR000857, cellular_component ; GO:0005575 | no biological data available	molecular_function ; GO:0003674 | no biological data available	-
21859	CG4497	CG4497	FAM122A	1	ND	FBgn0031895	CG4497	CG4497	-	-	CG4497	-	-	-	-	-	-
21858	CG4497	CG4497	FAM122A	ND	0.5	FBgn0031895	CG4497	CG4497	-	-	CG4497	-	-	-	-	-	-
26652	CG4896	CG4896	RBM5	1	ND	FBgn0031319	CG4896	CG4896	-	-	cg4896, CG4896	-	-	-	-	mRNA binding ; GO:0003729 | inferred from sequence or structural similarity, zinc ion binding ; GO:0008270 | inferred from electronic annotation with InterPro:IPR001876, InterPro:IPR015880, nucleic acid binding ; GO:0003676 | inferred from electronic annotation with InterPro:IPR000467, InterPro:IPR000504, nucleotide binding ; GO:0000166 | inferred from electronic annotation with InterPro:IPR012677	-
KK106762	CG4896	CG4896	RBM5	ND	1.5	FBgn0031319	CG4896	CG4896	-	-	cg4896, CG4896	-	-	-	-	mRNA binding ; GO:0003729 | inferred from sequence or structural similarity, zinc ion binding ; GO:0008270 | inferred from electronic annotation with InterPro:IPR001876, InterPro:IPR015880, nucleic acid binding ; GO:0003676 | inferred from electronic annotation with InterPro:IPR000467, InterPro:IPR000504, nucleotide binding ; GO:0000166 | inferred from electronic annotation with InterPro:IPR012677	-
48197	CG4896	CG4896	RBM5	0	0.5	FBgn0031319	CG4896	CG4896	-	-	cg4896, CG4896	-	-	-	-	mRNA binding ; GO:0003729 | inferred from sequence or structural similarity, zinc ion binding ; GO:0008270 | inferred from electronic annotation with InterPro:IPR001876, InterPro:IPR015880, nucleic acid binding ; GO:0003676 | inferred from electronic annotation with InterPro:IPR000467, InterPro:IPR000504, nucleotide binding ; GO:0000166 | inferred from electronic annotation with InterPro:IPR012677	-
KK106651	Rab4	CG4921	SPHAR	ND	1.5	FBgn0016701	CG4921	Rab4	Rab4	RAB4B, RAB2A, RAB2B, EGLN2, RAB14, ENSG00000168118	CG4921, DmRab4, DRAB4, Rab4, rab4, CG 4921, RAB4c, Q7KY04	Rab-protein 4, Rab4	-	endocytosis ; GO:0006897 | traceable author statement, protein transport ; GO:0015031 | inferred from electronic annotation with InterPro:IPR003579, Rab protein signal transduction ; GO:0032482 | inferred from sequence or structural similarity with Rab11, vesicle-mediated transport ; GO:0016192 | inferred from sequence or structural similarity with Rab11	synapse ; GO:0045202 | inferred from direct assay, neuronal cell body ; GO:0043025 | inferred from direct assay, vesicle ; GO:0031982 | inferred from sequence or structural similarity with Rab11, plasma membrane ; GO:0005886 | inferred from direct assay	GTPase activity ; GO:0003924 | inferred from sequence or structural similarity, GTPase activity ; GO:0003924 | inferred from sequence or structural similarity with UniProtKB:P20338, GTP binding ; GO:0005525 | inferred from electronic annotation with InterPro:IPR001806, InterPro:IPR003579, InterPro:IPR005225, GTPase activity ; GO:0003924 | inferred from sequence or structural similarity with Rab11	M6, Esp, Socs44A, Tsp29Fb, CG31522, olf186-F, Galphao, Syb, CG3164, CG5447, CG42394, CG14767, CG7668, Sc2, MRP, Scamp, mop
24672	Rab4	CG4921	SPHAR	1	1	FBgn0016701	CG4921	Rab4	Rab4	RAB4B, RAB2A, RAB2B, EGLN2, RAB14, ENSG00000168118	CG4921, DmRab4, DRAB4, Rab4, rab4, CG 4921, RAB4c, Q7KY04	Rab-protein 4, Rab4	-	endocytosis ; GO:0006897 | traceable author statement, protein transport ; GO:0015031 | inferred from electronic annotation with InterPro:IPR003579, Rab protein signal transduction ; GO:0032482 | inferred from sequence or structural similarity with Rab11, vesicle-mediated transport ; GO:0016192 | inferred from sequence or structural similarity with Rab11	synapse ; GO:0045202 | inferred from direct assay, neuronal cell body ; GO:0043025 | inferred from direct assay, vesicle ; GO:0031982 | inferred from sequence or structural similarity with Rab11, plasma membrane ; GO:0005886 | inferred from direct assay	GTPase activity ; GO:0003924 | inferred from sequence or structural similarity, GTPase activity ; GO:0003924 | inferred from sequence or structural similarity with UniProtKB:P20338, GTP binding ; GO:0005525 | inferred from electronic annotation with InterPro:IPR001806, InterPro:IPR003579, InterPro:IPR005225, GTPase activity ; GO:0003924 | inferred from sequence or structural similarity with Rab11	M6, Esp, Socs44A, Tsp29Fb, CG31522, olf186-F, Galphao, Syb, CG3164, CG5447, CG42394, CG14767, CG7668, Sc2, MRP, Scamp, mop
26675	CG4980	CG4980	BCAS2	1	ND	FBgn0039558	CG4980	BCAS2	BCAS2 ortholog	BCAS2	CG4980, BCAS2, dBCAS2	BCAS2 ortholog	-	mRNA splicing, via spliceosome ; GO:0000398 | inferred by curator from GO:0071011|GO:0071013, mRNA processing ; GO:0006397 | inferred from mutant phenotype	spliceosomal complex ; GO:0005681 | inferred from sequence or structural similarity with EMBL:AF081788, precatalytic spliceosome ; GO:0071011 | inferred from direct assay, catalytic step 2 spliceosome ; GO:0071013 | inferred from direct assay, Prp19 complex ; GO:0000974 | inferred from direct assay	-	CG7137, htl, CG5703, CG7686, CG3995, CG5989, Cdc5, Pp2B-14D, CG9281, Cyt-c-d, shtd, Tango4, Clect27, CG2091, CG15084, Obp19c, CG17187, Cdc6, Tsc1, Pitslre, fzy, CG11714, CG3492, CG10934, CG15118, Stat92E, ihog, bap, l(2)35Be, Wee1, Ext2, CG5846, dome, Clp, Bx42, CG4415, CG9389, Dgk, CG10175, CG12659, Bub1, Bet3, Sse, Mnn1, inaC, CG3919, lkb1, Trp1, Galphas, CG1785, CG6674, CrebA, CG10932, MESR6, …
26676	CG4980	CG4980	BCAS2	0	1.5	FBgn0039558	CG4980	BCAS2	BCAS2 ortholog	BCAS2	CG4980, BCAS2, dBCAS2	BCAS2 ortholog	-	mRNA splicing, via spliceosome ; GO:0000398 | inferred by curator from GO:0071011|GO:0071013, mRNA processing ; GO:0006397 | inferred from mutant phenotype	spliceosomal complex ; GO:0005681 | inferred from sequence or structural similarity with EMBL:AF081788, precatalytic spliceosome ; GO:0071011 | inferred from direct assay, catalytic step 2 spliceosome ; GO:0071013 | inferred from direct assay, Prp19 complex ; GO:0000974 | inferred from direct assay	-	CG7137, htl, CG5703, CG7686, CG3995, CG5989, Cdc5, Pp2B-14D, CG9281, Cyt-c-d, shtd, Tango4, Clect27, CG2091, CG15084, Obp19c, CG17187, Cdc6, Tsc1, Pitslre, fzy, CG11714, CG3492, CG10934, CG15118, Stat92E, ihog, bap, l(2)35Be, Wee1, Ext2, CG5846, dome, Clp, Bx42, CG4415, CG9389, Dgk, CG10175, CG12659, Bub1, Bet3, Sse, Mnn1, inaC, CG3919, lkb1, Trp1, Galphas, CG1785, CG6674, CrebA, CG10932, MESR6, …
40570	CG5044	CG5044	HIBCH	1	2.5	FBgn0038326	CG5044	CG5044	-	ENSG00000198130	CG5044, CT16187, HIBCH	-	-	metabolic process ; GO:0008152 | inferred from electronic annotation with InterPro:IPR001753	-	3-hydroxyisobutyryl-CoA hydrolase activity ; GO:0003860 | inferred from sequence or structural similarity with EMBL:U66669	HIP-R, vanin-like, CG7737, Gs1, Hmg-2, CG32631, CG4813, CG9536, CG6453, Synd, Bacc, Hsc70Cb, Hsc70-1, CG1635, Cct1, Trap1, Cct2, CG5966, CG5568, Clic, REG, r-l, CG32486, CG1910, JhI-26, RabX1, CG17260, sced, CG13001, CG11596, CG11980
KK108397	CG5044	CG5044	HIBCH	ND	1.5	FBgn0038326	CG5044	CG5044	-	ENSG00000198130	CG5044, CT16187, HIBCH	-	-	metabolic process ; GO:0008152 | inferred from electronic annotation with InterPro:IPR001753	-	3-hydroxyisobutyryl-CoA hydrolase activity ; GO:0003860 | inferred from sequence or structural similarity with EMBL:U66669	HIP-R, vanin-like, CG7737, Gs1, Hmg-2, CG32631, CG4813, CG9536, CG6453, Synd, Bacc, Hsc70Cb, Hsc70-1, CG1635, Cct1, Trap1, Cct2, CG5966, CG5568, Clic, REG, r-l, CG32486, CG1910, JhI-26, RabX1, CG17260, sced, CG13001, CG11596, CG11980
34954	Pgm	CG5165	PGM1	0	0.5	FBgn0003076	CG5165	Pgm	phosphoglucose mutase	PGM1, PGM5	pgm, PGM, CG5165, PGM-1, Pgm, Pgm-1	phosphoglucomutase, Phosphoglucomutase, Phosphogluconate mutase, phosphoglucose mutase	FBgn0036572	glycogen biosynthetic process ; GO:0005978 | inferred from mutant phenotype, flight ; GO:0060361 | inferred from mutant phenotype, lateral inhibition ; GO:0046331 | inferred from mutant phenotype, galactose catabolic process ; GO:0019388 | inferred from biological aspect of ancestor with PANTHER:PTN000501327, trehalose biosynthetic process ; GO:0005992 | inferred from biological aspect of ancesto…	cytosol ; GO:0005829 | inferred from biological aspect of ancestor with PANTHER:PTN000501326	phosphoglucomutase activity ; GO:0004614 | inferred from sequence or structural similarity with UniProtKB:P37012, phosphoglucomutase activity ; GO:0004614 | inferred from direct assay, phosphoglycerate mutase activity ; GO:0004619 | inferred from mutant phenotype, magnesium ion binding ; GO:0000287 | inferred from electronic annotation with InterPro:IPR016066	CG13321, Cdc5, Arpc2, eIF6, CG7878, Saf-B, CG8545
KK105820	Pgm	CG5165	PGM1	ND	0.5	FBgn0003076	CG5165	Pgm	phosphoglucose mutase	PGM1, PGM5	pgm, PGM, CG5165, PGM-1, Pgm, Pgm-1	phosphoglucomutase, Phosphoglucomutase, Phosphogluconate mutase, phosphoglucose mutase	FBgn0036572	glycogen biosynthetic process ; GO:0005978 | inferred from mutant phenotype, flight ; GO:0060361 | inferred from mutant phenotype, lateral inhibition ; GO:0046331 | inferred from mutant phenotype, galactose catabolic process ; GO:0019388 | inferred from biological aspect of ancestor with PANTHER:PTN000501327, trehalose biosynthetic process ; GO:0005992 | inferred from biological aspect of ancesto…	cytosol ; GO:0005829 | inferred from biological aspect of ancestor with PANTHER:PTN000501326	phosphoglucomutase activity ; GO:0004614 | inferred from sequence or structural similarity with UniProtKB:P37012, phosphoglucomutase activity ; GO:0004614 | inferred from direct assay, phosphoglycerate mutase activity ; GO:0004619 | inferred from mutant phenotype, magnesium ion binding ; GO:0000287 | inferred from electronic annotation with InterPro:IPR016066	CG13321, Cdc5, Arpc2, eIF6, CG7878, Saf-B, CG8545
34953	Pgm	CG5165	PGM1	1	0	FBgn0003076	CG5165	Pgm	phosphoglucose mutase	PGM1, PGM5	pgm, PGM, CG5165, PGM-1, Pgm, Pgm-1	phosphoglucomutase, Phosphoglucomutase, Phosphogluconate mutase, phosphoglucose mutase	FBgn0036572	glycogen biosynthetic process ; GO:0005978 | inferred from mutant phenotype, flight ; GO:0060361 | inferred from mutant phenotype, lateral inhibition ; GO:0046331 | inferred from mutant phenotype, galactose catabolic process ; GO:0019388 | inferred from biological aspect of ancestor with PANTHER:PTN000501327, trehalose biosynthetic process ; GO:0005992 | inferred from biological aspect of ancesto…	cytosol ; GO:0005829 | inferred from biological aspect of ancestor with PANTHER:PTN000501326	phosphoglucomutase activity ; GO:0004614 | inferred from sequence or structural similarity with UniProtKB:P37012, phosphoglucomutase activity ; GO:0004614 | inferred from direct assay, phosphoglycerate mutase activity ; GO:0004619 | inferred from mutant phenotype, magnesium ion binding ; GO:0000287 | inferred from electronic annotation with InterPro:IPR016066	CG13321, Cdc5, Arpc2, eIF6, CG7878, Saf-B, CG8545
KK107590	Ced-12	CG5336	ELMO1	ND	1	FBgn0032409	CG5336	Ced-12	Ced-12	ELMO3, ELMO2, ELMO1	ELMO, CG5336, Dced-12, Ced-12, ced-12, dced-12, elmo, Ced12, Elmo, dCed-12	Ced-12, engulfment and cell motility	-	border follicle cell migration ; GO:0007298 | inferred from mutant phenotype, actin filament organization ; GO:0007015 | inferred from mutant phenotype, cell migration ; GO:0016477 | inferred from genetic interaction with WB:ced-12; WP:CE27228, myoblast fusion ; GO:0007520 | inferred from mutant phenotype, activation of Rac GTPase activity ; GO:0032863 | inferred from genetic interaction with Rac…	microtubule associated complex ; GO:0005875 | inferred from direct assay, cytoplasm ; GO:0005737 | inferred from direct assay, nucleus ; GO:0005634 | inferred from direct assay	protein binding ; GO:0005515 | inferred from physical interaction with msk	msk
10455	Ced-12	CG5336	ELMO1	1	0.5	FBgn0032409	CG5336	Ced-12	Ced-12	ELMO3, ELMO2, ELMO1	ELMO, CG5336, Dced-12, Ced-12, ced-12, dced-12, elmo, Ced12, Elmo, dCed-12	Ced-12, engulfment and cell motility	-	border follicle cell migration ; GO:0007298 | inferred from mutant phenotype, actin filament organization ; GO:0007015 | inferred from mutant phenotype, cell migration ; GO:0016477 | inferred from genetic interaction with WB:ced-12; WP:CE27228, myoblast fusion ; GO:0007520 | inferred from mutant phenotype, activation of Rac GTPase activity ; GO:0032863 | inferred from genetic interaction with Rac…	microtubule associated complex ; GO:0005875 | inferred from direct assay, cytoplasm ; GO:0005737 | inferred from direct assay, nucleus ; GO:0005634 | inferred from direct assay	protein binding ; GO:0005515 | inferred from physical interaction with msk	msk
39138	dnk	CG5452	TK2	0	ND	FBgn0022338	CG5452	dnk	deoxyribonucleoside kinase	ENSG00000260851	DmdNK, Dm-dNK, dNK, DM-dNK, CG5452, dnk, DNK	deoxyribonucleoside kinase, deoxynucleoside kinase, 2'-deoxynucleoside kinase, deoxyribonucleoside, kinase	-	nucleoside diphosphate phosphorylation ; GO:0006165 | inferred from direct assay, phosphorylation ; GO:0016310 | non-traceable author statement, TMP biosynthetic process ; GO:0006230 | inferred from sequence or structural similarity with UniProtKB:O00142, nucleotide phosphorylation ; GO:0046939 | inferred from direct assay	mitochondrion ; GO:0005739 | inferred from sequence or structural similarity with UniProtKB:O00142, cytoplasm ; GO:0005737 | inferred from direct assay	deoxynucleoside kinase activity ; GO:0019136 | non-traceable author statement, deoxynucleoside kinase activity ; GO:0019136 | inferred from direct assay, thymidine kinase activity ; GO:0004797 | inferred from sequence or structural similarity with UniProtKB:O00142, kinase activity ; GO:0016301 | inferred from direct assay, ATP binding ; GO:0005524 | inferred from electronic annotation with InterP…	fal, Hsp60, Hmgs, bocksbeutel, nwk
KK103385	dnk	CG5452	TK2	ND	1.5	FBgn0022338	CG5452	dnk	deoxyribonucleoside kinase	ENSG00000260851	DmdNK, Dm-dNK, dNK, DM-dNK, CG5452, dnk, DNK	deoxyribonucleoside kinase, deoxynucleoside kinase, 2'-deoxynucleoside kinase, deoxyribonucleoside, kinase	-	nucleoside diphosphate phosphorylation ; GO:0006165 | inferred from direct assay, phosphorylation ; GO:0016310 | non-traceable author statement, TMP biosynthetic process ; GO:0006230 | inferred from sequence or structural similarity with UniProtKB:O00142, nucleotide phosphorylation ; GO:0046939 | inferred from direct assay	mitochondrion ; GO:0005739 | inferred from sequence or structural similarity with UniProtKB:O00142, cytoplasm ; GO:0005737 | inferred from direct assay	deoxynucleoside kinase activity ; GO:0019136 | non-traceable author statement, deoxynucleoside kinase activity ; GO:0019136 | inferred from direct assay, thymidine kinase activity ; GO:0004797 | inferred from sequence or structural similarity with UniProtKB:O00142, kinase activity ; GO:0016301 | inferred from direct assay, ATP binding ; GO:0005524 | inferred from electronic annotation with InterP…	fal, Hsp60, Hmgs, bocksbeutel, nwk
39137	dnk	CG5452	TK2	1	1	FBgn0022338	CG5452	dnk	deoxyribonucleoside kinase	ENSG00000260851	DmdNK, Dm-dNK, dNK, DM-dNK, CG5452, dnk, DNK	deoxyribonucleoside kinase, deoxynucleoside kinase, 2'-deoxynucleoside kinase, deoxyribonucleoside, kinase	-	nucleoside diphosphate phosphorylation ; GO:0006165 | inferred from direct assay, phosphorylation ; GO:0016310 | non-traceable author statement, TMP biosynthetic process ; GO:0006230 | inferred from sequence or structural similarity with UniProtKB:O00142, nucleotide phosphorylation ; GO:0046939 | inferred from direct assay	mitochondrion ; GO:0005739 | inferred from sequence or structural similarity with UniProtKB:O00142, cytoplasm ; GO:0005737 | inferred from direct assay	deoxynucleoside kinase activity ; GO:0019136 | non-traceable author statement, deoxynucleoside kinase activity ; GO:0019136 | inferred from direct assay, thymidine kinase activity ; GO:0004797 | inferred from sequence or structural similarity with UniProtKB:O00142, kinase activity ; GO:0016301 | inferred from direct assay, ATP binding ; GO:0005524 | inferred from electronic annotation with InterP…	fal, Hsp60, Hmgs, bocksbeutel, nwk
26082	CG5493	CG5493	CDO1	1	ND	FBgn0034364	CG5493	CG5493	-	CDO1	CG5493	-	-	oxidation-reduction process ; GO:0055114 | inferred from electronic annotation with InterPro:IPR010300, L-cysteine metabolic process ; GO:0046439 | inferred from electronic annotation with InterPro:IPR010300	-	cysteine dioxygenase activity ; GO:0017172 | inferred from sequence or structural similarity with UniProtKB:P21816, iron ion binding ; GO:0005506 | inferred from electronic annotation with InterPro:IPR010300	-
50345	CG5493	CG5493	CDO1	ND	1	FBgn0034364	CG5493	CG5493	-	CDO1	CG5493	-	-	oxidation-reduction process ; GO:0055114 | inferred from electronic annotation with InterPro:IPR010300, L-cysteine metabolic process ; GO:0046439 | inferred from electronic annotation with InterPro:IPR010300	-	cysteine dioxygenase activity ; GO:0017172 | inferred from sequence or structural similarity with UniProtKB:P21816, iron ion binding ; GO:0005506 | inferred from electronic annotation with InterPro:IPR010300	-
50637	CG5493	CG5493	CDO1	ND	1	FBgn0034364	CG5493	CG5493	-	CDO1	CG5493	-	-	oxidation-reduction process ; GO:0055114 | inferred from electronic annotation with InterPro:IPR010300, L-cysteine metabolic process ; GO:0046439 | inferred from electronic annotation with InterPro:IPR010300	-	cysteine dioxygenase activity ; GO:0017172 | inferred from sequence or structural similarity with UniProtKB:P21816, iron ion binding ; GO:0005506 | inferred from electronic annotation with InterPro:IPR010300	-
KK110688	CG5946	CG5946	CYB5R3	ND	0.5	FBgn0036211	CG5946	CG5946	-	CYB5R1, CYB5R3, ENSG00000166394	CG5946	-	-	inter-male aggressive behavior ; GO:0002121 | inferred from mutant phenotype, oxidation-reduction process ; GO:0055114 | inferred from electronic annotation with InterPro:IPR001433, InterPro:IPR001709, InterPro:IPR001834, InterPro:IPR017927, InterPro:IPR017938	endomembrane system ; GO:0012505 | inferred from direct assay	cytochrome-b5 reductase activity, acting on NAD(P)H ; GO:0004128 | inferred from sequence or structural similarity with UniProtKB:P07514	SmD2, eIF4AIII, CG3995, Arpc5, Rab2, CREG, mRpL3, SC35, RpL35A, Ns1, Atx2, Hsp68, Chd64, mRpS24, Arpc1, Imp, Gp210, NHP2, l(1)G0320, RpS19a, mRpL52, RpLP0, mRpL39, eIF-5A, bor, Arpc2, CG10298, RpS21, R, CG8043, nop5, Ote, Hsc70-1, Rsf1, Df31, SmD3, nito, Crc
25493	CG6005	CG6005	HSPC049	1	ND	FBgn0038672	CG6005	CG6005	-	WDR91	CG6005	-	-	wound healing ; GO:0042060 | inferred from mutant phenotype	-	-	-
25492	CG6005	CG6005	HSPC049	0	1	FBgn0038672	CG6005	CG6005	-	WDR91	CG6005	-	-	wound healing ; GO:0042060 | inferred from mutant phenotype	-	-	-
KK105933	CG6005	CG6005	HSPC049	ND	0.5	FBgn0038672	CG6005	CG6005	-	WDR91	CG6005	-	-	wound healing ; GO:0042060 | inferred from mutant phenotype	-	-	-
22259	CG34404	CG6156	MCC	1	1.5	FBgn0085433	CG34404	CG34404	-	MCC	CG34404, CG18496, unnamed, anon-FF, CG6156	CG18496, CG6156	FBgn0027349, FBgn0038329, FBgn0038328	-	-	-	CG15784, CG31522
22258	CG34404	CG6156	MCC	1	0.5	FBgn0085433	CG34404	CG34404	-	MCC	CG34404, CG18496, unnamed, anon-FF, CG6156	CG18496, CG6156	FBgn0027349, FBgn0038329, FBgn0038328	-	-	-	CG15784, CG31522
22297	CG6196	CG6196	TRAPPC6B	0	ND	FBgn0266722	CG6196	Trs33	TRAPP subunit 33 ortholog (S. cerevisiae)	ENSG00000007255, ENSG00000182400	Trs33p, Trs33, CG6196, BcDNA:RH37427	Trs33, TRAPP subunit 33 ortholog (S. cerevisiae)	FBgn0044804, FBgn0038323, FBgn0047020	vesicle-mediated transport ; GO:0016192 | inferred from sequence or structural similarity, ER to Golgi vesicle-mediated transport ; GO:0006888 | inferred from sequence or structural similarity with SGD_LOCUS:TRS33; SGD:S000005641	TRAPP complex ; GO:0030008 | inferred from sequence or structural similarity, TRAPP complex ; GO:0030008 | inferred from sequence or structural similarity with SGD_LOCUS:TRS33; SGD:S000005641	molecular_function ; GO:0003674 | no biological data available	CG10993, Bet3, exu, Caper, epsilonCOP, Rbp1-like, CG8545, CG4806, CG7903, CG3817, eIF6, snama, CG7878, Srp54
22296	CG6196	CG6196	TRAPPC6B	1	0.5	FBgn0266722	CG6196	Trs33	TRAPP subunit 33 ortholog (S. cerevisiae)	ENSG00000007255, ENSG00000182400	Trs33p, Trs33, CG6196, BcDNA:RH37427	Trs33, TRAPP subunit 33 ortholog (S. cerevisiae)	FBgn0044804, FBgn0038323, FBgn0047020	vesicle-mediated transport ; GO:0016192 | inferred from sequence or structural similarity, ER to Golgi vesicle-mediated transport ; GO:0006888 | inferred from sequence or structural similarity with SGD_LOCUS:TRS33; SGD:S000005641	TRAPP complex ; GO:0030008 | inferred from sequence or structural similarity, TRAPP complex ; GO:0030008 | inferred from sequence or structural similarity with SGD_LOCUS:TRS33; SGD:S000005641	molecular_function ; GO:0003674 | no biological data available	CG10993, Bet3, exu, Caper, epsilonCOP, Rbp1-like, CG8545, CG4806, CG7903, CG3817, eIF6, snama, CG7878, Srp54
47140	CG6196	CG6196	TRAPPC6B	ND	0	FBgn0266722	CG6196	Trs33	TRAPP subunit 33 ortholog (S. cerevisiae)	ENSG00000007255, ENSG00000182400	Trs33p, Trs33, CG6196, BcDNA:RH37427	Trs33, TRAPP subunit 33 ortholog (S. cerevisiae)	FBgn0044804, FBgn0038323, FBgn0047020	vesicle-mediated transport ; GO:0016192 | inferred from sequence or structural similarity, ER to Golgi vesicle-mediated transport ; GO:0006888 | inferred from sequence or structural similarity with SGD_LOCUS:TRS33; SGD:S000005641	TRAPP complex ; GO:0030008 | inferred from sequence or structural similarity, TRAPP complex ; GO:0030008 | inferred from sequence or structural similarity with SGD_LOCUS:TRS33; SGD:S000005641	molecular_function ; GO:0003674 | no biological data available	CG10993, Bet3, exu, Caper, epsilonCOP, Rbp1-like, CG8545, CG4806, CG7903, CG3817, eIF6, snama, CG7878, Srp54
KK101556	CG6196	CG6196	TRAPPC6B	ND	0	FBgn0266722	CG6196	Trs33	TRAPP subunit 33 ortholog (S. cerevisiae)	ENSG00000007255, ENSG00000182400	Trs33p, Trs33, CG6196, BcDNA:RH37427	Trs33, TRAPP subunit 33 ortholog (S. cerevisiae)	FBgn0044804, FBgn0038323, FBgn0047020	vesicle-mediated transport ; GO:0016192 | inferred from sequence or structural similarity, ER to Golgi vesicle-mediated transport ; GO:0006888 | inferred from sequence or structural similarity with SGD_LOCUS:TRS33; SGD:S000005641	TRAPP complex ; GO:0030008 | inferred from sequence or structural similarity, TRAPP complex ; GO:0030008 | inferred from sequence or structural similarity with SGD_LOCUS:TRS33; SGD:S000005641	molecular_function ; GO:0003674 | no biological data available	CG10993, Bet3, exu, Caper, epsilonCOP, Rbp1-like, CG8545, CG4806, CG7903, CG3817, eIF6, snama, CG7878, Srp54
27599	Smg6	CG6369	SMG6	1	ND	FBgn0039260	CG6369	Smg6	Smg6	SMG6	SMG6, CG6369, Smg6, dSMG6	Smg6	-	nuclear-transcribed mRNA catabolic process, nonsense-mediated decay ; GO:0000184 | inferred from mutant phenotype, RNA interference ; GO:0016246 | NOT inferred from mutant phenotype, gene silencing by miRNA ; GO:0035195 | NOT inferred from mutant phenotype, neuromuscular synaptic transmission ; GO:0007274 | inferred from direct assay, synapse organization ; GO:0050808 | inferred from direct assay…	-	ribonuclease activity ; GO:0004540 | inferred from direct assay	-
27598	Smg6	CG6369	SMG6	0	1	FBgn0039260	CG6369	Smg6	Smg6	SMG6	SMG6, CG6369, Smg6, dSMG6	Smg6	-	nuclear-transcribed mRNA catabolic process, nonsense-mediated decay ; GO:0000184 | inferred from mutant phenotype, RNA interference ; GO:0016246 | NOT inferred from mutant phenotype, gene silencing by miRNA ; GO:0035195 | NOT inferred from mutant phenotype, neuromuscular synaptic transmission ; GO:0007274 | inferred from direct assay, synapse organization ; GO:0050808 | inferred from direct assay…	-	ribonuclease activity ; GO:0004540 | inferred from direct assay	-
KK106042	Smg6	CG6369	SMG6	ND	1	FBgn0039260	CG6369	Smg6	Smg6	SMG6	SMG6, CG6369, Smg6, dSMG6	Smg6	-	nuclear-transcribed mRNA catabolic process, nonsense-mediated decay ; GO:0000184 | inferred from mutant phenotype, RNA interference ; GO:0016246 | NOT inferred from mutant phenotype, gene silencing by miRNA ; GO:0035195 | NOT inferred from mutant phenotype, neuromuscular synaptic transmission ; GO:0007274 | inferred from direct assay, synapse organization ; GO:0050808 | inferred from direct assay…	-	ribonuclease activity ; GO:0004540 | inferred from direct assay	-
KK104418	CG6597	CG6597	DCUN1D4	ND	1.5	FBgn0036967	CG6597	CG6597	-	ENSG00000137692	CG6597	-	-	-	-	-	Hsc70-1, CG15735, Caper, l(1)G0320, CG3091, P32
28237	CG6597	CG6597	DCUN1D4	1	1	FBgn0036967	CG6597	CG6597	-	ENSG00000137692	CG6597	-	-	-	-	-	Hsc70-1, CG15735, Caper, l(1)G0320, CG3091, P32
KK104778	CG6597	CG6597	DCUN1D4	ND	0.5	FBgn0036967	CG6597	CG6597	-	ENSG00000137692	CG6597	-	-	-	-	-	Hsc70-1, CG15735, Caper, l(1)G0320, CG3091, P32
9674	CG6982	CG6982	TMEM47	1	ND	FBgn0266409	CG45049	CG45049	-	PERP, TMEM47	CG45049, CG17618, CG6982	-	FBgn0040587, FBgn0039014	establishment or maintenance of cell polarity ; GO:0007163 | non-traceable author statement, establishment of glial blood-brain barrier ; GO:0060857 | NOT inferred from mutant phenotype	integral component of membrane ; GO:0016021 | inferred from electronic annotation with InterPro:IPR004031, septate junction ; GO:0005918 | inferred from sequence or structural similarity with sinu	-	-
KK102985	CG6982	CG6982	TMEM47	ND	2	FBgn0266409	CG45049	CG45049	-	PERP, TMEM47	CG45049, CG17618, CG6982	-	FBgn0040587, FBgn0039014	establishment or maintenance of cell polarity ; GO:0007163 | non-traceable author statement, establishment of glial blood-brain barrier ; GO:0060857 | NOT inferred from mutant phenotype	integral component of membrane ; GO:0016021 | inferred from electronic annotation with InterPro:IPR004031, septate junction ; GO:0005918 | inferred from sequence or structural similarity with sinu	-	-
9673	CG6982	CG6982	TMEM47	1	1.5	FBgn0266409	CG45049	CG45049	-	PERP, TMEM47	CG45049, CG17618, CG6982	-	FBgn0040587, FBgn0039014	establishment or maintenance of cell polarity ; GO:0007163 | non-traceable author statement, establishment of glial blood-brain barrier ; GO:0060857 | NOT inferred from mutant phenotype	integral component of membrane ; GO:0016021 | inferred from electronic annotation with InterPro:IPR004031, septate junction ; GO:0005918 | inferred from sequence or structural similarity with sinu	-	-
28608	Ssdp	CG7187	SSBP3	1	1.5	FBgn0011481	CG7187	Ssdp	Sequence-specific single-stranded DNA-binding protein	SSBP2, SSBP3, SSBP4	CG7187, ssdp, l(3)neo48, Ssdp	Sequence-specific single-stranded DNA-binding protein, Sequence-specific single-strand DNA-binding protein	FBgn0038580	regulation of transcription, DNA-templated ; GO:0006355 | inferred from genetic interaction with Chi, wing disc development ; GO:0035220 | inferred from genetic interaction with ap, neuron projection morphogenesis ; GO:0048812 | inferred from mutant phenotype	nucleus ; GO:0005634 | inferred from direct assay	single-stranded DNA binding ; GO:0003697 | inferred from sequence or structural similarity with EMBL:AF077048; protein_id:AAD27781.1	CG12493, Bx, CG15625, Der-2, CG4854, CG30491, fan, fh, Chi, dsh, ebi, MED4, MED18, MED15, MED6, ptip, MED10, Cdk8, MED17, MED14, MED30, ix
28610	Ssdp	CG7187	SSBP3	0	0.5	FBgn0011481	CG7187	Ssdp	Sequence-specific single-stranded DNA-binding protein	SSBP2, SSBP3, SSBP4	CG7187, ssdp, l(3)neo48, Ssdp	Sequence-specific single-stranded DNA-binding protein, Sequence-specific single-strand DNA-binding protein	FBgn0038580	regulation of transcription, DNA-templated ; GO:0006355 | inferred from genetic interaction with Chi, wing disc development ; GO:0035220 | inferred from genetic interaction with ap, neuron projection morphogenesis ; GO:0048812 | inferred from mutant phenotype	nucleus ; GO:0005634 | inferred from direct assay	single-stranded DNA binding ; GO:0003697 | inferred from sequence or structural similarity with EMBL:AF077048; protein_id:AAD27781.1	CG12493, Bx, CG15625, Der-2, CG4854, CG30491, fan, fh, Chi, dsh, ebi, MED4, MED18, MED15, MED6, ptip, MED10, Cdk8, MED17, MED14, MED30, ix
KK102006	Ssdp	CG7187	SSBP3	ND	0.5	FBgn0011481	CG7187	Ssdp	Sequence-specific single-stranded DNA-binding protein	SSBP2, SSBP3, SSBP4	CG7187, ssdp, l(3)neo48, Ssdp	Sequence-specific single-stranded DNA-binding protein, Sequence-specific single-strand DNA-binding protein	FBgn0038580	regulation of transcription, DNA-templated ; GO:0006355 | inferred from genetic interaction with Chi, wing disc development ; GO:0035220 | inferred from genetic interaction with ap, neuron projection morphogenesis ; GO:0048812 | inferred from mutant phenotype	nucleus ; GO:0005634 | inferred from direct assay	single-stranded DNA binding ; GO:0003697 | inferred from sequence or structural similarity with EMBL:AF077048; protein_id:AAD27781.1	CG12493, Bx, CG15625, Der-2, CG4854, CG30491, fan, fh, Chi, dsh, ebi, MED4, MED18, MED15, MED6, ptip, MED10, Cdk8, MED17, MED14, MED30, ix
35196	Prx5	CG7217	PRDX5	1	ND	FBgn0038570	CG7217	Prx5	Peroxiredoxin 5	PRDX5	CG32920, CG7217, dprx5, dPrx5, Prx5, CG 7217, CG 32920, dPrxV, prx5	peroxiredoxin 5, CG7217, Peroxiredoxin 5, Peroxiredoxin V	FBgn0052920, FBtr0083620, FBpp0083040, FBtr0083621, FBpp0083041, FBtr0083622, FBpp0083042	response to oxidative stress ; GO:0006979 | inferred from mutant phenotype, determination of adult lifespan ; GO:0008340 | inferred from mutant phenotype, cell redox homeostasis ; GO:0045454 | inferred from genetic interaction with Prx3, negative regulation of apoptotic process ; GO:0043066 | inferred from mutant phenotype inferred from genetic interaction with Prx3, negative regulation of innate…	peroxisome ; GO:0005777 | inferred from sequence or structural similarity with UniProtKB:P30044, nucleus ; GO:0005634 | inferred from direct assay, cytosol ; GO:0005829 | inferred from direct assay, mitochondrion ; GO:0005739 | inferred from direct assay, peroxisome ; GO:0005777 | inferred from sequence or structural similarity with HGNC_gene:PRDX5; HGNC:9355	antioxidant activity ; GO:0016209 | inferred from sequence or structural similarity with UniProtKB:P30044, oxidoreductase activity ; GO:0016491 | inferred from electronic annotation with InterPro:IPR013740	CG13539, CG6330
35195	Prx5	CG7217	PRDX5	0	2	FBgn0038570	CG7217	Prx5	Peroxiredoxin 5	PRDX5	CG32920, CG7217, dprx5, dPrx5, Prx5, CG 7217, CG 32920, dPrxV, prx5	peroxiredoxin 5, CG7217, Peroxiredoxin 5, Peroxiredoxin V	FBgn0052920, FBtr0083620, FBpp0083040, FBtr0083621, FBpp0083041, FBtr0083622, FBpp0083042	response to oxidative stress ; GO:0006979 | inferred from mutant phenotype, determination of adult lifespan ; GO:0008340 | inferred from mutant phenotype, cell redox homeostasis ; GO:0045454 | inferred from genetic interaction with Prx3, negative regulation of apoptotic process ; GO:0043066 | inferred from mutant phenotype inferred from genetic interaction with Prx3, negative regulation of innate…	peroxisome ; GO:0005777 | inferred from sequence or structural similarity with UniProtKB:P30044, nucleus ; GO:0005634 | inferred from direct assay, cytosol ; GO:0005829 | inferred from direct assay, mitochondrion ; GO:0005739 | inferred from direct assay, peroxisome ; GO:0005777 | inferred from sequence or structural similarity with HGNC_gene:PRDX5; HGNC:9355	antioxidant activity ; GO:0016209 | inferred from sequence or structural similarity with UniProtKB:P30044, oxidoreductase activity ; GO:0016491 | inferred from electronic annotation with InterPro:IPR013740	CG13539, CG6330
KK110117	Prx5	CG7217	PRDX5	ND	2	FBgn0038570	CG7217	Prx5	Peroxiredoxin 5	PRDX5	CG32920, CG7217, dprx5, dPrx5, Prx5, CG 7217, CG 32920, dPrxV, prx5	peroxiredoxin 5, CG7217, Peroxiredoxin 5, Peroxiredoxin V	FBgn0052920, FBtr0083620, FBpp0083040, FBtr0083621, FBpp0083041, FBtr0083622, FBpp0083042	response to oxidative stress ; GO:0006979 | inferred from mutant phenotype, determination of adult lifespan ; GO:0008340 | inferred from mutant phenotype, cell redox homeostasis ; GO:0045454 | inferred from genetic interaction with Prx3, negative regulation of apoptotic process ; GO:0043066 | inferred from mutant phenotype inferred from genetic interaction with Prx3, negative regulation of innate…	peroxisome ; GO:0005777 | inferred from sequence or structural similarity with UniProtKB:P30044, nucleus ; GO:0005634 | inferred from direct assay, cytosol ; GO:0005829 | inferred from direct assay, mitochondrion ; GO:0005739 | inferred from direct assay, peroxisome ; GO:0005777 | inferred from sequence or structural similarity with HGNC_gene:PRDX5; HGNC:9355	antioxidant activity ; GO:0016209 | inferred from sequence or structural similarity with UniProtKB:P30044, oxidoreductase activity ; GO:0016491 | inferred from electronic annotation with InterPro:IPR013740	CG13539, CG6330
49806	Prx5	CG7217	PRDX5	ND	1.5	FBgn0038570	CG7217	Prx5	Peroxiredoxin 5	PRDX5	CG32920, CG7217, dprx5, dPrx5, Prx5, CG 7217, CG 32920, dPrxV, prx5	peroxiredoxin 5, CG7217, Peroxiredoxin 5, Peroxiredoxin V	FBgn0052920, FBtr0083620, FBpp0083040, FBtr0083621, FBpp0083041, FBtr0083622, FBpp0083042	response to oxidative stress ; GO:0006979 | inferred from mutant phenotype, determination of adult lifespan ; GO:0008340 | inferred from mutant phenotype, cell redox homeostasis ; GO:0045454 | inferred from genetic interaction with Prx3, negative regulation of apoptotic process ; GO:0043066 | inferred from mutant phenotype inferred from genetic interaction with Prx3, negative regulation of innate…	peroxisome ; GO:0005777 | inferred from sequence or structural similarity with UniProtKB:P30044, nucleus ; GO:0005634 | inferred from direct assay, cytosol ; GO:0005829 | inferred from direct assay, mitochondrion ; GO:0005739 | inferred from direct assay, peroxisome ; GO:0005777 | inferred from sequence or structural similarity with HGNC_gene:PRDX5; HGNC:9355	antioxidant activity ; GO:0016209 | inferred from sequence or structural similarity with UniProtKB:P30044, oxidoreductase activity ; GO:0016491 | inferred from electronic annotation with InterPro:IPR013740	CG13539, CG6330
5226	CG7378	CG7378	DUSP13, DUSP3, DUSP27, DUPD1, DUSP26	1	ND	FBgn0030976	CG7378	CG7378	-	DUSP13, DUSP3, DUSP27, DUPD1, DUSP26	BcDNA:RH25447, CG7378, MKP-like	MKP-like	FBgn0063661	protein dephosphorylation ; GO:0006470 | non-traceable author statement, protein dephosphorylation ; GO:0006470 | inferred from biological aspect of ancestor with PANTHER:PTN000016642	cellular_component ; GO:0005575 | no biological data available	protein tyrosine/serine/threonine phosphatase activity ; GO:0008138 | non-traceable author statement, protein tyrosine phosphatase activity ; GO:0004725 | inferred from electronic annotation with InterPro:IPR016130, protein tyrosine/serine/threonine phosphatase activity ; GO:0008138 | inferred from biological aspect of ancestor with PANTHER:PTN000016642	-
35230	smp-30	CG7390	RGN	1	2	FBgn0038257	CG7390	smp-30	Senescence marker protein-30	-	Smp-30, CT22723, Dca, CG7390, smp-30	Drosophila cold acclimation gene, Senescence marker protein-30, senescence marker protein-30, cold acclimation	-	cold acclimation ; GO:0009631 | inferred from expression pattern, cold acclimation ; GO:0009631 | inferred from mutant phenotype, negative regulation of imaginal disc-derived wing size ; GO:0044720 | inferred from mutant phenotype, regulation of cell proliferation involved in imaginal disc-derived wing morphogenesis ; GO:0090256 | inferred from mutant phenotype	cytosol ; GO:0005829 | inferred from sequence model	calcium ion binding ; GO:0005509 | inferred from sequence or structural similarity with HGNC_gene:RGN; HGNC:9989	-
KK103377	smp-30	CG7390	RGN	ND	1.5	FBgn0038257	CG7390	smp-30	Senescence marker protein-30	-	Smp-30, CT22723, Dca, CG7390, smp-30	Drosophila cold acclimation gene, Senescence marker protein-30, senescence marker protein-30, cold acclimation	-	cold acclimation ; GO:0009631 | inferred from expression pattern, cold acclimation ; GO:0009631 | inferred from mutant phenotype, negative regulation of imaginal disc-derived wing size ; GO:0044720 | inferred from mutant phenotype, regulation of cell proliferation involved in imaginal disc-derived wing morphogenesis ; GO:0090256 | inferred from mutant phenotype	cytosol ; GO:0005829 | inferred from sequence model	calcium ion binding ; GO:0005509 | inferred from sequence or structural similarity with HGNC_gene:RGN; HGNC:9989	-
35229	smp-30	CG7390	RGN	0	0.5	FBgn0038257	CG7390	smp-30	Senescence marker protein-30	-	Smp-30, CT22723, Dca, CG7390, smp-30	Drosophila cold acclimation gene, Senescence marker protein-30, senescence marker protein-30, cold acclimation	-	cold acclimation ; GO:0009631 | inferred from expression pattern, cold acclimation ; GO:0009631 | inferred from mutant phenotype, negative regulation of imaginal disc-derived wing size ; GO:0044720 | inferred from mutant phenotype, regulation of cell proliferation involved in imaginal disc-derived wing morphogenesis ; GO:0090256 | inferred from mutant phenotype	cytosol ; GO:0005829 | inferred from sequence model	calcium ion binding ; GO:0005509 | inferred from sequence or structural similarity with HGNC_gene:RGN; HGNC:9989	-
KK108391	RpL36A	CG7424	RPL36AL	ND	3	FBgn0031980	CG7424	RpL36A	Ribosomal protein L36A	RPL36AL, ENSG00000257529	CG7424, anon-EST:fe1B2, RpL36A	Ribosomal protein L36A, anon-fast-evolving-1B2	FBgn0025270	translation ; GO:0006412 | inferred from sequence or structural similarity with NCBI_gi:4506651, mitotic spindle elongation ; GO:0000022 | inferred from mutant phenotype, mitotic spindle organization ; GO:0007052 | inferred from mutant phenotype	cytosolic large ribosomal subunit ; GO:0022625 | inferred from sequence or structural similarity with NCBI_gi:4506651	structural constituent of ribosome ; GO:0003735 | inferred from sequence or structural similarity with NCBI_gi:4506651	Pka-R1
44630	RpL36A	CG7424	RPL36AL	0	2	FBgn0031980	CG7424	RpL36A	Ribosomal protein L36A	RPL36AL, ENSG00000257529	CG7424, anon-EST:fe1B2, RpL36A	Ribosomal protein L36A, anon-fast-evolving-1B2	FBgn0025270	translation ; GO:0006412 | inferred from sequence or structural similarity with NCBI_gi:4506651, mitotic spindle elongation ; GO:0000022 | inferred from mutant phenotype, mitotic spindle organization ; GO:0007052 | inferred from mutant phenotype	cytosolic large ribosomal subunit ; GO:0022625 | inferred from sequence or structural similarity with NCBI_gi:4506651	structural constituent of ribosome ; GO:0003735 | inferred from sequence or structural similarity with NCBI_gi:4506651	Pka-R1
44631	RpL36A	CG7424	RPL36AL	1	2	FBgn0031980	CG7424	RpL36A	Ribosomal protein L36A	RPL36AL, ENSG00000257529	CG7424, anon-EST:fe1B2, RpL36A	Ribosomal protein L36A, anon-fast-evolving-1B2	FBgn0025270	translation ; GO:0006412 | inferred from sequence or structural similarity with NCBI_gi:4506651, mitotic spindle elongation ; GO:0000022 | inferred from mutant phenotype, mitotic spindle organization ; GO:0007052 | inferred from mutant phenotype	cytosolic large ribosomal subunit ; GO:0022625 | inferred from sequence or structural similarity with NCBI_gi:4506651	structural constituent of ribosome ; GO:0003735 | inferred from sequence or structural similarity with NCBI_gi:4506651	Pka-R1
9374	CG7497	CG7497	PTGDR	0	ND	FBgn0036742	CG7497	CG7497	-	-	CHED-related, BcDNA:GH27361, anon-WO0170980.89, anon-WO0170980.88, CG7497	-	FBgn0046500, FBgn0046501, FBgn0046783	protein phosphorylation ; GO:0006468 | non-traceable author statement, actin filament organization ; GO:0007015 | inferred from mutant phenotype, regulation of cell shape ; GO:0008360 | inferred from mutant phenotype, G-protein coupled receptor signaling pathway ; GO:0007186 | inferred from sequence or structural similarity, G-protein coupled receptor signaling pathway ; GO:0007186 | inferred fro…	integral component of membrane ; GO:0016021 | inferred from sequence or structural similarity, integral component of membrane ; GO:0016021 | inferred from electronic annotation with InterPro:IPR000276, InterPro:IPR008365	protein serine/threonine kinase activity ; GO:0004674 | non-traceable author statement, G-protein coupled receptor activity ; GO:0004930 | inferred from sequence or structural similarity, G-protein coupled receptor activity ; GO:0004930 | inferred from electronic annotation with InterPro:IPR000276	-
9375	CG7497	CG7497	PTGDR	1	1.5	FBgn0036742	CG7497	CG7497	-	-	CHED-related, BcDNA:GH27361, anon-WO0170980.89, anon-WO0170980.88, CG7497	-	FBgn0046500, FBgn0046501, FBgn0046783	protein phosphorylation ; GO:0006468 | non-traceable author statement, actin filament organization ; GO:0007015 | inferred from mutant phenotype, regulation of cell shape ; GO:0008360 | inferred from mutant phenotype, G-protein coupled receptor signaling pathway ; GO:0007186 | inferred from sequence or structural similarity, G-protein coupled receptor signaling pathway ; GO:0007186 | inferred fro…	integral component of membrane ; GO:0016021 | inferred from sequence or structural similarity, integral component of membrane ; GO:0016021 | inferred from electronic annotation with InterPro:IPR000276, InterPro:IPR008365	protein serine/threonine kinase activity ; GO:0004674 | non-traceable author statement, G-protein coupled receptor activity ; GO:0004930 | inferred from sequence or structural similarity, G-protein coupled receptor activity ; GO:0004930 | inferred from electronic annotation with InterPro:IPR000276	-
KK106421	CG7497	CG7497	PTGDR	ND	1.5	FBgn0036742	CG7497	CG7497	-	-	CHED-related, BcDNA:GH27361, anon-WO0170980.89, anon-WO0170980.88, CG7497	-	FBgn0046500, FBgn0046501, FBgn0046783	protein phosphorylation ; GO:0006468 | non-traceable author statement, actin filament organization ; GO:0007015 | inferred from mutant phenotype, regulation of cell shape ; GO:0008360 | inferred from mutant phenotype, G-protein coupled receptor signaling pathway ; GO:0007186 | inferred from sequence or structural similarity, G-protein coupled receptor signaling pathway ; GO:0007186 | inferred fro…	integral component of membrane ; GO:0016021 | inferred from sequence or structural similarity, integral component of membrane ; GO:0016021 | inferred from electronic annotation with InterPro:IPR000276, InterPro:IPR008365	protein serine/threonine kinase activity ; GO:0004674 | non-traceable author statement, G-protein coupled receptor activity ; GO:0004930 | inferred from sequence or structural similarity, G-protein coupled receptor activity ; GO:0004930 | inferred from electronic annotation with InterPro:IPR000276	-
35268	E(Pc)	CG7776	EPC1	1	2.5	FBgn0000581	CG7776	E(Pc)	Enhancer of Polycomb	ENSG00000120616, EPC2	CG7776, GH05739, GH14582, e(Pc), III, l(2)28-28-12, anon-48Ac, E(Pc), E(PC), e(pc)	transcript group III, Enhancer of Polycomb, Enhancer of polycomb	FBgn0015874	chromatin organization ; GO:0006325 | inferred from mutant phenotype, dendrite guidance ; GO:0070983 | inferred from mutant phenotype	polytene chromosome chromocenter ; GO:0005701 | NOT inferred from direct assay, polytene chromosome ; GO:0005700 | inferred from direct assay, chromatin ; GO:0000785 | non-traceable author statement, intercalary heterochromatin ; GO:0005725 | non-traceable author statement, nucleus ; GO:0005634 | inferred from direct assay, histone acetyltransferase complex ; GO:0000123 | inferred from physical i…	-	His2Av, CG8677, pont, Tip60
35271	E(Pc)	CG7776	EPC1	0	2.5	FBgn0000581	CG7776	E(Pc)	Enhancer of Polycomb	ENSG00000120616, EPC2	CG7776, GH05739, GH14582, e(Pc), III, l(2)28-28-12, anon-48Ac, E(Pc), E(PC), e(pc)	transcript group III, Enhancer of Polycomb, Enhancer of polycomb	FBgn0015874	chromatin organization ; GO:0006325 | inferred from mutant phenotype, dendrite guidance ; GO:0070983 | inferred from mutant phenotype	polytene chromosome chromocenter ; GO:0005701 | NOT inferred from direct assay, polytene chromosome ; GO:0005700 | inferred from direct assay, chromatin ; GO:0000785 | non-traceable author statement, intercalary heterochromatin ; GO:0005725 | non-traceable author statement, nucleus ; GO:0005634 | inferred from direct assay, histone acetyltransferase complex ; GO:0000123 | inferred from physical i…	-	His2Av, CG8677, pont, Tip60
BL28686	E(Pc)	CG7776	EPC1	ND	0.5	FBgn0000581	CG7776	E(Pc)	Enhancer of Polycomb	ENSG00000120616, EPC2	CG7776, GH05739, GH14582, e(Pc), III, l(2)28-28-12, anon-48Ac, E(Pc), E(PC), e(pc)	transcript group III, Enhancer of Polycomb, Enhancer of polycomb	FBgn0015874	chromatin organization ; GO:0006325 | inferred from mutant phenotype, dendrite guidance ; GO:0070983 | inferred from mutant phenotype	polytene chromosome chromocenter ; GO:0005701 | NOT inferred from direct assay, polytene chromosome ; GO:0005700 | inferred from direct assay, chromatin ; GO:0000785 | non-traceable author statement, intercalary heterochromatin ; GO:0005725 | non-traceable author statement, nucleus ; GO:0005634 | inferred from direct assay, histone acetyltransferase complex ; GO:0000123 | inferred from physical i…	-	His2Av, CG8677, pont, Tip60
KK105629	CG7966	CG7966	SELENBP1	ND	1.5	FBgn0038115	CG7966	CG7966	-	SELENBP1	CG7966	-	-	-	-	selenium binding ; GO:0008430 | inferred from sequence or structural similarity with MGD:Selenbp1; MGI:MGI:96825	-
22639	CG7966	CG7966	SELENBP1	1	1	FBgn0038115	CG7966	CG7966	-	SELENBP1	CG7966	-	-	-	-	selenium binding ; GO:0008430 | inferred from sequence or structural similarity with MGD:Selenbp1; MGI:MGI:96825	-
1692	CG8314	CG8314	ZDHHC3	1	1.5	FBgn0034057	CG8314	CG8314	-	ZDHHC7, ENSG00000163812	anon-WO0118547.93, CG8314	-	FBgn0061525	protein palmitoylation ; GO:0018345 | inferred from sequence or structural similarity with SGD_LOCUS:ERF2; SGD:S000004236	Golgi apparatus ; GO:0005794 | inferred from direct assay	protein-cysteine S-palmitoyltransferase activity ; GO:0019706 | inferred from sequence or structural similarity with SGD_LOCUS:ERF2; SGD:S000004236, zinc ion binding ; GO:0008270 | inferred from electronic annotation with InterPro:IPR001594	CG15784, pav, Jra, Prosalpha5, smt3, Prosbeta1, Chc, Prosbeta3, ref(2)P, Rpt6, Hsp23, Prosbeta5, Prosalpha4, Prosbeta6, Prosalpha6, CG3887, Prosalpha2
1691	CG8314	CG8314	ZDHHC3	0	1	FBgn0034057	CG8314	CG8314	-	ZDHHC7, ENSG00000163812	anon-WO0118547.93, CG8314	-	FBgn0061525	protein palmitoylation ; GO:0018345 | inferred from sequence or structural similarity with SGD_LOCUS:ERF2; SGD:S000004236	Golgi apparatus ; GO:0005794 | inferred from direct assay	protein-cysteine S-palmitoyltransferase activity ; GO:0019706 | inferred from sequence or structural similarity with SGD_LOCUS:ERF2; SGD:S000004236, zinc ion binding ; GO:0008270 | inferred from electronic annotation with InterPro:IPR001594	CG15784, pav, Jra, Prosalpha5, smt3, Prosbeta1, Chc, Prosbeta3, ref(2)P, Rpt6, Hsp23, Prosbeta5, Prosalpha4, Prosbeta6, Prosalpha6, CG3887, Prosalpha2
KK110400	CG8314	CG8314	ZDHHC3	ND	0.5	FBgn0034057	CG8314	CG8314	-	ZDHHC7, ENSG00000163812	anon-WO0118547.93, CG8314	-	FBgn0061525	protein palmitoylation ; GO:0018345 | inferred from sequence or structural similarity with SGD_LOCUS:ERF2; SGD:S000004236	Golgi apparatus ; GO:0005794 | inferred from direct assay	protein-cysteine S-palmitoyltransferase activity ; GO:0019706 | inferred from sequence or structural similarity with SGD_LOCUS:ERF2; SGD:S000004236, zinc ion binding ; GO:0008270 | inferred from electronic annotation with InterPro:IPR001594	CG15784, pav, Jra, Prosalpha5, smt3, Prosbeta1, Chc, Prosbeta3, ref(2)P, Rpt6, Hsp23, Prosbeta5, Prosalpha4, Prosbeta6, Prosalpha6, CG3887, Prosalpha2
35881	l(2)k14710	CG8325	TTC7B	1	1	FBgn0021847	CG8325	l(2)k14710	lethal (2) k14710	ENSG00000165914, TTC7A	l(2)k15603, CG8325, BcDNA:LD21719, l(2)k14710	lethal (2) k14710	FBgn0027519	neurogenesis ; GO:0022008 | inferred from mutant phenotype	-	-	CG6701
41643	CG8360	CG8360	CDA	0	1.5	FBgn0032001	CG8360	CG8360	-	CDA	BcDNA:LP03131, CG8360	-	FBgn0063128	cytidine deamination ; GO:0009972 | inferred from electronic annotation with InterPro:IPR006262	-	cytidine deaminase activity ; GO:0004126 | inferred from sequence or structural similarity with UniProtKB:P56389, zinc ion binding ; GO:0008270 | inferred from electronic annotation with InterPro:IPR002125	CG7686, CG3714, CG15118, Stat92E, CG7920, CG3862, mRpL44, CG8728, sqh, Rrp40, RpL35A, Arpc2, tsu, CG7878, RPA3, CG8043, mRpS28, SmG, Ote, mTerf3, Aats-lys, alpha-Spec, NHP2, SmD3, p38b, p38c
23460	CG8360	CG8360	CDA	ND	1	FBgn0032001	CG8360	CG8360	-	CDA	BcDNA:LP03131, CG8360	-	FBgn0063128	cytidine deamination ; GO:0009972 | inferred from electronic annotation with InterPro:IPR006262	-	cytidine deaminase activity ; GO:0004126 | inferred from sequence or structural similarity with UniProtKB:P56389, zinc ion binding ; GO:0008270 | inferred from electronic annotation with InterPro:IPR002125	CG7686, CG3714, CG15118, Stat92E, CG7920, CG3862, mRpL44, CG8728, sqh, Rrp40, RpL35A, Arpc2, tsu, CG7878, RPA3, CG8043, mRpS28, SmG, Ote, mTerf3, Aats-lys, alpha-Spec, NHP2, SmD3, p38b, p38c
23461	CG8360	CG8360	CDA	1	1	FBgn0032001	CG8360	CG8360	-	CDA	BcDNA:LP03131, CG8360	-	FBgn0063128	cytidine deamination ; GO:0009972 | inferred from electronic annotation with InterPro:IPR006262	-	cytidine deaminase activity ; GO:0004126 | inferred from sequence or structural similarity with UniProtKB:P56389, zinc ion binding ; GO:0008270 | inferred from electronic annotation with InterPro:IPR002125	CG7686, CG3714, CG15118, Stat92E, CG7920, CG3862, mRpL44, CG8728, sqh, Rrp40, RpL35A, Arpc2, tsu, CG7878, RPA3, CG8043, mRpS28, SmG, Ote, mTerf3, Aats-lys, alpha-Spec, NHP2, SmD3, p38b, p38c
35939	CG8485	CG8485	SNRK	1	1.5	FBgn0033915	CG8485	CG8485	-	SNRK	152964_at, SNRK, CG8485	-	-	protein phosphorylation ; GO:0006468 | non-traceable author statement, protein phosphorylation ; GO:0006468 | inferred from electronic annotation with InterPro:IPR000719, InterPro:IPR002290, InterPro:IPR008271	cellular_component ; GO:0005575 | no biological data available	protein serine/threonine kinase activity ; GO:0004674 | non-traceable author statement, SAP kinase activity ; GO:0016909 | inferred from sequence or structural similarity with EMBL:AF074714, ATP binding ; GO:0005524 | inferred from electronic annotation with InterPro:IPR000719, InterPro:IPR002290, InterPro:IPR017441	-
35940	CG8485	CG8485	SNRK	0	1	FBgn0033915	CG8485	CG8485	-	SNRK	152964_at, SNRK, CG8485	-	-	protein phosphorylation ; GO:0006468 | non-traceable author statement, protein phosphorylation ; GO:0006468 | inferred from electronic annotation with InterPro:IPR000719, InterPro:IPR002290, InterPro:IPR008271	cellular_component ; GO:0005575 | no biological data available	protein serine/threonine kinase activity ; GO:0004674 | non-traceable author statement, SAP kinase activity ; GO:0016909 | inferred from sequence or structural similarity with EMBL:AF074714, ATP binding ; GO:0005524 | inferred from electronic annotation with InterPro:IPR000719, InterPro:IPR002290, InterPro:IPR017441	-
23621	CG8778	CG8778	AUH	1	1	FBgn0033761	CG8778	CG8778	-	ECHDC2, AUH	CG8778	Enoyl-CoA hydratase	-	metabolic process ; GO:0008152 | inferred from electronic annotation with InterPro:IPR001753, InterPro:IPR018376, cold acclimation ; GO:0009631 | inferred from expression pattern	microtubule associated complex ; GO:0005875 | inferred from direct assay	AU-rich element binding ; GO:0017091 | inferred from sequence or structural similarity with NCBI_gi:4502327, enoyl-CoA hydratase activity ; GO:0004300 | inferred from sequence or structural similarity with NCBI_gi:4502327	ems, ND75, Rheb, CG10877, CG10164, Diap2, ATPsyn-gamma
KK105442	CG8778	CG8778	AUH	ND	1	FBgn0033761	CG8778	CG8778	-	ECHDC2, AUH	CG8778	Enoyl-CoA hydratase	-	metabolic process ; GO:0008152 | inferred from electronic annotation with InterPro:IPR001753, InterPro:IPR018376, cold acclimation ; GO:0009631 | inferred from expression pattern	microtubule associated complex ; GO:0005875 | inferred from direct assay	AU-rich element binding ; GO:0017091 | inferred from sequence or structural similarity with NCBI_gi:4502327, enoyl-CoA hydratase activity ; GO:0004300 | inferred from sequence or structural similarity with NCBI_gi:4502327	ems, ND75, Rheb, CG10877, CG10164, Diap2, ATPsyn-gamma
KK100739	Thor	CG8846	EIF4EBP2	ND	2.5	FBgn0261560	CG8846	Thor	Thor	EIF4EBP3, EIF4EBP2, EIF4EBP1	4E-BP, 153432_at, d4E-BP, Phas1, thor, CT8705, 4E-BP1, eIF4E-BP, CG8846, d4EBP, d4E-BP1, 4EBP, l(2)k07736, BcDNA.HL08053, pp20, Dm 4E-BP, l(2)k13517, anon-WO0172774.158, BcDNA:HL08053, Thor, 4eBP, 43-BP, 4e-bp, d4e-bp, l(2)06270, dthor, d4eBP, 4ebp, 4e-BP, Thor/EIF4EBP	insulin-stimulated eIF-4E binding protein, eIF-4E-binding protein, Thor, eif4e-binding protein 4EBP, eukaryotic initiation factor 4E binding protein, lethal (2) 06270, eukaryotic translation initiation factor 4E-binding protein, eukaryotic initiation factor 4E-binding protein, Eif4e-binding protein, eukaryotic translation initiation factor 4E binding protein, translation initiation factor 4E bind…	FBgn0022073, FBgn0017459, FBgn0020516, FBgn0027067, FBgn0046442, FBgn0010616	determination of adult lifespan ; GO:0008340 | inferred from direct assay, regulation of mitochondrial translation ; GO:0070129 | inferred from direct assay, response to starvation ; GO:0042594 | inferred from direct assay, immune response ; GO:0006955 | inferred from expression pattern AND inferred from mutant phenotype, immune response ; GO:0006955 | non-traceable author statement, defense resp…	-	eukaryotic initiation factor 4E binding ; GO:0008190 | inferred from sequence or structural similarity, eukaryotic initiation factor 4E binding ; GO:0008190 | inferred from sequence or structural similarity with HGNC_gene:EIF4EBP1; HGNC:3288; OMIM:602223, eukaryotic initiation factor 4E binding ; GO:0008190 | non-traceable author statement, eukaryotic initiation factor 4E binding ; GO:0008190 | i…	CG2199, Rrp46, sick, eIF-4E, eIF4E-4, eIF4E-5
35439	Thor	CG8846	EIF4EBP2	1	1.5	FBgn0261560	CG8846	Thor	Thor	EIF4EBP3, EIF4EBP2, EIF4EBP1	4E-BP, 153432_at, d4E-BP, Phas1, thor, CT8705, 4E-BP1, eIF4E-BP, CG8846, d4EBP, d4E-BP1, 4EBP, l(2)k07736, BcDNA.HL08053, pp20, Dm 4E-BP, l(2)k13517, anon-WO0172774.158, BcDNA:HL08053, Thor, 4eBP, 43-BP, 4e-bp, d4e-bp, l(2)06270, dthor, d4eBP, 4ebp, 4e-BP, Thor/EIF4EBP	insulin-stimulated eIF-4E binding protein, eIF-4E-binding protein, Thor, eif4e-binding protein 4EBP, eukaryotic initiation factor 4E binding protein, lethal (2) 06270, eukaryotic translation initiation factor 4E-binding protein, eukaryotic initiation factor 4E-binding protein, Eif4e-binding protein, eukaryotic translation initiation factor 4E binding protein, translation initiation factor 4E bind…	FBgn0022073, FBgn0017459, FBgn0020516, FBgn0027067, FBgn0046442, FBgn0010616	determination of adult lifespan ; GO:0008340 | inferred from direct assay, regulation of mitochondrial translation ; GO:0070129 | inferred from direct assay, response to starvation ; GO:0042594 | inferred from direct assay, immune response ; GO:0006955 | inferred from expression pattern AND inferred from mutant phenotype, immune response ; GO:0006955 | non-traceable author statement, defense resp…	-	eukaryotic initiation factor 4E binding ; GO:0008190 | inferred from sequence or structural similarity, eukaryotic initiation factor 4E binding ; GO:0008190 | inferred from sequence or structural similarity with HGNC_gene:EIF4EBP1; HGNC:3288; OMIM:602223, eukaryotic initiation factor 4E binding ; GO:0008190 | non-traceable author statement, eukaryotic initiation factor 4E binding ; GO:0008190 | i…	CG2199, Rrp46, sick, eIF-4E, eIF4E-4, eIF4E-5
12771	His3.3B	CG8989	H3F3B	1	1.5	FBgn0004828	CG8989	His3.3B	Histone H3.3B	ENSG00000124693, ENSG00000183598, ENSG00000197409, ENSG00000203813, H3F3A, ENSG00000256018, ENSG00000203852, ENSG00000182572, HIST3H3, ENSG00000196966, ENSG00000203811, ENSG00000198366, H3F3C, ENSG00000256316, ENSG00000197153, H3F3A, ENSG00000196532	H3.3, His3.3, H3.3B, PH3, anon-EST:fe1B6, HisH3-3Q, CG8989, His3.3B, dH3.3B	anon-fast-evolving-1B6, Histone H3-3Q, Histone H3.3B, histone variant H3.3, histone variant 3.3, histone H3.3, HistoneH3	FBgn0025266, FBtr0071345, FBpp0071280, FBtr0071346, FBpp0071281, FBtr0071347, FBpp0071282	chromatin assembly or disassembly ; GO:0006333 | inferred from sequence or structural similarity with NCBI_gi:484530, male meiosis ; GO:0007140 | inferred from genetic interaction with His3.3A	nucleosome ; GO:0000786 | inferred from sequence or structural similarity with NCBI_gi:484530	DNA binding ; GO:0003677 | inferred from sequence or structural similarity with NCBI_gi:484530, protein heterodimerization activity ; GO:0046982 | inferred from electronic annotation with InterPro:IPR009072	Pex14, ATPsyn-b, fh, betaTub85D, Pex5, RpS15Ab
BL34940	His3.3B	CG8989	H3F3B	ND	0	FBgn0004828	CG8989	His3.3B	Histone H3.3B	ENSG00000124693, ENSG00000183598, ENSG00000197409, ENSG00000203813, H3F3A, ENSG00000256018, ENSG00000203852, ENSG00000182572, HIST3H3, ENSG00000196966, ENSG00000203811, ENSG00000198366, H3F3C, ENSG00000256316, ENSG00000197153, H3F3A, ENSG00000196532	H3.3, His3.3, H3.3B, PH3, anon-EST:fe1B6, HisH3-3Q, CG8989, His3.3B, dH3.3B	anon-fast-evolving-1B6, Histone H3-3Q, Histone H3.3B, histone variant H3.3, histone variant 3.3, histone H3.3, HistoneH3	FBgn0025266, FBtr0071345, FBpp0071280, FBtr0071346, FBpp0071281, FBtr0071347, FBpp0071282	chromatin assembly or disassembly ; GO:0006333 | inferred from sequence or structural similarity with NCBI_gi:484530, male meiosis ; GO:0007140 | inferred from genetic interaction with His3.3A	nucleosome ; GO:0000786 | inferred from sequence or structural similarity with NCBI_gi:484530	DNA binding ; GO:0003677 | inferred from sequence or structural similarity with NCBI_gi:484530, protein heterodimerization activity ; GO:0046982 | inferred from electronic annotation with InterPro:IPR009072	Pex14, ATPsyn-b, fh, betaTub85D, Pex5, RpS15Ab
28961	CG9086	CG9086	UBR2	0	1	FBgn0030809	CG9086	CG9086	-	UBR2, ENSG00000159459	Ubr1, CG9086	-	-	protein ubiquitination ; GO:0016567 | inferred from sequence or structural similarity with EMBL:AF061555, protein catabolic process ; GO:0030163 | inferred from electronic annotation with InterPro:IPR003769	ubiquitin ligase complex ; GO:0000151 | inferred from sequence or structural similarity with EMBL:AF061555	ubiquitin-protein ligase activity ; GO:0004842 | inferred from sequence or structural similarity with EMBL:AF061555, zinc ion binding ; GO:0008270 | inferred from electronic annotation with InterPro:IPR001841, InterPro:IPR003126, zinc ion binding ; GO:0008270 | inferred from sequence model	lectin-46Cb, Gs1, CG11911, NimB1, Jon65Ai
29775	CG9086	CG9086	UBR2	1	1	FBgn0030809	CG9086	CG9086	-	UBR2, ENSG00000159459	Ubr1, CG9086	-	-	protein ubiquitination ; GO:0016567 | inferred from sequence or structural similarity with EMBL:AF061555, protein catabolic process ; GO:0030163 | inferred from electronic annotation with InterPro:IPR003769	ubiquitin ligase complex ; GO:0000151 | inferred from sequence or structural similarity with EMBL:AF061555	ubiquitin-protein ligase activity ; GO:0004842 | inferred from sequence or structural similarity with EMBL:AF061555, zinc ion binding ; GO:0008270 | inferred from electronic annotation with InterPro:IPR001841, InterPro:IPR003126, zinc ion binding ; GO:0008270 | inferred from sequence model	lectin-46Cb, Gs1, CG11911, NimB1, Jon65Ai
KK108902	CG9086	CG9086	UBR2	ND	0.5	FBgn0030809	CG9086	CG9086	-	UBR2, ENSG00000159459	Ubr1, CG9086	-	-	protein ubiquitination ; GO:0016567 | inferred from sequence or structural similarity with EMBL:AF061555, protein catabolic process ; GO:0030163 | inferred from electronic annotation with InterPro:IPR003769	ubiquitin ligase complex ; GO:0000151 | inferred from sequence or structural similarity with EMBL:AF061555	ubiquitin-protein ligase activity ; GO:0004842 | inferred from sequence or structural similarity with EMBL:AF061555, zinc ion binding ; GO:0008270 | inferred from electronic annotation with InterPro:IPR001841, InterPro:IPR003126, zinc ion binding ; GO:0008270 | inferred from sequence model	lectin-46Cb, Gs1, CG11911, NimB1, Jon65Ai
29024	CycD	CG9096	CCND2	0	1	FBgn0010315	CG9096	CycD	Cyclin D	-	cyclinD, DmcycD, cycD, Cdi3, CDI3, cdi3, CG9096, CycD, dCycD, CYCD, Cyc D	cyclin D, Cyclin-dependent kinase interactor 3, Cyclin D, CyclinD, cyclinD, dCyclinD	-	cell proliferation ; GO:0008283 | inferred from genetic interaction with Cdk4, JAK-STAT cascade ; GO:0007259 | inferred from genetic interaction with os, Cdk4, positive regulation of cell growth ; GO:0030307 | inferred from mutant phenotype, cell growth ; GO:0016049 | inferred from mutant phenotype, mitochondrion organization ; GO:0007005 | inferred from mutant phenotype, cellular process ; GO:00…	nucleus ; GO:0005634 | inferred from electronic annotation with InterPro:IPR004367	cyclin-dependent protein serine/threonine kinase regulator activity ; GO:0016538 | inferred from direct assay, cyclin-dependent protein serine/threonine kinase regulator activity ; GO:0016538 | inferred from sequence or structural similarity with UniProtKB:Q04827, protein binding ; GO:0005515 | inferred from physical interaction with Cdk4, protein kinase binding ; GO:0019901 | inferred from elect…	Hsp23, CG4612, CG17768, Saf-B
KK105361	CycD	CG9096	CCND2	ND	1	FBgn0010315	CG9096	CycD	Cyclin D	-	cyclinD, DmcycD, cycD, Cdi3, CDI3, cdi3, CG9096, CycD, dCycD, CYCD, Cyc D	cyclin D, Cyclin-dependent kinase interactor 3, Cyclin D, CyclinD, cyclinD, dCyclinD	-	cell proliferation ; GO:0008283 | inferred from genetic interaction with Cdk4, JAK-STAT cascade ; GO:0007259 | inferred from genetic interaction with os, Cdk4, positive regulation of cell growth ; GO:0030307 | inferred from mutant phenotype, cell growth ; GO:0016049 | inferred from mutant phenotype, mitochondrion organization ; GO:0007005 | inferred from mutant phenotype, cellular process ; GO:00…	nucleus ; GO:0005634 | inferred from electronic annotation with InterPro:IPR004367	cyclin-dependent protein serine/threonine kinase regulator activity ; GO:0016538 | inferred from direct assay, cyclin-dependent protein serine/threonine kinase regulator activity ; GO:0016538 | inferred from sequence or structural similarity with UniProtKB:Q04827, protein binding ; GO:0005515 | inferred from physical interaction with Cdk4, protein kinase binding ; GO:0019901 | inferred from elect…	Hsp23, CG4612, CG17768, Saf-B
29023	CycD	CG9096	CCND2	1	0.5	FBgn0010315	CG9096	CycD	Cyclin D	-	cyclinD, DmcycD, cycD, Cdi3, CDI3, cdi3, CG9096, CycD, dCycD, CYCD, Cyc D	cyclin D, Cyclin-dependent kinase interactor 3, Cyclin D, CyclinD, cyclinD, dCyclinD	-	cell proliferation ; GO:0008283 | inferred from genetic interaction with Cdk4, JAK-STAT cascade ; GO:0007259 | inferred from genetic interaction with os, Cdk4, positive regulation of cell growth ; GO:0030307 | inferred from mutant phenotype, cell growth ; GO:0016049 | inferred from mutant phenotype, mitochondrion organization ; GO:0007005 | inferred from mutant phenotype, cellular process ; GO:00…	nucleus ; GO:0005634 | inferred from electronic annotation with InterPro:IPR004367	cyclin-dependent protein serine/threonine kinase regulator activity ; GO:0016538 | inferred from direct assay, cyclin-dependent protein serine/threonine kinase regulator activity ; GO:0016538 | inferred from sequence or structural similarity with UniProtKB:Q04827, protein binding ; GO:0005515 | inferred from physical interaction with Cdk4, protein kinase binding ; GO:0019901 | inferred from elect…	Hsp23, CG4612, CG17768, Saf-B
37217	Sac1	CG9128	SACM1L	1	ND	FBgn0035195	CG9128	Sac1	Sac1	INPP5F, SACM1L	sac1, CG9128, dsac1, Sac1, l(3)2107	Sac1, suppressor of actin-1	-	dorsal closure, amnioserosa morphology change ; GO:0046664 | inferred from mutant phenotype, negative regulation of JNK cascade ; GO:0046329 | inferred from genetic interaction with puc inferred from mutant phenotype, phosphatidylinositol dephosphorylation ; GO:0046856 | inferred from sequence or structural similarity with SGD_LOCUS:SAC1; SGD:S000001695, axon midline choice point recognition ; GO…	sensory dendrite ; GO:0071683 | inferred from direct assay, neuronal cell body ; GO:0043025 | inferred from direct assay, axon ; GO:0030424 | inferred from direct assay, endomembrane system ; GO:0012505 | inferred from direct assay	phosphatidylinositol monophosphate phosphatase activity ; GO:0052744 | inferred from sequence or structural similarity with SGD_LOCUS:SAC1; SGD:S000001695, phosphatidylinositol phosphate phosphatase activity ; GO:0052866 | inferred from direct assay	PH4alphaSG1, rho, Pi3K59F, stas, Zip99C, ATPsyn-gamma, Gmd, Rab39, Rab5, Chc, Ras64B, CG33303, CG15098, ImpL3, Rab1, wal, Arpc4, Gp210, CG4169, Tcp-1eta, Prosbeta6, CG1444, Arf79F, CG1416, Rab6, Vap-33A
44376	Sac1	CG9128	SACM1L	ND	1.5	FBgn0035195	CG9128	Sac1	Sac1	INPP5F, SACM1L	sac1, CG9128, dsac1, Sac1, l(3)2107	Sac1, suppressor of actin-1	-	dorsal closure, amnioserosa morphology change ; GO:0046664 | inferred from mutant phenotype, negative regulation of JNK cascade ; GO:0046329 | inferred from genetic interaction with puc inferred from mutant phenotype, phosphatidylinositol dephosphorylation ; GO:0046856 | inferred from sequence or structural similarity with SGD_LOCUS:SAC1; SGD:S000001695, axon midline choice point recognition ; GO…	sensory dendrite ; GO:0071683 | inferred from direct assay, neuronal cell body ; GO:0043025 | inferred from direct assay, axon ; GO:0030424 | inferred from direct assay, endomembrane system ; GO:0012505 | inferred from direct assay	phosphatidylinositol monophosphate phosphatase activity ; GO:0052744 | inferred from sequence or structural similarity with SGD_LOCUS:SAC1; SGD:S000001695, phosphatidylinositol phosphate phosphatase activity ; GO:0052866 | inferred from direct assay	PH4alphaSG1, rho, Pi3K59F, stas, Zip99C, ATPsyn-gamma, Gmd, Rab39, Rab5, Chc, Ras64B, CG33303, CG15098, ImpL3, Rab1, wal, Arpc4, Gp210, CG4169, Tcp-1eta, Prosbeta6, CG1444, Arf79F, CG1416, Rab6, Vap-33A
37216	Sac1	CG9128	SACM1L	0	0.5	FBgn0035195	CG9128	Sac1	Sac1	INPP5F, SACM1L	sac1, CG9128, dsac1, Sac1, l(3)2107	Sac1, suppressor of actin-1	-	dorsal closure, amnioserosa morphology change ; GO:0046664 | inferred from mutant phenotype, negative regulation of JNK cascade ; GO:0046329 | inferred from genetic interaction with puc inferred from mutant phenotype, phosphatidylinositol dephosphorylation ; GO:0046856 | inferred from sequence or structural similarity with SGD_LOCUS:SAC1; SGD:S000001695, axon midline choice point recognition ; GO…	sensory dendrite ; GO:0071683 | inferred from direct assay, neuronal cell body ; GO:0043025 | inferred from direct assay, axon ; GO:0030424 | inferred from direct assay, endomembrane system ; GO:0012505 | inferred from direct assay	phosphatidylinositol monophosphate phosphatase activity ; GO:0052744 | inferred from sequence or structural similarity with SGD_LOCUS:SAC1; SGD:S000001695, phosphatidylinositol phosphate phosphatase activity ; GO:0052866 | inferred from direct assay	PH4alphaSG1, rho, Pi3K59F, stas, Zip99C, ATPsyn-gamma, Gmd, Rab39, Rab5, Chc, Ras64B, CG33303, CG15098, ImpL3, Rab1, wal, Arpc4, Gp210, CG4169, Tcp-1eta, Prosbeta6, CG1444, Arf79F, CG1416, Rab6, Vap-33A
KK105853	sog	CG9224	CHRD	ND	1.5	FBgn0003463	CG9224	sog	short gastrulation	CHRD	Sog, CG9224, l(1)G0160, l(1)G0395, l(1)G0479, sog, SOG, Dm sog	short gastrulation, Short gastrulation, Short Gastrulation, short-gastrulation, Chordin, short of gastrulation	FBgn0027206, FBgn0028353, FBgn0029046	amnioserosa formation ; GO:0007378 | traceable author statement, terminal region determination ; GO:0007362 | inferred from genetic interaction with tor, torso signaling pathway ; GO:0008293 | inferred from genetic interaction with tor, ring gland development ; GO:0035271 | inferred from mutant phenotype, imaginal disc-derived wing vein morphogenesis ; GO:0008586 | inferred from mutant phenotype,…	plasma membrane ; GO:0005886 | inferred from sequence or structural similarity, plasma membrane ; GO:0005886 | non-traceable author statement, integral component of membrane ; GO:0016021 | non-traceable author statement	growth factor activity ; GO:0008083 | non-traceable author statement, collagen binding ; GO:0005518 | inferred from direct assay	Hip14
37407	sog	CG9224	CHRD	1	0.5	FBgn0003463	CG9224	sog	short gastrulation	CHRD	Sog, CG9224, l(1)G0160, l(1)G0395, l(1)G0479, sog, SOG, Dm sog	short gastrulation, Short gastrulation, Short Gastrulation, short-gastrulation, Chordin, short of gastrulation	FBgn0027206, FBgn0028353, FBgn0029046	amnioserosa formation ; GO:0007378 | traceable author statement, terminal region determination ; GO:0007362 | inferred from genetic interaction with tor, torso signaling pathway ; GO:0008293 | inferred from genetic interaction with tor, ring gland development ; GO:0035271 | inferred from mutant phenotype, imaginal disc-derived wing vein morphogenesis ; GO:0008586 | inferred from mutant phenotype,…	plasma membrane ; GO:0005886 | inferred from sequence or structural similarity, plasma membrane ; GO:0005886 | non-traceable author statement, integral component of membrane ; GO:0016021 | non-traceable author statement	growth factor activity ; GO:0008083 | non-traceable author statement, collagen binding ; GO:0005518 | inferred from direct assay	Hip14
37405	sog	CG9224	CHRD	1	0	FBgn0003463	CG9224	sog	short gastrulation	CHRD	Sog, CG9224, l(1)G0160, l(1)G0395, l(1)G0479, sog, SOG, Dm sog	short gastrulation, Short gastrulation, Short Gastrulation, short-gastrulation, Chordin, short of gastrulation	FBgn0027206, FBgn0028353, FBgn0029046	amnioserosa formation ; GO:0007378 | traceable author statement, terminal region determination ; GO:0007362 | inferred from genetic interaction with tor, torso signaling pathway ; GO:0008293 | inferred from genetic interaction with tor, ring gland development ; GO:0035271 | inferred from mutant phenotype, imaginal disc-derived wing vein morphogenesis ; GO:0008586 | inferred from mutant phenotype,…	plasma membrane ; GO:0005886 | inferred from sequence or structural similarity, plasma membrane ; GO:0005886 | non-traceable author statement, integral component of membrane ; GO:0016021 | non-traceable author statement	growth factor activity ; GO:0008083 | non-traceable author statement, collagen binding ; GO:0005518 | inferred from direct assay	Hip14
29102	hts	CG9325	ADD1	1	3	FBgn0263391	CG43443	hts	hu li tai shao	-	HTS, Hts, hts, Add, CG43443, HTS-RC, Hts-RC, Ovhts, adducin, 1B1, CG9325, Adducin, l(2)k06121, HtsF, HtsRC, htsRC, EST D, ADD-87, Add-hts, l(2)k14523, l(2)00634, anon-EST:Posey9, l(2)01103, add-like, HTS-R1, Ovhts-RC, CG34197, add, HTS_DROME	Adducin, hu-li tai shao, Adducin-like, adducin, Hu-li tai shao, hu li tai shao, Hu-li-tai-shao, Hu li-tai shao, Adducin-like 56D, Adducin-like-56D, adducin-like, hu-li tai-shao, Hu-li tai-shao, Hu li tai shao, Hu Li Tai Shao, ovarian hu-li tai shao-ring canal protein, hu-li tai shao protein	FBgn0004873, FBgn0010467, FBgn0010476, FBgn0021853, FBgn0022142, FBgn0027664, FBgn0085226	axon guidance ; GO:0007411 | inferred from mutant phenotype, photoreceptor cell axon guidance ; GO:0072499 | inferred from genetic interaction with gogo inferred from mutant phenotype inferred from physical interaction with gogo, female germline ring canal formation, actin assembly ; GO:0008302 | inferred from mutant phenotype, fusome organization ; GO:0045478 | traceable author statement, female…	lipid particle ; GO:0005811 | inferred from direct assay, fusome ; GO:0045169 | inferred from direct assay, spectrosome ; GO:0045170 | inferred from direct assay, fusome ; GO:0045169 | traceable author statement, germline ring canal ; GO:0045172 | traceable author statement, female germline ring canal inner rim ; GO:0035183 | traceable author statement, germline ring canal ; GO:0045172 | inferred…	actin binding ; GO:0003779 | inferred from sequence or structural similarity with EMBL:Z49082; protein_id:CAA88907	Myd88, CG5482, Pp2B-14D, PCID2, Socs44A, eIF-2alpha, twin, RasGAP1, Stat92E, Hakai, CG6686, Wee1, CG10465, vig, spi, CG6652, Aats-asn, CG8602, CG5886, Gad1, AttB, CG8671, CG11191, dhd, CrebA, Prosalpha7
KK103631	hts	CG9325	ADD1	ND	2.5	FBgn0263391	CG43443	hts	hu li tai shao	-	HTS, Hts, hts, Add, CG43443, HTS-RC, Hts-RC, Ovhts, adducin, 1B1, CG9325, Adducin, l(2)k06121, HtsF, HtsRC, htsRC, EST D, ADD-87, Add-hts, l(2)k14523, l(2)00634, anon-EST:Posey9, l(2)01103, add-like, HTS-R1, Ovhts-RC, CG34197, add, HTS_DROME	Adducin, hu-li tai shao, Adducin-like, adducin, Hu-li tai shao, hu li tai shao, Hu-li-tai-shao, Hu li-tai shao, Adducin-like 56D, Adducin-like-56D, adducin-like, hu-li tai-shao, Hu-li tai-shao, Hu li tai shao, Hu Li Tai Shao, ovarian hu-li tai shao-ring canal protein, hu-li tai shao protein	FBgn0004873, FBgn0010467, FBgn0010476, FBgn0021853, FBgn0022142, FBgn0027664, FBgn0085226	axon guidance ; GO:0007411 | inferred from mutant phenotype, photoreceptor cell axon guidance ; GO:0072499 | inferred from genetic interaction with gogo inferred from mutant phenotype inferred from physical interaction with gogo, female germline ring canal formation, actin assembly ; GO:0008302 | inferred from mutant phenotype, fusome organization ; GO:0045478 | traceable author statement, female…	lipid particle ; GO:0005811 | inferred from direct assay, fusome ; GO:0045169 | inferred from direct assay, spectrosome ; GO:0045170 | inferred from direct assay, fusome ; GO:0045169 | traceable author statement, germline ring canal ; GO:0045172 | traceable author statement, female germline ring canal inner rim ; GO:0035183 | traceable author statement, germline ring canal ; GO:0045172 | inferred…	actin binding ; GO:0003779 | inferred from sequence or structural similarity with EMBL:Z49082; protein_id:CAA88907	Myd88, CG5482, Pp2B-14D, PCID2, Socs44A, eIF-2alpha, twin, RasGAP1, Stat92E, Hakai, CG6686, Wee1, CG10465, vig, spi, CG6652, Aats-asn, CG8602, CG5886, Gad1, AttB, CG8671, CG11191, dhd, CrebA, Prosalpha7
29101	hts	CG9325	ADD1	0	1.5	FBgn0263391	CG43443	hts	hu li tai shao	-	HTS, Hts, hts, Add, CG43443, HTS-RC, Hts-RC, Ovhts, adducin, 1B1, CG9325, Adducin, l(2)k06121, HtsF, HtsRC, htsRC, EST D, ADD-87, Add-hts, l(2)k14523, l(2)00634, anon-EST:Posey9, l(2)01103, add-like, HTS-R1, Ovhts-RC, CG34197, add, HTS_DROME	Adducin, hu-li tai shao, Adducin-like, adducin, Hu-li tai shao, hu li tai shao, Hu-li-tai-shao, Hu li-tai shao, Adducin-like 56D, Adducin-like-56D, adducin-like, hu-li tai-shao, Hu-li tai-shao, Hu li tai shao, Hu Li Tai Shao, ovarian hu-li tai shao-ring canal protein, hu-li tai shao protein	FBgn0004873, FBgn0010467, FBgn0010476, FBgn0021853, FBgn0022142, FBgn0027664, FBgn0085226	axon guidance ; GO:0007411 | inferred from mutant phenotype, photoreceptor cell axon guidance ; GO:0072499 | inferred from genetic interaction with gogo inferred from mutant phenotype inferred from physical interaction with gogo, female germline ring canal formation, actin assembly ; GO:0008302 | inferred from mutant phenotype, fusome organization ; GO:0045478 | traceable author statement, female…	lipid particle ; GO:0005811 | inferred from direct assay, fusome ; GO:0045169 | inferred from direct assay, spectrosome ; GO:0045170 | inferred from direct assay, fusome ; GO:0045169 | traceable author statement, germline ring canal ; GO:0045172 | traceable author statement, female germline ring canal inner rim ; GO:0035183 | traceable author statement, germline ring canal ; GO:0045172 | inferred…	actin binding ; GO:0003779 | inferred from sequence or structural similarity with EMBL:Z49082; protein_id:CAA88907	Myd88, CG5482, Pp2B-14D, PCID2, Socs44A, eIF-2alpha, twin, RasGAP1, Stat92E, Hakai, CG6686, Wee1, CG10465, vig, spi, CG6652, Aats-asn, CG8602, CG5886, Gad1, AttB, CG8671, CG11191, dhd, CrebA, Prosalpha7
35448	mRpL54	CG9353	MRPL54	1	ND	FBgn0034579	CG9353	mRpL54	mitochondrial ribosomal protein L54	MRPL54	MRP-L54, CG9353, BcDNA:SD09147, mRpL54	mitochondrial ribosomal protein L54	FBgn0046987	mitochondrial translation ; GO:0032543 | inferred by curator from GO:0005762	mitochondrial large ribosomal subunit ; GO:0005762 | inferred from sequence or structural similarity with SGD_LOCUS:MRPL37; SGD:S000000472	structural constituent of ribosome ; GO:0003735 | inferred from sequence or structural similarity with SGD_LOCUS:MRPL37; SGD:S000000472	CG5660, CG7686, HIP-R, CG4278, CG7339, CG6852, CG4300, Sbp2, ihog, bap, GstD10, AstA-R2, Rsf1, CG6227, CG1785, CG15345, CG8005, CrebA, fan
35447	mRpL54	CG9353	MRPL54	0	3	FBgn0034579	CG9353	mRpL54	mitochondrial ribosomal protein L54	MRPL54	MRP-L54, CG9353, BcDNA:SD09147, mRpL54	mitochondrial ribosomal protein L54	FBgn0046987	mitochondrial translation ; GO:0032543 | inferred by curator from GO:0005762	mitochondrial large ribosomal subunit ; GO:0005762 | inferred from sequence or structural similarity with SGD_LOCUS:MRPL37; SGD:S000000472	structural constituent of ribosome ; GO:0003735 | inferred from sequence or structural similarity with SGD_LOCUS:MRPL37; SGD:S000000472	CG5660, CG7686, HIP-R, CG4278, CG7339, CG6852, CG4300, Sbp2, ihog, bap, GstD10, AstA-R2, Rsf1, CG6227, CG1785, CG15345, CG8005, CrebA, fan
KK105729	mRpL54	CG9353	MRPL54	ND	2	FBgn0034579	CG9353	mRpL54	mitochondrial ribosomal protein L54	MRPL54	MRP-L54, CG9353, BcDNA:SD09147, mRpL54	mitochondrial ribosomal protein L54	FBgn0046987	mitochondrial translation ; GO:0032543 | inferred by curator from GO:0005762	mitochondrial large ribosomal subunit ; GO:0005762 | inferred from sequence or structural similarity with SGD_LOCUS:MRPL37; SGD:S000000472	structural constituent of ribosome ; GO:0003735 | inferred from sequence or structural similarity with SGD_LOCUS:MRPL37; SGD:S000000472	CG5660, CG7686, HIP-R, CG4278, CG7339, CG6852, CG4300, Sbp2, ihog, bap, GstD10, AstA-R2, Rsf1, CG6227, CG1785, CG15345, CG8005, CrebA, fan
24042	CG9471	CG9471	BLVRB	1	0.5	FBgn0037749	CG9471	CG9471	-	BLVRB	BVR, CG9471	biliverdin reductase, Biliverdin IX-beta reductase, Biliverdin reductase	-	multicellular organism reproduction ; GO:0032504 | inferred from expression pattern	-	NADPH dehydrogenase activity ; GO:0003959 | inferred from sequence or structural similarity with UniProtKB:P52556, biliverdin reductase activity ; GO:0004074 | inferred from sequence or structural similarity with UniProtKB:P52556	-
45808	CG9485	CG9485	AGL	1	ND	FBgn0034618	CG9485	CG9485	-	AGL	FBgn0034618, BEST:GH22856, CG9485	-	FBgn0046286	glycogen biosynthetic process ; GO:0005978 | inferred from electronic annotation with InterPro:IPR006421, InterPro:IPR010401, glycogen catabolic process ; GO:0005980 | inferred from biological aspect of ancestor with PANTHER:PTN000060169	nucleus ; GO:0005634 | inferred from biological aspect of ancestor with PANTHER:PTN000060169, cytoplasm ; GO:0005737 | inferred from biological aspect of ancestor with PANTHER:PTN000060169	4-alpha-glucanotransferase activity ; GO:0004134 | inferred from sequence or structural similarity with UniProtKB:P35574, amylo-alpha-1,6-glucosidase activity ; GO:0004135 | inferred from sequence or structural similarity with UniProtKB:P35574, 4-alpha-glucanotransferase activity ; GO:0004134 | inferred from biological aspect of ancestor with PANTHER:PTN000060169, amylo-alpha-1,6-glucosidase acti…	-
45809	CG9485	CG9485	AGL	ND	2	FBgn0034618	CG9485	CG9485	-	AGL	FBgn0034618, BEST:GH22856, CG9485	-	FBgn0046286	glycogen biosynthetic process ; GO:0005978 | inferred from electronic annotation with InterPro:IPR006421, InterPro:IPR010401, glycogen catabolic process ; GO:0005980 | inferred from biological aspect of ancestor with PANTHER:PTN000060169	nucleus ; GO:0005634 | inferred from biological aspect of ancestor with PANTHER:PTN000060169, cytoplasm ; GO:0005737 | inferred from biological aspect of ancestor with PANTHER:PTN000060169	4-alpha-glucanotransferase activity ; GO:0004134 | inferred from sequence or structural similarity with UniProtKB:P35574, amylo-alpha-1,6-glucosidase activity ; GO:0004135 | inferred from sequence or structural similarity with UniProtKB:P35574, 4-alpha-glucanotransferase activity ; GO:0004134 | inferred from biological aspect of ancestor with PANTHER:PTN000060169, amylo-alpha-1,6-glucosidase acti…	-
KK106668	CG9485	CG9485	AGL	ND	2	FBgn0034618	CG9485	CG9485	-	AGL	FBgn0034618, BEST:GH22856, CG9485	-	FBgn0046286	glycogen biosynthetic process ; GO:0005978 | inferred from electronic annotation with InterPro:IPR006421, InterPro:IPR010401, glycogen catabolic process ; GO:0005980 | inferred from biological aspect of ancestor with PANTHER:PTN000060169	nucleus ; GO:0005634 | inferred from biological aspect of ancestor with PANTHER:PTN000060169, cytoplasm ; GO:0005737 | inferred from biological aspect of ancestor with PANTHER:PTN000060169	4-alpha-glucanotransferase activity ; GO:0004134 | inferred from sequence or structural similarity with UniProtKB:P35574, amylo-alpha-1,6-glucosidase activity ; GO:0004135 | inferred from sequence or structural similarity with UniProtKB:P35574, 4-alpha-glucanotransferase activity ; GO:0004134 | inferred from biological aspect of ancestor with PANTHER:PTN000060169, amylo-alpha-1,6-glucosidase acti…	-
2823	Tsp29Fb	CG9496	TSPN6	0	2	FBgn0032075	CG9496	Tsp29Fb	Tetraspanin 29Fb	TSPAN7, CD63, TSPAN6, ENSG00000250349	CG9496, Dm.Tsp29Fb, anon-EST:ParkEST130, Tsp29Fb	Tetraspanin 29Fb	FBgn0026295	biological_process ; GO:0008150 | no biological data available	integral component of membrane ; GO:0016021 | inferred from sequence or structural similarity, integral component of membrane ; GO:0016021 | inferred from sequence model, integral component of membrane ; GO:0016021 | inferred from electronic annotation with InterPro:IPR000301, InterPro:IPR008952, InterPro:IPR018499	molecular_function ; GO:0003674 | no biological data available	Flo2, godzilla, CG8258, ATPsyn-d, CG31694, zpg, CG1882, Chc, CoIV, jagn, chic, Sec61alpha, Rpt5, Src64B, l(1)G0289, Fatp, Ndfip, Pngl, Hsc70-1, CG12012, Ostgamma, CG10916, CG5885, CG1444, Wbp2, fax, Oscp, ATPsyn-b, CG12004, CG10425, CG8547, Rab5, Mgstl, be, CG2070, CG4822, Arc1, OstDelta, Surf4, Rab4, bbc, cni, CG5447, Rpt1, Rpn1, CG6701, Rab7, Arf79F, alt, CG6543, ATPsyn-Cf6, CG32138, ATPsyn-gam…
2824	Tsp29Fb	CG9496	TSPN6	1	1.5	FBgn0032075	CG9496	Tsp29Fb	Tetraspanin 29Fb	TSPAN7, CD63, TSPAN6, ENSG00000250349	CG9496, Dm.Tsp29Fb, anon-EST:ParkEST130, Tsp29Fb	Tetraspanin 29Fb	FBgn0026295	biological_process ; GO:0008150 | no biological data available	integral component of membrane ; GO:0016021 | inferred from sequence or structural similarity, integral component of membrane ; GO:0016021 | inferred from sequence model, integral component of membrane ; GO:0016021 | inferred from electronic annotation with InterPro:IPR000301, InterPro:IPR008952, InterPro:IPR018499	molecular_function ; GO:0003674 | no biological data available	Flo2, godzilla, CG8258, ATPsyn-d, CG31694, zpg, CG1882, Chc, CoIV, jagn, chic, Sec61alpha, Rpt5, Src64B, l(1)G0289, Fatp, Ndfip, Pngl, Hsc70-1, CG12012, Ostgamma, CG10916, CG5885, CG1444, Wbp2, fax, Oscp, ATPsyn-b, CG12004, CG10425, CG8547, Rab5, Mgstl, be, CG2070, CG4822, Arc1, OstDelta, Surf4, Rab4, bbc, cni, CG5447, Rpt1, Rpn1, CG6701, Rab7, Arf79F, alt, CG6543, ATPsyn-Cf6, CG32138, ATPsyn-gam…
24063	CG9577	CG9577	ECH1	0	1	FBgn0031092	CG9577	CG9577	-	ECH1	CG9577	-	-	metabolic process ; GO:0008152 | inferred from electronic annotation with InterPro:IPR001753, fatty acid beta-oxidation ; GO:0006635 | non-traceable author statement	lipid particle ; GO:0005811 | inferred from direct assay, peroxisome ; GO:0005777 | inferred from sequence model	delta5-delta2,4-dienoyl-CoA isomerase activity ; GO:0008416 | inferred from sequence or structural similarity with UniProtKB:Q62651	PHGPx, CG1532, RpS12, CG44001, Arpc1, Arpc4, Arp2, CG4169, Hsc70-1, CG7049, Tapdelta, CG1416, Arc1, CG33303, KdelR, CG5160, CG11857, Diap2, Su(P)
24064	CG9577	CG9577	ECH1	1	0.5	FBgn0031092	CG9577	CG9577	-	ECH1	CG9577	-	-	metabolic process ; GO:0008152 | inferred from electronic annotation with InterPro:IPR001753, fatty acid beta-oxidation ; GO:0006635 | non-traceable author statement	lipid particle ; GO:0005811 | inferred from direct assay, peroxisome ; GO:0005777 | inferred from sequence model	delta5-delta2,4-dienoyl-CoA isomerase activity ; GO:0008416 | inferred from sequence or structural similarity with UniProtKB:Q62651	PHGPx, CG1532, RpS12, CG44001, Arpc1, Arpc4, Arp2, CG4169, Hsc70-1, CG7049, Tapdelta, CG1416, Arc1, CG33303, KdelR, CG5160, CG11857, Diap2, Su(P)
KK110267	CG9577	CG9577	ECH1	ND	0.5	FBgn0031092	CG9577	CG9577	-	ECH1	CG9577	-	-	metabolic process ; GO:0008152 | inferred from electronic annotation with InterPro:IPR001753, fatty acid beta-oxidation ; GO:0006635 | non-traceable author statement	lipid particle ; GO:0005811 | inferred from direct assay, peroxisome ; GO:0005777 | inferred from sequence model	delta5-delta2,4-dienoyl-CoA isomerase activity ; GO:0008416 | inferred from sequence or structural similarity with UniProtKB:Q62651	PHGPx, CG1532, RpS12, CG44001, Arpc1, Arpc4, Arp2, CG4169, Hsc70-1, CG7049, Tapdelta, CG1416, Arc1, CG33303, KdelR, CG5160, CG11857, Diap2, Su(P)
24086	fal	CG9670	SAMHD1	1	ND	FBgn0028380	CG9670	fal	falten	SAMHD1	CG9670, fal, Q9VVY4_DROME	falten	FBgn0036863	gastrulation ; GO:0007369 | non-traceable author statement	cellular_component ; GO:0005575 | no biological data available	GTPase activity ; GO:0003924 | non-traceable author statement	nwk, Ote, dnk, Hmgs, Dic3, bocksbeutel, PSR
24085	fal	CG9670	SAMHD1	0	1.5	FBgn0028380	CG9670	fal	falten	SAMHD1	CG9670, fal, Q9VVY4_DROME	falten	FBgn0036863	gastrulation ; GO:0007369 | non-traceable author statement	cellular_component ; GO:0005575 | no biological data available	GTPase activity ; GO:0003924 | non-traceable author statement	nwk, Ote, dnk, Hmgs, Dic3, bocksbeutel, PSR
KK110224	fal	CG9670	SAMHD1	ND	1.5	FBgn0028380	CG9670	fal	falten	SAMHD1	CG9670, fal, Q9VVY4_DROME	falten	FBgn0036863	gastrulation ; GO:0007369 | non-traceable author statement	cellular_component ; GO:0005575 | no biological data available	GTPase activity ; GO:0003924 | non-traceable author statement	nwk, Ote, dnk, Hmgs, Dic3, bocksbeutel, PSR
13005	Dab	CG9695	DAB2	1	1.5	FBgn0000414	CG9695	Dab	Disabled	-	dab, cDNA C, CG9695, Dab	disabled, Disabled	-	compound eye photoreceptor development ; GO:0042051 | inferred from mutant phenotype, sevenless signaling pathway ; GO:0045500 | inferred from genetic interaction with sev, nervous system development ; GO:0007399 | non-traceable author statement, sevenless signaling pathway ; GO:0045500 | traceable author statement, synaptic vesicle endocytosis ; GO:0048488 | inferred from direct assay, clathrin-…	cytoplasm ; GO:0005737 | inferred from direct assay, cytoplasm ; GO:0005737 | non-traceable author statement, axon ; GO:0030424 | inferred from direct assay	SH2 domain binding ; GO:0042169 | inferred from physical interaction with drk, SH3 domain binding ; GO:0017124 | inferred from physical interaction with drk, protein binding ; GO:0005515 | inferred from physical interaction with sev	Hexim, drk
KK109646	Dab	CG9695	DAB2	ND	1	FBgn0000414	CG9695	Dab	Disabled	-	dab, cDNA C, CG9695, Dab	disabled, Disabled	-	compound eye photoreceptor development ; GO:0042051 | inferred from mutant phenotype, sevenless signaling pathway ; GO:0045500 | inferred from genetic interaction with sev, nervous system development ; GO:0007399 | non-traceable author statement, sevenless signaling pathway ; GO:0045500 | traceable author statement, synaptic vesicle endocytosis ; GO:0048488 | inferred from direct assay, clathrin-…	cytoplasm ; GO:0005737 | inferred from direct assay, cytoplasm ; GO:0005737 | non-traceable author statement, axon ; GO:0030424 | inferred from direct assay	SH2 domain binding ; GO:0042169 | inferred from physical interaction with drk, SH3 domain binding ; GO:0017124 | inferred from physical interaction with drk, protein binding ; GO:0005515 | inferred from physical interaction with sev	Hexim, drk
14008	Dab	CG9695	DAB2	ND	0.5	FBgn0000414	CG9695	Dab	Disabled	-	dab, cDNA C, CG9695, Dab	disabled, Disabled	-	compound eye photoreceptor development ; GO:0042051 | inferred from mutant phenotype, sevenless signaling pathway ; GO:0045500 | inferred from genetic interaction with sev, nervous system development ; GO:0007399 | non-traceable author statement, sevenless signaling pathway ; GO:0045500 | traceable author statement, synaptic vesicle endocytosis ; GO:0048488 | inferred from direct assay, clathrin-…	cytoplasm ; GO:0005737 | inferred from direct assay, cytoplasm ; GO:0005737 | non-traceable author statement, axon ; GO:0030424 | inferred from direct assay	SH2 domain binding ; GO:0042169 | inferred from physical interaction with drk, SH3 domain binding ; GO:0017124 | inferred from physical interaction with drk, protein binding ; GO:0005515 | inferred from physical interaction with sev	Hexim, drk
26929	Mkk4	CG9738	MAP2K4	0	ND	FBgn0024326	CG9738	Mkk4	MAP kinase kinase 4	MAP2K4, MAP2K6, ENSG00000076984	SEK1/MKK4, 142758_at, dMKK4, mkk4, MKK4, CT27508, CG9738, JNKK2, D-MKK4, DMKK4, Mpk4, Mkk4, hep, MAPKK4, dMkk4	JNK kinase 2, MAP kinase kinase 4, Drosophila MAP kinase kinase 4, Map kinase kinase 4	FBgn0024950, FBgn0040310	protein phosphorylation ; GO:0006468 | non-traceable author statement, neuron development ; GO:0048666 | inferred from mutant phenotype, regulation of adult chitin-containing cuticle pigmentation ; GO:0048082 | inferred from genetic interaction with Pk92B, activation of JUN kinase activity ; GO:0007257 | inferred from direct assay, protein phosphorylation ; GO:0006468 | inferred from direct assay…	axon ; GO:0030424 | inferred from direct assay	MAP kinase kinase activity ; GO:0004708 | non-traceable author statement, JUN kinase kinase activity ; GO:0008545 | non-traceable author statement, MAP kinase kinase activity ; GO:0004708 | traceable author statement, receptor signaling protein serine/threonine kinase activity ; GO:0004702 | non-traceable author statement, JUN kinase kinase activity ; GO:0008545 | inferred from direct assay, ATP …	EfTuM, Rab2, mod, Cctgamma, Chd64, Sucb, ox, mRpL43, Hmu, Hsc70-1, Akap200, CG4611, Cnx99A, CG4612, RhoL, Spt-I, Rab5, Syp, Rpt6, Pp2A-29B, Cp1, Surf4, wal, CG17593, Rpt1, CG6701, Arf79F, cathD, mRpL15, Prosalpha2, CG8021, ATPsyn-gamma, TER94, RpS10b, snRNP-U1-70K, CG40042, Ras64B, Psi, ImpL3, Nlp, Gie, CG12264, CG33253, CG4169, Eb1, CG10470, Sc2, Ctf4, Droj2, CG13298, CG12163, Inos, CG33303, CG1…
26928	Mkk4	CG9738	MAP2K4	1	1	FBgn0024326	CG9738	Mkk4	MAP kinase kinase 4	MAP2K4, MAP2K6, ENSG00000076984	SEK1/MKK4, 142758_at, dMKK4, mkk4, MKK4, CT27508, CG9738, JNKK2, D-MKK4, DMKK4, Mpk4, Mkk4, hep, MAPKK4, dMkk4	JNK kinase 2, MAP kinase kinase 4, Drosophila MAP kinase kinase 4, Map kinase kinase 4	FBgn0024950, FBgn0040310	protein phosphorylation ; GO:0006468 | non-traceable author statement, neuron development ; GO:0048666 | inferred from mutant phenotype, regulation of adult chitin-containing cuticle pigmentation ; GO:0048082 | inferred from genetic interaction with Pk92B, activation of JUN kinase activity ; GO:0007257 | inferred from direct assay, protein phosphorylation ; GO:0006468 | inferred from direct assay…	axon ; GO:0030424 | inferred from direct assay	MAP kinase kinase activity ; GO:0004708 | non-traceable author statement, JUN kinase kinase activity ; GO:0008545 | non-traceable author statement, MAP kinase kinase activity ; GO:0004708 | traceable author statement, receptor signaling protein serine/threonine kinase activity ; GO:0004702 | non-traceable author statement, JUN kinase kinase activity ; GO:0008545 | inferred from direct assay, ATP …	EfTuM, Rab2, mod, Cctgamma, Chd64, Sucb, ox, mRpL43, Hmu, Hsc70-1, Akap200, CG4611, Cnx99A, CG4612, RhoL, Spt-I, Rab5, Syp, Rpt6, Pp2A-29B, Cp1, Surf4, wal, CG17593, Rpt1, CG6701, Arf79F, cathD, mRpL15, Prosalpha2, CG8021, ATPsyn-gamma, TER94, RpS10b, snRNP-U1-70K, CG40042, Ras64B, Psi, ImpL3, Nlp, Gie, CG12264, CG33253, CG4169, Eb1, CG10470, Sc2, Ctf4, Droj2, CG13298, CG12163, Inos, CG33303, CG1…
KK108561	Mkk4	CG9738	MAP2K4	ND	1	FBgn0024326	CG9738	Mkk4	MAP kinase kinase 4	MAP2K4, MAP2K6, ENSG00000076984	SEK1/MKK4, 142758_at, dMKK4, mkk4, MKK4, CT27508, CG9738, JNKK2, D-MKK4, DMKK4, Mpk4, Mkk4, hep, MAPKK4, dMkk4	JNK kinase 2, MAP kinase kinase 4, Drosophila MAP kinase kinase 4, Map kinase kinase 4	FBgn0024950, FBgn0040310	protein phosphorylation ; GO:0006468 | non-traceable author statement, neuron development ; GO:0048666 | inferred from mutant phenotype, regulation of adult chitin-containing cuticle pigmentation ; GO:0048082 | inferred from genetic interaction with Pk92B, activation of JUN kinase activity ; GO:0007257 | inferred from direct assay, protein phosphorylation ; GO:0006468 | inferred from direct assay…	axon ; GO:0030424 | inferred from direct assay	MAP kinase kinase activity ; GO:0004708 | non-traceable author statement, JUN kinase kinase activity ; GO:0008545 | non-traceable author statement, MAP kinase kinase activity ; GO:0004708 | traceable author statement, receptor signaling protein serine/threonine kinase activity ; GO:0004702 | non-traceable author statement, JUN kinase kinase activity ; GO:0008545 | inferred from direct assay, ATP …	EfTuM, Rab2, mod, Cctgamma, Chd64, Sucb, ox, mRpL43, Hmu, Hsc70-1, Akap200, CG4611, Cnx99A, CG4612, RhoL, Spt-I, Rab5, Syp, Rpt6, Pp2A-29B, Cp1, Surf4, wal, CG17593, Rpt1, CG6701, Arf79F, cathD, mRpL15, Prosalpha2, CG8021, ATPsyn-gamma, TER94, RpS10b, snRNP-U1-70K, CG40042, Ras64B, Psi, ImpL3, Nlp, Gie, CG12264, CG33253, CG4169, Eb1, CG10470, Sc2, Ctf4, Droj2, CG13298, CG12163, Inos, CG33303, CG1…
