# Supplementary material for: A genome-wide Drosophila epithelial tumorigenesis screen identifies Tetraspanin 29Fb as an evolutionarily conserved suppressor of Ras-driven cancer
Source: PLoS Genet. 2018 Oct 16;14(10):e1007688. doi: 10.1371/journal.pgen.1007688 (PMC6203380; doi:10.1371/journal.pgen.1007688)
Supplement: S6 Table — Gene Ontology and KEGG pathway enrichment analysis for Drosophila candidate genes (primary hits) with and without binding partners. Table S6-0. All Drosophila candidate genes (HIT_CG and HIT_GENE_SYMBOL) with corresponding binding partners (BioGrid_CG and Biogrid_GENE SYMBOL) defined in BioGrid v8.0. Binding partners were only added when protein-protein interactions were assigned to at least two Drosophila candidate genes. Tables S6-1 to S6-6. All significantly enriched GO terms with p< = 0.05 analyzed for Drosophila candidate genes without and with binding partners (+BP) in the 3 GO domains Biological process (GOBP), Molecular function (GOMF) and Cellular Component (GOCC). Table S6-7 and S6-8. All over-presented KEGGids with a nominal p-value p≤0.05 analysed for Drosophila candidate genes without and with binding partners (+BP). Table S6-0. List of primary Drosophila hits with binding partners, Sheet label: DROME+BP list. Table S6-1: Gene ontology enrichment analysis for primary Drosophila hits (Biological Process), Sheet label: GOBP.DROME. Table S6-2. Gene ontology enrichment analysis for primary Drosophila + binding partners (Biological Process), Sheet label: GOBP.DROME+BP. Table S6-3. Gene ontology enrichment analysis for primary Drosophila hits (Cellular Component), Sheet label: GOCC.DROME. Table S6-4. Gene ontology enrichment analysis for primary Drosophila hits + binding partners (Cellular Component), Sheet label: GOCC.DROME+BP. Table S6-5. Gene ontology enrichment analysis for primary Drosophila hits (Molecular Function), Sheet label: GOMF.DROME. Table S6-6. Gene ontology enrichment analysis for primary Drosophila hits + binding partners (Molecular Function), Sheet label: GOMF.DROME+BP. (XLS) [file pgen.1007688.s014.xls]

## Sheet: DROME+BP list
Supplementary Table S6-0. Significantly enriched Drosophila GO terms and KEGG pathways
HIT_CG	BioGrid_CG	HIT_GENE SYMBOL	BioGrid_GENE SYMBOL
CG10006		CG10006
CG10023	CG11656,CG4799	Fak56D	CG11656,Pen
CG10034		tj
CG10062		CG10062
CG10064		CG10064
CG10080		CG10080
CG10095		dpr15
CG10103	CG10948,CG12001,CG4303,CG8472	CG10103	CG10948,CG12001,Bap60,Cam
CG10128	CG4821	tra2	Tequila
CG10137		CG10137
CG10155		Spred
CG10166		CG10166
CG10188	CG10318	CG10188	NC2alpha
CG10209	CG15150,CG10215,CG11166,CG15224,CG15525,CG2371	CG10209	elfless,Ercc1,Eaf,CkIIbeta,CG15525,CG2371
CG10228		Pcf11
CG10247		Cyp6a21
CG10253		CG10253
CG10275		kon
CG10277		CG10277
CG10286		CG10286
CG10289	CG4617,CG9181	CG10289	CG4617,Ptp61F
CG10353	CG11092	CG10353	CG11092
CG10355		CG33116/CG31697
CG10361		CG10361
CG10362		CG10362
CG10373	CG1391	CG10373	sol
CG10374		Lsd-1
CG10375	CG7264	CG10375	CG7264
CG10376		CG10376
CG10385	CG3496,CG4057	msl-1	vir,tamo
CG10399		CG10399
CG10492		CG10492
CG10524		Pkcdelta
CG10537		Rdl
CG10576	CG11121,CG1474	CG10576	so,Es2
CG10579	CG14939,CG7281	Eip63E	CG14939,CycC
CG10585		CG10585
CG1059	CG9480	Karybeta3	Glycogenin
CG10590		CG10590
CG10600		CG10600
CG10617		Syt12
CG10622	CG17309,CG10539,CG2102,CG32169,CG3018	Sucb	Csk,S6k,cas,Rbp6,lwr
CG10627	CG9075	CG10627	eIF-4a
CG1063		Itp-r83A
CG10630		CG10630
CG10637		Nak
CG10638		CG10638
CG10641		CG10641
CG10642	CG5717	Klp64D	yellow-g
CG10671	CG7570	CG10671	hale
CG10693		slo
CG10703	CG14815,CG3081,CG4617,CG5792,CG5884,CG8548	CG10703	CG14815,CG3081,CG4617,CG5792,par-6,Kap-alpha1
CG10718	CG5753	neb	stau
CG10751	CG3510,CG13074,CG11166,CG13458,CG3613	robl	CycB,CG13074,Eaf,CG13458,qkr58E-1
CG10752		CG10752
CG10843		Cyp4p3
CG10846	CG3203,CG12297,CG4832,CG5820,CG6824,CG8206	dyn-p25	RpL17,BG4,cnn,Gp150,ovo,CG8206
CG10887		CG10887
CG10903		CG10903
CG10952	CG7765,CG11680	eag	Khc,mle
CG10954	CG15136	Arc-p34	CG15136
CG10958		CG10958
CG10971	CG10392,CG10948,CG9975	Hip1	sxc,CG10948,CG9975
CG10979	CG15224,CG5433,CG5717	CG10979	CkIIbeta,Klc,yellow-g
CG11015	CG11881	CG11015	dgt6
CG11019		CG11019
CG11030		CG11030
CG11059		cals
CG11063	CG31550	CG11063	CG31550
CG1107	CG8942	aux/Dyak\auxillin	nimC1
CG11070		CG11070
CG11077		CG11077
CG11128	CG7524	slif	Src64B
CG1113		CG1113/Dsec\GM10796
CG11141		CG11141
CG11165	CG13458,CG3924	CG11165	CG13458,Chi
CG11173	CG13510,CG9415,CG3161	usnp	CG13510,Xbp1,Vha16/dpn
CG11175		Rcd6
CG11186	CG10392,CG1464,CG4006,CG15737,CG3647	toy	sxc,ey,Akt1,wisp,stc
CG1120	CG8128,CG11861,CG5274,CG7757	CG1120	CG8128,CG42615/cul-3,CG5274,CG7757
CG11206	CG2917,CG7826	CG11206	Orc4,mnb
CG11251		CG11251
CG11255	CG9480	CG11255	Glycogenin
CG11282	CG8376,CG3340	caps	ap,Kr
CG11309		CG11309
CG11339		CG34347
CG11367		CG11367/CG32454
CG1140	CG1132	CG1140	fd64A
CG11426		CG11426
CG11450	CG1007,CG10079,CG7892,CG1004	net	emc,Egfr,nmo,rho
CG11465		CG32758
CG11466	CG3428,CG4918,CG7111,CG9181,CG18743,CG31366	Cyp9f2/Dpse\GA26760	pall,RpLP2,Rack1,Ptp61F,Hsp70Ab,Hsp70Aa
CG11488		mRpL10
CG11513		armi
CG11525	CG1104,CG5072,CG8128,CG8881,CG12399,CG5643,CG3552,CG4533,CG5363,CG9426,CG1252,CG8181,CG15218,CG31679,CG12723,CG16892,CG9930,CG2189,CG15112,CG17309,CG13510,CG32381,CG4184,CG13900,CG32169,CG1765,CG2948,CG5708,CG7281,CG5473,CG32045,CG7948	CycG	CG1104,Cdk4,CG8128,skpB,Mad,wdb,CG3552,l(2)efl,cdc2,CG9426,Ccp84Ab,CG34350,CycK,CG31679,CG12723,CG16892,E5,Dfd,ena,Csk,CG13510,unc-13-4A,MED15,CG13900,Rbp6,EcR,rev7,CG5708,CycC,SP2637,fry,spn-A
CG11546	CG17498,CG5164,CG5654,CG5884,CG8374	kermit	mad2,GstE1,yps,par-6,dmt
CG11593		CG11593
CG11600		CG11600
CG11621		Pi3K68D
CG11654	CG15479	Ahcy13	CG15479
CG11727		CG11727
CG11760	CG4035	CG11760	eIF-4E
CG11761	CG17599,CG6046,CG6856,CG18743,CG31366	trsn	CG17599,Bin1,CG6856,Hsp70Ab,Hsp70Aa
CG11765		Prx2540-2/Prx2540-1
CG11776	CG14818,CG4818,CG6251,CG7809,CG18743,CG31366	Pif1A	CG14818,Cpr72Ea,Nup62,Grasp65,Hsp70Ab,Hsp70Aa
CG11780		beta4GalT7
CG11783	CG13032	Hr96	CG13032
CG11851		CG11851
CG11856	CG17667	Nup358	Pegarn
CG11857		CG11857
CG11897		CG11897
CG11921		fd96Ca
CG11922		fd96Cb
CG11926		CG11926
CG11940		jog
CG11943		CG11943/Dsim\GD17470
CG11949	CG10079,CG9636	cora	Egfr,CG9636
CG11953		zormin
CG11964	CG1391,CG4303,CG5164	CG11964	sol,Bap60,GstE1
CG11982		CG11982
CG11983		CG11983
CG11986		CG11986
CG12004		CG12004
CG12021	CG9099,CG6383	Patj	CG9099,crb
CG12042		CG12042
CG12092		NPC1b
CG12104		CG12104
CG12110		Pld
CG12118		CG12118
CG1213		CG1213
CG12132		c11.1
CG1216	CG10578,CG7574,CG14939,CG4532,CG6593,CG6637,CG7725	mri	DnaJ-1,bip1,CG14939,pod1,Pp1alpha-96A,lsn,rogdi
CG12161		Prosbeta2R2
CG12163	CG5094	CG12163/CG33293	Sgt
CG12175	CG1064,CG11635,CG13510,CG15224,CG7238,CG7761	tth	Snr1,CG11635,CG13510,CkIIbeta,sip1,pcs
CG12227	CG10800	skpF	Rca1
CG12230	CG3093	car	dor
CG12242		GstD5
CG12259		CG12259
CG12264		CG12264
CG1228	CG17769	Ptpmeg	And
CG12310		CG12310
CG12313		ttm2
CG12320		CG12320
CG1234		CG1234
CG12340		CG12340
CG12345		Cha/VAChT
CG12352		san
CG12369		Lac
CG12376		CG12376
CG12390		dare
CG12467		CG42248
CG12489		dnr1
CG12498		CG12498
CG12532	CG17360,CG9739	Bap	CG17360,fz2
CG12589	CG13083,CG3085,CG17778,CG8725	CG12589	CG13083,CG3085,CG17778,CSN4
CG12630		tio
CG12640		CG12640
CG1265		CG1265
CG12664	CG4550	fend	ninaE
CG12698		CG12698
CG1274	CG12284,CG2371	Jafrac2	th,CG2371
CG12765		CG12765
CG12782	CG18743,CG31366	CG12782	Hsp70Ab,Hsp70Aa
CG12843		Tsp42Ei
CG12853		CG12853
CG12904		CG34363
CG12907		CG12907
CG12915		KCNQ
CG12948		CG12948
CG12976		CG42337
CG12977		CG42337
CG13018		CG13018
CG1303		agt
CG13030	CG12085,CG17826,CG1965,CG3736,CG4832,CG7752,CG13032,CG14712,CG17265,CG2216,CG3510,CG6544,CG7417,CG18743,CG31366	sinah/Dpse\GA11985	pUf68,CG17826,CG1965,okr,cnn,pzg,CG13032,CG14712,CG17265,Fer1HCH,CycB,fau,Tab2,Hsp70Ab,Hsp70Aa
CG13048		CG13048
CG13056		CG13056
CG13069		CG13069
CG13073	CG3647	CG13073	stc
CG13089		CG13089
CG13148	CG15218	CG13148	CycK
CG1319		CG1319
CG13216		CG13216
CG13232		BBS4
CG13293	CG12985,CG7570,CG7808,CG9638	CG13293	CG12985,hale,RpS8,Ada2b
CG13295	CG8815	CG13295	Sin3A
CG13320		Sans
CG13350		CG13350
CG13364		CG13364
CG13379	CG1168,CG4918,CG7109,CG7111,CG8495	Sgf11	7B2,RpLP2,mts,Rack1,RpS29
CG13380		CG13380
CG13396	CG17697	fy	fz
CG1341	CG4167	Rpt1	Hsp67Ba
CG13423	CG1064,CG1242,CG13906,CG18619,CG2102,CG3510,CG4303,CG4533,CG5708,CG5792,CG9426	CG13423	Snr1,Hsp83,nerfin-1,CG18619,cas,CycB,Bap60,l(2)efl,CG5708,CG5792,CG9426
CG13448		comm3
CG13449		CG13449
CG13462		Sytbeta
CG1349		dj-1beta
CG13495		Gr58b
CG13521	CG15112,CG12052,CG8416	robo	ena,lola,Rho1
CG13533	CG8385	asrij	Arf79F
CG13575		CG13575
CG13579		CG13579
CG13598	CG5164	sba	GstE1
CG13603		CG13603
CG13604		CG13604
CG13610		Orct2
CG13713		CG13713
CG1374	CG10849,CG11579,CG17117,CG11121,CG9277	tsh	Sc2,arm,hth,so,betaTub56D
CG13744		CG13744
CG13746		MrgBP
CG1375		l(1)G0007
CG1378	CG13083,CG12559,CG7583	tll	CG13083,rl,CtBP
CG13786		CG13786
CG13827		CG13827
CG13835		CG34375
CG13836		CG13836
CG1385		Def
CG13850		CG13850
CG13875		CG13875
CG13876		CG13876
CG13893		CG13893
CG13898		CG13898
CG13930		CG13930
CG13969		bwa
CG13970		CG13970
CG14006		CG14006
CG14040		CG14040
CG1405		l(1)G0007
CG14069		CG14069
CG14073		CG14073
CG14080		Mkp3
CG14121	CG10800,CG7281	l(3)S147910	Rca1,CycC
CG1414		bbx
CG14164	CG10305	CG14164	RpS26
CG14194		CG14194
CG14195		CG14195
CG14199		CG14199
CG1420		Slu7
CG14217	CG3085	Tao-1	CG3085
CG14224	CG10181,CG10849,CG5717	Ubqn	Mdr65,Sc2,yellow-g
CG14226		dome
CG14228	CG10489,CG11489,CG4114,CG7826,CG8128,CG14815,CG17050,CG17233,CG3052,CG9277,CG10701	Mer	Pole2,CG11489,ex,mnb,CG8128,CG14815,CG17050,CG17233,HLH4C,betaTub56D,Moe
CG14232		CG14232
CG14234		CG14234
CG1429	CG10798,CG3978	Mef2	dm,pnr
CG14291		CG14291/Dvir\GJ14185/Dpse\GA12883
CG14296	CG7013,CG6667	endoA	Manf,dl
CG1434		CG1434
CG14369	CG10181,CG31550,CG4220	CG14369	Mdr65,CG31550,elB
CG14375		CG14375
CG14411		CG14411
CG14427		CG14427
CG14428		CG42308
CG14444		APC7
CG14617	CG8472	Cp110	Cam
CG14641	CG1391,CG3510,CG4550,CG7109,CG8374	CG14641	sol,CycB,ninaE,mts,dmt
CG14659		CG14659
CG14713		CG42327
CG14717		CG14717
CG14722	CG17957	CG14722	Sry-alpha
CG14743		CG14743
CG14747		CG42326
CG14750	CG13083,CG6637	Vps25	CG13083,lsn
CG14786		CG14786
CG14789		O-fut2
CG14792	CG3085,CG9610	sta	CG3085,Poxm
CG14808	CG3161	Scgdelta	Vha16/dpn
CG14824		form3
CG14881	CG1825,CG32380,CG4998	CG14881	Map60,SMSr,CG4998
CG14903		CG14903
CG14933		CG14933
CG14936		Tsp33B
CG14940		Pde1c
CG14946	CG14030,CG6358	CG14946	Bub1,Xpac
CG14957		CG14957
CG14977	CG5072	CG14977	Cdk4
CG14992		Ack
CG15016		mRpS6
CG1502	CG3187	tsg	Sirt4
CG15059		CG15059
CG15096		CG15096
CG15105	CG10327	abba	TBPH
CG15111		CG15111
CG1512	CG5731,CG6191,CG18273,CG1765,CG3018,CG17508,CG6358	cul-2	CG5731,CG6191,CG18273,EcR,lwr,CG17508,Xpac
CG15149		CG42634/CG42635
CG15187		CG33097/CG31367
CG15200		CG15200
CG15235		Epac
CG15238		CG32779
CG15245		CG42262
CG15278		CG15278
CG1528	CG10305	gammaCop	RpS26
CG15286		CG15286
CG1532		CG1532
CG15378		CG42296/lectin-22C
CG15383
CG15427		tutl
CG15434		CG15434
CG15485		CG15485
CG15505		Obp99d
CG15524	CG14625,CG6607,CG8569	sas-6	CG14625,CG6607,CG8569
CG15532	CG14030,CG15218	hdc	Bub1,CycK
CG15551		Ctr1C
CG15576	CG15112,CG17498,CG6779	CG15576	ena,mad2,RpS3
CG1561		CG1561
CG15666	CG3052	CG15666	HLH4C
CG15732		Ir11a
CG15792	CG17697,CG3510,CG10701,CG17957	zip	fz,CycB,Moe,Sry-alpha
CG15797	CG8725	ric8a	CSN4
CG1583		GIIIspla2
CG15862	CG3011,CG1871,CG31999	Pka-R2	CG3011,e(r),CG31999
CG15877		CG15877
CG15889		Ravus
CG15909		CG15909
CG15925		CG15925
CG1599		CG1599
CG1628		CG1628
CG1629		yellow-h
CG1634	CG10079	Nrg	Egfr
CG1658		Doa
CG1663		CG1663
CG16719	CG10653,CG10967,CG11579,CG8669	CG16719	hk,Atg1,arm,crc
CG1673		CG1673
CG1674	CG3157,CG4303,CG5327,CG7347,CG9520	CG1674	gammaTub23C,Bap60,CG5327,mus304,C1GalTA
CG16787		CG16787
CG16837		CG16837
CG16857		CG16857
CG16879		CG16879
CG16880		nimC3
CG16926		CG16926
CG16932	CG2917	Eps-15	Orc4
CG16933		NLaz/CG31659
CG16965		CG16965
CG17003		CG17003
CG17025		CG17025
CG17035		GXIVsPLA2
CG17042		CG42319
CG17068		CG17068
CG17081	CG2224,CG8457	Cep135	CG2224,Cyp6t3
CG1709	CG1242	Vha100-1	Hsp83
CG17097	CG2925,CG6667	CG17097/Dsim\GD23720	noi,dl
CG1718		CG1718
CG17204		mun
CG17219		CG17219
CG17226		Or59c
CG17248		n-syb
CG17258		CG17258
CG17280		levy
CG17342	CG1472,CG15109,CG9375,CG17360,CG17667,CG9277	Lk6	sec24,CG15109,Ras85D,CG17360,Pegarn,betaTub56D
CG17358	CG10067,CG14941,CG1630,CG5654,CG3497,CG9520	Taf12	Act57B,esc,IP3K2,yps,Su(H),C1GalTA
CG17390		Oaz
CG17472		CG17472
CG17521		Qm
CG17525		GstE4
CG17569		gry
CG17650		CG17650
CG17681		CG17681
CG17725	CG30387,CG4821	Pepck	CG30387,Tequila
CG17737		CG17737
CG17746	CG17498,CG8128	CG17746	mad2,CG8128
CG17786		CG17786
CG17800	CG10295	Dscam	Pak
CG17853		Or43b
CG17912		CG17912
CG17947	CG8416	alpha-Cat	Rho1
CG1795		Ogg1
CG17964	CG11579,CG4379,CG6824,CG1857,CG7892,CG2621,CG7850,CG12399,CG2948,CG5072,CG8128,CG7926	pan	arm,Pka-C1,ovo,nec,nmo,sgg,puc,Mad,rev7,Cdk4,CG8128,Axn
CG18033		msta
CG1806		CG1806
CG18146		nimC2
CG18332	CG5433,CG2948,CG5072,CG8128,CG2925,CG9426	CSN3	Klc,rev7,Cdk4,CG8128,noi,CG9426
CG18398	CG1132,CG10395,CG10777,CG4799	Tango6	fd64A,CG10395,CG10777,Pen
CG18445		CG18445
CG18505		Acyp2
CG18539	CG9181	CG18539	Ptp61F
CG18559		Cyp309a2
CG1864		Hr38
CG18667		Mical
CG18803	CG3619,CG11579,CG3936,CG12284	Psn	Dl,arm,N,th
CG18845
CG18849
CG18858		CG18858
CG1886	CG9784	ATP7	CG9784
CG1906	CG17579,CG10927,CG4258	alph	sca,CG10927,dbe
CG1907		CG1907
CG1942		CG1942
CG1957	CG2948	Cpsf100	rev7
CG1972		CG1972
CG1973		yata
CG1989	CG15676	Yippee	CG15676
CG2013		UbcD6
CG2095	CG13651	sec8	danr
CG2105		Corin
CG2140		Cyt-b5
CG2168	CG1064,CG15109,CG2224,CG3099,CG4818,CG6544,CG7347,CG7809,CG8974	RpS3A	Snr1,CG15109,CG2224,CG3099,Cpr72Ea,fau,mus304,Grasp65,CG8974
CG2194	CG3187,CG17757	su(r)	Sirt4,CG34401
CG2201		CG2201
CG2205		tomosyn
CG2218	CG17957,CG7238,CG7524	CG2218	Sry-alpha,sip1,Src64B
CG2221		l(1)G0289
CG2256	CG4818	CG2256	Cpr72Ea
CG2316		CG2316
CG2412		Rad51C
CG2471		Sclp
CG2488		phr6-4
CG2615	CG11656	ik2	CG11656
CG2616		CG2616
CG2666		kkv
CG2675	CG1848,CG8219	Csat	LIMK1,CG8219
CG2680		CG2680
CG2701	CG1474,CG2925	CG2701	Es2,noi
CG2807	CG11489	CG2807	CG11489
CG2909		CG2909
CG2931	CG4700,CG6819	CG2931	Sema-2a,mbo
CG2952		CG42640
CG2960	CG15150,CG11881,CG3099	RpL40	elfless,dgt6,CG3099
CG2971		CG32685
CG2980		thoc5
CG2988		ems
CG2995		G9a/Dsim\GD16494
CG2996		CG32699/CG32702
CG30038		MCPH1
CG30051		CG30051
CG30055		CG30055
CG30077	CG17265,CG4832,CG5026	CG30077	CG17265,cnn,CG5026
CG30149	CG11502,CG1765	rig	svp,EcR
CG30179		Mlp60A
CG3019	CG31211,CG31550	su(w[a])	CG31211,CG31550
CG30193	CG1250	CG30193	sec23
CG30267
CG30286		CG30286
CG30288		CG30288
CG30290		Ppcdc
CG30334		CG30334
CG30378		CG30378
CG30402
CG30404	CG13083,CG7809	Tango11	CG13083,Grasp65
CG30410		CG30410
CG30426		egg
CG30429		CG30429
CG30484		CG30484
CG30487		CG30487
CG3065		CG3065
CG3069	CG11166,CG9099	Taf10b	Eaf,CG9099
CG31004		CG31004
CG31009		Cad99C
CG31064		CG31064
CG3107	CG2830	CG3107	Hsp60B
CG31089		CG31089
CG3109		mRpL16
CG31151		wge
CG31170	CG3052	lqfR	HLH4C
CG31171
CG31230		CG31230
CG31240		repo
CG31261		CG14681/Skeletor
CG31299	CG3613	nocturnin	qkr58E-1
CG31300		CG31300
CG31367		CG31367
CG31442		CG9821
CG31469		CG31469
CG31492		gfzf
CG31551		CG31551
CG31617		His1:CG31617
CG31620		Gr39b
CG31641	CG3365	stai	drongo
CG31651		pgant5
CG31660		CG31660
CG31665	CG9610	CG31665	Poxm
CG31673		CG31673
CG31709		CG31709
CG31712		CG31712
CG31715		CG31715
CG31770		He
CG31784		CG31784
CG3181	CG11607	Ts	H2.0
CG31811	CG17233,CG4006,CG10967,CG6811,CG5072,CG8128,CG17498,CG9273,CG10308,CG14744,CG15218,CG2917,CG7826,CG15319	cenG1A	CG17233,Akt1,Atg1,RhoGAP68F,Cdk4,CG8128,mad2,RPA2,CycJ,CG14744,CycK,Orc4,mnb,nej
CG31820	CG2371,CG9908	CG31820	CG2371,disco
CG31840		CG31840
CG31862		CG31862
CG31873		CG31873
CG31913		CG31913
CG31916		Msp-300
CG31917		CG31917
CG31922		CG31922
CG31937		CG31937
CG31961		CG31961
CG31989		Cap-D3
CG32018	CG11607,CG4303,CG9163	Zyx102EF	H2.0,Bap60,mmd/Dsim\mmd
CG32019	CG10327	bt	TBPH
CG32030	CG14487	Fhos	Ir54a
CG32039		CG32039
CG32052		CG32052
CG32068	CG5203,CG6945,CG9099	CG32068	CHIP,CG6945,CG9099
CG32077		nol
CG32086	CG15676,CG13458,CG3011,CG3052,CG2925,CG2948,CG5433,CG5289,CG7238,CG7761	CG32086	CG15676,CG13458,CG3011,HLH4C,noi,rev7,Klc,Pros26.4,sip1,pcs
CG32103	CG7340,CG9749	CG32103	granny-smith,Abi
CG32105	CG3924	CG32105	Chi
CG32113		CG32113
CG32143		ome
CG32167		CG32167
CG3219		Klp59C
CG32210		CG32210
CG32227		gogo
CG32280		CG32280
CG3234		tim
CG32378
CG32410		CG33523
CG32422		CG34342
CG32442		CG32442
CG32465		CG34127
CG32485		CG32485
CG3264		CG3264
CG32672	CG14815,CG5064	Atg8a	CG14815,Srp68
CG32717	CG11579,CG6383	sdt	arm,crb
CG32848		VAChT
CG3305	CG9415	CG3305	Xbp1
CG33057		CG33057
CG33094		Synd
CG33122		cutlet
CG33129	CG10927,CG1965,CG3736,CG4813	CG33129	CG10927,CG1965,okr,CG4813
CG3350		bigmax
CG3363		CG3363
CG3367	CG10777	CG42340	CG10777
CG3371		CG3371
CG3415	CG17498,CG8219	CG3415	mad2,CG8219
CG3425		T3dh
CG3430		CG3430
CG3433	CG6667	Coprox	dl
CG34413		CG34413
CG3469	CG13510,CG9375	betaggt-I	CG13510,Ras85D
CG3493	CG7264	CG3493	CG7264
CG3499		CG3499
CG3522		Start1
CG3615		Atg9
CG3644	CG15136,CG1676,CG8725,CG9520,CG9610	bic	CG15136,cactin,CSN4,C1GalTA,Poxm
CG3648		vanin-like/CG32750/CG32751
CG3665	CG4700	Fas2	Sema-2a
CG3678	CG5643	CG3678	wdb
CG3694		Ggamma30A
CG3712		mRpL33
CG3713		CG3713
CG3730		csul
CG3733		Chd1
CG3782		mRpL28
CG3796	CG15529,CG17769,CG10079	ac	CG15529,And,Egfr
CG3806		eIF2B-epsilon
CG3818		Cpr30B
CG3821	CG4654,CG6376	Aats-asp	Dp,E2f
CG3839	CG1007,CG3619,CG9075,CG7508,CG3936	l(1)sc	emc,Dl,eIF-4a,ato,N
CG3848	CG1765,CG8206,CG5825	trr	EcR,CG8206,His3.3A
CG3856		Oamb
CG3861		kdn
CG3879	CG7752	Mdr49	pzg
CG3917	CG17778,CG3157,CG5064	Grip84	CG17778,gammaTub23C,Srp68
CG3971	CG3668,CG8457	Baldspot	fd59A,Cyp6t3
CG4007		Nrk
CG40494		RhoGAP1A
CG4064	CG6998	CG4064	ctp
CG4069	CG8495	CG4069	RpS29
CG4073	CG7574	CG4073	bip1
CG4087	CG10489,CG15479,CG1104,CG11100,CG32380,CG17826,CG18412,CG7340,CG7490,CG8548,CG8942	RpLP1	Pole2,CG15479,CG1104,Mes2/Dyak\Mes2,SMSr,CG17826,ph-p,granny-smith,RpLP0,Kap-alpha1,nimC1
CG4140		CG4140
CG4179		SK
CG4195	CG18412	l(3)73Ah	ph-p
CG4204	CG9291	Elongin-B	Elongin-C
CG4207	CG4654,CG6376	bonsai	Dp,E2f
CG4208		XRCC1
CG4212		Rab14
CG4290		CG4290
CG4341		CG4341
CG4376	CG7417	Actn	Tab2
CG4380	CG11502	usp	svp
CG4386		CG4386
CG4410		CG32649/CG32650
CG4440		CG4440
CG4497		CG4497
CG4537	CG5094	CG4537	Sgt
CG4567		CG4567
CG4598	CG4998	CG4598	CG4998
CG4637	CG2189,CG5942,CG4379,CG17579,CG9375,CG17743,CG4698,CG7508,CG4974,CG1464,CG12058,CG7623,CG11121,CG2759,CG10072	hh	Dfd,brm,Pka-C1,sca,Ras85D,pho,Wnt4,ato,dally,ey,CG42569/mxc,sll,so,w,sgl
CG4735	CG17599	shu	CG17599
CG4742	CG10318	mRpL22	NC2alpha
CG4755	CG11881,CG14625,CG1391,CG17050,CG15529,CG1168,CG4617,CG18619,CG6251,CG6856,CG9277	RhoGAP92B	dgt6,CG14625,sol,CG17050,CG15529,7B2,CG4617,CG18619,Nup62,CG6856,betaTub56D
CG4764		CG4764
CG4795	CG2948,CG12399,CG4532,CG31357	Cpn	rev7,Mad,pod1,CG31357
CG4802		CG4802
CG4824	CG3496,CG6172,CG10868	BicC	vir,vnd,orb
CG4889	CG14487,CG17697,CG3093,CG11579,CG8376,CG4379,CG3978,CG9375,CG6246,CG3388,CG6824,CG1857,CG10072,CG7623,CG4698,CG6127,CG2759,CG7926,CG3936,CG9739,CG7508,CG4974,CG2621,CG16738,CG7850	wg	Ir54a,fz,dor,arm,ap,Pka-C1,pnr,Ras85D,nub,gsb,ovo,nec,sgl,sll,Wnt4,Ser,w,Axn,N,fz2,ato,dally,sgg,slp1,puc
CG4896	CG13458,CG4863,CG4258,CG3052,CG5792,CG6779,CG8385,CG9908,CG9930	CG4896	CG13458,RpL3,dbe,HLH4C,CG5792,RpS3,Arf79F,disco,E5
CG4907		CG4907
CG4921	CG6811	Rab4	RhoGAP68F
CG4924		icln
CG4938		Aats-ser
CG4945		CG4945
CG4966	CG6779	CG4966	RpS3
CG4980		CG4980
CG5003	CG8881	CG5003	skpB
CG5004		CG5004
CG5029		SamDC
CG5044		CG5044
CG5077		CG5077
CG5105	CG10118,CG17265,CG15109,CG11489	Plap	ple,CG17265,CG15109,CG11489
CG5109	CG14941,CG6502,CG5942,CG12058,CG2759,CG4264,CG8887,CG8651,CG7471	Pcl	esc,E(z),brm,CG42569/mxc,w,Hsc70-4,ash1,trx,Rpd3
CG5165		Pgm
CG5166	CG3978	Atx2	pnr
CG5170	CG11427	Dp1	rb
CG5197		CG34458/CG34457
CG5208	CG3978	Patr-1	pnr
CG5215	CG4027,CG5671,CG7013	Zn72D	Act5C,Pten,Manf
CG5229	CG18412	chm	ph-p
CG5255		CG5255
CG5258		NHP2
CG5319		CG5319
CG5330		Nap1
CG5336		Ced-12
CG5353	CG17957	Aats-thr/Dyak\Aats-thr	Sry-alpha
CG5354	CG10215,CG7948,CG5731,CG15112,CG17309,CG12723,CG4184,CG10571,CG9027,CG5708,CG12085,CG10392,CG7281,CG5473	pie	Ercc1,spn-A,CG5731,ena,Csk,CG12723,MED15,ara,CG9027,CG5708,pUf68,sxc,CycC,SP2637
CG5359	CG11881,CG5026,CG8974	CG5359	dgt6,CG5026,CG8974
CG5384		CG5384
CG5389		CG5389
CG5442		SC35
CG5450	CG13074,CG1151,CG11635,CG8815,CG9291,CG9975	Cdlc2	CG13074,Osi6,CG11635,Sin3A,Elongin-C,CG9975
CG5451		CG5451
CG5452	CG8609	dnk	MED4
CG5469		Gint3
CG5489		Atg7
CG5493		CG5493
CG5497		mRpS28/Dyak\mRpS28
CG5499	CG30387,CG9415,CG9610	His2Av	CG30387,Xbp1,Poxm
CG5514	CG6046	CG5514	Bin1
CG5524		CG5524
CG5526		Dhc36C
CG5543		CG5543
CG5547		Pect/Dyak\Pect
CG5568	CG17498,CG14744,CG15218,CG5072,CG15319	CG5568	mad2,CG14744,CycK,Cdk4,nej
CG5576	CG12297,CG3203,CG7111,CG7725,CG8569	imd	BG4,RpL17,Rack1,rogdi,CG8569
CG5599		CG5599
CG5637	CG4220,CG6502,CG12058,CG17743,CG5753,CG3506,CG9415	nos	elB,E(z),CG42569/mxc,pho,stau,vas,Xbp1
CG5641	CG15564	CG5641	CG15564
CG5658		Klp98A
CG5659		ari-1
CG5660	CG4533	CG5660	l(2)efl
CG5677	CG15150,CG7524	Spase22-23/Dpse\GA19051	elfless,Src64B
CG5686	CG18402,CG5671	chico	InR,Pten
CG5690		CG5690
CG5745		CG5745
CG5788		UbcD10
CG5790		CG5790
CG5828		CG5828
CG5921		CG5921
CG5930	CG4617,CG12085,CG1883,CG3081,CG6172,CG6593,CG7808	TfIIA-L	CG4617,pUf68,RpS7,CG3081,vnd,Pp1alpha-96A,RpS8
CG5938	CG15136,CG5203,CG7238	CG5938	CG15136,CHIP,sip1
CG5946		CG5946
CG5955		CG5955
CG5965		woc
CG5968	CG6358,CG10295	CG5968	Xpac,Pak
CG5970		cbc
CG5998		Adgf-B
CG6005		CG6005
CG6007		gatA
CG6019		mus308
CG6036		CG6036
CG6058	CG14718,CG15525,CG13510,CG11656,CG11166	Ald	CG14718/Dsim\GD18777,CG15525,CG13510,CG11656,Eaf
CG6083		CG6083
CG6084	CG5094,CG3428,CG6998,CG8614,CG8815	CG6084	Sgt,pall,ctp,Neos,Sin3A
CG6113		Lip4
CG6114		CG6114
CG6137	CG3085	aub	CG3085
CG6143	CG9415	Pep	Xbp1
CG6154		CG6154
CG6156	CG14818,CG12985,CG4832,CG5174,CG4303,CG31357,CG18619,CG6315,CG6251,CG6333,CG6607,CG6856,CG7340,CG7765	CG34404	CG14818,CG12985,cnn,CG5174,Bap60,CG31357,CG18619,fl(2)d,Nup62,CG6333,CG6607,CG6856,granny-smith,Khc
CG6177	CG9014	ldlCp	CG9014
CG6196	CG7490	CG6196	RpLP0
CG6204		CG6204
CG6205		por
CG6220	CG10961	CG6220	Traf6
CG6227		CG6227
CG6281		Timp
CG6321		CG6321
CG6355		fab1
CG6369	CG7826,CG11861,CG10295,CG12399	Smg6	mnb,CG42615/cul-3,Pak,Mad
CG6385		CG6385
CG6393	CG9426	CG42257	CG9426
CG6424	CG5643,CG14625,CG11166	CG6424	wdb,CG14625,Eaf
CG6444		Dpy-30L1
CG6495		CG6495
CG6506	CG9015	CG6506	en
CG6512		CG6512
CG6513	CG9014	endos	CG9014
CG6546	CG5942	Bap55	brm
CG6550		CG6550
CG6571	CG4550,CG8472	rdgC	ninaE,Cam
CG6577	CG5360	can	CG5360
CG6597		CG6597
CG6603		Hsc70Cb
CG6605	CG17778,CG3506,CG7238	BicD	CG17778,vas,sip1
CG6634		mid
CG6649		Ugt35b
CG6665		CG6665
CG6697		CG6697
CG6713		Nos
CG6716	CG1848,CG10798,CG3388	prd	LIMK1,dm,gsb
CG6747		Ir
CG6765		CG6765
CG6767		CG6767
CG6798		nAcRbeta-96A
CG6800	CG7948,CG5731,CG13900,CG15676,CG17508,CG5708	CG6800	spn-A,CG5731,CG13900,CG15676,CG17508,CG5708
CG6818	CG9375	MESR6	Ras85D
CG6827		Nrx-IV
CG6888		CG6888
CG6889	CG5942,CG3978,CG18412	tara	brm,pnr,ph-p
CG6975	CG10798,CG9375,CG18402,CG4006,CG10539,CG6147,CG5671,CG5072	gig	dm,Ras85D,InR,Akt1,S6k,Tsc1,Pten,Cdk4
CG6976		Myo28B1
CG6982		CG6982
CG6983		CG6983
CG7004		fwd
CG7005		Esp
CG7020		DIP2
CG7023		CG7023
CG7044		CG7044
CG7050		Nrx-1
CG7056	CG4220,CG10571,CG1151	CG7056	elB,ara,Osi6
CG7057	CG4813,CG5820	AP-50	CG4813,Gp150
CG7060		CG42330
CG7061		rab3-GAP
CG7083		CG7083
CG7103	CG13074,CG10079	Pvf1	CG13074,Egfr
CG7128	CG9375	Taf8	Ras85D
CG7140		CG7140
CG7145		CG7145
CG7152		Syn1
CG7154		CG7154
CG7158		CG7158
CG7161		Oseg1
CG7175		CG7175
CG7179		CG7179
CG7183		CG7183
CG7186	CG8181,CG5731,CG15218,CG13510,CG31679,CG12723,CG16892,CG18273,CG9930,CG15112,CG5825,CG32381,CG4184,CG13900,CG10395,CG15676,CG1765,CG2948,CG17508,CG5708,CG7281,CG32045,CG5072,CG7948	SAK	CG34350,CG5731,CycK,CG13510,CG31679,CG12723,CG16892,CG18273,E5,ena,His3.3A,unc-13-4A,MED15,CG13900,CG10395,CG15676,EcR,rev7,CG17508,CG5708,CycC,fry,Cdk4,spn-A
CG7187	CG11194,CG3924	Ssdp	Hey,Chi
CG7197		CG7197
CG7212	CG4303	cdm	Bap60
CG7217		Prx5
CG7221	CG10067	Wwox	Act57B
CG7225		wbl
CG7231	CG5174,CG1883,CG3052,CG2216	CG7231	CG5174,RpS7,HLH4C,Fer1HCH
CG7301		Rim
CG7307		CG34401
CG7309		CG7309
CG7319		mtTFB1/CG42630
CG7336		Eig71Eg
CG7354	CG13458,CG1871,CG1676	mRpS26	CG13458,e(r),cactin
CG7379	CG5360,CG3552,CG8609,CG8857	CG7379	CG5360,CG3552,MED4,RpS11
CG7390		smp-30
CG7398		Trn
CG7399	CG14870,CG15737,CG3953,CG6477,CG3668,CG4634,CG2216,CG1825,CG1252,CG8189,CG8881	Hn	CG14870,wisp,Invadolysin,RhoGAP54D,fd59A,Nurf-38,Fer1HCH,Map60,Ccp84Ab,ATPsyn-b,skpB
CG7405	CG5363,CG8128,CG5072,CG5731,CG18273,CG13900,CG1765,CG15676,CG2948,CG17508,CG5708,CG7281,CG32045,CG7948,CG5473	CycH	cdc2,CG8128,Cdk4,CG5731,CG18273,CG13900,EcR,CG15676,rev7,CG17508,CG5708,CycC,fry,spn-A,SP2637
CG7424	CG10395,CG15150,CG14718	RpL36A	CG10395,elfless,CG14718/Dsim\GD18777
CG7428		halo
CG7437	CG3187	mub	Sirt4
CG7441		CG7441/Dsim\GD14730
CG7452		Syx17
CG7457		CG7457
CG7466		CG7466
CG7486	CG12297	Dredd	BG4
CG7497		CG7497
CG7518	CG10308,CG1391,CG13458,CG12985,CG4027,CG4918,CG4303,CG4617,CG9638,CG7757	CG7518	CycJ,sol,CG13458,CG12985,Act5C,RpLP2,Bap60,CG4617,Ada2b,CG7757
CG7536		CG7536
CG7550		CG7550
CG7563		CalpA
CG7564		CG7564
CG7565		CG7565
CG7581	CG14030	Bub3	Bub1
CG7595	CG17697	ck	fz
CG7614	CG15112,CG11100,CG12723,CG4184,CG1765	Mat1	ena,Mes2/Dyak\Mes2,CG12723,MED15,EcR
CG7625		VhaM9.7-2
CG7642		ry
CG7656		CG7656
CG7659		tap
CG7664		crp
CG7694		CG7694
CG7708		CG7708
CG7741		CG7741
CG7745	CG31999,CG9975	CG7745	CG31999,CG9975
CG7747		CG7747
CG7749		fat2
CG7776	CG6502,CG2759,CG8887,CG8651	E(Pc)	E(z),w,ash1,trx
CG7788		Ice
CG7807	CG3936	AP-2	N
CG7837		CG7837
CG7838	CG12052,CG3510,CG12306	BubR1	lola,CycB,polo
CG7860	CG6779,CG8495	CG7860	RpS3,RpS29
CG7869		SuUR
CG7883		eIF2B-alpha
CG7887		Takr99D
CG7893		vav
CG7927		CG7927
CG7943		CG7943
CG7945	CG4264,CG10578,CG15564,CG11427,CG4818,CG18743,CG31366,CG9784,CG9975	CG7945	Hsc70-4,DnaJ-1,CG15564,rb,Cpr72Ea,Hsp70Ab,Hsp70Aa,CG9784,CG9975
CG7955	CG1630	ABCB7	IP3K2
CG7964		Menl-1
CG7966	CG5327	CG7966	CG5327
CG8009		CG8009
CG8039		mRpL19
CG8043		CG8043
CG8049	CG9375,CG7524,CG7761	Btk29A	Ras85D,Src64B,pcs
CG8058		Hydr1
CG8109		gfA
CG8110	CG5433	syd	Klc
CG8111		CG8111
CG8121	CG1250,CG11607	CG8121	sec23,H2.0
CG8153		mus210
CG8156		Arf51F
CG8166		unc-5
CG8184	CG2830	CG8184	Hsp60B
CG8202		CG8202
CG8203	CG15124,CG2371,CG8181,CG7948,CG5731,CG10308,CG31679,CG15112,CG17309,CG13900,CG1765,CG7281,CG9930,CG2189,CG13510,CG5708,CG5825,CG2948,CG17508,CG6191	Cdk5	CG15124,CG2371,CG34350,spn-A,CG5731,CycJ,CG31679,ena,Csk,CG13900,EcR,CycC,E5,Dfd,CG13510,CG5708,His3.3A,rev7,CG17508,CG6191
CG8207	CG15218	CG8207	CycK
CG8208	CG7471	MBD-like	Rpd3
CG8209		CG8209
CG8233		Rcd1
CG8240		RhoGAPp190
CG8245	CG3052	CG8245	HLH4C
CG8251	CG7524	Pgi	Src64B
CG8253		tun
CG8269	CG7765,CG5433,CG9506	Dmn	Khc,Klc,slam
CG8287		Rab8
CG8314		CG8314
CG8325		l(2)k14710
CG8330		tomboy40
CG8338		mRpS16
CG8360	CG6246	CG8360	nub
CG8362	CG12001	nmdyn-D7	CG12001
CG8372		CG8372
CG8383	CG1676,CG15676,CG10653,CG13083,CG3953,CG1883,CG1252,CG9636	Pnn	cactin,CG15676,hk,CG13083,Invadolysin,RpS7,Ccp84Ab,CG9636
CG8384	CG11121,CG16738,CG11607,CG5274,CG5884,CG7583,CG10079,CG11579,CG3936,CG3497,CG12559,CG3619	gro	so,slp1,H2.0,CG5274,par-6,CtBP,Egfr,arm,N,Su(H),rl,Dl
CG8386		CG8386
CG8397		CG8397
CG8399		CG8399
CG8401		CG8401
CG8453		Cyp6g1
CG8464		HtrA2
CG8485		CG8485
CG8487	CG10305	garz	RpS26
CG8492		CG8492
CG8494	CG1132	CG8494	fd64A
CG8522		HLH106
CG8529	CG6477	Dyb	RhoGAP54D
CG8560		CG8560
CG8567		Deaf1
CG8581	CG7809	fra	Grasp65
CG8605		CG8605
CG8611		CG8611
CG8612		mRpL50
CG8616	CG3151	BHD	Rbp9
CG8630	CG8385	CG8630	Arf79F
CG8631	CG9506	msl-3	slam
CG8656		l(1)G0148
CG8657		Dgkepsilon
CG8714		sut1
CG8764	CG4863,CG2759	ox	RpL3,w
CG8778		CG8778
CG8783	CG3365	CG8783	drongo
CG8791		CG8791
CG8800		CG8800
CG8805	CG4167	wun2	Hsp67Ba
CG8811		muskelin
CG8823	CG5072,CG9273,CG14744	Lip3	Cdk4,RPA2,CG14744
CG8838		CG8838
CG8846	CG4035,CG4006	Thor	eIF-4E,Akt1
CG8858		CG8858
CG8885		CG8885
CG8892		CG8892
CG8927	CG11194,CG17894,CG6945	CG8927	Hey,cnc,CG6945
CG8933	CG17117,CG4057,CG8857,CG4303,CG7111,CG4568,CG9015,CG2189	exd	hth,tamo,RpS11,Bap60,Rack1,fzo,en,Dfd
CG8946		Sply
CG8985		DmsR-1
CG8989	CG15150	His3.3B	elfless
CG8996		wal
CG9000		ste24a
CG9005		CG9005
CG9012	CG10318,CG1474,CG12085,CG11121,CG4303,CG31999	Chc	NC2alpha,Es2,pUf68,so,Bap60,CG31999
CG9054		Ddx1
CG9086	CG9163	CG9086	mmd/Dsim\mmd
CG9096	CG5072,CG5363,CG4114,CG6147,CG31679,CG15112,CG4184,CG13900,CG32169,CG1765,CG7281,CG9930	CycD	Cdk4,cdc2,ex,Tsc1,CG31679,ena,MED15,CG13900,Rbp6,EcR,CycC,E5
CG9113	CG1474,CG11656,CG8614,CG3151	AP-1gamma	Es2,CG11656,Neos,Rbp9
CG9128		Sac1
CG9176		cngl
CG9187		Psf1
CG9203		CG9203
CG9218	CG13906,CG17050,CG17757	sm	nerfin-1,CG17050,CG34401
CG9224	CG6667,CG12399,CG1004	sog	dl,Mad,rho
CG9227	CG14870	tectonic	CG14870
CG9232	CG1472,CG31550	CG9232	sec24,CG31550
CG9236		CG9236
CG9248	CG32045,CG7948,CG15218,CG31679,CG10571,CG32169,CG1765,CG5473	CG9248	fry,spn-A,CycK,CG31679,ara,Rbp6,EcR,SP2637
CG9250		Mpp6
CG9261		nrv2
CG9298		Trs23
CG9325	CG8219	hts	CG8219
CG9331	CG10395,CG6333,CG8669,CG9277,CG4264,CG4303,CG4617,CG8189,CG1883,CG3052,CG18743,CG31366	CG9331	CG10395,CG6333,crc,betaTub56D,Hsc70-4,Bap60,CG4617,ATPsyn-b,RpS7,HLH4C,Hsp70Ab,Hsp70Aa
CG9342	CG4167	Mtp	Hsp67Ba
CG9351		flfl
CG9353		mRpL54
CG9362		CG9362
CG9379	CG12306,CG9749	by	polo,Abi
CG9386		CG9386
CG9388		AP-47
CG9400		CG9400
CG9422	CG5094	CG9422	Sgt
CG9423	CG14712,CG1474,CG6315,CG17894,CG31291,CG4799	Kap-alpha3	CG14712,Es2,fl(2)d,cnc,CG31291,Pen
CG9446	CG31291	coro	CG31291
CG9471		CG9471
CG9485		CG9485
CG9495	CG6502,CG12058,CG18412,CG2759,CG8887	Scm	E(z),CG42569/mxc,ph-p,w,ash1
CG9496		Tsp29Fb
CG9510		CG9510
CG9519	CG7347	CG9519	mus304
CG9528		retm
CG9537		DLP
CG9552		rost
CG9577	CG14815,CG10961	CG9577	CG14815,Traf6
CG9586	CG4303	CG9586	Bap60
CG9588	CG1825,CG4568,CG5289,CG9027,CG3018	CG9588	Map60,fzo,Pros26.4,CG9027,lwr
CG9596		CG9596
CG9602		CG9602
CG9609	CG5433,CG15150	CG9609	Klc,elfless
CG9641		CG9641
CG9670		fal
CG9695	CG15112	Dab	ena
CG9696	CG4634,CG31211,CG31999,CG6502,CG5942,CG18412,CG8887,CG12058,CG8651	dom	Nurf-38,CG31211,CG31999,E(z),brm,ph-p,ash1,CG42569/mxc,trx
CG9705	CG8472	CG9705	Cam
CG9730		mRpL21
CG9738	CG9415	Mkk4	Xbp1
CG9783		CG34357
CG9786	CG10118,CG3340,CG12058,CG17743	hb	ple,Kr,CG42569/mxc,pho
CG9802		Cap
CG9819		CanA-14F
CG9828		DnaJ-H
CG9854	CG10868,CG3936,CG6127	hrg	orb,N,Ser
CG9883	CG7238	CG9883	sip1
CG9900	CG15529,CG15124,CG13651	mit(1)15	CG15529,CG15124,danr
CG9904		CG9904
CG9925		CG9925
CG9948	CG5643	CG9948	wdb
CG9951	CG14818,CG17778,CG5026,CG6819,CG6856,CG9749,CG10318,CG11680,CG4832,CG6251	CG9951/Dpse\GA22148	CG14818,CG17778,CG5026,mbo,CG6856,Abi,NC2alpha,mle,cnn,Nup62
CG9983	CG8385,CG11092	Hrb98DE	Arf79F,CG11092
CG9987		CG9987
CG9994		Rab9
CG9995		htt

## Sheet: GOBP.DROME
Supplementary table S6-1: Gene ontology enrichment analysis for primary Drosophila hits (Biological Process).
GO.ID	Term	Annotated	Significant	Expected	P-value (Hypergeometric)	FDR	Significant (Genes)	Annotated (Genes)	Level
GO:0035151	regulation of tube size, open tracheal system	10	8	1.48	7.7e-06	0.005852	cora, Lac, Nrg, kkv, Fas2, chico, Nrx-IV, nrv2	sinu, cora, Lac, Nrg, kkv, Fas2, Atpalpha, chico, Nrx-IV, nrv2	4
GO:0035150	regulation of tube size	11	8	1.63	2.5e-05	0.0095	cora, Lac, Nrg, kkv, Fas2, chico, Nrx-IV, nrv2	sinu, cora, Lac, Nrg, kkv, Fas2, Atpalpha, chico, Nrx-IV, Rho1, nrv2	3
GO:0035152	regulation of tube architecture, open tracheal system	23	10	3.42	0.00089	0.2255	cora, Lac, Mkp3, Nrg, ik2, kkv, Fas2, chico, Nrx-IV, nrv2	rho, Egfr, sinu, cora, peb, Lac, Mkp3, DAAM, mys, Nrg, klar, mew, ik2, kkv, Fas2, bnl, Atpalpha, chico, Nrx-IV, rhea, Rho1, nrv2, if	3
GO:0035159	regulation of tube length, open tracheal system	5	4	0.74	0.00213	0.3526	kkv, Fas2, chico, nrv2	kkv, Fas2, Atpalpha, chico, nrv2	3
GO:0048488	synaptic vesicle endocytosis	31	11	4.6	0.00352	0.3526	aux/Dyak\auxillin, Bap, endoA, Eps-15, lqfR, Synd, AP-50, Arf51F, Chc, AP-1gamma, AP-47	Dap160, Arf102F, aux/Dyak\auxillin, rb, Bap, endoA, Eps-15, lap, or, cm, lqfR, Syt1, Synd, Rab5, alpha-Adaptin, AP-1sigma, Arf72A, AP-2sigma, Csp, synj, Clc, AP-50, Arf84F, Arf51F, Arf79F, spin, lqf, Amph, Chc, AP-1gamma, AP-47	5
GO:0030705	cytoskeleton-dependent intracellular transport	64	18	9.5	0.00428	0.3526	Klp64D, neb, robl, dyn-p25, CG12042, CG13930, CG16837, Corin, Klp59C, Cdlc2, Dhc36C, Klp98A, halo, ck, syd, Dmn, Dyb, htt	cpa, Klp64D, hk, neb, robl, dyn-p25, CG10859, Kap3, CG12042, Klp59D, sub, Dlc90F, milt, CG13930, Klp10A, Dhc62B, CG16837, klar, CG17150, Kif3C, gammaTub37C, sw, alphaTub84B, Dlic, Corin, gammaTub23C, Klp59C, CG3339, betaTub60D, Dhc93AB, vg, Unc-76, Klp31E, Miro, Klc, Cdlc2, Dhc36C, Klp98A, CG6053, cmet, CG6971, ctp, halo, Dhc64C, ck, Khc, CG7794, ncd, syd, Khc-73, Dmn, alphaTub67C, CG8407, Lis-1,…	4
GO:0003001	generation of a signal involved in cell-cell signaling	80	21	11.88	0.00519	0.3526	CG10188, Syt12, usnp, Hr96, Bap, endoA, Eps-15, n-syb, sec8, lqfR, stai, Synd, Nrx-IV, AP-50, rab3-GAP, Syx17, Arf51F, Cdk5, Chc, AP-1gamma, AP-47	Syt4, CG10188, Syt12, Dap160, Arf102F, usnp, CanB2, Hr96, stj, Bap, endoA, CanA1, CG14691, CDase/Dyak\CDase, nej, Rop, Eps-15, n-syb, EcR, Ace, sec8, Syt7, lap, Hrs, unc-13, Sytbeta, or, cm, CG31103, CG31106, lqfR, Syt1, stai, CG3168, unc-13-4A, Synd, Kdm4B, sec3, Syn, gammaSnap, Syx8, CanB, Syx5, alpha-Adaptin, Hsc70-4, Gdi, Vap-33-1, sec6, Frq1, AP-1sigma, Arf72A, AP-2sigma, exo84, Fmr1, Csp, s…	2
GO:0007424	open tracheal system development	80	21	11.88	0.00519	0.3526	caps, cora, Lac, robo, Mkp3, dome, hdc, Nrg, ik2, kkv, ems, Fas2, hh, wg, chico, Nrx-IV, fat2, Btk29A, wal, nrv2, hb	vvl, rho, sgl, Egfr, sinu, barr, trn, caps, arm, Spp, cora, peb, Lac, Mad, Vhl, robo, stg, tkv, Mkp3, dome, DAAM, hdc, mys, hop, Nrg, unpg, klar, dia, mew, awd, ik2, kkv, ems, pyd, btl, Gef64C, Mrtf, Dl, Fas2, esg, N, csw, Akt1, mbf1, elB, bnl, hh, wg, aft, Cdk4, wkd, Atpalpha, Pten, chico, thr, foi, mbo, Nrx-IV, rhea, trh, Lam, Hr78, Hsp60C, fat2, sr, put, CdsA, Btk29A, scb, sfl/CG32396, sli, Rh…	4
GO:0009889	regulation of biosynthetic process	37	12	5.49	0.00542	0.3526	armi, Def, eIF2B-epsilon, BicC, imd, nos, aub, Dredd, HLH106, Thor, Ddx1, CG9596	Hrb27C/Dsim\Hrb27C, eIF4G, orb, armi, PGRP-SA, BG4, Paip2, Anp, Def, Myd88, exba/Dyak\GE24159, aret, vas, eIF2B-epsilon, NAT1, ird5, Hel89B, BicC, msi, pAbp, scrib, Toll-9, imd, nos, stau, aub, Fmr1, Irp-1B, Unr, Tehao, Dredd, Vha44, HLH106, Thor, Ddx1, eIF5, CG9596	3
GO:0031326	regulation of cellular biosynthetic process	37	12	5.49	0.00542	0.3526	armi, Def, eIF2B-epsilon, BicC, imd, nos, aub, Dredd, HLH106, Thor, Ddx1, CG9596	Hrb27C/Dsim\Hrb27C, eIF4G, orb, armi, PGRP-SA, BG4, Paip2, Anp, Def, Myd88, exba/Dyak\GE24159, aret, vas, eIF2B-epsilon, NAT1, ird5, Hel89B, BicC, msi, pAbp, scrib, Toll-9, imd, nos, stau, aub, Fmr1, Irp-1B, Unr, Tehao, Dredd, Vha44, HLH106, Thor, Ddx1, eIF5, CG9596	4
GO:0007010	cytoskeleton organization and biogenesis	315	63	46.77	0.00606	0.3526	Fak56D, Klp64D, neb, robl, dyn-p25, Arc-p34, Hip1, armi, cora, CG12042, Ptpmeg, BBS4, CG13930, Mer, Scgdelta, sas-6, zip, ric8a, CG16837, Cep135, Lk6, alpha-Cat, Psn, sec8, Corin, ik2, CG31551, stai, Zyx102EF, bt, Fhos, Klp59C, Atg8a, Grip84, CG4290, Actn, wg, Atx2, Ced-12, Cdlc2, Dhc36C, Klp98A, Bap55, BicD, Nrx-IV, fwd, SAK, halo, CG7497, CalpA, ck, vav, Btk29A, syd, Dmn, gro, Dyb, fra, muskeli…	Fak56D, for, Sas-4, Act57B, CG10083, mspo, Mfap1, katanin-60, Pak, Ilk, S6k, cpa, Tektin-C, Gbeta13F, Klp64D, hk, Moe, neb, flr, robl, dyn-p25, CG10859, Arc-p34, Hip1, l(1)dd4, Gel, ATPsyn-beta, feo, CanB2, CG11242, mael, insc, armi, arm, Ras64B, Kap3, kat-60L1, cora, kst, CG12042, p130CAS, Klp59D, Arp11, Ptpmeg, sub, polo, Atg8b, Dlc90F, Hsp83, santa-maria, ALiX/Dpse\GA11876, Vhl, BBS4, Vrp1, mi…	4
GO:0016192	vesicle-mediated transport	299	60	44.4	0.00681	0.3526	CG10590, Hip1, aux/Dyak\auxillin, usnp, Pi3K68D, CG11857, CG12042, Pld, tth, car, Bap, Mer, endoA, Vps25, gammaCop, CG1599, Eps-15, n-syb, Dscam, Hr38, sec8, CG31064, lqfR, CG32113, Synd, Rab14, RhoGAP92B, Rab4, Atx2, Zn72D, Ced-12, Cdlc2, CG5599, CG5745, CG5790, ldlCp, Nrx-IV, gig, Myo28B1, AP-50, rab3-GAP, CG7197, wbl, Trn, Hn, Syx17, CalpA, ck, Arf51F, Cdk5, Rab8, garz, HLH106, Chc, AP-1gamma,…	Syt4, CG10068, CG10194, Nup98, retinophilin, mbc, Cct1, S6k, cpa, Sse, CG10590, hk, tral, brat, flr, Tsp3A, CG10778, CG10882, Hip1, g, Dap160, Arf102F, Gel, aux/Dyak\auxillin, DMAP1, usnp, CanB2, rb, Pi3K68D, Rlip, CG11652, Ras64B, CG11857, Cnx99A, CG12042, CG12077, Pld, Rab39, tth, car, stj, polo, Dlc90F, sec23, Bap, CHES-1-like, ncm, HPS, Cas, yl, CG1418/Dpse\GA12807, Mer, endoA, CanA1, CDase/D…	3
GO:0007018	microtubule-based movement	62	17	9.21	0.00717	0.3526	Klp64D, neb, robl, dyn-p25, CG12042, CG13930, CG16837, Corin, Klp59C, Cdlc2, Dhc36C, Klp98A, halo, syd, Dmn, Dyb, htt	cpa, Klp64D, neb, robl, dyn-p25, CG10859, Kap3, CG12042, Klp59D, sub, Dlc90F, milt, CG13930, Klp10A, Dhc62B, CG16837, klar, CG17150, Kif3C, gammaTub37C, sw, alphaTub84B, Dlic, Corin, gammaTub23C, Klp59C, CG3339, betaTub60D, Dhc93AB, vg, Unc-76, Klp31E, Miro, Klc, Cdlc2, Dhc36C, Klp98A, CG6053, cmet, CG6971, ctp, halo, Dhc64C, Khc, CG7794, ncd, syd, Khc-73, Dmn, alphaTub67C, CG8407, Lis-1, Dyb, un…	5
GO:0046907	intracellular transport	407	78	60.43	0.0074	0.3526	Karybeta3, CG10590, Syt12, Klp64D, neb, robl, dyn-p25, Hip1, aux/Dyak\auxillin, usnp, Pi3K68D, Nup358, CG11857, cora, CG12042, Pld, car, Bap, CG12782, CG13930, Mer, Vps25, gammaCop, CG1599, CG1628, CG16837, Eps-15, Cep135, n-syb, CG1907, sec8, Corin, thoc5, CG31064, lqfR, Klp59C, tim, sdt, Synd, CG3493, Rab14, hh, RhoGAP92B, CG4764, Rab4, Cdlc2, Dhc36C, Klp98A, ldlCp, fab1, gig, Myo28B1, AP-50, C…	Syt4, Sec61beta, Ntf-2r/Dsec\Ntf-2r/Dsim\Ntf-2r, Nup98, CG10225, katanin-60, CG10320, mbc, hkl, Bj1, CG10535, cpa, Karybeta3, CG10590, Syt12, Klp64D, hk, tral, neb, robl, dyn-p25, CG10859, CG10882, La, CG10950, Hip1, g, Dap160, Arf102F, GM130, aux/Dyak\auxillin, CG11092, usnp, CG11248, rb, olf186-F, CG11490, Tim17b1, Tim13, Pi3K68D, Ras64B, Kap3, RanBPM, CG11779, CG11814, Nup358, CG11857, kat-60L…	3
GO:0001505	regulation of neurotransmitter levels	78	20	11.58	0.00832	0.3526	Syt12, usnp, Cha/VAChT, Bap, endoA, Eps-15, n-syb, sec8, lqfR, Synd, Nrx-IV, AP-50, rab3-GAP, Syx17, CG7708, Arf51F, Cdk5, Chc, AP-1gamma, AP-47	Syt4, ple, Syt12, Ddc, Dap160, Arf102F, usnp, CanB2, stj, Cha/VAChT, Bap, endoA, CanA1, CG14691, CDase/Dyak\CDase, nej, Rop, Eps-15, n-syb, Ace, sec8, Syt7, lap, Hrs, unc-13, Sytbeta, or, cm, CG31103, CG31106, lqfR, Syt1, CG3168, unc-13-4A, Synd, sec3, Syn, gammaSnap, Syx8, CanB, Syx5, alpha-Adaptin, Hsc70-4, Gdi, Vap-33-1, sec6, Frq1, AP-1sigma, Arf72A, AP-2sigma, exo84, Fmr1, Csp, synj, Caki, N…	3
GO:0006446	regulation of translational initiation	10	5	1.48	0.00937	0.3526	eIF2B-epsilon, aub, Thor, Ddx1, CG9596	eIF4G, exba/Dyak\GE24159, eIF2B-epsilon, NAT1, aub, Irp-1B, Thor, Ddx1, eIF5, CG9596	4
GO:0008544	epidermis development	26	9	3.86	0.00971	0.3526	cora, tio, fy, tsh, zip, Hr38, hh, wg, ck	Snr1, lin, cora, dgo, tio, fy, tsh, vri, zip, frtz, fz, ds, LIMK1, Hr38, Acf1, fry, ft, sqh, hh, wg, ovo, ck, puc, Rho1, trc, rok	4
GO:0048489	synaptic vesicle transport	59	16	8.76	0.01002	0.3526	aux/Dyak\auxillin, Bap, endoA, Eps-15, n-syb, sec8, lqfR, Synd, Nrx-IV, AP-50, Syx17, Arf51F, Cdk5, Chc, AP-1gamma, AP-47	Syt4, Dap160, Arf102F, aux/Dyak\auxillin, rb, stj, Bap, endoA, CDase/Dyak\CDase, nej, Rop, Eps-15, n-syb, sec8, Syt7, lap, Hrs, unc-13, or, cm, lqfR, Syt1, unc-13-4A, Synd, Rab5, sec3, Syn, gammaSnap, Syx8, Syx5, alpha-Adaptin, Hsc70-4, Vap-33-1, sec6, AP-1sigma, Arf72A, AP-2sigma, exo84, Csp, synj, Caki, Nrx-IV, Clc, sec15, AP-50, exo70, Arf84F, Syx17, Syx6, Arf51F, Cdk5, Arf79F, spin, lqf, Amph…	4
GO:0051641	cellular localization	455	85	67.56	0.01043	0.3526	Karybeta3, CG10590, Syt12, Klp64D, neb, robl, dyn-p25, Hip1, aux/Dyak\auxillin, usnp, Pi3K68D, Nup358, CG11857, cora, CG12042, Pld, car, Bap, CG12782, CG13713, CG13930, Mer, endoA, Vps25, gammaCop, ric8a, CG1599, CG1628, CG16837, Eps-15, Cep135, n-syb, CG1907, sec8, Corin, thoc5, CG31064, lqfR, Klp59C, tim, sdt, Synd, CG3493, Rab14, hh, RhoGAP92B, CG4764, Rab4, Cdlc2, Dhc36C, Klp98A, ldlCp, fab1,…	Syt4, Sec61beta, Ance-5, Ntf-2r/Dsec\Ntf-2r/Dsim\Ntf-2r, Nup98, CG10225, katanin-60, CG10320, mbc, hkl, Bj1, CG10535, cpa, Karybeta3, CG10590, Syt12, Klp64D, hk, tral, neb, robl, dyn-p25, CG10859, CG10882, La, CG10950, Hip1, g, Dap160, Arf102F, GM130, aux/Dyak\auxillin, CG11092, usnp, CanB2, CG11248, mael, insc, rb, olf186-F, CG11490, Tim17b1, Tim13, Pi3K68D, Ras64B, Kap3, RanBPM, CG11779, CG1181…	2
GO:0051649	establishment of cellular localization	449	84	66.67	0.01048	0.3526	Karybeta3, CG10590, Syt12, Klp64D, neb, robl, dyn-p25, Hip1, aux/Dyak\auxillin, usnp, Pi3K68D, Nup358, CG11857, cora, CG12042, Pld, car, Bap, CG12782, CG13930, Mer, endoA, Vps25, gammaCop, ric8a, CG1599, CG1628, CG16837, Eps-15, Cep135, n-syb, CG1907, sec8, Corin, thoc5, CG31064, lqfR, Klp59C, tim, sdt, Synd, CG3493, Rab14, hh, RhoGAP92B, CG4764, Rab4, Cdlc2, Dhc36C, Klp98A, ldlCp, fab1, BicD, Nr…	Syt4, Sec61beta, Ance-5, Ntf-2r/Dsec\Ntf-2r/Dsim\Ntf-2r, Nup98, CG10225, katanin-60, CG10320, mbc, hkl, Bj1, CG10535, cpa, Karybeta3, CG10590, Syt12, Klp64D, hk, tral, neb, robl, dyn-p25, CG10859, CG10882, La, CG10950, Hip1, g, Dap160, Arf102F, GM130, aux/Dyak\auxillin, CG11092, usnp, CanB2, CG11248, mael, insc, rb, olf186-F, CG11490, Tim17b1, Tim13, Pi3K68D, Ras64B, Kap3, RanBPM, CG11779, CG1181…	2
GO:0035287	head segmentation	14	6	2.08	0.01085	0.3526	tio, tsh, ems, hh, wg, hb	Scr, tio, btd, tsh, slp1, hth, Dfd, eve, ems, hh, wg, croc, en, hb	3
GO:0035158	regulation of tube diameter, open tracheal system	4	3	0.59	0.0116	0.3526	kkv, Fas2, nrv2	kkv, Fas2, Atpalpha, nrv2	4
GO:0035296	regulation of tube diameter	4	3	0.59	0.0116	0.3526	kkv, Fas2, nrv2	kkv, Fas2, Atpalpha, nrv2	3
GO:0042439	ethanolamine and derivative metabolic process	4	3	0.59	0.0116	0.3526	Cha/VAChT, Pect/Dyak\Pect, CG7708	Cha/VAChT, Ace, Pect/Dyak\Pect, CG7708	5
GO:0035290	trunk segmentation	7	4	1.04	0.0116	0.3526	tsh, hh, wg, hb	tsh, eve, Kr, hh, wg, en, hb	5
GO:0006417	regulation of translation	23	8	3.42	0.01409	0.4119	armi, eIF2B-epsilon, BicC, nos, aub, Thor, Ddx1, CG9596	Hrb27C/Dsim\Hrb27C, eIF4G, orb, armi, Paip2, exba/Dyak\GE24159, aret, vas, eIF2B-epsilon, NAT1, BicC, msi, pAbp, nos, stau, aub, Fmr1, Irp-1B, Unr, Thor, Ddx1, eIF5, CG9596	3
GO:0007016	cytoskeletal anchoring	11	5	1.63	0.0151	0.425	Fak56D, Scgdelta, alpha-Cat, Actn, by	Fak56D, Ilk, arm, p130CAS, Scgdelta, alpha-Cat, Vinc, Actn, tankyrase, rhea, by	5
GO:0035295	tube development	63	16	9.35	0.01891	0.5133	caps, cora, Lac, robo, Mkp3, hdc, zip, Nrg, kkv, betaggt-I, Fas2, chico, mid, Nrx-IV, wal, nrv2	fkh, sgl, Egfr, sinu, barr, trn, caps, arm, cora, Lac, robo, Mkp3, hdc, mys, zip, Nrg, unpg, klar, cad, EcR, mew, fas, Hand, kkv, pyd, btl, Kr, betaggt-I, Fas2, esg, csw, sna, pnr, bnl, aft, wkd, Atpalpha, chico, thr, crb, H15, mid, foi, mbo, Nrx-IV, trh, Lam, sar1, byn, tin, put, CdsA, pbl, Ggamma1, sfl/CG32396, sli, Rho1, Rac2, qm, wal, nrv2, Ras85D, if	3
GO:0007269	neurotransmitter secretion	74	18	10.99	0.02049	0.537	Syt12, usnp, Bap, endoA, Eps-15, n-syb, sec8, lqfR, Synd, Nrx-IV, AP-50, rab3-GAP, Syx17, Arf51F, Cdk5, Chc, AP-1gamma, AP-47	Syt4, Syt12, Dap160, Arf102F, usnp, CanB2, stj, Bap, endoA, CanA1, CG14691, CDase/Dyak\CDase, nej, Rop, Eps-15, n-syb, Ace, sec8, Syt7, lap, Hrs, unc-13, Sytbeta, or, cm, CG31103, CG31106, lqfR, Syt1, CG3168, unc-13-4A, Synd, sec3, Syn, gammaSnap, Syx8, CanB, Syx5, alpha-Adaptin, Hsc70-4, Gdi, Vap-33-1, sec6, Frq1, AP-1sigma, Arf72A, AP-2sigma, exo84, Fmr1, Csp, synj, Caki, Nrx-IV, Clc, sec15, AP…	3
GO:0006378	mRNA polyadenylation	16	6	2.38	0.02225	0.5455	Cpsf100, CG1972, nos, cbc, mub, hrg	Cpsf160, orb, CG13900, Cpsf100, CG1972, Pabp2, aret, vas, Clp, CG5222, nos, cbc, mub, CstF-64, Cpsf73, hrg	5
GO:0043631	RNA polyadenylation	16	6	2.38	0.02225	0.5455	Cpsf100, CG1972, nos, cbc, mub, hrg	Cpsf160, orb, CG13900, Cpsf100, CG1972, Pabp2, aret, vas, Clp, CG5222, nos, cbc, mub, CstF-64, Cpsf73, hrg	4
GO:0048732	gland development	91	21	13.51	0.02308	0.5482	cora, mri, CG12163/CG33293, Ptpmeg, robo, tsh, tll, Obp99d, zip, He, bigmax, usp, wg, fat2, CG7860, Btk29A, unc-5, fra, exd, sog, hb	fkh, rho, Egfr, Scr, Atg12, CG10992, so, Ef1gamma, cora, mri, CG12163/CG33293, gcm, Ptpmeg, Mad, santa-maria, zfh1, Akap200, robo, CecA1, tsh, tll, tkv, CG14995, cathD, Obp99d, zip, hop, CG16708, hth, EcR, mew, fas, Eip93F, bin, CecB, emp, ush, oho23B, lwr, PH4alphaSG1, He, btl, bigmax, gsb, CG3829, NAT1, N, pnr, eIF-4E, Pi3K92E, usp, cbt, Sema-2a, Pen, wg, CG5254, Dcp-1, Atg6, bun, eRF1, Pten, e…	4
GO:0065008	regulation of biological quality	252	49	37.42	0.02424	0.5545	Fak56D, Syt12, eag, Arc-p34, CG11077, usnp, cora, Cha/VAChT, Lac, Bap, Orct2, Mkp3, Mer, endoA, ric8a, Nrg, Eps-15, n-syb, ATP7, sec8, ik2, kkv, lqfR, Synd, Fas2, Oamb, wg, icln, chico, CG5790, CG6227, rdgC, Nrx-IV, gig, AP-50, rab3-GAP, Syx17, CG7497, CG7708, vav, Btk29A, Arf51F, Cdk5, Thor, Chc, CycD, AP-1gamma, nrv2, AP-47	Fak56D, rho, rtGEF, Syt4, Egfr, ple, Pak, S6k, cpa, Syt12, tup, Tsf2, sinu, Ddc, dm, Nha1, Sip1, eag, Arc-p34, Dap160, Arf102F, CG11077, usnp, CanB2, arm, CG11590, pdm3, cora, CG12007, Nhe1, peb, stj, Cha/VAChT, Paip2, Lac, CG12370, Mad, Hsp83, Bap, rl, Adar, Vrp1, Orct2, bchs, tkv, ran, Mkp3, Mer, endoA, poe, CanA1, capaR, DAAM, CG14691, CDase/Dyak\CDase, crol, ena, WASp, nej, mys, ric8a, Rop, O…	2
GO:0014045	establishment of blood-brain barrier	5	3	0.74	0.0258	0.5545	Nrg, Nrx-IV, nrv2	Nrg, moody, loco, Nrx-IV, nrv2	4
GO:0046668	regulation of retinal cell programmed cell death	5	3	0.74	0.0258	0.5545	Mer, wg, Ice	Egfr, Mer, wg, Ice, Ras85D	4
GO:0040008	regulation of growth	50	13	7.42	0.02714	0.5545	Orct2, Mer, Lk6, Fas2, bonsai, hh, chico, Nos, gig, wbl, fat2, Thor, CycD	S6k, dm, Paip2, Mad, Orct2, tkv, Mer, WASp, Csk, Lk6, InR, sax, alpha-Spec/dlt, Pi3K21B, mr, foxo, sav, ft, path, Fas2, N, yki, Akt1, eIF-4E, ex, Pi3K92E, bonsai, hh, Tctp, lack, dally, Cdk4, scrib, sbb, Pten, chico, beta-Spec, Tsc1, Fmr1, Nos, gig, wbl, scyl, fat2, Nf1, spin, Thor, CycD, Ras85D, TSG101	2
GO:0007242	intracellular signaling cascade	332	62	49.3	0.02735	0.5545	Fak56D, CG10188, CG10362, CG10376, Pkcdelta, Hip1, CG11165, CG11593, Pi3K68D, Pld, Ptpmeg, tll, CG13898, Mkp3, Tao-1, dome, Ack, Lk6, Hr38, Psn, alph, CG2256, G9a/Dsim\GD16494, CG30378, lqfR, stai, cenG1A, Synd, betaggt-I, csul, Oamb, Rab14, hh, Rab4, Atg7, imd, Klp98A, CG6114, fab1, rdgC, Nos, fwd, SAK, CG7197, smp-30, Dredd, vav, Btk29A, syd, Arf51F, Rab8, Dyb, Dgkepsilon, CycD, Sac1, CG9236, f…	Fak56D, for, rtGEF, CG10089, CG10188, retinophilin, CG10260, aPKC, Pak, CG10362, CG10376, mbc, Ilk, park, Pkcdelta, S6k, CG10747, lok, niki, Traf6, Atg1, Hip1, Madm, Arf102F, CG42251, CG11165, CanB2, GRHR, Asator, CG11534, arm, CG11593, Pi3K68D, Ras64B, CG11807, Cdc37, Pld, CG12147, Rab39, Ppm1, peb, Spt6, lic, RhoGEF3, Ptpmeg, polo, CG12384, Mad, rl, ALiX/Dpse\GA11876, egr, Cyt-c-d, tum, Akap200…	4
GO:0046903	secretion	150	31	22.27	0.03104	0.5545	CG10188, Syt12, usnp, Hr96, car, Bap, endoA, gammaCop, Eps-15, n-syb, sec8, lqfR, stai, Synd, RhoGAP92B, ldlCp, Nrx-IV, AP-50, rab3-GAP, wbl, Syx17, Arf51F, Cdk5, Rab8, garz, Chc, AP-1gamma, Sac1, Trs23, AP-47, Rab9	Syt4, Sec61beta, Ance-5, CG10188, Syt12, tral, CG10882, g, Dap160, Arf102F, usnp, CanB2, Ras64B, Hr96, Cnx99A, car, stj, sec23, Bap, endoA, CanA1, capaR, CG14691, CDase/Dyak\CDase, sec24, gammaCop, nej, Rop, Eps-15, Rab10, n-syb, Rab21, EcR, Ace, Rab40, CG1924, R, p24-1, disp, sec8, elm, TER94, Syt7, lap, Rala, Hrs, unc-13, Gga, Sytbeta, or, cm, CG3071, CG31103, CG31106, CG31158, lqfR, Syt1, stai…	2
GO:0006900	membrane budding	13	5	1.93	0.03261	0.5545	Bap, AP-50, Chc, AP-1gamma, AP-47	rb, Bap, lap, or, cm, alpha-Adaptin, AP-1sigma, AP-2sigma, Clc, AP-50, Chc, AP-1gamma, AP-47	4
GO:0006901	vesicle coating	13	5	1.93	0.03261	0.5545	Bap, AP-50, Chc, AP-1gamma, AP-47	rb, Bap, lap, or, cm, alpha-Adaptin, AP-1sigma, AP-2sigma, Clc, AP-50, Chc, AP-1gamma, AP-47	5
GO:0016183	synaptic vesicle coating	13	5	1.93	0.03261	0.5545	Bap, AP-50, Chc, AP-1gamma, AP-47	rb, Bap, lap, or, cm, alpha-Adaptin, AP-1sigma, AP-2sigma, Clc, AP-50, Chc, AP-1gamma, AP-47	6
GO:0016185	synaptic vesicle budding	13	5	1.93	0.03261	0.5545	Bap, AP-50, Chc, AP-1gamma, AP-47	rb, Bap, lap, or, cm, alpha-Adaptin, AP-1sigma, AP-2sigma, Clc, AP-50, Chc, AP-1gamma, AP-47	5
GO:0007362	terminal region determination	9	4	1.34	0.03264	0.5545	tll, tsg, sog, hb	tup, lin, peb, tll, tsg, ush, csw, sog, hb	10
GO:0035289	posterior head segmentation	9	4	1.34	0.03264	0.5545	ems, hh, wg, hb	Scr, btd, slp1, eve, ems, hh, wg, en, hb	4
GO:0035239	tube morphogenesis	52	13	7.72	0.03671	0.5545	caps, cora, Lac, Mkp3, hdc, zip, Nrg, kkv, Fas2, chico, Nrx-IV, wal, nrv2	fkh, sgl, Egfr, sinu, barr, trn, caps, arm, cora, Lac, Mkp3, hdc, mys, zip, Nrg, unpg, klar, cad, mew, fas, kkv, pyd, btl, Kr, Fas2, esg, csw, sna, bnl, aft, wkd, Atpalpha, chico, thr, crb, foi, mbo, Nrx-IV, trh, Lam, byn, put, CdsA, pbl, sfl/CG32396, sli, Rho1, Rac2, wal, nrv2, Ras85D, if	3
GO:0006897	endocytosis	188	37	27.92	0.03939	0.5545	CG10590, Hip1, aux/Dyak\auxillin, Pi3K68D, tth, Bap, Mer, endoA, gammaCop, Eps-15, Dscam, Hr38, CG31064, lqfR, Synd, Rab14, Rab4, Atx2, Zn72D, Ced-12, CG5599, CG5745, CG5790, gig, AP-50, Trn, Hn, CalpA, Arf51F, Rab8, garz, HLH106, Chc, AP-1gamma, flfl, AP-47, Rab9	CG10068, CG10194, Nup98, retinophilin, mbc, Cct1, S6k, cpa, Sse, CG10590, hk, brat, flr, Tsp3A, CG10778, Hip1, Dap160, Arf102F, Gel, aux/Dyak\auxillin, DMAP1, rb, Pi3K68D, Rlip, CG11652, Ras64B, CG12077, Rab39, tth, polo, Bap, CHES-1-like, ncm, HPS, Cas, yl, Mer, endoA, krz, gammaCop, Eps-15, Rab10, Rab21, CG17754, Dscam, Eip93F, Hr38, Rab40, faf, R, CkIalpha, drpr, CG2158, MTA1-like, lap, Rala, …	4
GO:0010324	membrane invagination	188	37	27.92	0.03939	0.5545	CG10590, Hip1, aux/Dyak\auxillin, Pi3K68D, tth, Bap, Mer, endoA, gammaCop, Eps-15, Dscam, Hr38, CG31064, lqfR, Synd, Rab14, Rab4, Atx2, Zn72D, Ced-12, CG5599, CG5745, CG5790, gig, AP-50, Trn, Hn, CalpA, Arf51F, Rab8, garz, HLH106, Chc, AP-1gamma, flfl, AP-47, Rab9	CG10068, CG10194, Nup98, retinophilin, mbc, Cct1, S6k, cpa, Sse, CG10590, hk, brat, flr, Tsp3A, CG10778, Hip1, Dap160, Arf102F, Gel, aux/Dyak\auxillin, DMAP1, rb, Pi3K68D, Rlip, CG11652, Ras64B, CG12077, Rab39, tth, polo, Bap, CHES-1-like, ncm, HPS, Cas, yl, Mer, endoA, krz, gammaCop, Eps-15, Rab10, Rab21, CG17754, Dscam, Eip93F, Hr38, Rab40, faf, R, CkIalpha, drpr, CG2158, MTA1-like, lap, Rala, …	4
GO:0001558	regulation of cell growth	18	6	2.67	0.03976	0.5545	Orct2, Mer, chico, gig, Thor, CycD	S6k, dm, Paip2, Orct2, Mer, InR, foxo, Akt1, eIF-4E, Pi3K92E, Cdk4, Pten, chico, Tsc1, gig, Thor, CycD, Ras85D	3
GO:0007017	microtubule-based process	148	30	21.98	0.04233	0.5545	Klp64D, neb, robl, dyn-p25, armi, CG12042, BBS4, CG13930, sas-6, ric8a, CG16837, Lk6, sec8, Corin, stai, Klp59C, Grip84, Cdlc2, Dhc36C, Klp98A, BicD, Nrx-IV, fwd, SAK, halo, syd, Dmn, Dyb, hts, htt	Sas-4, katanin-60, cpa, Tektin-C, Klp64D, hk, neb, robl, dyn-p25, CG10859, l(1)dd4, feo, mael, insc, armi, Kap3, kat-60L1, CG12042, Klp59D, sub, polo, Dlc90F, Hsp83, BBS4, milt, CG13930, stg, kat80, Klp10A, sas-6, ric8a, Dhc62B, dpa, CG16837, skpA, klar, CG17150, dlg1, CG17293, Lk6, Kif3C, gammaTub37C, dia, cnc, sw, Map60, alphaTub84B, Dlic, alpha-Spec/dlt, sec8, Corin, awd, TER94, Orc2, CG3085, …	5
GO:0016050	vesicle organization and biogenesis	14	5	2.08	0.04471	0.5545	Bap, AP-50, Chc, AP-1gamma, AP-47	rb, Bap, lap, Hrs, or, cm, alpha-Adaptin, AP-1sigma, AP-2sigma, Clc, AP-50, Chc, AP-1gamma, AP-47	4
GO:0007431	salivary gland development	75	17	11.14	0.04493	0.5545	cora, mri, CG12163/CG33293, Ptpmeg, robo, tsh, Obp99d, zip, bigmax, usp, fat2, CG7860, Btk29A, unc-5, fra, exd, hb	fkh, rho, Egfr, Scr, Atg12, CG10992, Ef1gamma, cora, mri, CG12163/CG33293, Ptpmeg, Mad, santa-maria, Akap200, robo, CecA1, tsh, tkv, CG14995, cathD, Obp99d, zip, CG16708, hth, EcR, mew, fas, Eip93F, bin, CecB, emp, PH4alphaSG1, btl, bigmax, gsb, CG3829, NAT1, eIF-4E, Pi3K92E, usp, cbt, Sema-2a, CG5254, Dcp-1, Atg6, bun, eRF1, Pten, Rab7, Ser, CG6194, crb, Cp1, trh, Hr78, Eig71Ed, Eig71Ej, shn, fa…	5
GO:0035272	exocrine system development	75	17	11.14	0.04493	0.5545	cora, mri, CG12163/CG33293, Ptpmeg, robo, tsh, Obp99d, zip, bigmax, usp, fat2, CG7860, Btk29A, unc-5, fra, exd, hb	fkh, rho, Egfr, Scr, Atg12, CG10992, Ef1gamma, cora, mri, CG12163/CG33293, Ptpmeg, Mad, santa-maria, Akap200, robo, CecA1, tsh, tkv, CG14995, cathD, Obp99d, zip, CG16708, hth, EcR, mew, fas, Eip93F, bin, CecB, emp, PH4alphaSG1, btl, bigmax, gsb, CG3829, NAT1, eIF-4E, Pi3K92E, usp, cbt, Sema-2a, CG5254, Dcp-1, Atg6, bun, eRF1, Pten, Rab7, Ser, CG6194, crb, Cp1, trh, Hr78, Eig71Ed, Eig71Ej, shn, fa…	4
GO:0016049	cell growth	28	8	4.16	0.04558	0.5545	eag, Orct2, Mer, wg, chico, gig, Thor, CycD	S6k, dm, eag, Paip2, Orct2, Mer, poe, InR, slpr, foxo, Akt1, eIF-4E, Pi3K92E, wg, mRpL12, Cdk4, pix, Pten, chico, Hem, Tsc1, gig, Nf1, Rac2, Thor, Fps85D, CycD, Ras85D	2
GO:0030031	cell projection biogenesis	28	8	4.16	0.04558	0.5545	Klp64D, Arc-p34, BBS4, hh, wg, Pvf1, Oseg1, SAK	Sas-4, Egfr, vn, Klp64D, Arc-p34, Oseg6, Kap3, rempA, BBS4, BBS1, mys, CaMKII, R, Oseg4, btl, bnl, hh, wg, Sra-1, Hem, Fmr1, Pvf1, Oseg1, SAK, Pvr, Rac2, Gef26, Abi	6
GO:0001885	endothelial cell development	6	3	0.89	0.04597	0.5545	Nrg, Nrx-IV, nrv2	Nrg, moody, loco, Nrx-IV, fray, nrv2	3
GO:0030725	ring canal formation	6	3	0.89	0.04597	0.5545	fwd, Btk29A, hts	Pen, fwd, Dhc64C, Src64B, Btk29A, hts	5
GO:0035288	anterior head segmentation	6	3	0.89	0.04597	0.5545	ems, hh, wg	btd, hth, ems, hh, wg, en	4
GO:0043063	intercellular bridge organization and biogenesis	6	3	0.89	0.04597	0.5545	fwd, Btk29A, hts	Pen, fwd, Dhc64C, Src64B, Btk29A, hts	4
GO:0045446	endothelial cell differentiation	6	3	0.89	0.04597	0.5545	Nrg, Nrx-IV, nrv2	Nrg, moody, loco, Nrx-IV, fray, nrv2	4
GO:0046879	hormone secretion	6	3	0.89	0.04597	0.5545	CG10188, Hr96, stai	CG10188, Hr96, EcR, stai, Kdm4B, MSBP	3
GO:0009890	negative regulation of biosynthetic process	10	4	1.48	0.04816	0.5545	armi, BicC, nos, Thor	Hrb27C/Dsim\Hrb27C, armi, Paip2, aret, BicC, msi, nos, Fmr1, Unr, Thor	4
GO:0017148	negative regulation of translation	10	4	1.48	0.04816	0.5545	armi, BicC, nos, Thor	Hrb27C/Dsim\Hrb27C, armi, Paip2, aret, BicC, msi, nos, Fmr1, Unr, Thor	4
GO:0031327	negative regulation of cellular biosynthetic process	10	4	1.48	0.04816	0.5545	armi, BicC, nos, Thor	Hrb27C/Dsim\Hrb27C, armi, Paip2, aret, BicC, msi, nos, Fmr1, Unr, Thor	5
GO:0035075	response to ecdysone	10	4	1.48	0.04816	0.5545	zip, G9a/Dsim\GD16494, rig, usp	zip, EcR, Eip93F, ph-p, G9a/Dsim\GD16494, rig, usp, Nurf-38, Art4, Iswi	4
GO:0048545	response to steroid hormone stimulus	10	4	1.48	0.04816	0.5545	zip, G9a/Dsim\GD16494, rig, usp	zip, EcR, Eip93F, ph-p, G9a/Dsim\GD16494, rig, usp, Nurf-38, Art4, Iswi	4
GO:0033036	macromolecule localization	417	74	61.92	0.04879	0.5545	Karybeta3, CG10590, Syt12, Klp64D, neb, Hip1, aux/Dyak\auxillin, usnp, armi, Pi3K68D, Nup358, CG11857, cora, Patj, CG12042, car, Bap, CG12782, Mer, gammaCop, ric8a, CG1599, Eps-15, Cep135, n-syb, sec8, thoc5, CG31064, lqfR, CG32113, Klp59C, tim, sdt, Synd, CG3493, bic, Rab14, hh, RhoGAP92B, CG4764, Rab4, Cdlc2, Klp98A, aub, ldlCp, fab1, BicD, Nrx-IV, gig, Myo28B1, AP-50, CG7197, cdm, wbl, Trn, mu…	Syt4, Sec61beta, Ance-5, Ntf-2r/Dsec\Ntf-2r/Dsim\Ntf-2r, Nup98, tst, CG10225, katanin-60, Lap1, aPKC, CG10320, Hrb27C/Dsim\Hrb27C, mbc, hkl, CG10535, Gbeta13F, Karybeta3, CG10590, Syt12, Klp64D, hk, Moe, neb, orb, CG10882, La, CG10950, Hip1, Dap160, Arf102F, GM130, aux/Dyak\auxillin, CG11092, usnp, CG11248, mael, insc, rb, olf186-F, CG11490, armi, arm, Tim17b1, Tim13, Pi3K68D, Ras64B, RanBPM, CG1…	2
GO:0007043	intercellular junction assembly	19	6	2.82	0.05107	0.5545	cora, Patj, Nrg, sdt, Nrx-IV, nrv2	aPKC, Tsf2, sinu, Cont, arm, cora, kst, Patj, Nrg, dlg1, sdt, moody, loco, scrib, Atpalpha, par-6, crb, Nrx-IV, nrv2	5
GO:0016319	mushroom body development	19	6	2.82	0.05107	0.5545	Itp-r83A, robl, Ptpmeg, Nrg, Fas2, CG6083	Itp-r83A, robl, enok, Ptpmeg, Mgat1, ey, CkIIbeta, Nrg, CG17221, EcR, mbt, cas, Fas2, dac, CG6083, Dhc64C, Src64B, Lis-1, PrBP	3
GO:0043297	apical junction assembly	19	6	2.82	0.05107	0.5545	cora, Patj, Nrg, sdt, Nrx-IV, nrv2	aPKC, Tsf2, sinu, Cont, arm, cora, kst, Patj, Nrg, dlg1, sdt, moody, loco, scrib, Atpalpha, par-6, crb, Nrx-IV, nrv2	6
GO:0048730	epidermis morphogenesis	19	6	2.82	0.05107	0.5545	cora, tio, fy, tsh, zip, ck	cora, dgo, tio, fy, tsh, vri, zip, frtz, fz, ds, LIMK1, fry, ft, sqh, ovo, ck, Rho1, trc, rok	4
GO:0007432	salivary gland boundary specification	15	5	2.23	0.05914	0.5925	robo, tsh, unc-5, fra, exd	fkh, rho, Scr, Mad, robo, tsh, tkv, hth, mew, shn, put, unc-5, sli, fra, exd	5
GO:0006886	intracellular protein transport	328	59	48.7	0.05917	0.5925	Karybeta3, CG10590, Syt12, Klp64D, neb, Hip1, aux/Dyak\auxillin, usnp, Pi3K68D, Nup358, CG11857, cora, CG12042, car, Bap, gammaCop, CG1599, Eps-15, Cep135, n-syb, sec8, CG31064, lqfR, Klp59C, tim, sdt, Synd, CG3493, Rab14, hh, RhoGAP92B, CG4764, Rab4, Cdlc2, Klp98A, fab1, gig, Myo28B1, AP-50, CG7197, cdm, wbl, Trn, mub, Syx17, ck, CG7747, Arf51F, Rab8, tomboy40, garz, Chc, AP-1gamma, Sac1, Trs23,…	Syt4, Sec61beta, Ntf-2r/Dsec\Ntf-2r/Dsim\Ntf-2r, Nup98, CG10225, katanin-60, mbc, hkl, CG10535, Karybeta3, CG10590, Syt12, Klp64D, hk, neb, CG10882, CG10950, Hip1, Dap160, Arf102F, GM130, aux/Dyak\auxillin, CG11092, usnp, CG11248, rb, olf186-F, CG11490, Tim17b1, Tim13, Pi3K68D, Ras64B, RanBPM, CG11779, CG11814, Nup358, CG11857, kat-60L1, cora, Cnx99A, CG12042, Hsp60, Rab39, Tom40, Klp59D, car, Ra…	4
GO:0008104	protein localization	372	66	55.24	0.06093	0.5925	Karybeta3, CG10590, Syt12, Klp64D, neb, Hip1, aux/Dyak\auxillin, usnp, armi, Pi3K68D, Nup358, CG11857, cora, Patj, CG12042, car, Bap, gammaCop, ric8a, CG1599, Eps-15, Cep135, n-syb, sec8, CG31064, lqfR, CG32113, Klp59C, tim, sdt, Synd, CG3493, Rab14, hh, RhoGAP92B, CG4764, Rab4, Cdlc2, Klp98A, aub, ldlCp, fab1, Nrx-IV, gig, Myo28B1, AP-50, CG7197, cdm, wbl, Trn, mub, Syx17, ck, CG7747, Arf51F, Ra…	Syt4, Sec61beta, Ance-5, Ntf-2r/Dsec\Ntf-2r/Dsim\Ntf-2r, Nup98, CG10225, katanin-60, Lap1, aPKC, mbc, hkl, CG10535, Gbeta13F, Karybeta3, CG10590, Syt12, Klp64D, hk, Moe, neb, CG10882, CG10950, Hip1, Dap160, Arf102F, GM130, aux/Dyak\auxillin, CG11092, usnp, CG11248, mael, insc, rb, olf186-F, CG11490, armi, arm, Tim17b1, Tim13, Pi3K68D, Ras64B, RanBPM, CG11779, CG11814, Nup358, CG11857, kat-60L1, c…	3
GO:0015031	protein transport	335	60	49.74	0.06161	0.5925	Karybeta3, CG10590, Syt12, Klp64D, neb, Hip1, aux/Dyak\auxillin, usnp, Pi3K68D, Nup358, CG11857, cora, CG12042, car, Bap, gammaCop, CG1599, Eps-15, Cep135, n-syb, sec8, CG31064, lqfR, Klp59C, tim, sdt, Synd, CG3493, Rab14, hh, RhoGAP92B, CG4764, Rab4, Cdlc2, Klp98A, ldlCp, fab1, gig, Myo28B1, AP-50, CG7197, cdm, wbl, Trn, mub, Syx17, ck, CG7747, Arf51F, Rab8, tomboy40, garz, Chc, AP-1gamma, Sac1,…	Syt4, Sec61beta, Ntf-2r/Dsec\Ntf-2r/Dsim\Ntf-2r, Nup98, CG10225, katanin-60, Lap1, mbc, hkl, CG10535, Karybeta3, CG10590, Syt12, Klp64D, hk, neb, CG10882, CG10950, Hip1, Dap160, Arf102F, GM130, aux/Dyak\auxillin, CG11092, usnp, CG11248, rb, olf186-F, CG11490, Tim17b1, Tim13, Pi3K68D, Ras64B, RanBPM, CG11779, CG11814, Nup358, CG11857, kat-60L1, cora, Cnx99A, CG12042, Hsp60, Rab39, Tom40, Klp59D, c…	3
GO:0006629	lipid metabolic process	268	49	39.79	0.06393	0.5925	Cyp6a21, CG10253, Lsd-1, CG10399, Cyp4p3, slif, CG1140, CG11426, CG11600, Pi3K68D, NPC1b, Pld, dare, CG42248, bwa, CG14717, GIIIspla2, CG1628, GXIVsPLA2, CG17097/Dsim\GD23720, Cyp309a2, CG18858, Cyt-b5, CG2201, CG2316, CG31089, CG3415, Start1, usp, CG4598, CG5044, CG5077, Pect/Dyak\Pect, CG5946, woc, Lip4, Ugt35b, gig, HLH106, CG8630, Dgkepsilon, CG8778, wun2, Lip3, Thor, Sply, CG9248, Mtp, CG9577	sgl, Egfr, CG10178, Cyp6a22, Cyp6a23, Cyp6a19, Cyp6a20, Cyp6a9, Cyp6a21, Cyp6a8, CG10253, Lsd-1, CG10399, Cct1, spo, CG10672, Cyp4p3, CG10932, Ugt37a1, CG11055, slif, Inos, CG11162, CG11190, CG11198, CG1140, CG11426, laza, CG11600, Pi3K68D, Elo68beta, CG12006, Sap-r/Dsim\Sap-r, CG12077, NPC1b, Pld, CG12170, CG12171, CG12201, dare, CG42248, santa-maria, Ugt36Bb, shd, CG13771, CG13890, bwa, Cyp6a18…	3
GO:0035265	organ growth	20	6	2.97	0.06414	0.5925	Mer, hh, chico, Nos, gig, fat2	S6k, dm, tkv, Mer, InR, Pi3K21B, sav, ft, Akt1, ex, Pi3K92E, hh, scrib, sbb, Pten, chico, Tsc1, Nos, gig, fat2	2
GO:0045216	intercellular junction assembly and maintenance	20	6	2.97	0.06414	0.5925	cora, Patj, Nrg, sdt, Nrx-IV, nrv2	aPKC, Tsf2, sinu, Cont, arm, cora, kst, Patj, Nrg, dlg1, sdt, moody, loco, scrib, Atpalpha, jar, par-6, crb, Nrx-IV, nrv2	4
GO:0046620	regulation of organ growth	20	6	2.97	0.06414	0.5925	Mer, hh, chico, Nos, gig, fat2	S6k, dm, tkv, Mer, InR, Pi3K21B, sav, ft, Akt1, ex, Pi3K92E, hh, scrib, sbb, Pten, chico, Tsc1, Nos, gig, fat2	3
GO:0045184	establishment of protein localization	336	60	49.89	0.06467	0.5925	Karybeta3, CG10590, Syt12, Klp64D, neb, Hip1, aux/Dyak\auxillin, usnp, Pi3K68D, Nup358, CG11857, cora, CG12042, car, Bap, gammaCop, CG1599, Eps-15, Cep135, n-syb, sec8, CG31064, lqfR, Klp59C, tim, sdt, Synd, CG3493, Rab14, hh, RhoGAP92B, CG4764, Rab4, Cdlc2, Klp98A, ldlCp, fab1, gig, Myo28B1, AP-50, CG7197, cdm, wbl, Trn, mub, Syx17, ck, CG7747, Arf51F, Rab8, tomboy40, garz, Chc, AP-1gamma, Sac1,…	Syt4, Sec61beta, Ance-5, Ntf-2r/Dsec\Ntf-2r/Dsim\Ntf-2r, Nup98, CG10225, katanin-60, Lap1, mbc, hkl, CG10535, Karybeta3, CG10590, Syt12, Klp64D, hk, neb, CG10882, CG10950, Hip1, Dap160, Arf102F, GM130, aux/Dyak\auxillin, CG11092, usnp, CG11248, rb, olf186-F, CG11490, Tim17b1, Tim13, Pi3K68D, Ras64B, RanBPM, CG11779, CG11814, Nup358, CG11857, kat-60L1, cora, Cnx99A, CG12042, Hsp60, Rab39, Tom40, K…	2
GO:0032940	secretion by cell	142	28	21.09	0.06559	0.5925	Syt12, usnp, car, Bap, endoA, gammaCop, Eps-15, n-syb, sec8, lqfR, Synd, RhoGAP92B, ldlCp, Nrx-IV, AP-50, rab3-GAP, wbl, Syx17, Arf51F, Cdk5, Rab8, garz, Chc, AP-1gamma, Sac1, Trs23, AP-47, Rab9	Syt4, Sec61beta, Ance-5, Syt12, tral, CG10882, g, Dap160, Arf102F, usnp, CanB2, Ras64B, Cnx99A, car, stj, sec23, Bap, endoA, CanA1, CG14691, CDase/Dyak\CDase, sec24, gammaCop, nej, Rop, Eps-15, Rab10, n-syb, Rab21, Ace, Rab40, CG1924, R, p24-1, disp, sec8, elm, TER94, Syt7, lap, Rala, Hrs, unc-13, Gga, Sytbeta, or, cm, CG3071, CG31103, CG31106, CG31158, lqfR, Syt1, CG3168, Rap2l, unc-13-4A, siz, …	3
GO:0000578	embryonic axis specification	30	8	4.45	0.06576	0.5925	armi, tll, tsg, hh, wg, nos, sog, hb	Egfr, tup, orb, armi, lin, peb, Hsp83, rl, tll, tsg, Dsor1, slp1, sax, eve, ush, ksr, lwr, scw, Kr, csw, hh, wg, nos, stau, pll, dl, Gap1, sog, Ras85D, hb	4
GO:0007351	tripartite regional subdivision	25	7	3.71	0.06589	0.5925	tll, tsg, hh, wg, nos, sog, hb	tup, lin, peb, Hsp83, rl, tll, tsg, Dsor1, slp1, sax, eve, ush, ksr, scw, Kr, csw, hh, wg, nos, stau, dl, Gap1, sog, Ras85D, hb	4
GO:0007442	hindgut morphogenesis	25	7	3.71	0.06589	0.5925	dome, zip, kkv, hh, wg, fat2, wal	fkh, bowl, Egfr, barr, lin, dome, zip, hop, cad, fas, kkv, Kr, sna, hh, wg, thr, D, os, trh, byn, fat2, put, pbl, Rho1, wal	3
GO:0008595	determination of anterior/posterior axis, embryo	25	7	3.71	0.06589	0.5925	tll, tsg, hh, wg, nos, sog, hb	tup, lin, peb, Hsp83, rl, tll, tsg, Dsor1, slp1, sax, eve, ush, ksr, scw, Kr, csw, hh, wg, nos, stau, dl, Gap1, sog, Ras85D, hb	5
GO:0007354	zygotic determination of anterior/posterior axis, embryo	11	4	1.63	0.06705	0.5925	tll, tsg, sog, hb	tup, lin, peb, tll, tsg, ush, scw, Kr, csw, sog, hb	6
GO:0009725	response to hormone stimulus	11	4	1.63	0.06705	0.5925	zip, G9a/Dsim\GD16494, rig, usp	zip, EcR, Eip93F, ph-p, G9a/Dsim\GD16494, rig, usp, Nurf-38, CG5315, Art4, Iswi	3
GO:0040007	growth	79	17	11.73	0.06872	0.5927	eag, slif, Orct2, Mer, Lk6, Fas2, Aats-asp, bonsai, hh, wg, chico, Nos, gig, wbl, fat2, Thor, CycD	S6k, Ddc, dm, eag, Dap160, slif, CG1139, CG11637, Paip2, Mad, shd, spag, Orct2, tkv, Mer, poe, WASp, Hr4, Csk, Lk6, Pdp1, InR, LIMK1, sax, alpha-Spec/dlt, slpr, Pi3K21B, mr, foxo, scw, sav, ft, path, blw, Fas2, Aats-asp, al, N, yki, Akt1, eIF-4E, ex, Pi3K92E, bonsai, hh, Tctp, wg, lack, dally, mRpL12, Cdk4, scrib, scny, sbb, pix, Pten, chico, Hem, beta-Spec, Tsc1, Fmr1, E2f, NijA, Nos, gig, wbl, …	1
GO:0001746	Bolwig's organ morphogenesis	7	3	1.04	0.07175	0.5927	tll, Fas2, hh	so, smo, tll, Fas2, hh, ato, eya	5
GO:0006891	intra-Golgi vesicle-mediated transport	7	3	1.04	0.07175	0.5927	ldlCp, wbl, garz	membrin, KdelR, KrT95D, ldlCp, wbl, sec71, garz	4
GO:0007094	mitotic cell cycle spindle assembly checkpoint	7	3	1.04	0.07175	0.5927	Bub3, BubR1, mit(1)15	Bub1, rod, mad2, alphaTub84B, Bub3, BubR1, mit(1)15	6
GO:0031577	spindle checkpoint	7	3	1.04	0.07175	0.5927	Bub3, BubR1, mit(1)15	Bub1, rod, mad2, alphaTub84B, Bub3, BubR1, mit(1)15	5
GO:0055034	Bolwig's organ development	7	3	1.04	0.07175	0.5927	tll, Fas2, hh	so, smo, tll, Fas2, hh, ato, eya	6
GO:0007268	synaptic transmission	144	28	21.38	0.0758	0.6194	Rdl, Syt12, slo, cals, usnp, Cha/VAChT, Bap, endoA, Eps-15, n-syb, sec8, lqfR, Synd, Fas2, nAcRbeta-96A, Nrx-IV, Nrx-1, AP-50, rab3-GAP, Syn1, Syx17, CG7708, Arf51F, Cdk5, Dyb, Chc, AP-1gamma, AP-47	rtGEF, Syt4, ple, Lap1, Pak, Rdl, Syt12, slo, Ddc, wit, Dap160, Arf102F, cals, CG11155, usnp, CanB2, nAcRbeta-64B, svp, Ras64B, stj, Cha/VAChT, Mad, Bap, rl, bchs, tkv, endoA, CanA1, CG14691, CDase/Dyak\CDase, WASp, nej, Rop, Eps-15, n-syb, dlg1, Gs2, Ace, KaiRIA, CaMKII, sax, CG1909, alpha-Spec/dlt, sec8, Syt7, lap, G-salpha60A, Rala, Nmdar1, Hrs, unc-13, Sytbeta, Ipp, or, cm, mr, CG31103, CG311…	4
GO:0008361	regulation of cell size	31	8	4.6	0.07763	0.6276	eag, Orct2, Mer, wg, chico, gig, Thor, CycD	S6k, dm, eag, Paip2, Orct2, Mer, poe, InR, slpr, Pi3K21B, foxo, Akt1, eIF-4E, Pi3K92E, Tctp, wg, mRpL12, Cdk4, pix, Pten, chico, Hem, Tsc1, gig, Nf1, Rac2, lilli, Thor, Fps85D, CycD, Ras85D	3
GO:0007346	regulation of mitotic cell cycle	26	7	3.86	0.07913	0.633	ac, hh, wg, Bub3, BubR1, Psf1, mit(1)15	Egfr, swm, smo, Bub1, rod, mre11, skpA, mad2, Psf2, alphaTub84B, Myt1, CDC45L, ac, vg, N, mei-41, hh, wg, l(3)mbt, tefu, mus304, Bub3, gwl, BubR1, Psf1, mit(1)15	4
GO:0016337	cell-cell adhesion	81	17	12.03	0.08332	0.6596	cals, caps, Lac, robo, Mkp3, tutl, Nrg, CG16857, Psn, Cad99C, CG31665, Fas2, Nrx-IV, Nrx-1, CG7466, fat2, Tsp29Fb	rho, Egfr, LanA, Tsp3A, Cont, cals, trn, caps, CG11320, arm, Lac, robo, Mkp3, Ret, CG14869, wb, tutl, mys, Nrg, alphaPS4, CG16857, dlg1, betaInt-nu, fz, mew, ds, Psn, alpha-Spec/dlt, Cad99C, pyd, CG31619, CG31665, CG31708, fred, CG42256, CG32791, LanB2, ft, mfas, Cad88C, Btd, Dl, kirre, Fas2, N, rst, Tsp86D, Cad86C, Sema-2a, Tsp66E, Sema-5c, Tsp96F, Ser, crb, Cad74A, Fas1, klg, Nrx-IV, Cat, Nrx-1…	3
GO:0016042	lipid catabolic process	37	9	5.49	0.08696	0.6778	dare, bwa, GIIIspla2, GXIVsPLA2, CG4598, CG5044, CG8778, Sply, CG9577	Egfr, CG11055, dare, CG13890, bwa, CG14507/sPLA2, CDase/Dyak\CDase, Jheh1, Jheh2, Jheh3, CG15533, GIIIspla2, GXIVsPLA2, CG17544, CG17597, CG3009, CG3267, CG3376, CG4389, Thiolase, CG4586, CG4598, yip2, Ssadh, CG5044, bmm, CG5844, DNApol-delta, CG6543, CG6984, scu, Jhe/CG30095, CG8778, Sply, CG9527, CG9577, Acox57D-d	3
GO:0009991	response to extracellular stimulus	12	4	1.78	0.08919	0.6778	chico, endos, gig, Thor	S6k, Pdp1, InR, Fer3HCH, Sir2, Pten, chico, Tsc1, endos, gig, Ggamma1, Thor	3
GO:0019991	septate junction assembly	12	4	1.78	0.08919	0.6778	cora, Nrg, Nrx-IV, nrv2	Tsf2, sinu, Cont, cora, Nrg, dlg1, moody, loco, scrib, Atpalpha, Nrx-IV, nrv2	6
GO:0031667	response to nutrient levels	12	4	1.78	0.08919	0.6778	chico, endos, gig, Thor	S6k, Pdp1, InR, Fer3HCH, Sir2, Pten, chico, Tsc1, endos, gig, Ggamma1, Thor	4
GO:0007439	ectodermal gut development	27	7	4.01	0.0938	0.6833	dome, zip, kkv, hh, wg, fat2, wal	fkh, bowl, Egfr, barr, lin, dome, zip, hop, cad, mew, fas, kkv, Kr, N, sna, hh, wg, thr, D, os, trh, byn, fat2, put, pbl, Rho1, wal	5
GO:0048547	gut morphogenesis	27	7	4.01	0.0938	0.6833	dome, zip, kkv, hh, wg, fat2, wal	fkh, bowl, Egfr, barr, lin, dome, zip, hop, cad, mew, fas, kkv, Kr, N, sna, hh, wg, thr, D, os, trh, byn, fat2, put, pbl, Rho1, wal	3
GO:0048567	ectodermal gut morphogenesis	27	7	4.01	0.0938	0.6833	dome, zip, kkv, hh, wg, fat2, wal	fkh, bowl, Egfr, barr, lin, dome, zip, hop, cad, mew, fas, kkv, Kr, N, sna, hh, wg, thr, D, os, trh, byn, fat2, put, pbl, Rho1, wal	4
GO:0031023	microtubule organizing center organization and biogenesis	17	5	2.52	0.09495	0.6833	armi, BBS4, sas-6, SAK, hts	Sas-4, armi, Hsp83, BBS4, stg, sas-6, skpA, spn-D, Invadolysin, cnn, SAK, Dhc64C, ncd, nudE, Klp3A, Myb, hts	4
GO:0031124	mRNA 3'-end processing	22	6	3.27	0.09562	0.6833	Cpsf100, CG1972, nos, cbc, mub, hrg	Cpsf160, orb, Slbp, CG13900, Cpsf100, CG1972, Pabp2, aret, Nmd3, vas, Clp, Spx, fne, pAbp, CG5213, CG5222, nos, cbc, mub, CstF-64, Cpsf73, hrg	4
GO:0003008	system process	326	57	48.41	0.09655	0.6833	kon, Pkcdelta, Rdl, Syt12, slo, eag, cals, CG11165, usnp, caps, CG11426, Pld, Cha/VAChT, dnr1, Bap, Gr58b, endoA, Scgdelta, CG14946, zip, Eps-15, Or59c, n-syb, Or43b, sec8, lqfR, repo, Gr39b, CG31665, bt, VAChT, Synd, Fas2, Ggamma30A, Pgm, Atx2, CG5921, rdgC, nAcRbeta-96A, Nrx-IV, Myo28B1, Nrx-1, AP-50, rab3-GAP, Syn1, Syx17, ck, CG7708, Takr99D, Arf51F, Cdk5, Dyb, DmsR-1, Chc, AP-1gamma, cngl, A…	for, rtGEF, Syt4, Rx, ple, CG10251, Lap1, aPKC, kon, Pak, Phlpp, Sdc, Pkcdelta, Rdl, Syt12, Lkr, slo, Ddc, wit, eag, Dap160, Arf102F, cals, mGluRA, CG11155, CG11165, usnp, CanB2, trn, caps, GRHR, nAcRbeta-64B, CG11426, laza, NPFR1, svp, Ras64B, 7B2, lola, CG12068, Pld, kek5, stj, Cha/VAChT, CG12370, Mad, dnr1, Bap, rl, Crag, Or42b, santa-maria, Gr47a, Or30a, Or47b, Obp47b, CG13366, Gr58b, Obp59a,…	2
GO:0006221	pyrimidine nucleotide biosynthetic process	8	3	1.19	0.1025	0.6833	Ts, dnk, nmdyn-D7	awd, Ts, r-l, nmdyn-D6, dnk, CG5757, CG6854, nmdyn-D7	5
GO:0007440	foregut morphogenesis	8	3	1.19	0.1025	0.6833	hh, wg, fat2	lin, fas, N, hh, wg, thr, os, fat2	3
GO:0007629	flight behavior	8	3	1.19	0.1025	0.6833	eag, tutl, Actn	eag, fliI, tutl, sesB, ben, Actn, Sema-2a, Gpdh	5
GO:0035277	spiracle morphogenesis, open tracheal system	8	3	1.19	0.1025	0.6833	ems, hh, wg	Egfr, ems, Gef64C, hh, wg, trh, Rho1, en	3
GO:0042398	amino acid derivative biosynthetic process	8	3	1.19	0.1025	0.6833	Cha/VAChT, SamDC, CG7708	ple, Ddc, Cha/VAChT, CG4300, SamDC, CG7708, SpdS/Dpse\GA20990, Odc1	4
GO:0042401	biogenic amine biosynthetic process	8	3	1.19	0.1025	0.6833	Cha/VAChT, SamDC, CG7708	ple, Ddc, Cha/VAChT, CG4300, SamDC, CG7708, SpdS/Dpse\GA20990, Odc1	5
GO:0042493	response to drug	8	3	1.19	0.1025	0.6833	slo, VAChT, Mdr49	slo, CG14709, CG18281, CG30345, VAChT, Mdr49, CG5078, spin	3
GO:0046011	regulation of oskar mRNA translation	8	3	1.19	0.1025	0.6833	armi, BicC, aub	Hrb27C/Dsim\Hrb27C, orb, armi, aret, vas, BicC, stau, aub	4
GO:0006813	potassium ion transport	28	7	4.16	0.10987	0.6979	slo, eag, mri, CG42340, Ir, cngl, nrv2	Irk3, slo, eag, CG11155, mri, CG14647, Ork1, CG1688, CG1756, KaiRIA, Nmdar1, sei, CG42340, CG3397, Glu-RIB, elk, CG5621, Ir, Cng, Glu-RI, nrv3, Stim/Ranbp16, cngl, CG9194, nrv1, nrv2, Task7, CG9467	6
GO:0021700	developmental maturation	28	7	4.16	0.10987	0.6979	Mef2, zip, ATP7, usp, aub, Arf51F, rost	mbc, CanB2, Vrp1, Mef2, fliI, zip, Crk, mib2, EcR, Mhc, ATP7, sls, spn-E, siz, kirre, Six4, rst, usp, Hem, aub, Mf, up, hbs, Arf51F, Rac2, rk, rost, if	2
GO:0048546	digestive tract morphogenesis	28	7	4.16	0.10987	0.6979	dome, zip, kkv, hh, wg, fat2, wal	fkh, bowl, Egfr, barr, lin, dome, zip, hop, cad, mew, fas, kkv, Kr, N, sna, hh, wg, thr, D, os, trh, Lam, byn, fat2, put, pbl, Rho1, wal	4
GO:0016044	membrane organization and biogenesis	223	40	33.11	0.11	0.6979	CG10590, Hip1, aux/Dyak\auxillin, Pi3K68D, Pld, tth, Bap, Mer, Mef2, endoA, gammaCop, Eps-15, Dscam, Hr38, CG31064, lqfR, Synd, Rab14, Rab4, Atx2, Zn72D, Ced-12, CG5599, CG5745, CG5790, gig, AP-50, Trn, Hn, CalpA, Arf51F, Rab8, garz, HLH106, Chc, AP-1gamma, flfl, AP-47, rost, Rab9	CG10068, CG10194, Nup98, retinophilin, mbc, Cct1, S6k, cpa, Sse, CG10590, hk, Moe, brat, flr, Tsp3A, CG10778, Hip1, Dap160, Arf102F, Gel, aux/Dyak\auxillin, DMAP1, p47, rb, Tim13, Pi3K68D, Rlip, CG11652, Ras64B, kst, CG12077, Pld, Rab39, tth, stj, polo, Bap, CHES-1-like, ncm, HPS, Cas, Vrp1, yl, Mer, Mef2, endoA, CDase/Dyak\CDase, krz, gammaCop, Crk, Tim9a, Eps-15, klar, Rab10, Tim8, mib2, Rab21,…	3
GO:0009790	embryonic development	236	42	35.04	0.11349	0.6979	Eip63E, neb, armi, fd96Ca, fd96Cb, cora, Patj, Pld, Lac, tio, robo, Orct2, tsh, tll, dome, tsg, zip, ric8a, kkv, ems, sdt, betaggt-I, hh, wg, nos, por, mid, prd, Nrx-IV, Pvf1, SAK, wbl, BubR1, Btk29A, Deaf1, wal, Ddx1, Sac1, sog, flfl, fal, hb	fkh, bowl, sgl, Egfr, LanA, aPKC, how, Pak, Scr, CycJ, mbc, Eip63E, spo, mirr, tup, Snr1, Mt2, neb, barr, dm, orb, Traf6, Mes2/Dyak\Mes2, so, l(1)19Ec, fd64A, rasp, svp, armi, pygo, smo, arm, CG11582, lin, chn, fd96Ca, fd96Cb, cora, Patj, Pld, peb, gcm, polo, Lac, Mad, Hsp83, rl, tio, lab, btd, zfh1, Cby, shd, robo, Orct2, tsh, tll, stg, tkv, dome, sad, fliI, tsg, botv, ena, wb, mys, zip, Dsor1, …	2
GO:0031123	RNA 3'-end processing	23	6	3.42	0.11395	0.6979	Cpsf100, CG1972, nos, cbc, mub, hrg	Cpsf160, orb, Slbp, CG13900, Cpsf100, CG1972, Pabp2, aret, JhI-1, Nmd3, vas, Clp, Spx, fne, pAbp, CG5213, CG5222, nos, cbc, mub, CstF-64, Cpsf73, hrg	3
GO:0032269	negative regulation of cellular protein metabolic process	23	6	3.42	0.11395	0.6979	armi, hh, BicC, nos, fwd, Thor	Hrb27C/Dsim\Hrb27C, cpa, I-2, feo, armi, Paip2, I-t, faf, alpha-Spec/dlt, aret, pr-set7, hh, BicC, msi, nos, beta-Spec, Fmr1, fws, fwd, Unr, Dhc64C, Thor, Spn3	5
GO:0048193	Golgi vesicle transport	23	6	3.42	0.11395	0.6979	Pld, gammaCop, ldlCp, wbl, garz, Trs23	tral, CG10882, g, Pld, sec23, sec24, gammaCop, p24-1, Gga, CG3071, CG33635, membrin, CG5161, KdelR, KrT95D, cni, ldlCp, betaCop, wbl, sec71, alphaCop, garz, Trs23	4
GO:0007156	homophilic cell adhesion	18	5	2.67	0.11618	0.6979	cals, Lac, Cad99C, Fas2, fat2	cals, Lac, Ret, fz, ds, Cad99C, CG42256, ft, Cad88C, kirre, Fas2, rst, Cad86C, Cad74A, Fas1, klg, CadN2, fat2	4
GO:0007028	cytoplasm organization and biogenesis	56	12	8.32	0.1168	0.6979	armi, cora, Patj, Mer, Nrg, sdt, bic, csul, chico, aub, Nrx-IV, nrv2	aPKC, Hrb27C/Dsim\Hrb27C, Tsf2, sinu, Moe, Cont, orb, mael, armi, arm, cora, kst, Patj, btz/Dpse\GA11878, yl, Mer, Rop, Nrg, dlg1, cnc, InR, TER94, Syt1, spn-E, sdt, capu, vas, bic, csul, moody, Pka-C1, Tm1, POSH, loco, scrib, Atpalpha, chico, jar, stau, Rab11, cni, par-6, aub, Ets97D, crb, blue, Nrx-IV, Khc, gcl, Rac2, Nacalpha, tsu, nrv2, mago, tud, chic/Dsim\chic	3
GO:0007267	cell-cell signaling	243	43	36.08	0.11793	0.6979	CG10188, kon, Pkcdelta, Rdl, Syt12, slo, cals, usnp, caps, Hr96, Cha/VAChT, dnr1, Bap, Mer, endoA, Eps-15, Or59c, n-syb, Or43b, sec8, lqfR, stai, CG31665, VAChT, Synd, Fas2, hh, Atx2, nAcRbeta-96A, Nrx-IV, Nrx-1, AP-50, rab3-GAP, Syn1, Syx17, CG7708, Takr99D, Arf51F, Cdk5, Dyb, Chc, AP-1gamma, AP-47	for, rtGEF, Syt4, ple, CG10188, CG10251, Lap1, aPKC, kon, Pak, vn, Phlpp, Pkcdelta, Rdl, Syt12, Lkr, slo, Ddc, wit, Dap160, Arf102F, cals, mGluRA, CG11155, usnp, CanB2, trn, caps, GRHR, nAcRbeta-64B, NPFR1, svp, Ras64B, 7B2, Hr96, lola, kek5, stj, Cha/VAChT, CG12370, Mad, dnr1, Bap, rl, Or42b, bchs, tkv, Mer, endoA, CanA1, CG14691, CDase/Dyak\CDase, WASp, wb, nej, Rop, Ork1, Eps-15, mars, Or59c, …	3
GO:0007420	brain development	45	10	6.68	0.12006	0.6979	Itp-r83A, robl, Ptpmeg, bwa, Nrg, ems, Fas2, hh, CG6083, exd	rho, Rx, Egfr, vn, bsh, Itp-r83A, brat, robl, enok, ind, Ptpmeg, lab, Mgat1, bwa, ey, CkIIbeta, Nrg, hth, CG17221, EcR, mbt, Dr, cas, Dfd, ems, Fas2, Invadolysin, hh, cib, dac, D, CG6083, vnd, Fmr1, Dhc64C, ato, Src64B, sim, mnb, Lis-1, exd, en, PrBP, chic/Dsim\chic, disco	4
GO:0050877	neurological system process	300	52	44.55	0.12188	0.6979	kon, Pkcdelta, Rdl, Syt12, slo, eag, cals, usnp, caps, CG11426, Pld, Cha/VAChT, dnr1, Bap, Gr58b, endoA, CG14946, Eps-15, Or59c, n-syb, Or43b, sec8, lqfR, repo, Gr39b, CG31665, VAChT, Synd, Fas2, Ggamma30A, Pgm, Atx2, CG5921, rdgC, nAcRbeta-96A, Nrx-IV, Myo28B1, Nrx-1, AP-50, rab3-GAP, Syn1, Syx17, ck, CG7708, Takr99D, Arf51F, Cdk5, Dyb, Chc, AP-1gamma, cngl, AP-47	for, rtGEF, Syt4, Rx, ple, CG10251, Lap1, aPKC, kon, Pak, Phlpp, Sdc, Pkcdelta, Rdl, Syt12, Lkr, slo, Ddc, wit, eag, Dap160, Arf102F, cals, mGluRA, CG11155, usnp, CanB2, trn, caps, GRHR, nAcRbeta-64B, CG11426, laza, NPFR1, svp, Ras64B, 7B2, lola, CG12068, Pld, kek5, stj, Cha/VAChT, CG12370, Mad, dnr1, Bap, rl, Crag, Or42b, santa-maria, Gr47a, Or30a, Or47b, Obp47b, Gr58b, Obp59a, Or74a, CG13833, b…	3
GO:0030030	cell projection organization and biogenesis	182	33	27.02	0.12305	0.6979	Klp64D, robl, Arc-p34, caps, cora, Ptpmeg, Lac, BBS4, fy, robo, zip, Pka-R2, Nrg, Dscam, ems, gogo, bigmax, Fas2, usp, hh, wg, chm, nos, Bap55, CG7056, Pvf1, Oseg1, SAK, ck, unc-5, gro, fra, sm	vvl, Sas-4, Egfr, LanA, Pak, vn, Sdc, ko, tup, Snr1, Klp64D, robl, wit, Arc-p34, Ptp69D, sv, Oseg6, caps, scrt, pygo, Kap3, rempA, cora, lola, gcm, Ptpmeg, dgo, Lac, zfh1, BBS4, tum, fy, robo, nerfin-1, vri, BBS1, esc, ena, WASp, mys, zip, Pka-R2, Nrg, CG17118, plexB, dnt, EcR, frtz, fz, mew, Galpha49B, Dscam, ds, HmgD, CaMKII, trio, ben, InR, Sema-1a, LIMK1, run, Dlic, R, Acf1, Oseg4, eve, d4, E…	5
GO:0032990	cell part morphogenesis	182	33	27.02	0.12305	0.6979	Klp64D, robl, Arc-p34, caps, cora, Ptpmeg, Lac, BBS4, fy, robo, zip, Pka-R2, Nrg, Dscam, ems, gogo, bigmax, Fas2, usp, hh, wg, chm, nos, Bap55, CG7056, Pvf1, Oseg1, SAK, ck, unc-5, gro, fra, sm	vvl, Sas-4, Egfr, LanA, Pak, vn, Sdc, ko, tup, Snr1, Klp64D, robl, wit, Arc-p34, Ptp69D, sv, Oseg6, caps, scrt, pygo, Kap3, rempA, cora, lola, gcm, Ptpmeg, dgo, Lac, zfh1, BBS4, tum, fy, robo, nerfin-1, vri, BBS1, esc, ena, WASp, mys, zip, Pka-R2, Nrg, CG17118, plexB, dnt, EcR, frtz, fz, mew, Galpha49B, Dscam, ds, HmgD, CaMKII, trio, ben, InR, Sema-1a, LIMK1, run, Dlic, R, Acf1, Oseg4, eve, d4, E…	4
GO:0048858	cell projection morphogenesis	182	33	27.02	0.12305	0.6979	Klp64D, robl, Arc-p34, caps, cora, Ptpmeg, Lac, BBS4, fy, robo, zip, Pka-R2, Nrg, Dscam, ems, gogo, bigmax, Fas2, usp, hh, wg, chm, nos, Bap55, CG7056, Pvf1, Oseg1, SAK, ck, unc-5, gro, fra, sm	vvl, Sas-4, Egfr, LanA, Pak, vn, Sdc, ko, tup, Snr1, Klp64D, robl, wit, Arc-p34, Ptp69D, sv, Oseg6, caps, scrt, pygo, Kap3, rempA, cora, lola, gcm, Ptpmeg, dgo, Lac, zfh1, BBS4, tum, fy, robo, nerfin-1, vri, BBS1, esc, ena, WASp, mys, zip, Pka-R2, Nrg, CG17118, plexB, dnt, EcR, frtz, fz, mew, Galpha49B, Dscam, ds, HmgD, CaMKII, trio, ben, InR, Sema-1a, LIMK1, run, Dlic, R, Acf1, Oseg4, eve, d4, E…	5
GO:0048522	positive regulation of cellular process	158	29	23.46	0.12658	0.6979	CG11593, Pld, Jafrac2, robo, Orct2, Def, Tao-1, zip, alph, ac, trr, usp, hh, wg, imd, CG5641, chico, aub, Bap55, tara, CG7379, mub, Dredd, HLH106, CycD, Psf1, sog, DLP, hb	rho, TfIIFalpha, hkl, vn, S6k, ara, mirr, Snr1, dm, orb, lok, Traf6, org-1, olf186-F, pygo, arm, CG11593, PGRP-SA, chn, CG42615/cul-3, neur, lola, Pld, BG4, CG12384, Mad, rl, btd, Jafrac2, ALiX/Dpse\GA11876, egr, ix, Cas, comr, robo, Anp, Orct2, Def, tkv, Tao-1, zip, Crk, CG16799, skpA, hipk, Su(var)3-3, plexB, EcR, Psf2, Eip93F, InR, mbt, sax, sno, alph, alpha-Spec/dlt, Myd88, Dfd, rap, Brf, MED…	3
GO:0009888	tissue development	245	43	36.38	0.1296	0.6979	CG10641, toy, Hr96, cora, tio, fy, robo, tsh, CG13898, Mef2, Scgdelta, zip, Nrg, CG16719, Dscam, Hr38, CG1942, Mlp60A, CG31665, bt, CG3264, Fas2, Nrk, hh, wg, CG4945, Ald, mid, prd, CG7056, CG7466, ck, tap, unc-5, gro, fra, exd, Sac1, sog, by, rost, Dab, hb	fkh, vvl, rho, sgl, mspo, Mlp84B, LanA, GATAe, how, mbc, ara, mirr, bsh, tup, Snr1, CG10641, Awh, CG10827, Cont, sv, NFAT, toy, org-1, Npc2g, ind, arm, H2.0, CG11637, pdm3, lin, Hr96, cora, neur, CG12078, amx, peb, gcm, dgo, CG42234, tio, CG13185, zfh1, fy, robo, tsh, neuroligin, CG13898, sol, stg, vri, Mef2, Ret, Aph-4, ey, Scgdelta, crol, Cip4, tmod, dmrt11E, zip, hop, Nrg, CG16719, slp1, l(1)G…	3
GO:0051248	negative regulation of protein metabolic process	24	6	3.56	0.1339	0.6979	armi, hh, BicC, nos, fwd, Thor	Hrb27C/Dsim\Hrb27C, cpa, I-2, Rca1, feo, armi, Paip2, I-t, faf, alpha-Spec/dlt, aret, pr-set7, hh, BicC, msi, nos, beta-Spec, Fmr1, fws, fwd, Unr, Dhc64C, Thor, Spn3	4
GO:0009880	embryonic pattern specification	75	15	11.14	0.13629	0.6979	armi, tio, tsh, tll, dome, tsg, ems, hh, wg, nos, por, mid, prd, sog, hb	bowl, sgl, Egfr, Scr, tup, orb, rasp, armi, pygo, smo, lin, peb, Hsp83, rl, tio, btd, Cby, tsh, tll, dome, tsg, botv, Dsor1, hop, slp1, hth, cad, cnc, run, sax, Dfd, eve, sgg, crm/dwg, ush, ksr, slp2, ems, lwr, scw, dlp, Kr, gsb, kis, frc, Chi, csw, pnr, CG4575, hh, Wnt4, wg, croc, Cdk4, nos, stau, cni, D, pll, os, por, wls, fu, mid, dl, prd, Gap1, Gug, Rpd3, sfl/CG32396, lilli, en, sog, Ras85D, …	3
GO:0006519	amino acid and derivative metabolic process	184	33	27.32	0.13695	0.6979	CG10361, CG10373, CG10399, slif, CG11251, CG12264, Cha/VAChT, O-fut2, CG1628, CG1673, Dscam, CG30286, CG31673, Aats-asp, CG4802, Aats-ser, SamDC, Aats-thr/Dyak\Aats-thr, CG5493, Pect/Dyak\Pect, CG5660, gatA, CG6154, CG6321, CG6385, CG7145, Hn, CG7441/Dsim\GD14730, CG7708, CG7860, CG8043, CG9331, CG9362	ple, CG10184, CG10361, CG10373, CG10399, Catsup, CG10474, Aats-gln, CG10621, CG10623, Aats-asn, Ddc, CG10802, l(1)dd4, slif, Dcp1, CG11236, CG11251, CG1139, pygo, CG11796, CG11828, CG11899/Dsim\GD21426, CG12173, Aats-pro, l(1)G0156, CG12264, Cha/VAChT, CG1236, CG12531, CPTI, Aats-phe, Aats-ala, CG13667, slgA, CG14712, O-fut2, Dhfr, Faa, CG15088, CG15093, CG15100, cn, CG1607, CG1628, CG1640, CG167…	3
GO:0006082	organic acid metabolic process	240	42	35.64	0.13728	0.6979	CG10361, CG10373, CG10399, slif, CG11251, CG1140, CG12264, Cha/VAChT, O-fut2, CG1628, CG1673, Pepck, Dscam, CG30286, CG31673, CG3415, Aats-asp, CG4598, CG4802, Aats-ser, CG5044, Aats-thr/Dyak\Aats-thr, CG5493, CG5660, CG5946, gatA, CG6154, CG6321, CG6385, CG7145, Hn, CG7441/Dsim\GD14730, CG7860, Menl-1, CG8043, Pgi, HLH106, CG8630, CG8778, CG9331, CG9362, CG9577	ple, CG10184, Cyp6a8, CG10361, CG10373, CG10399, CG10474, Aats-gln, CG10621, CG10623, Aats-asn, Ddc, CG10802, CG10932, l(1)dd4, CG11055, slif, Dcp1, CG11198, CG11236, CG11251, CG1139, CG1140, pygo, CG11796, Elo68beta, CG11899/Dsim\GD21426, Pdp, CG12170, CG12173, Aats-pro, l(1)G0156, CG12264, Cha/VAChT, CG1236, CG12531, CPTI, Aats-phe, Aats-ala, CG13667, CG13890, slgA, COQ7, CG14712, O-fut2, Dhfr,…	3
GO:0019752	carboxylic acid metabolic process	240	42	35.64	0.13728	0.6979	CG10361, CG10373, CG10399, slif, CG11251, CG1140, CG12264, Cha/VAChT, O-fut2, CG1628, CG1673, Pepck, Dscam, CG30286, CG31673, CG3415, Aats-asp, CG4598, CG4802, Aats-ser, CG5044, Aats-thr/Dyak\Aats-thr, CG5493, CG5660, CG5946, gatA, CG6154, CG6321, CG6385, CG7145, Hn, CG7441/Dsim\GD14730, CG7860, Menl-1, CG8043, Pgi, HLH106, CG8630, CG8778, CG9331, CG9362, CG9577	ple, CG10184, Cyp6a8, CG10361, CG10373, CG10399, CG10474, Aats-gln, CG10621, CG10623, Aats-asn, Ddc, CG10802, CG10932, l(1)dd4, CG11055, slif, Dcp1, CG11198, CG11236, CG11251, CG1139, CG1140, pygo, CG11796, Elo68beta, CG11899/Dsim\GD21426, Pdp, CG12170, CG12173, Aats-pro, l(1)G0156, CG12264, Cha/VAChT, CG1236, CG12531, CPTI, Aats-phe, Aats-ala, CG13667, CG13890, slgA, COQ7, CG14712, O-fut2, Dhfr,…	4
GO:0006220	pyrimidine nucleotide metabolic process	9	3	1.34	0.13743	0.6979	Ts, dnk, nmdyn-D7	awd, Ts, r-l, dUTPase, nmdyn-D6, dnk, CG5757, CG6854, nmdyn-D7	7
GO:0007380	specification of segmental identity, head	9	3	1.34	0.13743	0.6979	tio, tsh, ems	Scr, tio, btd, tsh, slp1, hth, Dfd, ems, croc	4
GO:0042384	cilium biogenesis	9	3	1.34	0.13743	0.6979	Klp64D, BBS4, Oseg1	Sas-4, Klp64D, Oseg6, Kap3, rempA, BBS4, BBS1, Oseg4, Oseg1	7
GO:0046621	negative regulation of organ growth	9	3	1.34	0.13743	0.6979	Mer, gig, fat2	Mer, sav, ft, ex, scrib, Pten, Tsc1, gig, fat2	4
GO:0046666	retinal cell programmed cell death	9	3	1.34	0.13743	0.6979	Mer, wg, Ice	Egfr, Mer, sav, Dl, N, rst, wg, Ice, Ras85D	5
GO:0016310	phosphorylation	284	49	42.17	0.13772	0.6979	Fak56D, CG10376, Pkcdelta, Eip63E, Nak, CG11015, aux/Dyak\auxillin, Pi3K68D, Tao-1, dome, Ack, tutl, CG15434, Pka-R2, levy, Lk6, yata, CG2201, ik2, bt, Synd, Nrk, CG4290, CG4802, wg, CG4945, CG5389, dnk, CG5790, CG6114, fab1, CG6800, fwd, SAK, CycH, halo, CG7497, VhaM9.7-2, fat2, BubR1, Btk29A, Cdk5, CG8485, Dgkepsilon, ox, CG8885, wal, flfl, Mkk4	Fak56D, for, Egfr, CG10082, Sin1, Lap1, CG10260, aPKC, Pak, CG10320, CG10376, Ilk, Pkcdelta, S6k, Cdk8, Eip63E, Nak, CG10664, CG10702, wit, Vha26, lok, tou, niki, Atg1, Madm, CG11015, aux/Dyak\auxillin, ATPsyn-beta, CG11221, CG11236, CG11423, CG11455, CG11489, Asator, Pi3K68D, CG11660, CG11859, CG11913, CG12079, Adam, CG12140, CG12147, Incenp, CG12170, CG12203, lic, CG1227, polo, rl, CG13167, l(2…	5
GO:0006904	vesicle docking during exocytosis	19	5	2.82	0.13944	0.6979	car, n-syb, sec8, Nrx-IV, Syx17	car, Rop, n-syb, sec8, Slh, sec3, Syx8, Syx5, Vps33B, sec6, exo84, Caki, Nrx-IV, sec15, exo70, Syx17, Syx6, pnut, sec5	4
GO:0016197	endosome transport	19	5	2.82	0.13944	0.6979	car, Mer, Vps25, Arf51F, Rab9	hk, g, Arf102F, car, Mer, Vps25, Hrs, dor, CG33635, Rab5, ex, Rab7, Arf72A, Arf84F, Arf51F, Arf79F, spin, sec5, Rab9	4
GO:0022406	membrane docking	19	5	2.82	0.13944	0.6979	car, n-syb, sec8, Nrx-IV, Syx17	car, Rop, n-syb, sec8, Slh, sec3, Syx8, Syx5, Vps33B, sec6, exo84, Caki, Nrx-IV, sec15, exo70, Syx17, Syx6, pnut, sec5	2
GO:0048278	vesicle docking	19	5	2.82	0.13944	0.6979	car, n-syb, sec8, Nrx-IV, Syx17	car, Rop, n-syb, sec8, Slh, sec3, Syx8, Syx5, Vps33B, sec6, exo84, Caki, Nrx-IV, sec15, exo70, Syx17, Syx6, pnut, sec5	3
GO:0006518	peptide metabolic process	14	4	2.08	0.14218	0.6979	Def, imd, Spase22-23/Dpse\GA19051, Dredd	PGRP-SA, BG4, Anp, Def, Myd88, Spase18-21/Dsim\GD19887, ird5, Hel89B, scrib, Toll-9, imd, Spase22-23/Dpse\GA19051, Tehao, Dredd	3
GO:0008203	cholesterol metabolic process	14	4	2.08	0.14218	0.6979	dare, CG18858, CG5077, CG5946	spo, CG11055, CG11162, dare, CG18858, CG31683, mdy, Hmgs/Dsim\Hmgs, CG5077, CG5946, CG7724, CG8112, CG8239, CG8909	5
GO:0009954	proximal/distal pattern formation	14	4	2.08	0.14218	0.6979	cora, hh, wg, exd	rho, Egfr, vn, cora, hth, vg, al, N, hh, wg, dac, B-H2, ap, exd	4
GO:0016081	synaptic vesicle docking during exocytosis	14	4	2.08	0.14218	0.6979	n-syb, sec8, Nrx-IV, Syx17	n-syb, sec8, sec3, Syx8, Syx5, sec6, exo84, Caki, Nrx-IV, sec15, exo70, Syx17, Syx6, sec5	5
GO:0035215	genital disc development	14	4	2.08	0.14218	0.6979	Fas2, hh, wg, Btk29A	rho, Egfr, tkv, cad, btl, Fas2, bnl, hh, wg, dac, sim, Btk29A, en, Gef26	5
GO:0051297	centrosome organization and biogenesis	14	4	2.08	0.14218	0.6979	BBS4, sas-6, SAK, hts	Sas-4, Hsp83, BBS4, stg, sas-6, skpA, Invadolysin, cnn, SAK, Dhc64C, ncd, nudE, Myb, hts	5
GO:0006793	phosphorus metabolic process	361	61	53.6	0.14337	0.6979	Fak56D, CG10376, Pkcdelta, Eip63E, Nak, CG11015, aux/Dyak\auxillin, CG11426, Pi3K68D, Ptpmeg, Mkp3, Tao-1, dome, Ack, CG15096, tutl, CG15434, Pka-R2, levy, Lk6, CG17746, alph, yata, CG2201, ik2, CG31469, bt, Synd, Nrk, CG4290, CG4802, wg, CG4945, CG5389, dnk, CG5790, CG6036, CG6114, fab1, rdgC, CG6800, fwd, SAK, CycH, halo, CG7497, VhaM9.7-2, fat2, BubR1, Btk29A, Cdk5, CG8485, Dgkepsilon, ox, CG8…	Fak56D, for, Egfr, CG10082, CG10089, Sin1, Lap1, CG10260, aPKC, Pak, CG10320, Plip, CG10376, Phlpp, Ilk, Pkcdelta, S6k, Cdk8, I-2, Eip63E, Nak, CG10664, CG10702, wit, Vha26, lok, tou, niki, Atg1, Ptp69D, Madm, CG11015, aux/Dyak\auxillin, ATPsyn-beta, CanB2, CG11221, CG11236, CG11423, CG11426, laza, CG11455, CG11489, Asator, CG11597, Pi3K68D, CG11660, CG11859, CG11913, CG12079, Adam, CG12140, CG12…	3
GO:0006796	phosphate metabolic process	361	61	53.6	0.14337	0.6979	Fak56D, CG10376, Pkcdelta, Eip63E, Nak, CG11015, aux/Dyak\auxillin, CG11426, Pi3K68D, Ptpmeg, Mkp3, Tao-1, dome, Ack, CG15096, tutl, CG15434, Pka-R2, levy, Lk6, CG17746, alph, yata, CG2201, ik2, CG31469, bt, Synd, Nrk, CG4290, CG4802, wg, CG4945, CG5389, dnk, CG5790, CG6036, CG6114, fab1, rdgC, CG6800, fwd, SAK, CycH, halo, CG7497, VhaM9.7-2, fat2, BubR1, Btk29A, Cdk5, CG8485, Dgkepsilon, ox, CG8…	Fak56D, for, Egfr, CG10082, CG10089, Sin1, Lap1, CG10260, aPKC, Pak, CG10320, Plip, CG10376, Phlpp, Ilk, Pkcdelta, S6k, Cdk8, I-2, Eip63E, Nak, CG10664, CG10702, wit, Vha26, lok, tou, niki, Atg1, Ptp69D, Madm, CG11015, aux/Dyak\auxillin, ATPsyn-beta, CanB2, CG11221, CG11236, CG11423, CG11426, laza, CG11455, CG11489, Asator, CG11597, Pi3K68D, CG11660, CG11859, CG11913, CG12079, Adam, CG12140, CG12…	4
GO:0043068	positive regulation of programmed cell death	41	9	6.09	0.14398	0.6979	CG11593, Jafrac2, Tao-1, zip, usp, wg, CG7379, mub, DLP	hkl, lok, Traf6, CG11593, CG42615/cul-3, CG12384, Jafrac2, ALiX/Dpse\GA11876, egr, Cas, Tao-1, zip, CG16799, hipk, Su(var)3-3, EcR, Eip93F, Dfd, foxo, sav, usp, slik, smi35A, Dp, wg, GckIII, Art4, Rox8, Fmr1, dbo, E2f, hppy, AIF, CG7379, mub, fray, Appl, mnb, casp, cul-4, DLP	4
GO:0007350	blastoderm segmentation	64	13	9.5	0.14469	0.6979	tio, tsh, tll, dome, tsg, ems, hh, wg, nos, mid, prd, sog, hb	sgl, Egfr, Scr, tup, rasp, smo, lin, peb, Hsp83, rl, tio, btd, Cby, tsh, tll, dome, tsg, botv, Dsor1, hop, slp1, hth, cnc, run, sax, Dfd, eve, sgg, ush, ksr, slp2, ems, scw, dlp, Kr, gsb, kis, frc, Chi, csw, pnr, hh, Wnt4, wg, croc, Cdk4, nos, stau, cni, D, os, wls, fu, mid, dl, prd, Gap1, Rpd3, sfl/CG32396, lilli, en, sog, Ras85D, hb	4
GO:0044242	cellular lipid catabolic process	30	7	4.45	0.14604	0.6979	dare, bwa, CG4598, CG5044, CG8778, Sply, CG9577	dare, CG13890, bwa, CDase/Dyak\CDase, Jheh1, Jheh2, Jheh3, CG15533, CG17544, CG17597, CG3267, CG3376, CG4389, Thiolase, CG4586, CG4598, yip2, Ssadh, CG5044, bmm, CG5844, CG6543, CG6984, scu, Jhe/CG30095, CG8778, Sply, CG9527, CG9577, Acox57D-d	4
GO:0006807	nitrogen compound metabolic process	204	36	30.29	0.14693	0.6979	CG10361, CG10373, CG10399, slif, CG11251, beta4GalT7, CG11897, CG12264, Cha/VAChT, O-fut2, CG1628, CG1673, Dscam, CG30286, CG31673, Aats-asp, CG4802, Aats-ser, SamDC, Aats-thr/Dyak\Aats-thr, CG5493, Pect/Dyak\Pect, CG5660, gatA, CG6154, CG6321, CG6385, Nos, CG7145, Hn, CG7441/Dsim\GD14730, CG7708, CG7860, CG8043, CG9331, CG9362	Act57B, sgl, ttv, ple, CG10184, CG10361, CG10373, CG10399, Catsup, CG10474, Aats-gln, CG10621, CG10623, Aats-asn, Ddc, CG10802, l(1)dd4, slif, Dcp1, CG11236, CG11251, CG1139, pygo, beta4GalT7, CG11796, CG11828, CG11897, CG11899/Dsim\GD21426, CG12173, Aats-pro, l(1)G0156, CG12264, Cha/VAChT, CG1236, CG12531, CPTI, CG12913, Aats-phe, Aats-ala, CG13667, slgA, CG14712, O-fut2, Dhfr, Faa, CG15088, CG1…	2
GO:0019226	transmission of nerve impulse	204	36	30.29	0.14693	0.6979	kon, Pkcdelta, Rdl, Syt12, slo, cals, usnp, caps, Cha/VAChT, dnr1, Bap, endoA, Eps-15, n-syb, sec8, lqfR, CG31665, VAChT, Synd, Fas2, Atx2, nAcRbeta-96A, Nrx-IV, Nrx-1, AP-50, rab3-GAP, Syn1, Syx17, CG7708, Takr99D, Arf51F, Cdk5, Dyb, Chc, AP-1gamma, AP-47	for, rtGEF, Syt4, ple, CG10251, Lap1, aPKC, kon, Pak, Phlpp, Pkcdelta, Rdl, Syt12, Lkr, slo, Ddc, wit, Dap160, Arf102F, cals, mGluRA, CG11155, usnp, CanB2, trn, caps, GRHR, nAcRbeta-64B, NPFR1, svp, Ras64B, 7B2, lola, kek5, stj, Cha/VAChT, CG12370, Mad, dnr1, Bap, rl, bchs, tkv, endoA, CanA1, CG14691, CDase/Dyak\CDase, WASp, nej, Rop, Ork1, Eps-15, n-syb, dlg1, Gs2, CG1756, Ace, KaiRIA, CaMKII, C…	4
GO:0048518	positive regulation of biological process	161	29	23.91	0.14985	0.7028	CG11593, Pld, Jafrac2, robo, Orct2, Def, Tao-1, zip, alph, ac, trr, usp, hh, wg, imd, CG5641, chico, aub, Bap55, tara, CG7379, mub, Dredd, HLH106, CycD, Psf1, sog, DLP, hb	rho, TfIIFalpha, hkl, vn, S6k, ara, mirr, Snr1, dm, orb, lok, Traf6, org-1, olf186-F, pygo, arm, CG11593, PGRP-SA, chn, CG42615/cul-3, neur, lola, Pld, BG4, CG12384, Mad, rl, btd, Jafrac2, ALiX/Dpse\GA11876, egr, ix, Cas, comr, robo, Anp, Orct2, Def, tkv, Tao-1, zip, Crk, CG16799, skpA, hipk, Su(var)3-3, plexB, EcR, Psf2, Eip93F, InR, mbt, sax, sno, alph, alpha-Spec/dlt, Myd88, Dfd, Pi3K21B, rap,…	3
GO:0008202	steroid metabolic process	65	13	9.65	0.15781	0.7028	Cyp6a21, Cyp4p3, dare, CG42248, Cyp309a2, CG18858, Cyt-b5, CG3415, Start1, CG5077, CG5946, woc, Ugt35b	CG10178, Cyp6a22, Cyp6a23, Cyp6a19, Cyp6a20, Cyp6a9, Cyp6a21, Cyp6a8, spo, Cyp4p3, Ugt37a1, CG11055, CG11162, dare, CG42248, Ugt36Bb, shd, Cyp6a18, CG1444, sad, Cyp311a1, CG15661, Ugt86Dg, CG17322, CG17323, CG17324, Cyp317a1, Ugt36Bc, Cyp309a2, CG18858, Cyt-b5, Cyp6a13, CG30438, CG31002, CG31683, CG31809, mdy, Cyp313a1, CG3415, Start1, Cyp6u1, Hmgs/Dsim\Hmgs, Cyp4d8, Ugt86Dc, CG5077, Cyp312a1, CG…	4
GO:0007419	ventral cord development	20	5	2.97	0.16453	0.7028	ems, ac, l(1)sc, wg, hb	svp, ind, run, Dr, cas, ems, Kr, gsb, Dl, ac, l(1)sc, N, moody, wg, loco, vnd, dl, sim, Pvr, hb	4
GO:0007617	mating behavior	20	5	2.97	0.16453	0.7028	slo, eag, dare, tim, Btk29A	ple, slo, Ddc, eag, dare, Cypl, tilB, CaMKII, per, tim, nonA, crl, Fmr1, Est-6, ato, Btk29A, spin, Mst57Da, rut, para	3
GO:0009069	serine family amino acid metabolic process	20	5	2.97	0.16453	0.7028	CG31673, CG5493, CG6385, CG8043, CG9331	CG11899/Dsim\GD21426, CG1236, Dhfr, CG1749, CG1753, CG3011, CG31673, aay, CG3999, Sps2, CG5493, CG6287/Dsim\GD22186, CG6385, CG6415, CG7430, CtBP, ppl, CG8043, SelD, CG9331	5
GO:0016125	sterol metabolic process	20	5	2.97	0.16453	0.7028	dare, CG18858, CG5077, CG5946, woc	spo, CG11055, CG11162, dare, sad, CG18858, CG31683, mdy, Hmgs/Dsim\Hmgs, CG5077, ecd, Npc1a, CG5946, woc, phm, scu, CG7724, CG8112, CG8239, CG8909	4
GO:0051705	behavioral interaction between organisms	20	5	2.97	0.16453	0.7028	slo, eag, dare, tim, Btk29A	ple, slo, Ddc, eag, dare, Cypl, tilB, CaMKII, per, tim, nonA, crl, Fmr1, Est-6, ato, Btk29A, spin, Mst57Da, rut, para	2
GO:0006520	amino acid metabolic process	169	30	25.09	0.16488	0.7028	CG10361, CG10373, CG10399, slif, CG11251, CG12264, Cha/VAChT, O-fut2, CG1628, CG1673, Dscam, CG30286, CG31673, Aats-asp, CG4802, Aats-ser, Aats-thr/Dyak\Aats-thr, CG5493, CG5660, gatA, CG6154, CG6321, CG6385, CG7145, Hn, CG7441/Dsim\GD14730, CG7860, CG8043, CG9331, CG9362	ple, CG10184, CG10361, CG10373, CG10399, CG10474, Aats-gln, CG10621, CG10623, Aats-asn, Ddc, CG10802, l(1)dd4, slif, Dcp1, CG11236, CG11251, CG1139, pygo, CG11796, CG11899/Dsim\GD21426, CG12173, Aats-pro, l(1)G0156, CG12264, Cha/VAChT, CG1236, CG12531, CPTI, Aats-phe, Aats-ala, CG13667, slgA, CG14712, O-fut2, Dhfr, Faa, CG15088, CG15093, CG15100, cn, CG1607, CG1628, CG1640, CG16700, CG1673, CG169…	4
GO:0009308	amine metabolic process	194	34	28.81	0.16554	0.7028	CG10361, CG10373, CG10399, slif, CG11251, beta4GalT7, CG12264, Cha/VAChT, O-fut2, CG1628, CG1673, Dscam, CG30286, CG31673, Aats-asp, CG4802, Aats-ser, SamDC, Aats-thr/Dyak\Aats-thr, CG5493, Pect/Dyak\Pect, CG5660, gatA, CG6154, CG6321, CG6385, CG7145, Hn, CG7441/Dsim\GD14730, CG7708, CG7860, CG8043, CG9331, CG9362	Act57B, sgl, ttv, ple, CG10184, CG10361, CG10373, CG10399, Catsup, CG10474, Aats-gln, CG10621, CG10623, Aats-asn, Ddc, CG10802, l(1)dd4, slif, Dcp1, CG11236, CG11251, CG1139, pygo, beta4GalT7, CG11796, CG11828, CG11899/Dsim\GD21426, CG12173, Aats-pro, l(1)G0156, CG12264, Cha/VAChT, CG1236, CG12531, CPTI, CG12913, Aats-phe, Aats-ala, CG13667, slgA, CG14712, O-fut2, Dhfr, Faa, CG15088, CG15093, CG1…	3
GO:0030534	adult behavior	31	7	4.6	0.16599	0.7028	eag, dj-1beta, tutl, Pka-R2, Fas2, Actn, sm	ple, eag, Adar, Mgat1, dj-1beta, ey, fliI, na, tutl, Pka-R2, sbr, sesB, ben, per, G-salpha60A, norpA, Fas2, moody, Actn, Pka-C1, ninaE, Sema-2a, Atpalpha, Caki, sim, beta4GalNAcTA, cyc, Gpdh, acj6, sm, rut	3
GO:0006334	nucleosome assembly	15	4	2.23	0.17237	0.7028	His1:CG31617, Nap1, His2Av, His3.3B	Caf1-180, cid, Acf1, His3:CG31613, His1:CG31617, His2A:CG31618, Caf1, Set, CG5017, Nap1, His2Av, His3.3A, Iswi, His3.3B, asf1	5
GO:0006576	biogenic amine metabolic process	15	4	2.23	0.17237	0.7028	Cha/VAChT, SamDC, Pect/Dyak\Pect, CG7708	ple, Catsup, Ddc, Cha/VAChT, cn, Ace, v, CG4300, SamDC, CG5235, Pect/Dyak\Pect, CG7708, CG8005, SpdS/Dpse\GA20990, Odc1	4
GO:0014016	neuroblast differentiation	15	4	2.23	0.17237	0.7028	ac, l(1)sc, mid, hb	insc, ind, arm, run, Dr, ase, Kr, ac, l(1)sc, jumu, stau, vnd, mid, en, hb	4
GO:0014017	neuroblast fate commitment	15	4	2.23	0.17237	0.7028	ac, l(1)sc, mid, hb	insc, ind, arm, run, Dr, ase, Kr, ac, l(1)sc, jumu, stau, vnd, mid, en, hb	3
GO:0035317	imaginal disc-derived wing hair organization and biogenesis	15	4	2.23	0.17237	0.7028	cora, fy, zip, ck	cora, dgo, fy, vri, zip, frtz, fz, ds, LIMK1, ft, sqh, ck, Rho1, trc, rok	10
GO:0048729	tissue morphogenesis	37	8	5.49	0.17321	0.7028	cora, tio, fy, tsh, zip, wg, ck, Sac1	sgl, cora, dgo, tio, fy, tsh, vri, zip, slp1, frtz, fz, ds, LIMK1, bin, fry, Mrtf, ft, sqh, sna, wg, crb, slou, lbe, lbl, dl, ovo, byn, ck, tin, pbl, sfl/CG32396, sli, Rho1, trc, Fps85D, Sac1, rok	3
GO:0000245	spliceosome assembly	10	3	1.48	0.17569	0.7028	tra2, SC35, Ddx1	tra2, xl6, pUf68, Smn, Rbp1, CG18591, SC35, SF2, Ddx1, U2af50	10
GO:0002778	antibacterial peptide production	10	3	1.48	0.17569	0.7028	Def, imd, Dredd	PGRP-SA, BG4, Anp, Def, Myd88, ird5, Hel89B, scrib, imd, Dredd	5
GO:0002780	antibacterial peptide biosynthetic process	10	3	1.48	0.17569	0.7028	Def, imd, Dredd	PGRP-SA, BG4, Anp, Def, Myd88, ird5, Hel89B, scrib, imd, Dredd	6
GO:0002808	regulation of antibacterial peptide biosynthetic process	10	3	1.48	0.17569	0.7028	Def, imd, Dredd	PGRP-SA, BG4, Anp, Def, Myd88, ird5, Hel89B, scrib, imd, Dredd	6
GO:0006662	glycerol ether metabolic process	10	3	1.48	0.17569	0.7028	CG10253, Thor, Mtp	CG10253, mdy, norpA, Plc21C, Dhap-at, bmm, CdsA, Thor, Gpdh, Mtp	3
GO:0006694	steroid biosynthetic process	10	3	1.48	0.17569	0.7028	dare, Start1, woc	spo, dare, shd, sad, Start1, ecd, woc, phm, Cyp18a1, CG7724	4
GO:0006963	positive regulation of antibacterial peptide biosynthetic process	10	3	1.48	0.17569	0.7028	Def, imd, Dredd	PGRP-SA, BG4, Anp, Def, Myd88, ird5, Hel89B, scrib, imd, Dredd	10
GO:0007030	Golgi organization and biogenesis	10	3	1.48	0.17569	0.7028	Pld, Tango6, ldlCp	GM130, Tango1, Tango2, Pld, sec23, Use1, Tango6, TER94, ecd, ldlCp	4
GO:0007605	sensory perception of sound	10	3	1.48	0.17569	0.7028	CG5921, Myo28B1, ck	tilB, ebi, wfs1, jar, nan, CG5921, Myo28B1, Myo31DF, ato, ck	6
GO:0030307	positive regulation of cell growth	10	3	1.48	0.17569	0.7028	Orct2, chico, CycD	S6k, dm, Orct2, InR, Akt1, eIF-4E, Pi3K92E, chico, CycD, Ras85D	4
GO:0035160	maintenance of epithelial integrity, open tracheal system	10	3	1.48	0.17569	0.7028	Lac, Mkp3, ik2	rho, Egfr, peb, Lac, Mkp3, mys, mew, ik2, rhea, if	4
GO:0046486	glycerolipid metabolic process	10	3	1.48	0.17569	0.7028	CG10253, Thor, Mtp	CG10253, mdy, norpA, Plc21C, Dhap-at, bmm, CdsA, Thor, Gpdh, Mtp	4
GO:0048072	compound eye pigmentation	10	3	1.48	0.17569	0.7028	car, wg, ry	g, car, cn, v, or, pn, esg, wg, ry, p	4
GO:0050954	sensory perception of mechanical stimulus	10	3	1.48	0.17569	0.7028	CG5921, Myo28B1, ck	tilB, ebi, wfs1, jar, nan, CG5921, Myo28B1, Myo31DF, ato, ck	5
GO:0048469	cell maturation	26	6	3.86	0.17826	0.7093	Mef2, zip, usp, aub, Arf51F, rost	mbc, CanB2, Vrp1, Mef2, fliI, zip, Crk, mib2, EcR, Mhc, sls, spn-E, siz, kirre, Six4, rst, usp, Hem, aub, Mf, up, hbs, Arf51F, Rac2, rost, if	2
GO:0006468	protein amino acid phosphorylation	171	30	25.39	0.18226	0.7214	Fak56D, CG10376, Pkcdelta, Eip63E, Nak, aux/Dyak\auxillin, Tao-1, Ack, tutl, Pka-R2, Lk6, yata, ik2, bt, Synd, Nrk, CG4290, CG4945, CG5790, CG6114, CG6800, SAK, CycH, CG7497, fat2, BubR1, Btk29A, Cdk5, CG8485, Mkk4	Fak56D, for, Egfr, Sin1, Lap1, aPKC, Pak, CG10376, Ilk, Pkcdelta, S6k, Cdk8, Eip63E, Nak, CG10702, wit, lok, niki, Atg1, Madm, aux/Dyak\auxillin, CG11221, CG11236, CG11489, Asator, CG11660, CG11859, CG12147, Incenp, CG12170, lic, CG1227, polo, rl, Ssl, cdc2rk, tkv, Bub1, Tao-1, Ret, Pak3, Ack, CG15072, CkIIbeta, tutl, Dsor1, Pka-R2, hop, Gcn2, hipk, plexB, Nek2, Csk, Lk6, dnt, S6kII, Gprk2, CaMKI…	6
GO:0009948	anterior/posterior axis specification	73	14	10.84	0.18602	0.7325	armi, tll, Mer, tsg, bic, csul, hh, wg, nos, aub, BicD, smp-30, sog, hb	Egfr, Scr, Hrb27C/Dsim\Hrb27C, tup, Moe, orb, mael, armi, lin, peb, lic, Hsp83, rl, lab, btz/Dpse\GA11878, tll, Mer, tsg, Dsor1, Rop, slp1, cad, cnc, regucalcin, sax, Dfd, eve, TER94, ush, ksr, spn-D, Syt1, spn-E, scw, spn-B, Kr, capu, vas, Dl, bic, csul, N, csw, Pka-C1, hh, wg, Tm1, POSH, nos, stau, Rab11, cni, aub, Ets97D, blue, BicD, dl, Gap1, smp-30, Khc, spn-A, mus301, gcl, Rac2, Nacalpha, t…	4
GO:0006412	translation	241	41	35.79	0.18836	0.7379	CG10576, Nak, mRpL10, armi, O-fut2, sta, mRpS6, Qm, CG17737, RpS3A, RpL40, G9a/Dsim\GD16494, mRpL16, mRpL33, mRpL28, eIF2B-epsilon, Aats-asp, RpLP1, bonsai, CG4567, mRpL22, BicC, Aats-ser, Aats-thr/Dyak\Aats-thr, mRpS28/Dyak\mRpS28, nos, CG5660, Adgf-B, gatA, aub, CG6154, mRpS26, RpL36A, CG7441/Dsim\GD14730, eIF2B-alpha, mRpL19, mRpS16, Thor, Ddx1, CG9596, mRpL21	tst, RpS26, eIF2B-delta, CG10326, CG10348, Hrb27C/Dsim\Hrb27C, mRpS33, RpS27, Aats-gln, CG10576, mRpL13, Nak, Aats-asn, mRpS18B, CG10802, eIF4G, eIF-4B, eIF5B, orb, CG11107, Dcp1, mRpL20, SRm160, RpS4, CG11334, mRpL10, armi, pygo, Ef1gamma, Adam, Aats-pro, mRpL32, mRpS22, RpS15Ab, Paip2, RpL28, mRpL41, mRpL51, Aats-phe, RpS13, Aats-ala, mRpL35, mRpS24, yl, CG1381, mRpL17, mRpL14, waw, mRpL55, mRp…	2
GO:0007398	ectoderm development	147	26	21.83	0.19113	0.7416	toy, cora, tio, fy, robo, tsh, CG13898, zip, Nrg, Dscam, Hr38, CG31665, Fas2, Nrk, hh, wg, prd, CG7466, ck, tap, unc-5, gro, fra, sog, Dab, hb	vvl, rho, mspo, ara, mirr, bsh, tup, Snr1, Awh, Cont, sv, toy, ind, arm, H2.0, pdm3, lin, cora, neur, CG12078, amx, peb, gcm, dgo, CG42234, tio, zfh1, fy, robo, tsh, neuroligin, CG13898, sol, vri, Ret, ey, zip, hop, Nrg, l(1)G0269, hipk, rho-6, plexB, dnt, sca, frtz, fz, CG17739, Dscam, ds, SoxN, Sema-1a, LIMK1, Hr38, Dr, Acf1, drpr, Neurochondrin, lbm, NfI, ush, Nmdar1, CG30203, Sox14, CG31146, …	4
GO:0019098	reproductive behavior	21	5	3.12	0.19126	0.7416	slo, eag, dare, tim, Btk29A	ple, slo, Ddc, eag, dare, Cypl, tilB, CaMKII, per, tim, nonA, crl, Fmr1, Est-6, ato, Btk29A, spin, ash1, Mst57Da, rut, para	2
GO:0012502	induction of programmed cell death	38	8	5.64	0.19281	0.7438	CG11593, Jafrac2, Tao-1, zip, usp, CG7379, mub, DLP	hkl, lok, Traf6, CG11593, CG42615/cul-3, CG12384, Jafrac2, ALiX/Dpse\GA11876, egr, Cas, Tao-1, zip, CG16799, hipk, Su(var)3-3, EcR, Eip93F, Dfd, foxo, sav, usp, slik, smi35A, GckIII, Art4, Rox8, Fmr1, dbo, hppy, AIF, CG7379, mub, fray, Appl, mnb, casp, cul-4, DLP	5
GO:0044249	cellular biosynthetic process	473	77	70.23	0.19417	0.7453	CG10253, CG10576, Nak, mRpL10, armi, beta4GalT7, car, CG12264, Cha/VAChT, dj-1beta, Def, dome, O-fut2, sta, mRpS6, CG1673, Qm, Pepck, CG17737, RpS3A, su(r), RpL40, G9a/Dsim\GD16494, CG30286, mRpL16, CG31673, Ts, CG3415, T3dh, Coprox, mRpL33, mRpL28, eIF2B-epsilon, Aats-asp, RpLP1, bonsai, CG4567, mRpL22, BicC, Aats-ser, SamDC, Aats-thr/Dyak\Aats-thr, CG5389, dnk, mRpS28/Dyak\mRpS28, imd, nos, CG5…	Act57B, sgl, Prat2, ttv, ple, Adgf-E, tst, Mocs2, CG10253, RpS26, eIF2B-delta, CG10326, CG10348, Hrb27C/Dsim\Hrb27C, mRpS33, RpS27, Aats-gln, CG10576, spo, mRpL13, CG10621, CG10623, Nak, Aats-asn, CG10688, Ddc, mRpS18B, CG10802, eIF4G, eIF-4B, eIF5B, orb, Vha26, tou, CG10932, g, CG11089, CG11107, Inos, ATPsyn-beta, Dcp1, CG11198, mRpL20, SRm160, RpS4, CG11334, rb, mRpL10, armi, pygo, PGRP-SA, bet…	3
GO:0065003	macromolecular complex assembly	204	35	30.29	0.19615	0.7491	tra2, msl-1, cora, Patj, Bap, Nrg, Taf12, CG17737, Taf10b, His1:CG31617, sdt, bic, eIF2B-epsilon, trr, Nap1, SC35, His2Av, TfIIA-L, aub, can, Nrx-IV, Taf8, cdm, Trn, CycH, Mat1, eIF2B-alpha, Thor, CG8885, His3.3B, Ddx1, AP-1gamma, nrv2, hts, CG9596	tra2, xl6, aPKC, TfIIFalpha, eIF2B-delta, NC2alpha, CG10340, msl-1, TfIIEalpha, MED31, ara, Cdk8, Tsf2, sinu, Taf13, eIF4G, eIF-4B, Cont, eIF5B, CanB2, arm, mle, StIP, cora, kst, Patj, MED14, pUf68, Caf1-180, Adam, Spt6, Ranbp21, Fcp1, MED25, Hsp83, MED27, Bap, TfIIEbeta, CG13185, Cas, cid, CG13349, emb, MED8/Dyak\Arc32, tkv, CG14216, Rop, Nrg, Smn, Rbp1, dlg1, Taf12, CG17737, Mhc, Trf2, CG1845, …	3
GO:0051094	positive regulation of developmental process	50	10	7.42	0.19883	0.7522	CG11593, Jafrac2, Tao-1, zip, alph, usp, wg, CG7379, mub, DLP	hkl, lok, Traf6, CG11593, CG42615/cul-3, CG12384, Mad, rl, Jafrac2, ALiX/Dpse\GA11876, egr, Cas, tkv, Tao-1, zip, CG16799, hipk, Su(var)3-3, EcR, Eip93F, mbt, sax, alph, Dfd, foxo, sav, Pi3K92E, usp, slik, smi35A, Dp, wg, GckIII, Art4, Rox8, Fmr1, dbo, E2f, Gap1, hppy, AIF, CG7379, mub, fray, Appl, mnb, casp, cul-4, Ras85D, DLP	3
GO:0035282	segmentation	80	15	11.88	0.19942	0.7522	tio, tsh, tll, dome, tsg, ems, hh, wg, nos, por, mid, prd, AP-2, sog, hb	bowl, sgl, Egfr, Scr, tup, brat, rasp, smo, lin, peb, Hsp83, rl, tio, btd, Cby, tsh, tll, dome, tsg, botv, Dsor1, hop, slp1, hth, cad, cnc, run, sax, Dfd, eve, sgg, crm/dwg, ush, ksr, slp2, ems, scw, dlp, Kr, gsb, Dl, kis, frc, Chi, N, csw, pnr, Su(dx), CG4575, hh, Wnt4, wg, croc, Cdk4, bun, nos, stau, cni, D, os, Ser, por, wls, Bx, fu, mid, dl, prd, Gap1, Gug, ss, Rpd3, AP-2, sfl/CG32396, ap, li…	4
GO:0006909	phagocytosis	123	22	18.26	0.19994	0.7522	CG10590, Pi3K68D, tth, gammaCop, Dscam, Hr38, CG31064, Rab14, Rab4, Atx2, Zn72D, Ced-12, CG5599, CG5745, CG5790, gig, Trn, Hn, CalpA, garz, HLH106, flfl	CG10068, CG10194, Nup98, retinophilin, mbc, S6k, cpa, Sse, CG10590, hk, brat, flr, Tsp3A, CG10778, Gel, DMAP1, Pi3K68D, CG11652, CG12077, Rab39, tth, polo, CHES-1-like, ncm, HPS, Cas, gammaCop, CG17754, Dscam, Eip93F, Hr38, CkIalpha, drpr, CG2158, MTA1-like, Parg, CG2993, SNF1A, CG31048, CG31064, BRWD3, Rab2, Bap170, Vinc, pall, Slh, blw, Nf-YA, Chi, zetaCOP, Unc-76, Smr, Act5C, Rab14, Syx5, fzy,…	5
GO:0008285	negative regulation of cell proliferation	16	4	2.38	0.20453	0.7566	Mer, Nos, gig, dom	brat, Mer, dlg1, Csk, lwr, foxo, sav, Rab5, ex, scrib, Tsc1, Nos, gig, shn, Tob, dom	4
GO:0009123	nucleoside monophosphate metabolic process	16	4	2.38	0.20453	0.7566	Ts, dnk, Adgf-B, CG6767	Prat2, Adgf-E, Ada, Dhfr, ade3, Ts, Msi, ade5, dnk, Adgf-A, Adgf-B, CG6767, ade2, bur, Adgf-C, Adgf-D	7
GO:0009124	nucleoside monophosphate biosynthetic process	16	4	2.38	0.20453	0.7566	Ts, dnk, Adgf-B, CG6767	Prat2, Adgf-E, Ada, Dhfr, ade3, Ts, Msi, ade5, dnk, Adgf-A, Adgf-B, CG6767, ade2, bur, Adgf-C, Adgf-D	5
GO:0009063	amino acid catabolic process	39	8	5.79	0.21328	0.7566	CG11251, CG5493, CG6385, CG7145, Hn, CG7860, CG8043, CG9362	ple, CG10184, CG10474, CG11251, CG11796, slgA, Faa, cn, Gs2, CG17896, arg, CG1827, v, CG3267, CG3999, CG4372, CG4434, Ssadh, hgo, CG5235, Taspase1, Gdh, CG5493, CG5793, CG6385, CG6415, CG6428, CG7145, Hn, CG7430, ppl, CG7860, CG8043, CG8129, CG8199, CG8665, CG8745, CG9362, CG9940	5
GO:0006379	mRNA cleavage	11	3	1.63	0.21643	0.7566	Pcf11, Cpsf100, CG1972	Cpsf160, Pcf11, Cpsf100, CG1972, Sym, CstF-50, Clp, CG3689, CG5222, CstF-64, Cpsf73	4
GO:0006398	histone mRNA 3'-end processing	11	3	1.63	0.21643	0.7566	Cpsf100, CG1972, mub	Slbp, Cpsf100, CG1972, Nmd3, Spx, fne, pAbp, CG5213, mub, CstF-64, Cpsf73	5
GO:0007093	mitotic cell cycle checkpoint	11	3	1.63	0.21643	0.7566	Bub3, BubR1, mit(1)15	Bub1, rod, mre11, mad2, alphaTub84B, mei-41, tefu, mus304, Bub3, BubR1, mit(1)15	5
GO:0007259	JAK-STAT cascade	11	3	1.63	0.21643	0.7566	Fak56D, dome, CycD	Fak56D, dome, hop, Lnk, Cdk4, os, Tie, Su(var)2-10, Fps85D, CycD, TSG101	6
GO:0008334	histone mRNA metabolic process	11	3	1.63	0.21643	0.7566	Cpsf100, CG1972, mub	Slbp, Cpsf100, CG1972, Nmd3, Spx, fne, pAbp, CG5213, mub, CstF-64, Cpsf73	6
GO:0016246	RNA interference	11	3	1.63	0.21643	0.7566	armi, hdc, aub	armi, hdc, CG17265, spn-E, pcm, Tis11, Hsc70-3, Hsc70-4, aub, r2d2, bel/Dyak\bel	6
GO:0030717	karyosome formation	11	3	1.63	0.21643	0.7566	gatA, aub, Btk29A	spn-D, spn-E, spn-B, vas, gatA, aub, Src64B, spn-A, mus301, Btk29A, chic/Dsim\chic	5
GO:0006470	protein amino acid dephosphorylation	51	10	7.57	0.2168	0.7566	CG10376, Ptpmeg, Mkp3, dome, CG17746, alph, CG31469, CG6036, rdgC, CanA-14F	CG10089, Plip, CG10376, Phlpp, I-2, Ptp69D, CanB2, CG11597, Pdp, Ppm1, PpV, Ptpmeg, CG13197, stg, Mkp3, MKP-4, dome, CanA1, I-t, CG17598, CG17746, Ptp10D, alph, PPP4R2r, Pp2C1, CG31469, primo-2, CG3530, CG3632, csw, CanB, PRL-1, Pten, CG6036, tws, rdgC, Pp1alpha-96A, Ptp4E, mts, CG7115, cdc14, CG7378, puc, PP2A-B', PpD3, mtm, Pp1-13C, Ptp61F, mop, eya, CanA-14F	6
GO:0007618	mating	22	5	3.27	0.21939	0.7566	slo, eag, dare, tim, Btk29A	ple, slo, Ddc, eag, Gld, dare, Cypl, tilB, CaMKII, per, tim, nonA, crl, Fmr1, Pkd2, Est-6, ato, Btk29A, spin, Mst57Da, rut, para	2
GO:0042127	regulation of cell proliferation	28	6	4.16	0.22762	0.7566	Mer, hh, wg, Nos, gig, dom	brat, Glut1, Mer, dlg1, Csk, InR, Pi3K21B, lwr, foxo, dlt, sav, Rab5, vg, N, ex, Pi3K92E, hh, wg, scrib, Tsc1, E2f, crb, Nos, gig, shn, Tob, hyd, dom	3
GO:0048066	pigmentation during development	28	6	4.16	0.22762	0.7566	car, ATP7, hh, wg, Hn, ry	ple, Ddc, g, rb, car, santa-maria, cn, mal, S6kII, ATP7, v, w, or, cm, dor, pn, esg, st, hh, wg, sdk, se, Hn, ry, b, ninaB, Pu, p	2
GO:0030029	actin filament-based process	82	15	12.18	0.22796	0.7566	Arc-p34, zip, ik2, Fhos, Actn, wg, Atx2, Ced-12, CG7497, CalpA, ck, vav, Btk29A, gro, hts	S6k, cpa, Gbeta13F, Moe, flr, Arc-p34, CanB2, Hsp83, ALiX/Dpse\GA11876, Vrp1, ran, DAAM, fliI, Pak3, Cip4, ena, zip, dia, fz, Mhc, Sry-alpha, trio, LIMK1, sls, ik2, Fs(2)Ket, Fhos, CG32138, Mrtf, Pka-R1, capu, Dl, N, gek, mei-41, Sb, moody, Actn, Arpc3A, wg, Sra-1, CG5023, Atx2, GckIII, loco, Ced-12, Dcp-1, f, Pten, Rab11, Hem, CycT, Mf, asp, up, mts, CG7497, Src64B, Arp66B, CalpA, ck, puc, vav, …	5
GO:0019722	calcium-mediated signaling	34	7	5.05	0.23219	0.7566	Pkcdelta, CG11165, CG13898, CG30378, rdgC, smp-30, CG9705	aPKC, Pkcdelta, CG11165, CanB2, GRHR, CG13898, CG14715, Lnk, And, CG17770, regucalcin, CaMKII, Nmdar1, CG30378, CG31650, CG31802, SPoCk, sqh, norpA, CanB, Frq1, CG5890, synj, rdgC, Pkc53E, Cbp53E, Caki, CG42302/CCKLR-17D1, smp-30, CG7646, TpnC73F, TpnC47D, scf, CG9705	6
GO:0016311	dephosphorylation	64	12	9.5	0.23342	0.7566	CG10376, CG11426, Ptpmeg, Mkp3, dome, CG17746, alph, CG31469, CG6036, rdgC, wun2, CanA-14F	CG10089, Plip, CG10376, Phlpp, I-2, Ptp69D, CanB2, CG11426, laza, CG11597, Pdp, Ppm1, PpV, Ptpmeg, CG13197, stg, Mkp3, MKP-4, dome, CanA1, I-t, CG17026, CG17027, CG17028, CG17029, CG17598, CG17746, Ptp10D, alph, PPP4R2r, Pp2C1, Ipp, CG31469, primo-2, CG3530, CG3573, CG3632, csw, CanB, PRL-1, CG5026, Pten, CG6036, tws, synj, rdgC, Pp1alpha-96A, Ptp4E, mts, CG7115, cdc14, CG7378, puc, PP2A-B', PpD3…	5
GO:0035070	salivary gland histolysis	40	8	5.94	0.23454	0.7566	mri, CG12163/CG33293, Ptpmeg, Obp99d, zip, bigmax, usp, CG7860	Atg12, CG10992, Ef1gamma, mri, CG12163/CG33293, Ptpmeg, santa-maria, Akap200, CecA1, CG14995, cathD, Obp99d, zip, CG16708, EcR, Eip93F, CecB, emp, bigmax, CG3829, NAT1, eIF-4E, usp, cbt, CG5254, Dcp-1, Atg6, bun, eRF1, Rab7, CG6194, Cp1, Hr78, Eig71Ed, Eig71Ej, CG7860, CG8149, eIF4E-5, Cyp1, maf-S	5
GO:0035071	salivary gland cell autophagic cell death	40	8	5.94	0.23454	0.7566	mri, CG12163/CG33293, Ptpmeg, Obp99d, zip, bigmax, usp, CG7860	Atg12, CG10992, Ef1gamma, mri, CG12163/CG33293, Ptpmeg, santa-maria, Akap200, CecA1, CG14995, cathD, Obp99d, zip, CG16708, EcR, Eip93F, CecB, emp, bigmax, CG3829, NAT1, eIF-4E, usp, cbt, CG5254, Dcp-1, Atg6, bun, eRF1, Rab7, CG6194, Cp1, Hr78, Eig71Ed, Eig71Ej, CG7860, CG8149, eIF4E-5, Cyp1, maf-S	6
GO:0048102	autophagic cell death	40	8	5.94	0.23454	0.7566	mri, CG12163/CG33293, Ptpmeg, Obp99d, zip, bigmax, usp, CG7860	Atg12, CG10992, Ef1gamma, mri, CG12163/CG33293, Ptpmeg, santa-maria, Akap200, CecA1, CG14995, cathD, Obp99d, zip, CG16708, EcR, Eip93F, CecB, emp, bigmax, CG3829, NAT1, eIF-4E, usp, cbt, CG5254, Dcp-1, Atg6, bun, eRF1, Rab7, CG6194, Cp1, Hr78, Eig71Ed, Eig71Ej, CG7860, CG8149, eIF4E-5, Cyp1, maf-S	5
GO:0048565	gut development	40	8	5.94	0.23454	0.7566	dome, Mef2, zip, kkv, hh, wg, fat2, wal	fkh, bowl, Egfr, Scr, spo, barr, lin, lab, shd, dome, Mef2, sad, mys, zip, hop, cad, mew, fas, kkv, Kr, N, sna, hh, cnn, wg, thr, dve, D, os, trh, byn, shn, fat2, put, scb, pbl, Alk, Rho1, wal, if	4
GO:0019932	second-messenger-mediated signaling	46	9	6.83	0.23545	0.7566	Pkcdelta, CG11165, CG13898, CG30378, Oamb, rdgC, smp-30, Dgkepsilon, CG9705	aPKC, Pkcdelta, CG11165, CanB2, GRHR, CG13898, CG14715, CG16708, Lnk, Sk1, Galpha49B, And, CG17770, regucalcin, CaMKII, G-salpha60A, Nmdar1, CG30378, CG31650, CG31802, SPoCk, Pka-R1, sqh, norpA, Oamb, CanB, Pka-C1, Frq1, CG5890, synj, rdgC, Pkc53E, Cbp53E, Caki, CG42302/CCKLR-17D1, oa2, smp-30, CG7646, Cng, TpnC73F, Nf1, Dgkepsilon, TpnC47D, scf, rut, CG9705	5
GO:0022618	protein-RNA complex assembly	46	9	6.83	0.23545	0.7566	tra2, CG17737, eIF2B-epsilon, SC35, aub, eIF2B-alpha, Thor, Ddx1, CG9596	tra2, xl6, eIF2B-delta, eIF4G, eIF-4B, eIF5B, pUf68, Adam, Smn, Rbp1, CG17737, CG18591, eIF2B-beta, exba/Dyak\GE24159, spn-E, eIF2B-epsilon, NAT1, eIF-4E, eIF-2beta, Rbp2, CG4810, eIF3-S9, eIF3-S8, SC35, aub, Irp-1B, Su(var)3-9, SF2, r2d2, eIF2B-alpha, eIF4E-3, eIF4E-5, CG8335, CG8443, Thor, Trip1, RpS18, Ddx1, eIF-4a, eIF-3p40, eIF5, CG9596, Int6, eIF3-S10, eIF-2alpha, U2af50	4
GO:0006635	fatty acid beta-oxidation	17	4	2.52	0.23825	0.7566	CG4598, CG5044, CG8778, CG9577	CG13890, CG17544, CG17597, CG4389, Thiolase, CG4586, CG4598, yip2, CG5044, CG5844, CG6543, CG6984, scu, CG8778, CG9527, CG9577, Acox57D-d	6
GO:0007379	segment specification	17	4	2.52	0.23825	0.7566	tio, tsh, ems, por	bowl, Scr, tio, btd, tsh, slp1, hth, cad, Dfd, crm/dwg, ems, kis, CG4575, croc, por, Gug, lilli	4
GO:0007619	courtship behavior	17	4	2.52	0.23825	0.7566	slo, eag, dare, Btk29A	ple, slo, Ddc, eag, dare, tilB, CaMKII, per, nonA, crl, Fmr1, Est-6, ato, Btk29A, spin, rut, para	4
GO:0008293	torso signaling pathway	17	4	2.52	0.23825	0.7566	tll, tsg, sog, hb	tup, lin, peb, Hsp83, rl, tll, tsg, Dsor1, ush, ksr, Hrs, Shc, csw, Gap1, sog, Ras85D, hb	7
GO:0009891	positive regulation of biosynthetic process	17	4	2.52	0.23825	0.7566	Def, imd, aub, Dredd	orb, PGRP-SA, BG4, Anp, Def, Myd88, vas, ird5, Hel89B, pAbp, scrib, Toll-9, imd, stau, aub, Tehao, Dredd	4
GO:0009913	epidermal cell differentiation	17	4	2.52	0.23825	0.7566	cora, fy, zip, ck	cora, dgo, fy, vri, zip, frtz, fz, ds, LIMK1, fry, ft, sqh, ovo, ck, Rho1, trc, rok	4
GO:0018988	molting cycle, protein-based cuticle	17	4	2.52	0.23825	0.7566	Itp-r83A, dare, ATP7, rig	Itp-r83A, ng4, Gld, dare, sec23, EcR, ATP7, rig, Sgs1, Pka-R1, scny, ecd, Npc1a, sar1, crc, rk, rut	3
GO:0031328	positive regulation of cellular biosynthetic process	17	4	2.52	0.23825	0.7566	Def, imd, aub, Dredd	orb, PGRP-SA, BG4, Anp, Def, Myd88, vas, ird5, Hel89B, pAbp, scrib, Toll-9, imd, stau, aub, Tehao, Dredd	5
GO:0035315	hair cell differentiation	17	4	2.52	0.23825	0.7566	cora, fy, zip, ck	cora, dgo, fy, vri, zip, frtz, fz, ds, LIMK1, fry, ft, sqh, ovo, ck, Rho1, trc, rok	10
GO:0035316	non-sensory hair organization and biogenesis	17	4	2.52	0.23825	0.7566	cora, fy, zip, ck	cora, dgo, fy, vri, zip, frtz, fz, ds, LIMK1, fry, ft, sqh, ovo, ck, Rho1, trc, rok	10
GO:0042303	molting cycle	17	4	2.52	0.23825	0.7566	Itp-r83A, dare, ATP7, rig	Itp-r83A, ng4, Gld, dare, sec23, EcR, ATP7, rig, Sgs1, Pka-R1, scny, ecd, Npc1a, sar1, crc, rk, rut	2
GO:0051028	mRNA transport	17	4	2.52	0.23825	0.7566	CG12782, thoc5, BicD, CG8184	Nxt1, CG12782, CG14749, sbr, ref2, thoc7, Hpr1, thoc5, CG32135, egl, thoc6, BicD, Hel25E, CG8184, tsu, Gl, mago	4
GO:0000902	cell morphogenesis	293	48	43.51	0.24539	0.7566	Fak56D, Klp64D, robl, Arc-p34, caps, cora, Patj, Ptpmeg, Lac, BBS4, fy, robo, zip, ric8a, Pka-R2, Nrg, Dscam, alpha-Cat, ik2, ems, gogo, sdt, bigmax, Fas2, usp, hh, Cpn, wg, chm, nos, chico, CG5790, Bap55, Nrx-IV, CG6982, CG7056, Pvf1, Oseg1, SAK, CG7497, ck, vav, unc-5, gro, fra, sm, Scm, Dab	Fak56D, vvl, Sas-4, Egfr, LanA, Lap1, aPKC, Pak, mbc, Cct1, vn, Sdc, ara, ko, mirr, tup, Snr1, Klp64D, hk, Moe, robl, wit, Cont, Arc-p34, Ptp69D, sv, p47, Oseg6, caps, scrt, svp, pygo, arm, Kap3, rempA, cora, neur, CG12007, Patj, lola, peb, gcm, Ptpmeg, dgo, Lac, Hsp83, rl, zfh1, BBS4, tum, fy, Vrp1, robo, nerfin-1, vri, ran, BBS1, esc, ena, WASp, nej, mys, zip, ric8a, Pka-R2, hop, Nrg, klar, CG1…	4
GO:0032989	cellular structure morphogenesis	293	48	43.51	0.24539	0.7566	Fak56D, Klp64D, robl, Arc-p34, caps, cora, Patj, Ptpmeg, Lac, BBS4, fy, robo, zip, ric8a, Pka-R2, Nrg, Dscam, alpha-Cat, ik2, ems, gogo, sdt, bigmax, Fas2, usp, hh, Cpn, wg, chm, nos, chico, CG5790, Bap55, Nrx-IV, CG6982, CG7056, Pvf1, Oseg1, SAK, CG7497, ck, vav, unc-5, gro, fra, sm, Scm, Dab	Fak56D, vvl, Sas-4, Egfr, LanA, Lap1, aPKC, Pak, mbc, Cct1, vn, Sdc, ara, ko, mirr, tup, Snr1, Klp64D, hk, Moe, robl, wit, Cont, Arc-p34, Ptp69D, sv, p47, Oseg6, caps, scrt, svp, pygo, arm, Kap3, rempA, cora, neur, CG12007, Patj, lola, peb, gcm, Ptpmeg, dgo, Lac, Hsp83, rl, zfh1, BBS4, tum, fy, Vrp1, robo, nerfin-1, vri, ran, BBS1, esc, ena, WASp, nej, mys, zip, ric8a, Pka-R2, hop, Nrg, klar, CG1…	3
GO:0045445	myoblast differentiation	23	5	3.42	0.24868	0.7566	Mef2, zip, l(1)sc, Arf51F, rost	mbc, CanB2, Vrp1, Mef2, fliI, zip, Crk, mib2, Mhc, sls, siz, kirre, l(1)sc, Six4, rst, Hem, Mf, up, hbs, Arf51F, Rac2, rost, if	5
GO:0044255	cellular lipid metabolic process	197	33	29.25	0.24874	0.7566	Cyp6a21, CG10253, CG10399, Cyp4p3, CG1140, Pi3K68D, Pld, dare, CG42248, bwa, GIIIspla2, GXIVsPLA2, Cyp309a2, CG18858, Cyt-b5, CG2201, CG3415, Start1, CG4598, CG5044, CG5077, Pect/Dyak\Pect, CG5946, woc, Ugt35b, HLH106, CG8630, CG8778, Thor, Sply, CG9248, Mtp, CG9577	Egfr, CG10178, Cyp6a22, Cyp6a23, Cyp6a19, Cyp6a20, Cyp6a9, Cyp6a21, Cyp6a8, CG10253, CG10399, Cct1, spo, Cyp4p3, CG10932, Ugt37a1, CG11055, Inos, CG11162, CG11190, CG11198, CG1140, Pi3K68D, Elo68beta, CG12006, Sap-r/Dsim\Sap-r, CG12077, Pld, CG12170, dare, CG42248, santa-maria, Ugt36Bb, shd, CG13890, bwa, Cyp6a18, CG1444, CG14507/sPLA2, CDase/Dyak\CDase, sad, Cyp311a1, Jheh1, Jheh2, Jheh3, CG1516…	3
GO:0016051	carbohydrate biosynthetic process	29	6	4.31	0.25379	0.7566	beta4GalT7, Pepck, kkv, pgant5, Pgi, CG9485	Act57B, sgl, ttv, CG10688, Inos, beta4GalT7, CG12913, Gfat2, COQ7, botv, CG1516, Pepck, PhKgamma, kkv, pgant5, CG31915, pgant2, Gmer, pgant3, CG6904/Dana\GF17161/Dere\GG20891/Dmoj\GI23664/Dsec\GM25805/Dgri\GH14560/Dper\GL21689/Dsim\GD20381/Dwil\GK13980/Dvir\GJ23225/Dyak\GE26410/Dpse\GA19945, pgant8, Pgi, sfl/CG32396, Ext2, beta3GalTII, Gmd, CG9220, Glycogenin, CG9485	4
GO:0043473	pigmentation	29	6	4.31	0.25379	0.7566	car, ATP7, hh, wg, Hn, ry	ple, Ddc, g, rb, car, santa-maria, cn, mal, S6kII, ATP7, v, w, or, cm, dor, pn, esg, st, hh, wg, sdk, B-H2, se, Hn, ry, b, ninaB, Pu, p	1
GO:0007015	actin filament organization	47	9	6.98	0.25589	0.7566	ik2, Actn, wg, Atx2, Ced-12, CG7497, vav, gro, hts	S6k, cpa, Gbeta13F, Hsp83, Vrp1, ran, DAAM, Pak3, ena, dia, fz, Sry-alpha, ik2, Fs(2)Ket, Pka-R1, Dl, N, mei-41, Sb, Actn, wg, Atx2, GckIII, Ced-12, Dcp-1, f, Pten, CycT, asp, up, mts, CG7497, Src64B, Arp66B, puc, vav, Pvr, Ggamma1, gro, Rho1, Rac2, Fps85D, Arpc3B, Sop2, hts, chic/Dsim\chic, rok	7
GO:0006413	translational initiation	35	7	5.2	0.25601	0.7566	CG17737, eIF2B-epsilon, aub, eIF2B-alpha, Thor, Ddx1, CG9596	eIF2B-delta, eIF4G, eIF-4B, eIF5B, Adam, CG17737, eIF2B-beta, exba/Dyak\GE24159, eIF2B-epsilon, NAT1, eIF-4E, eIF-2beta, Rbp2, CG4810, eIF3-S9, eIF3-S8, aub, Irp-1B, Su(var)3-9, eIF2B-alpha, eIF4E-3, eIF4E-5, CG8335, CG8443, Thor, Trip1, RpS18, Ddx1, eIF-4a, eIF-3p40, eIF5, CG9596, Int6, eIF3-S10, eIF-2alpha	3
GO:0007559	histolysis	41	8	6.09	0.2565	0.7566	mri, CG12163/CG33293, Ptpmeg, Obp99d, zip, bigmax, usp, CG7860	Atg12, CG10992, Ef1gamma, mri, CG12163/CG33293, Ptpmeg, santa-maria, Akap200, CecA1, CG14995, cathD, Obp99d, zip, CG16708, EcR, Eip93F, CecB, emp, bigmax, CG3829, NAT1, eIF-4E, usp, cbt, CG5254, Dcp-1, Atg6, bun, eRF1, Rab7, CG6194, Cp1, Hr78, Eig71Ed, Eig71Ej, CG7860, CG8149, eIF4E-5, ap, Cyp1, maf-S	4
GO:0009310	amine catabolic process	41	8	6.09	0.2565	0.7566	CG11251, CG5493, CG6385, CG7145, Hn, CG7860, CG8043, CG9362	ple, CG10184, CG10474, CG11251, CG11796, slgA, Faa, cn, Gs2, CG17896, Ace, arg, CG1827, v, CG3267, CG3999, CG4372, CG4434, Ssadh, hgo, CG5235, Taspase1, Gdh, CG5493, CG5793, CG6385, CG6415, CG6428, CG7145, Hn, CG7430, ppl, CG7860, CG8005, CG8043, CG8129, CG8199, CG8665, CG8745, CG9362, CG9940	4
GO:0016271	tissue death	41	8	6.09	0.2565	0.7566	mri, CG12163/CG33293, Ptpmeg, Obp99d, zip, bigmax, usp, CG7860	Atg12, CG10992, Ef1gamma, mri, CG12163/CG33293, Ptpmeg, santa-maria, Akap200, CecA1, CG14995, cathD, Obp99d, zip, CG16708, EcR, Eip93F, CecB, emp, bigmax, CG3829, NAT1, eIF-4E, usp, cbt, CG5254, Dcp-1, Atg6, bun, eRF1, Rab7, CG6194, Cp1, Hr78, Eig71Ed, Eig71Ej, CG7860, CG8149, eIF4E-5, ap, Cyp1, maf-S	3
GO:0044270	nitrogen compound catabolic process	41	8	6.09	0.2565	0.7566	CG11251, CG5493, CG6385, CG7145, Hn, CG7860, CG8043, CG9362	ple, CG10184, CG10474, CG11251, CG11796, slgA, Faa, cn, Gs2, CG17896, Ace, arg, CG1827, v, CG3267, CG3999, CG4372, CG4434, Ssadh, hgo, CG5235, Taspase1, Gdh, CG5493, CG5793, CG6385, CG6415, CG6428, CG7145, Hn, CG7430, ppl, CG7860, CG8005, CG8043, CG8129, CG8199, CG8665, CG8745, CG9362, CG9940	3
GO:0042221	response to chemical stimulus	166	28	24.65	0.25814	0.7566	Rdl, Itp-r83A, slo, eag, CG11897, dare, dj-1beta, Mer, zip, Pka-R2, GstE4, gry, alph, G9a/Dsim\GD16494, rig, VAChT, Fas2, Mdr49, usp, hh, endos, Ugt35b, gig, ABCB7, tun, Cyp6g1, wun2, Thor	rho, CG10178, Mdr65, Cyp6a9, Cyp6a8, park, Rdl, S6k, Itp-r83A, slo, Moe, pigeon, Sip1, eag, Clic, Ugt37a1, Aldh-III, Os-E, GstD4, CG11784, CG11897, neur, dare, Or30a, Ugt36Bb, dj-1beta, Or74a, CG13889, Mer, CG14709, Jheh1, Jheh2, Jheh3, CG15661, zip, Pka-R2, CG1598, CG1681, Ugt86Dg, CG17322, CG17323, CG17324, Mgstl, GstE2/Dyak\GstE2, GstE4, GstE5, gry, betaInt-nu, EcR, And, Or1a, Pdp1, Ace, Ugt36…	2
GO:0002440	production of molecular mediator of immune response	12	3	1.78	0.25884	0.7566	Def, imd, Dredd	PGRP-SA, BG4, Anp, Def, Myd88, ird5, Hel89B, scrib, Toll-9, imd, Tehao, Dredd	3
GO:0002775	antimicrobial peptide production	12	3	1.78	0.25884	0.7566	Def, imd, Dredd	PGRP-SA, BG4, Anp, Def, Myd88, ird5, Hel89B, scrib, Toll-9, imd, Tehao, Dredd	4
GO:0002777	antimicrobial peptide biosynthetic process	12	3	1.78	0.25884	0.7566	Def, imd, Dredd	PGRP-SA, BG4, Anp, Def, Myd88, ird5, Hel89B, scrib, Toll-9, imd, Tehao, Dredd	5
GO:0002805	regulation of antimicrobial peptide biosynthetic process	12	3	1.78	0.25884	0.7566	Def, imd, Dredd	PGRP-SA, BG4, Anp, Def, Myd88, ird5, Hel89B, scrib, Toll-9, imd, Tehao, Dredd	5
GO:0002807	positive regulation of antimicrobial peptide biosynthetic process	12	3	1.78	0.25884	0.7566	Def, imd, Dredd	PGRP-SA, BG4, Anp, Def, Myd88, ird5, Hel89B, scrib, Toll-9, imd, Tehao, Dredd	6
GO:0016339	calcium-dependent cell-cell adhesion	12	3	1.78	0.25884	0.7566	cals, Cad99C, fat2	cals, mys, ds, Cad99C, ft, Cad88C, Cad86C, Cad74A, Cat, CadN2, fat2, scb	4
GO:0035050	embryonic heart tube development	12	3	1.78	0.25884	0.7566	robo, betaggt-I, mid	robo, EcR, Hand, betaggt-I, pnr, H15, mid, sar1, tin, Ggamma1, sli, qm	3
GO:0043043	peptide biosynthetic process	12	3	1.78	0.25884	0.7566	Def, imd, Dredd	PGRP-SA, BG4, Anp, Def, Myd88, ird5, Hel89B, scrib, Toll-9, imd, Tehao, Dredd	4
GO:0045793	positive regulation of cell size	12	3	1.78	0.25884	0.7566	Orct2, chico, CycD	S6k, dm, Orct2, InR, Pi3K21B, Akt1, eIF-4E, Pi3K92E, Tctp, chico, CycD, Ras85D	4
GO:0012501	programmed cell death	160	27	23.76	0.26226	0.7637	Hip1, caps, CG11593, mri, CG12163/CG33293, Ptpmeg, Jafrac2, CG13850, Tao-1, Mer, Vps25, Obp99d, zip, ik2, bigmax, usp, wg, CG4896, Ced-12, Wwox, CG7379, mub, Dredd, Ice, CG7860, wun2, DLP	fkh, CG10068, Egfr, retinophilin, CG10254, CG10257, how, CG10384, hkl, vn, Atg12, lok, Traf6, Hip1, CG10992, trn, caps, CG11593, CG42615/cul-3, Ef1gamma, mri, CG12163/CG33293, Det, Ptpmeg, th, BG4, CG12384, rl, Jafrac2, santa-maria, ALiX/Dpse\GA11876, egr, Cyt-c-d, Cas, Akap200, CG13393, CecA1, CG13850, CG13887, Tao-1, Mer, CG14544, Vps25, decay, CG14995, CG15097, cathD, Obp99d, zip, CG16708, CG1…	4
GO:0009059	macromolecule biosynthetic process	309	50	45.88	0.27044	0.7759	CG10576, Nak, mRpL10, armi, beta4GalT7, CG11851, O-fut2, sta, mRpS6, Qm, CG17737, RpS3A, kkv, Csat, RpL40, G9a/Dsim\GD16494, mRpL16, pgant5, betaggt-I, mRpL33, mRpL28, eIF2B-epsilon, Aats-asp, RpLP1, bonsai, CG4567, mRpL22, BicC, Aats-ser, Aats-thr/Dyak\Aats-thr, mRpS28/Dyak\mRpS28, nos, CG5660, Adgf-B, gatA, aub, CG6154, por, mRpS26, RpL36A, CG7441/Dsim\GD14730, CG7860, eIF2B-alpha, mRpL19, mRpS…	sgl, ttv, tst, RpS26, eIF2B-delta, CG10326, CG10348, Hrb27C/Dsim\Hrb27C, sxc, mRpS33, RpS27, Aats-gln, CG10576, mRpL13, Nak, Aats-asn, mRpS18B, CG10802, eIF4G, eIF-4B, eIF5B, orb, CG11107, Dcp1, CG11190, mRpL20, SRm160, RpS4, CG11306, CG11334, CG11357, mRpL10, rasp, armi, pygo, beta4GalT7, CG11851, Ef1gamma, CG12006, CG12007, CG12077, Ppt1, Adam, CG12170, Aats-pro, mRpL32, mRpS22, CG12263, RpS15A…	3
GO:0016331	morphogenesis of embryonic epithelium	60	11	8.91	0.27125	0.7759	cora, Patj, Lac, zip, kkv, sdt, wg, Nrx-IV, Btk29A, Sac1, flfl	Egfr, aPKC, Pak, mbc, spo, tup, Traf6, l(1)19Ec, arm, cora, Patj, peb, Lac, Mad, shd, tkv, sad, ena, mys, zip, dlg1, fas, InR, R, slpr, kkv, ush, Rala, pyd, sdt, N, sna, pnr, jumu, Cg25C, cbt, wg, scrib, bsk, jar, par-6, crb, Nrx-IV, Cka, Nmt, Src64B, shn, puc, put, Btk29A, scb, Rho1, Rac2, Fps85D, Sac1, flfl, Ras85D, chic/Dsim\chic, yrt, rok	4
GO:0007160	cell-matrix adhesion	18	4	2.67	0.27312	0.7759	nimC2, CG31004, bt, Pnn	LanA, Ilk, Ndg, wb, mys, alphaPS4, betaInt-nu, mew, nimC2, CG31004, bt, LanB2, Wnt4, LanB1, scb, Pnn, SP2353, if	4
GO:0019395	fatty acid oxidation	18	4	2.67	0.27312	0.7759	CG4598, CG5044, CG8778, CG9577	CG13890, CG17544, CG17597, CG4389, Thiolase, CG4586, CG4598, yip2, CG5044, CG5315, CG5844, CG6543, CG6984, scu, CG8778, CG9527, CG9577, Acox57D-d	5
GO:0031589	cell-substrate adhesion	18	4	2.67	0.27312	0.7759	nimC2, CG31004, bt, Pnn	LanA, Ilk, Ndg, wb, mys, alphaPS4, betaInt-nu, mew, nimC2, CG31004, bt, LanB2, Wnt4, LanB1, scb, Pnn, SP2353, if	3
GO:0042063	gliogenesis	18	4	2.67	0.27312	0.7759	eag, repo, hh, unc-5	eag, so, gcm, poe, ey, rap, repo, btl, Dl, N, hh, loco, CG5869, unc-5, Nf1, sli, Rho1, Ras85D	4
GO:0008219	cell death	161	27	23.91	0.2736	0.7759	Hip1, caps, CG11593, mri, CG12163/CG33293, Ptpmeg, Jafrac2, CG13850, Tao-1, Mer, Vps25, Obp99d, zip, ik2, bigmax, usp, wg, CG4896, Ced-12, Wwox, CG7379, mub, Dredd, Ice, CG7860, wun2, DLP	fkh, CG10068, Egfr, retinophilin, CG10254, CG10257, how, CG10384, hkl, vn, Atg12, lok, Traf6, Hip1, CG10992, trn, caps, CG11593, CG42615/cul-3, Ef1gamma, mri, CG12163/CG33293, Det, Ptpmeg, th, BG4, CG12384, rl, Jafrac2, santa-maria, ALiX/Dpse\GA11876, egr, Cyt-c-d, Cas, Akap200, CG13393, CecA1, CG13850, CG13887, Tao-1, Mer, CG14544, Vps25, decay, CG14995, CG15097, cathD, Obp99d, zip, CG16708, CG1…	3
GO:0006461	protein complex assembly	79	14	11.73	0.27777	0.7788	cora, Patj, Bap, Nrg, sdt, Nap1, Nrx-IV, cdm, Trn, Mat1, CG8885, AP-1gamma, nrv2, hts	aPKC, CG10340, Tsf2, sinu, Cont, CanB2, arm, StIP, cora, kst, Patj, Ranbp21, Hsp83, Bap, CG13185, Cas, CG13349, emb, tkv, Rop, Nrg, dlg1, Mhc, Hsp70Ab, Fs(2)Ket, Hrs, unc-13, Gga, Hsp70Aa, CG31648, CG32164, CG32165, unc-13-4A, sdt, CG3803, Nup214, Exp6, gammaSnap, Mcm6, Mcm5, Hsc70-3, alpha-Adaptin, Hsc70-4, moody, CG4364, Surf6, Tpr2, Srp54k, CG4663, Pen, CG4908, CG4942, Vap-33-1, CG5017, loco, …	4
GO:0006418	tRNA aminoacylation for protein translation	42	8	6.24	0.27905	0.7788	O-fut2, Aats-asp, Aats-ser, Aats-thr/Dyak\Aats-thr, CG5660, gatA, CG6154, CG7441/Dsim\GD14730	Aats-gln, Aats-asn, CG10802, Dcp1, pygo, Aats-pro, Aats-phe, Aats-ala, CG14712, O-fut2, CG15100, CG16912, mRpL39, pho, CG2263, CG31133, CG31739, Top3beta, Aats-asp, Aats-val, Hmt-1, Aats-tyr, CG4573, Aats-ala-m, Aats-ser, CG5191, Aats-thr/Dyak\Aats-thr, Aats-glupro, CG5660, CG5706, gatA, CG6154, Aats-gly, CG6796, CG7441/Dsim\GD14730, Aats-leu, CG8097, CG8257, Sox15, Aats-cys, Aats-arg, Aats-trp	3
GO:0043038	amino acid activation	42	8	6.24	0.27905	0.7788	O-fut2, Aats-asp, Aats-ser, Aats-thr/Dyak\Aats-thr, CG5660, gatA, CG6154, CG7441/Dsim\GD14730	Aats-gln, Aats-asn, CG10802, Dcp1, pygo, Aats-pro, Aats-phe, Aats-ala, CG14712, O-fut2, CG15100, CG16912, mRpL39, pho, CG2263, CG31133, CG31739, Top3beta, Aats-asp, Aats-val, Hmt-1, Aats-tyr, CG4573, Aats-ala-m, Aats-ser, CG5191, Aats-thr/Dyak\Aats-thr, Aats-glupro, CG5660, CG5706, gatA, CG6154, Aats-gly, CG6796, CG7441/Dsim\GD14730, Aats-leu, CG8097, CG8257, Sox15, Aats-cys, Aats-arg, Aats-trp	5
GO:0043039	tRNA aminoacylation	42	8	6.24	0.27905	0.7788	O-fut2, Aats-asp, Aats-ser, Aats-thr/Dyak\Aats-thr, CG5660, gatA, CG6154, CG7441/Dsim\GD14730	Aats-gln, Aats-asn, CG10802, Dcp1, pygo, Aats-pro, Aats-phe, Aats-ala, CG14712, O-fut2, CG15100, CG16912, mRpL39, pho, CG2263, CG31133, CG31739, Top3beta, Aats-asp, Aats-val, Hmt-1, Aats-tyr, CG4573, Aats-ala-m, Aats-ser, CG5191, Aats-thr/Dyak\Aats-thr, Aats-glupro, CG5660, CG5706, gatA, CG6154, Aats-gly, CG6796, CG7441/Dsim\GD14730, Aats-leu, CG8097, CG8257, Sox15, Aats-cys, Aats-arg, Aats-trp	6
GO:0006898	receptor-mediated endocytosis	30	6	4.45	0.28073	0.7788	Eps-15, lqfR, Synd, Rab14, Chc, Rab9	Dap160, Rlip, Ras64B, yl, Eps-15, Rab21, R, lap, Rala, or, lqfR, Rap2l, Synd, Rab5, Rab14, Rab11, AP-1sigma, Rab7, AP-2sigma, Clc, RabX5, Rme-8, Ric, lqf, Amph, CG8909, Chc, Ras85D, fz2, Rab9	5
GO:0007498	mesoderm development	117	20	17.37	0.28076	0.7788	CG10641, toy, Hr96, Mef2, Scgdelta, CG16719, CG1942, Mlp60A, bt, CG3264, hh, wg, CG4945, Ald, mid, prd, CG7056, exd, by, rost	sgl, Mlp84B, LanA, GATAe, how, mbc, CG10641, CG10827, sv, NFAT, toy, org-1, Npc2g, Hr96, neur, amx, CG42234, CG13185, zfh1, stg, Mef2, Aph-4, ey, Scgdelta, crol, Cip4, tmod, dmrt11E, hop, CG16719, slp1, cad, Galpha49B, Pdp1, cnc, CG17906, CG1809, Hand, bin, sax, sls, CG1942, Neurochondrin, HLH3B, gem, Mlp60A, Mlp60A, Sox14, CG31048, scw, bt, CG42255, btl, Lmpt, Mrtf, CG3264, gsb, Dl, Jarid2, Six4…	4
GO:0016265	death	162	27	24.05	0.28514	0.7849	Hip1, caps, CG11593, mri, CG12163/CG33293, Ptpmeg, Jafrac2, CG13850, Tao-1, Mer, Vps25, Obp99d, zip, ik2, bigmax, usp, wg, CG4896, Ced-12, Wwox, CG7379, mub, Dredd, Ice, CG7860, wun2, DLP	fkh, CG10068, Egfr, retinophilin, CG10254, CG10257, how, CG10384, hkl, vn, Atg12, lok, Traf6, Hip1, CG10992, trn, caps, CG11593, CG42615/cul-3, Ef1gamma, mri, CG12163/CG33293, Det, Ptpmeg, th, BG4, CG12384, rl, Jafrac2, santa-maria, ALiX/Dpse\GA11876, egr, Cyt-c-d, Cas, Akap200, CG13393, CecA1, CG13850, CG13887, Tao-1, Mer, CG14544, Vps25, decay, CG14995, CG15097, cathD, Obp99d, zip, CG16708, CG1…	2
GO:0009893	positive regulation of metabolic process	67	12	9.95	0.28606	0.7849	Def, ac, trr, usp, imd, CG5641, aub, Bap55, tara, Dredd, HLH106, hb	TfIIFalpha, ara, mirr, Snr1, orb, org-1, PGRP-SA, chn, lola, BG4, btd, ix, comr, Anp, Def, Eip93F, sno, Myd88, Brf, MED7, Mrtf, Bap170, Su(H), vas, ac, trr, sug, pnr, NC2beta, ird5, Hel89B, Bap60, raptor, usp, cbt, Bka, her, pAbp, Taf4, scrib, Toll-9, imd, CG5641, stau, D, brm, spas, aub, E2f, Bap55, dl, tara, dalao, Tehao, Dredd, Trf, tin, tna, Su(var)205, HLH106, Iswi, trx, cyc, Camta, ash1, Ad…	3
GO:0031325	positive regulation of cellular metabolic process	67	12	9.95	0.28606	0.7849	Def, ac, trr, usp, imd, CG5641, aub, Bap55, tara, Dredd, HLH106, hb	TfIIFalpha, ara, mirr, Snr1, orb, org-1, PGRP-SA, chn, lola, BG4, btd, ix, comr, Anp, Def, Eip93F, sno, Myd88, Brf, MED7, Mrtf, Bap170, Su(H), vas, ac, trr, sug, pnr, NC2beta, ird5, Hel89B, Bap60, raptor, usp, cbt, Bka, her, pAbp, Taf4, scrib, Toll-9, imd, CG5641, stau, D, brm, spas, aub, E2f, Bap55, dl, tara, dalao, Tehao, Dredd, Trf, tin, tna, Su(var)205, HLH106, Iswi, trx, cyc, Camta, ash1, Ad…	4
GO:0043687	post-translational protein modification	351	56	52.12	0.29434	0.79	Fak56D, CG10376, Pkcdelta, Eip63E, Nak, aux/Dyak\auxillin, CG11070, Ptpmeg, Mkp3, Tao-1, dome, Ack, tutl, Pka-R2, Lk6, CG17746, alph, yata, UbcD6, ik2, RpL40, CG31469, bt, Synd, trr, Nrk, CG4290, hh, CG4945, CG5384, Spase22-23/Dpse\GA19051, UbcD10, CG5790, CG6036, CG6114, rdgC, CG6800, CG7023, SAK, wbl, CycH, CG7497, CalpA, CG7656, fat2, BubR1, Btk29A, Arf51F, CG8184, Cdk5, CG8485, CG8494, CG9086…	Fak56D, for, Egfr, CG10089, Sin1, ndl, CG10254, Lap1, aPKC, Pak, Plip, CG10376, Phlpp, Ilk, park, Pkcdelta, cbx, S6k, Cdk8, I-2, Eip63E, Nak, Uev1A/Dyak\Uev1A, vih, CG10702, wit, CG10862, lok, niki, Atg1, Ptp69D, Madm, Arf102F, aux/Dyak\auxillin, CG11070, CG11190, CanB2, CG11221, CG11236, ste14, CG11489, rasp, Asator, CG11597, CG11660, 7B2, HERC2, CG11859, CG12082, CG12147, Pdp, Incenp, Ppm1, CG1…	6
GO:0007417	central nervous system development	93	16	13.81	0.30046	0.79	Itp-r83A, robl, Ptpmeg, bwa, Nrg, ems, Fas2, ac, l(1)sc, hh, wg, CG6083, Nrx-IV, exd, nrv2, hb	rho, Rx, Egfr, LanA, Bj1, vn, spo, bsh, Itp-r83A, brat, robl, l(1)19Ec, enok, svp, ind, Ptpmeg, lab, zfh1, Mgat1, shd, bwa, ey, sad, CkIIbeta, mys, Nrg, hth, CG17221, dlg1, EcR, SoxN, trio, ph-p, run, mbt, Dr, cas, Dfd, eve, ems, btl, siz, ase, Kr, gsb, Dl, Fas2, ac, l(1)sc, N, Invadolysin, csw, mbf1, moody, hh, cnn, wg, Ror, cib, dac, loco, Hem, D, CG6083, vnd, Fmr1, lbe, lbl, dl, foi, Nrx-IV, L…	4
GO:0007449	proximal/distal pattern formation, imaginal disc	13	3	1.93	0.30219	0.79	hh, wg, exd	rho, Egfr, vn, hth, vg, al, N, hh, wg, dac, B-H2, ap, exd	5
GO:0009116	nucleoside metabolic process	13	3	1.93	0.30219	0.79	CG11255, CG6767, CG8360	Prat2, CG11255, Aprt, CG2246, r-l, CG3788, dUTPase, Tgt, CG5757, CG6330, CG6767, CG8353, CG8360	5
GO:0010033	response to organic substance	13	3	1.93	0.30219	0.79	eag, Pka-R2, Fas2	Cyp6a8, eag, Pka-R2, EcR, InR, per, G-salpha60A, Fas2, moody, Pka-C1, Bx, cyc, rut	3
GO:0006869	lipid transport	31	6	4.6	0.30827	0.79	NPC1b, CG1628, CG2316, Start1, halo, Mtp	Sap-r/Dsim\Sap-r, NPC1b, CG12201, santa-maria, CG1628, CG42321, klar, ScpX, CG17597, rdgBbeta, CG18347, CG2316, CG2789, Atet, CG30194, CG3149, CG31689, CG31729, CG3476, Start1, CG4301, CG4995, CG5254, Npc1a, Fatp, halo, CG8498, CG8628, trpml, Mtp, CG9664	3
GO:0008643	carbohydrate transport	31	6	4.6	0.30827	0.79	CG1213, CG14040, CG15096, ik2, Csat, sut1	CG10069, Glut1, CG10960, l(2)dtl, CG1213, sut4, CG14040, CG15094, CG15096, CG1657, CG18281, bin, ik2, Csat, CG31106, CG3168, Mst36Fb/CG42627, LanB2, frc, CG4324, CG4330, CG5078, CG5802, CG6356, CG6484, sll, shn, CG7882, CG8234, sut1, CG9246	3
GO:0048515	spermatid differentiation	31	6	4.6	0.30827	0.79	can, SAK, Dredd, Ice, ox, Chc	emc, cbx, th, BG4, Dlc90F, Cyt-c-d, milt, poe, EcR, didum, Hsp60B, Bsg, aret, Msi, blw, Act5C, fzo, Pen, nmd, jar, Fmr1, can, Ntl, SAK, Dredd, Ice, pea, beta4GalNAcTA, ox, Chc, bel/Dyak\bel	4
GO:0002252	immune effector process	19	4	2.82	0.30877	0.79	Def, He, imd, Dredd	PGRP-SA, BG4, Anp, Def, CG13887, hop, Lnk, Myd88, He, ird5, Hel89B, scrib, Toll-9, imd, Tsp96F, Tehao, r2d2, Dredd, Rac2	2
GO:0006633	fatty acid biosynthetic process	19	4	2.82	0.30877	0.79	CG3415, CG5946, HLH106, CG8630	CG10932, CG11198, CG12170, CG1516, CG2118, CG2781, CG31141, CG31523, eap, CG3267, CG3415, CG3523, desat1, CG5946, scu, HLH106, CG8630, mtacp1, CG9747	4
GO:0006979	response to oxidative stress	19	4	2.82	0.30877	0.79	Itp-r83A, dj-1beta, alph, Thor	park, Itp-r83A, Clic, dj-1beta, CG13889, alph, disp, Pi3K92E, Pink1, GstE1, CG6673, Cat, Mekk1, puc, Nf1, Thor, GstS1, sun, rut	3
GO:0008258	head involution	19	4	2.82	0.30877	0.79	tsh, zip, Btk29A, wal	spo, tup, barr, peb, shd, tsh, sad, zip, EcR, fas, ush, ecd, thr, scyl, put, Btk29A, Rac2, wal, yrt	3
GO:0008354	germ cell migration	19	4	2.82	0.30877	0.79	stai, hh, nos, wun2	th, zfh1, faf, stai, Tre1, Invadolysin, hh, scrib, nos, dl, foi, byn, tin, Rho1, qm, trx, wun2, slam, eya	4
GO:0009062	fatty acid catabolic process	19	4	2.82	0.30877	0.79	CG4598, CG5044, CG8778, CG9577	CG13890, CG17544, CG17597, CG3267, CG4389, Thiolase, CG4586, CG4598, yip2, Ssadh, CG5044, CG5844, CG6543, CG6984, scu, CG8778, CG9527, CG9577, Acox57D-d	5
GO:0016053	organic acid biosynthetic process	19	4	2.82	0.30877	0.79	CG3415, CG5946, HLH106, CG8630	CG10932, CG11198, CG12170, CG1516, CG2118, CG2781, CG31141, CG31523, eap, CG3267, CG3415, CG3523, desat1, CG5946, scu, HLH106, CG8630, mtacp1, CG9747	4
GO:0016054	organic acid catabolic process	19	4	2.82	0.30877	0.79	CG4598, CG5044, CG8778, CG9577	CG13890, CG17544, CG17597, CG3267, CG4389, Thiolase, CG4586, CG4598, yip2, Ssadh, CG5044, CG5844, CG6543, CG6984, scu, CG8778, CG9527, CG9577, Acox57D-d	4
GO:0046394	carboxylic acid biosynthetic process	19	4	2.82	0.30877	0.79	CG3415, CG5946, HLH106, CG8630	CG10932, CG11198, CG12170, CG1516, CG2118, CG2781, CG31141, CG31523, eap, CG3267, CG3415, CG3523, desat1, CG5946, scu, HLH106, CG8630, mtacp1, CG9747	5
GO:0046395	carboxylic acid catabolic process	19	4	2.82	0.30877	0.79	CG4598, CG5044, CG8778, CG9577	CG13890, CG17544, CG17597, CG3267, CG4389, Thiolase, CG4586, CG4598, yip2, Ssadh, CG5044, CG5844, CG6543, CG6984, scu, CG8778, CG9527, CG9577, Acox57D-d	5
GO:0008105	asymmetric protein localization	25	5	3.71	0.30976	0.79	armi, Patj, ric8a, sdt, aub	aPKC, CG10535, Gbeta13F, Moe, insc, armi, Patj, btz/Dpse\GA11878, ric8a, dlg1, fz, skf, sdt, jumu, mol, scrib, jar, stau, par-6, aub, Surf4, Caki, Ggamma1, vari, mago	4
GO:0010160	formation of organ boundary	25	5	3.71	0.30976	0.79	robo, tsh, unc-5, fra, exd	fkh, rho, Scr, amos, neur, Mad, BobA, robo, tsh, tkv, hth, fz, mew, Su(H), N, dally, B-H2, Rab11, ato, shn, put, unc-5, sli, fra, exd	4
GO:0048645	organ formation	25	5	3.71	0.30976	0.79	robo, tsh, unc-5, fra, exd	fkh, rho, Scr, amos, neur, Mad, BobA, robo, tsh, tkv, hth, fz, mew, Su(H), N, dally, B-H2, Rab11, ato, shn, put, unc-5, sli, fra, exd	3
GO:0030036	actin cytoskeleton organization and biogenesis	81	14	12.03	0.3113	0.7913	Arc-p34, zip, ik2, Fhos, Actn, wg, Atx2, Ced-12, CG7497, CalpA, vav, Btk29A, gro, hts	S6k, cpa, Gbeta13F, Moe, flr, Arc-p34, CanB2, Hsp83, ALiX/Dpse\GA11876, Vrp1, ran, DAAM, fliI, Pak3, Cip4, ena, zip, dia, fz, Mhc, Sry-alpha, trio, LIMK1, sls, ik2, Fs(2)Ket, Fhos, CG32138, Mrtf, Pka-R1, capu, Dl, N, gek, mei-41, Sb, moody, Actn, Arpc3A, wg, Sra-1, CG5023, Atx2, GckIII, loco, Ced-12, Dcp-1, f, Pten, Rab11, Hem, CycT, Mf, asp, up, mts, CG7497, Src64B, Arp66B, CalpA, puc, vav, Btk2…	6
GO:0009605	response to external stimulus	75	13	11.14	0.31702	0.8031	CG11426, Pld, dare, tim, Ggamma30A, hh, Pgm, chico, endos, rdgC, gig, wun2, Thor	Sdc, S6k, so, CG11426, laza, svp, CG11637, PGRP-SA, Pld, dare, santa-maria, slgA, tilB, PGRP-LB, sesB, Galpha49B, Pdp1, Ace, Fbxl4, InR, Gycalpha99B, lap, sgg, per, PGRP-LA, dlp, tim, inaD, norpA, Ggamma30A, cry, nonA, Fer3HCH, FKBP59, ninaE, bnl, hh, Sema-2a, Pen, Pgm, Rh6, Sir2, Atpalpha, Pten, bsk, Calx, chico, Arr1/Dyak\Arr1, TrpA1, Arr2, trpgamma, Tsc1, Wnt5, NijA, endos, rdgC, gig, sec15, C…	2
GO:0007155	cell adhesion	178	29	26.43	0.32134	0.8038	kon, cals, CG11206, caps, Lac, robo, Mkp3, tutl, Nrg, CG16857, Dscam, alpha-Cat, nimC2, Psn, CG31004, Cad99C, CG31665, bt, Fas2, por, Nrx-IV, Nrx-1, CG7466, fat2, vav, Pnn, fra, muskelin, Tsp29Fb	rho, Egfr, mspo, LanA, Lap1, kon, Pak, Phlpp, Ilk, Tsp3A, Cont, plx, cals, CG11206, trn, caps, CG11320, lox, arm, CG11637, CG12007, p130CAS, kek5, Lac, santa-maria, Ndg, robo, ran, Mkp3, bys, Ret, CG14869, crol, fw, ImpL2/Dsim\ImpL2, wb, tutl, mys, Nrg, alphaPS4, CG16857, dlg1, betaInt-nu, EcR, fz, mew, CG17739, Dscam, ds, alpha-Cat, nimC2, Toll-4, CG18249, Psn, R, alpha-Spec/dlt, drpr, emp, alph…	2
GO:0022414	reproductive process	69	12	10.25	0.32296	0.8038	tj, tra2, slo, eag, dare, tim, Fas2, Oamb, hh, wg, Btk29A, gro	tj, emc, ple, tra2, ndl, Scr, slo, Ddc, eag, Gld, lola, Hira, polo, dare, otu, ix, zfh1, Cypl, tilB, dmrt11E, hop, CaMKII, run, per, noi, Sox14, tim, vir, Fas2, Oamb, Six4, Invadolysin, nonA, crl, hh, her, Wnt4, wg, dac, Mes-4, scrib, dmrt93B, os, Fmr1, fl(2)d, Pkd2, foi, ovo, Est-6, Lam, CG7194, ato, tin, janB, Btk29A, alphaTub67C, gro, spin, Klp3A, ash1, en, Mst57Da, bab2, hyd, Gef26, rut, eya,…	1
GO:0009952	anterior/posterior pattern formation	82	14	12.18	0.32846	0.8038	armi, tll, Mer, tsg, bic, csul, hh, wg, nos, aub, BicD, smp-30, sog, hb	Egfr, Scr, Hrb27C/Dsim\Hrb27C, tup, Moe, orb, mael, armi, smo, lin, peb, lic, Mad, Hsp83, rl, lab, btz/Dpse\GA11878, tll, tkv, Mer, tsg, Dsor1, Rop, slp1, cad, EcR, cnc, regucalcin, sax, Dfd, eve, TER94, ush, ksr, spn-D, Syt1, spn-E, scw, spn-B, Kr, capu, vas, Dl, bic, csul, N, csw, Pka-C1, smt3, hh, wg, Tm1, POSH, Dad, nos, stau, Rab11, cni, aub, Ets97D, blue, BicD, dl, Gap1, smp-30, shn, pcs, K…	4
GO:0065004	protein-DNA complex assembly	82	14	12.18	0.32846	0.8038	msl-1, Taf12, Taf10b, His1:CG31617, bic, trr, Nap1, His2Av, TfIIA-L, can, Taf8, CycH, Mat1, His3.3B	TfIIFalpha, NC2alpha, msl-1, TfIIEalpha, MED31, ara, Cdk8, Taf13, mle, MED14, Caf1-180, Spt6, Fcp1, MED25, MED27, TfIIEbeta, cid, MED8/Dyak\Arc32, CG14216, Taf12, Trf2, CG1845, Acf1, Taf10b, Brf, MED7, His3:CG31613, His1:CG31617, His2A:CG31618, Spt3, Taf6, msl-2, Cdk7, Su(H), bic, MED23, trr, Taf11, MED15, NC2beta, Caf1, Set, Arc42, ear, CG5017, Tfb4, MED10, TfIIA-S, Nap1, cdc2, Taf4, MED16, His2…	4
GO:0043484	regulation of RNA splicing	38	7	5.64	0.33098	0.8038	tra2, CG14641, SC35, Pep, CG6227, mub, dom	tra2, tst, how, Hrb27C/Dsim\Hrb27C, CG10418, CG11266, CG11360, pUf68, Dbp45A, Lsm11, CG14641, CG1646, CG16941, CG2926, cm, aret, vir, Rox8, SC35, snRNP-U1, CG5728, Pep, CG6227, fl(2)d, dl, CG6841, CG6999, Hel25E, mub, CG7879, hay, pea, snRNP70K, Psi, eIF-4a, asf1, dom, U2af50	4
GO:0048024	regulation of nuclear mRNA splicing, via spliceosome	38	7	5.64	0.33098	0.8038	tra2, CG14641, SC35, Pep, CG6227, mub, dom	tra2, tst, how, Hrb27C/Dsim\Hrb27C, CG10418, CG11266, CG11360, pUf68, Dbp45A, Lsm11, CG14641, CG1646, CG16941, CG2926, cm, aret, vir, Rox8, SC35, snRNP-U1, CG5728, Pep, CG6227, fl(2)d, dl, CG6841, CG6999, Hel25E, mub, CG7879, hay, pea, snRNP70K, Psi, eIF-4a, asf1, dom, U2af50	10
GO:0050684	regulation of mRNA processing	38	7	5.64	0.33098	0.8038	tra2, CG14641, SC35, Pep, CG6227, mub, dom	tra2, tst, how, Hrb27C/Dsim\Hrb27C, CG10418, CG11266, CG11360, pUf68, Dbp45A, Lsm11, CG14641, CG1646, CG16941, CG2926, cm, aret, vir, Rox8, SC35, snRNP-U1, CG5728, Pep, CG6227, fl(2)d, dl, CG6841, CG6999, Hel25E, mub, CG7879, hay, pea, snRNP70K, Psi, eIF-4a, asf1, dom, U2af50	4
GO:0044271	nitrogen compound biosynthetic process	57	10	8.46	0.33557	0.8038	CG12264, Cha/VAChT, CG1673, CG30286, CG31673, SamDC, Nos, CG7145, CG7708, CG9331	ple, CG10621, CG10623, Ddc, CG11899/Dsim\GD21426, CG12173, l(1)G0156, CG12264, Cha/VAChT, CG1236, slgA, Dhfr, CG1640, CG1673, Gs2, CG1749, CG1753, Nmdmc, M(2)21AB, Gs1, CG3011, CG30286, CG31673, CG32026, CG32260, CG32412, CG3483, aay, pug, Got2, CG4300, Sps2, SamDC, CG5840, trpgamma, P5cr, CG6287/Dsim\GD22186, Irp-1B, CG6439, CG6465, Nos, CG7145, CG7433, CG7470, CtBP, CG7708, b, CG8129, SpdS/Dpse…	3
GO:0006206	pyrimidine base metabolic process	26	5	3.86	0.34107	0.8038	su(r), Ts, dnk, CG6767, CG8360	Dhfr, Adk1, CG17896, su(r), awd, CG2246, pyd3, Ts, r-l, CG3788, l(2)k01209, CG5292, nmdyn-D6, RnrL, dnk, Dak1, CG6330, CG6364, CG6767, CG6854, CG6951, b, CG8353, CG8360, RnrS, Dhod	5
GO:0006800	oxygen and reactive oxygen species metabolic process	26	5	3.86	0.34107	0.8038	Prx2540-2/Prx2540-1, Jafrac2, GstE4, CG6888, ry	Prx2540-2/Prx2540-1, Sod, kek5, Prx2540-1, Jafrac2, GstE4, GstE5, kek6, CG18516, CG30022, Prx6005, Duox, Atox1, CG4199, CG4365, kek2, Prx5037, CG6045, CG6673, se, CG6888, AIF, ry, Sh3beta, Sod2, CG9027	3
GO:0007297	ovarian follicle cell migration	26	5	3.86	0.34107	0.8038	dome, zip, usp, BicC, Pvf1	Egfr, vn, th, tai, dome, zip, hop, EcR, Hrs, dor, Krn, Mrtf, sqh, Rab5, N, slbo, usp, BicC, bun, jar, par-6, os, Cbl, Pvf1, Pvr, Ras85D	4
GO:0009056	catabolic process	245	39	36.38	0.34143	0.8038	Sucb, CG11070, CG11251, CG1140, armi, Prosbeta2R2, dare, sinah/Dpse\GA11985, Rpt1, bwa, Mkp3, GIIIspla2, GXIVsPLA2, RpL40, CG30410, CG3499, kdn, CG4598, CG5044, CG5384, CG5493, CG5599, Ald, CG6204, Smg6, CG6385, CG6512, CG7023, CG7145, Hn, CG7860, CG8043, Pgi, CG8494, CG8778, CG8858, Sply, CG9362, CG9577	Egfr, ple, ImpL3, CG10184, CG10214, Ercc1, Rat1, Tbp-1, CG10474, Sucb, Scsalpha/Dpse\GA23751, Gen, Nedd8, Rca1, Prosalpha5, CG11055, CG11070, Upf3, CG11251, CG11337, CG1140, armi, LysS, Nc73EF, LysB, CG11796, skap, Prosbeta3, Prosbeta7, Gapdh1, CG12082, Pdp, Prosbeta2R2, l(1)G0156, Aos1, th, Prosbeta5, dare, Zw, sinah/Dpse\GA11985, CG13334, CG13369, Rpt1, CG13492, yip3, CG13690, CG13890, bwa, Mkp…	2
GO:0032268	regulation of cellular protein metabolic process	70	12	10.39	0.34181	0.8038	Arc-p34, armi, eIF2B-epsilon, hh, BicC, nos, aub, fwd, Btk29A, Thor, Ddx1, CG9596	Sin1, Hrb27C/Dsim\Hrb27C, cpa, I-2, Nedd8, eIF4G, ida, orb, Arc-p34, feo, armi, CG42615/cul-3, Paip2, I-t, ena, Hcf, nec, sno, faf, alpha-Spec/dlt, CkIalpha, sgg, Parg, PPP4R2r, exba/Dyak\GE24159, Pde1c, aret, pr-set7, slmb, vas, eIF2B-epsilon, NAT1, gek, ebi, Pcaf, fzy, raptor, Arpc3A, hh, BicC, msi, pAbp, Sir2, nos, stau, beta-Spec, pll, spas, aub, Fmr1, Irp-1B, fws, fu, fwd, Unr, Dhc64C, Src64…	4
GO:0006644	phospholipid metabolic process	51	9	7.57	0.3423	0.8038	Pi3K68D, Pld, GIIIspla2, GXIVsPLA2, CG18858, CG2201, Pect/Dyak\Pect, Sply, CG9248	Egfr, Cct1, Inos, CG11190, Pi3K68D, CG12006, CG12077, Pld, CG14507/sPLA2, CG15533, GIIIspla2, CG17026, CG17027, CG17028, CG17029, GXIVsPLA2, fu12, CG18858, CG2201, Pi3K21B, Pi4KIIalpha, CG3009, CG3033, CG31683, CG32191, SMSr, CG3376, norpA, CG3812, Pi3K92E, Plc21C, Dhap-at, CG4774, Pect/Dyak\Pect, Pten, DNApol-delta, CG5991, bbc, Aps, CG6401, CG6409, veg, CG7402, CdsA, CG8311, Sply, Paf-AHalpha, …	5
GO:0045595	regulation of cell differentiation	51	9	7.57	0.3423	0.8038	sinah/Dpse\GA11985, Mer, hdc, alph, He, usp, wg, mid, hb	Egfr, arm, RanBPM, chn, neur, gcm, Mad, rl, sinah/Dpse\GA11985, tkv, Mer, hdc, hop, S6kII, mbt, sax, Dr, alph, eve, sgg, fs(1)Yb, ush, lwr, He, Su(H), Dl, esg, N, csw, pelo, ex, usp, wg, msi, Dad, sdk, bun, Ser, Tsc1, lbe, lbl, mid, Gap1, put, Pvr, Alk, lqf, Ras85D, Gef26, eya, hb	3
GO:0006944	membrane fusion	20	4	2.97	0.34483	0.8038	Pld, Mef2, Arf51F, rost	mbc, Pld, stj, Vrp1, Mef2, CDase/Dyak\CDase, Crk, mib2, sls, TER94, siz, kirre, Rab5, Six4, rst, Hem, hbs, Arf51F, Rac2, rost	4
GO:0016485	protein processing	20	4	2.97	0.34483	0.8038	hh, Spase22-23/Dpse\GA19051, wbl, CalpA	ndl, rasp, 7B2, Ulp1, InR, awd, slpr, Spase18-21/Dsim\GD19887, CG3731, hh, ea, Spase22-23/Dpse\GA19051, S1P, wbl, CalpA, CG7791, CalpB, CG8728, S2P, CG9240	7
GO:0051239	regulation of multicellular organismal process	20	4	2.97	0.34483	0.8038	Rdl, eag, tim, DmsR-1	for, Rdl, eag, Hsp83, Cypl, capa, Ork1, KaiRIA, alpha-Spec/dlt, per, mr, tim, Pka-C1, beta-Spec, Est-6, spin, Amph, cyc, rk, DmsR-1	2
GO:0022610	biological adhesion	180	29	26.73	0.34491	0.8038	kon, cals, CG11206, caps, Lac, robo, Mkp3, tutl, Nrg, CG16857, Dscam, alpha-Cat, nimC2, Psn, CG31004, Cad99C, CG31665, bt, Fas2, por, Nrx-IV, Nrx-1, CG7466, fat2, vav, Pnn, fra, muskelin, Tsp29Fb	rho, Egfr, mspo, LanA, Lap1, kon, Pak, Phlpp, Ilk, Tsp3A, ng4, Cont, plx, cals, CG11206, trn, caps, CG11320, lox, arm, CG11637, CG12007, p130CAS, kek5, Lac, santa-maria, Ndg, robo, ran, Mkp3, bys, Ret, CG14869, crol, fw, ImpL2/Dsim\ImpL2, wb, tutl, mys, Nrg, alphaPS4, CG16857, dlg1, betaInt-nu, EcR, fz, mew, CG17739, Dscam, ds, alpha-Cat, nimC2, Toll-4, CG18249, Psn, R, alpha-Spec/dlt, drpr, emp,…	1
GO:0000075	cell cycle checkpoint	14	3	2.08	0.34584	0.8038	Bub3, BubR1, mit(1)15	lok, Bub1, rod, mre11, mad2, alphaTub84B, mei-41, tefu, mus304, Bub3, BubR1, spn-A, dup, mit(1)15	4
GO:0006401	RNA catabolic process	14	3	2.08	0.34584	0.8038	armi, CG6204, Smg6	CG10214, Upf3, CG11337, armi, CG13690, Upf2, pcm, Tis11, CG6204, Smg6, CG6967, RNaseX25/Dsim\RNaseX25, rnh1, Smg5	5
GO:0007400	neuroblast fate determination	14	3	2.08	0.34584	0.8038	ac, l(1)sc, hb	insc, ind, arm, run, Dr, ase, Kr, ac, l(1)sc, jumu, stau, vnd, en, hb	3
GO:0007427	epithelial cell migration, open tracheal system	14	3	2.08	0.34584	0.8038	robo, hh, hb	sgl, robo, mys, mew, awd, btl, csw, bnl, hh, sr, sfl/CG32396, sli, if, hb	4
GO:0007592	protein-based cuticle development	14	3	2.08	0.34584	0.8038	cora, ATP7, kkv	Gld, cora, sec23, EcR, ATP7, kkv, fred, Akt1, ecd, Lam, sar1, fray, puc, rk	4
GO:0035264	multicellular organism growth	14	3	2.08	0.34584	0.8038	Orct2, chico, wbl	S6k, dm, Orct2, InR, foxo, Akt1, Pi3K92E, Tctp, dally, Pten, chico, wbl, Nf1, Ras85D	2
GO:0040003	chitin-based cuticle development	14	3	2.08	0.34584	0.8038	cora, ATP7, kkv	Gld, cora, sec23, EcR, ATP7, kkv, fred, Akt1, ecd, Lam, sar1, fray, puc, rk	5
GO:0040014	regulation of multicellular organism growth	14	3	2.08	0.34584	0.8038	Orct2, chico, wbl	S6k, dm, Orct2, InR, foxo, Akt1, Pi3K92E, Tctp, dally, Pten, chico, wbl, Nf1, Ras85D	3
GO:0003012	muscle system process	45	8	6.68	0.34934	0.807	CG11165, Scgdelta, zip, bt, nAcRbeta-96A, Syn1, Dyb, DmsR-1	for, CG11165, nAcRbeta-64B, Ras64B, stj, CG12370, CG13366, CG14593, Scgdelta, Chd64, tmod, zip, Mhc, CaMKII, sls, CG2121, CG30106, CG42389, Mlc-c, bt, Pkg21D, sqh, Lasp, nAcRalpha-30D, Mp20, Tm2, Tm1, CG5023, nAcRalpha-96Aa, Pkd2, Caki, nAcRbeta-96A, CG42302/CCKLR-17D1, Syn1, TyrR, TpnC73F, Ric, Cam, Dyb, Amph, GstS1, DmsR-1, TpnC47D, Ras85D, para	3
GO:0006936	muscle contraction	45	8	6.68	0.34934	0.807	CG11165, Scgdelta, zip, bt, nAcRbeta-96A, Syn1, Dyb, DmsR-1	for, CG11165, nAcRbeta-64B, Ras64B, stj, CG12370, CG13366, CG14593, Scgdelta, Chd64, tmod, zip, Mhc, CaMKII, sls, CG2121, CG30106, CG42389, Mlc-c, bt, Pkg21D, sqh, Lasp, nAcRalpha-30D, Mp20, Tm2, Tm1, CG5023, nAcRalpha-96Aa, Pkd2, Caki, nAcRbeta-96A, CG42302/CCKLR-17D1, Syn1, TyrR, TpnC73F, Ric, Cam, Dyb, Amph, GstS1, DmsR-1, TpnC47D, Ras85D, para	4
GO:0002009	morphogenesis of an epithelium	103	17	15.29	0.35728	0.8228	Eip63E, cora, Patj, Lac, fy, dome, zip, kkv, sdt, hh, wg, Nrx-IV, Btk29A, wal, Sac1, flfl, Scm	Egfr, aPKC, Pak, mbc, Cct1, ara, Eip63E, spo, mirr, tup, Moe, barr, Traf6, l(1)19Ec, svp, arm, cora, Patj, peb, dgo, Lac, Mad, fy, shd, tkv, dome, sad, ena, nej, mys, zip, hop, dlg1, sca, frtz, fz, fas, ds, InR, ph-p, LIMK1, R, slpr, kkv, ush, Rala, pyd, Krn, dlt, sdt, ft, slmb, sqh, Dl, N, csw, sna, pnr, yki, jumu, Cg25C, Sb, cbt, hh, Dp, wg, Dad, loco, scrib, Sce, bsk, jar, prc, thr, cni, par-6…	3
GO:0022613	ribonucleoprotein complex biogenesis and assembly	84	14	12.47	0.36338	0.8262	tra2, CG17737, RpL40, eIF2B-epsilon, NHP2, SC35, aub, CG7197, mtTFB1/CG42630, eIF2B-alpha, Arf51F, Thor, Ddx1, CG9596	tra2, xl6, nop5, eIF2B-delta, eIF4G, eIF-4B, eIF5B, Arf102F, CG11837, kst, pUf68, Adam, Nnp-1, CG13097, CG1381, CG1542, Smn, CG1675, Rbp1, CG17737, CG18591, CG2219, eIF2B-beta, exba/Dyak\GE24159, RpL40, spn-E, Rrp40, RpL7A, Nop60B, Nmd3, CG3527, eIF2B-epsilon, NAT1, hoip, eIF-4E, CG4038, eIF-2beta, dbe, Rbp2, Surf6, CG4810, eIF3-S9, eIF3-S8, CG5033, NHP2, RpS27A, SC35, CG5728, Arf72A, aub, CG6279…	3
GO:0008356	asymmetric cell division	33	6	4.9	0.36447	0.8262	Nak, ric8a, hh, nos, aub, hts	Sas-4, Nak, brat, insc, arm, neur, pUf68, Mad, tkv, WASp, ric8a, hop, fz, sax, fs(1)Yb, spdo, aret, Myt1, Su(H), Dl, N, pelo, alpha-Adaptin, hh, msi, cdc2, nos, os, aub, asp, Dhc64C, put, hts	3
GO:0043067	regulation of programmed cell death	78	13	11.58	0.37147	0.8262	CG11593, Jafrac2, Tao-1, Mer, Vps25, zip, ik2, usp, wg, CG7379, mub, Ice, DLP	fkh, Egfr, CG10254, CG10257, hkl, vn, lok, Traf6, CG11593, CG42615/cul-3, Det, th, CG12384, rl, Jafrac2, ALiX/Dpse\GA11876, egr, Cyt-c-d, Cas, CG13393, Tao-1, Mer, CG14544, Vps25, zip, CG16799, hipk, Su(var)3-3, Sk1, EcR, Hand, Eip93F, Dfd, ik2, foxo, mdy, sav, slmb, yki, Akt1, usp, smt3, Pink1, slik, smi35A, Dp, wg, GckIII, Art4, PSR, Rox8, pix, Fmr1, dbo, E2f, GlcT-1, dl, RpS3, hppy, AIF, CG737…	3
GO:0007548	sex differentiation	27	5	4.01	0.37259	0.8262	tj, Fas2, hh, wg, Btk29A	tj, Scr, ix, zfh1, dmrt11E, Fas2, Six4, Invadolysin, hh, her, Wnt4, wg, dac, scrib, dmrt93B, foi, Lam, CG7194, tin, janB, Btk29A, en, bab2, hyd, Gef26, eya, fz2	3
GO:0031324	negative regulation of cellular metabolic process	104	17	15.44	0.37319	0.8262	armi, tsh, tim, usp, hh, BicC, wg, Pcl, chm, nos, aub, Nos, fwd, SuUR, MBD-like, gro, Thor	fkh, emc, Top2, NC2alpha, Hrb27C/Dsim\Hrb27C, cpa, I-2, Orc1, DMAP1, feo, Sirt7, armi, chn, Paip2, tsh, I-t, esc, lin-52, EcR, pho, ph-p, faf, alpha-Spec/dlt, cas, per, Parg, Orc2, spn-E, CG31716, aret, Sirt4, simj, tim, pr-set7, Kr, Su(H), sug, Psc, N, sna, pnr, Smr, NC2beta, Caf1, usp, hh, BicC, wg, cic, Sirt2, msi, Pcl, Sir2, chm, CREG, sbb, Sce, nos, Pop2, beta-Spec, NELF-A, l(3)mbt, Nelf-E, …	4
GO:0006643	membrane lipid metabolic process	59	10	8.76	0.37779	0.8262	Pi3K68D, Pld, bwa, GIIIspla2, GXIVsPLA2, CG18858, CG2201, Pect/Dyak\Pect, Sply, CG9248	Egfr, Cct1, Inos, CG11190, Pi3K68D, CG12006, Sap-r/Dsim\Sap-r, CG12077, Pld, bwa, CG14507/sPLA2, CDase/Dyak\CDase, CG15533, GIIIspla2, CG17026, CG17027, CG17028, CG17029, GXIVsPLA2, alpha4GT1, Sk1, fu12, CG18858, CG2201, Pi3K21B, Pi4KIIalpha, CG3009, CG3033, CG31148, CG31414, CG31683, CG32191, SMSr, CG3376, norpA, CG3812, Pi3K92E, Plc21C, Dhap-at, CG4774, Pect/Dyak\Pect, Pten, DNApol-delta, CG599…	4
GO:0007163	establishment and/or maintenance of cell polarity	59	10	8.76	0.37779	0.8262	cora, Patj, fy, zip, ric8a, alpha-Cat, sdt, wg, Nrx-IV, CG6982	Egfr, Lap1, aPKC, Cct1, ara, mirr, Moe, Cont, svp, arm, cora, Patj, peb, dgo, fy, nej, zip, ric8a, hop, dlg1, sca, frtz, fz, fas, ds, alpha-Cat, pyd, Krn, sdt, ft, Dl, Rab5, N, csw, Dp, wg, loco, scrib, prc, cni, par-6, crb, Caki, Nrx-IV, CG6982, Cbl, CadN2, veli, puc, nmo, msk, Vang, Rho1, Rbsn-5, gkt, Ras85D, rin, fz2, rok	2
GO:0007292	female gamete generation	196	31	29.1	0.37936	0.8262	neb, armi, dome, Mer, Mef2, zip, alpha-Cat, RpS3A, bic, csul, ac, Oamb, usp, hh, shu, BicC, wg, nos, chico, gatA, aub, endos, BicD, gig, Pvf1, wbl, Btk29A, sog, hts, Scm, dom	rho, Egfr, ndl, aPKC, Hrb27C/Dsim\Hrb27C, Catsup, Cct1, vn, fs(2)ltoPP43, S6k, spo, mirr, tral, Moe, neb, brat, dm, orb, mus101, Cp38, mael, GRHR, armi, arm, RanBPM, neur, kst, lic, th, Mad, otu, btz/Dpse\GA11878, tai, shd, yl, tkv, dome, Mer, Mef2, growl, Femcoat, zip, Rop, wuho, hop, rho-6, dlg1, Csk, EcR, cnc, alpha-Cat, InR, ph-p, sax, sno, R, alpha-Spec/dlt, RpS3A, TER94, sgg, Fs(2)Ket, fs(1…	4
GO:0008344	adult locomotory behavior	21	4	3.12	0.38097	0.8262	eag, dj-1beta, tutl, Actn	ple, eag, Adar, Mgat1, dj-1beta, ey, fliI, na, tutl, sesB, ben, norpA, Actn, ninaE, Sema-2a, Atpalpha, Caki, sim, beta4GalNAcTA, Gpdh, acj6	4
GO:0043284	biopolymer biosynthetic process	21	4	3.12	0.38097	0.8262	kkv, RpLP1, CG4567, CG9485	sgl, ttv, Ef1gamma, botv, PhKgamma, Ef1alpha100E, kkv, CG31915, RpLP1, CG4567, CG4849, RpLP2, EfTuM, Ef1beta, CG6412, CG6904/Dana\GF17161/Dere\GG20891/Dmoj\GI23664/Dsec\GM25805/Dgri\GH14560/Dper\GL21689/Dsim\GD20381/Dwil\GK13980/Dvir\GJ23225/Dyak\GE26410/Dpse\GA19945, RpLP0, Ef1alpha48D, sfl/CG32396, Ext2, CG9485	4
GO:0048069	eye pigmentation	21	4	3.12	0.38097	0.8262	car, wg, Hn, ry	g, rb, car, santa-maria, cn, mal, v, w, or, cm, dor, pn, esg, st, wg, se, Hn, ry, ninaB, Pu, p	3
GO:0003006	reproductive developmental process	40	7	5.94	0.38264	0.8262	tj, tra2, Fas2, hh, wg, Btk29A, gro	tj, emc, tra2, Scr, lola, otu, ix, zfh1, dmrt11E, hop, run, Sox14, vir, Fas2, Six4, Invadolysin, hh, her, Wnt4, wg, dac, Mes-4, scrib, dmrt93B, os, fl(2)d, foi, ovo, Lam, CG7194, tin, janB, Btk29A, gro, en, bab2, hyd, Gef26, eya, fz2	2
GO:0007314	oocyte anterior/posterior axis determination	40	7	5.94	0.38264	0.8262	armi, Mer, bic, csul, nos, aub, BicD	Egfr, Hrb27C/Dsim\Hrb27C, Moe, orb, mael, armi, lic, btz/Dpse\GA11878, Mer, Rop, cnc, TER94, Syt1, spn-E, capu, vas, Dl, bic, csul, N, Pka-C1, Tm1, POSH, nos, stau, Rab11, cni, aub, Ets97D, blue, BicD, Khc, gcl, Rac2, Nacalpha, tsu, Grip128, mago, tud, chic/Dsim\chic	10
GO:0009892	negative regulation of metabolic process	105	17	15.59	0.3892	0.8262	armi, tsh, tim, usp, hh, BicC, wg, Pcl, chm, nos, aub, Nos, fwd, SuUR, MBD-like, gro, Thor	fkh, emc, Top2, NC2alpha, Hrb27C/Dsim\Hrb27C, cpa, I-2, Orc1, Rca1, DMAP1, feo, Sirt7, armi, chn, Paip2, tsh, I-t, esc, lin-52, EcR, pho, ph-p, faf, alpha-Spec/dlt, cas, per, Parg, Orc2, spn-E, CG31716, aret, Sirt4, simj, tim, pr-set7, Kr, Su(H), sug, Psc, N, sna, pnr, Smr, NC2beta, Caf1, usp, hh, BicC, wg, cic, Sirt2, msi, Pcl, Sir2, chm, CREG, sbb, Sce, nos, Pop2, beta-Spec, NELF-A, l(3)mbt, Ne…	3
GO:0000768	syncytium formation by plasma membrane fusion	15	3	2.23	0.3892	0.8262	Mef2, Arf51F, rost	mbc, Vrp1, Mef2, Crk, mib2, sls, siz, kirre, Six4, rst, Hem, hbs, Arf51F, Rac2, rost	3
GO:0001703	gastrulation with mouth forming first	15	3	2.23	0.3892	0.8262	Pld, ric8a, sog	arm, Pld, btd, fliI, ric8a, cad, run, eve, scw, sna, dl, RhoGAP68F, Rho1, Ptp61F, sog	4
GO:0006949	syncytium formation	15	3	2.23	0.3892	0.8262	Mef2, Arf51F, rost	mbc, Vrp1, Mef2, Crk, mib2, sls, siz, kirre, Six4, rst, Hem, hbs, Arf51F, Rac2, rost	2
GO:0007520	myoblast fusion	15	3	2.23	0.3892	0.8262	Mef2, Arf51F, rost	mbc, Vrp1, Mef2, Crk, mib2, sls, siz, kirre, Six4, rst, Hem, hbs, Arf51F, Rac2, rost	10
GO:0007591	molting cycle, chitin-based cuticle	15	3	2.23	0.3892	0.8262	Itp-r83A, dare, rig	Itp-r83A, ng4, Gld, dare, sec23, EcR, rig, Sgs1, Pka-R1, scny, ecd, Npc1a, sar1, crc, rut	4
GO:0007608	sensory perception of smell	15	3	2.23	0.3892	0.8262	eag, Or59c, Or43b	eag, Or42b, Or30a, Or47b, Or74a, Or59c, Or43b, Or1a, Or43a, Or2a, norpA, TyrR, Cng, king-tubby, Or63a	6
GO:0008632	apoptotic program	15	3	2.23	0.3892	0.8262	Hip1, CG11593, Dredd	retinophilin, Hip1, CG11593, Cyt-c-d, decay, pall, kirre, rst, Dcp-1, AIF, Dredd, Appl, Drep-1, EndoG, Drep-4	5
GO:0009156	ribonucleoside monophosphate biosynthetic process	15	3	2.23	0.3892	0.8262	dnk, Adgf-B, CG6767	Prat2, Adgf-E, Ada, Dhfr, ade3, Msi, ade5, dnk, Adgf-A, Adgf-B, CG6767, ade2, bur, Adgf-C, Adgf-D	6
GO:0009161	ribonucleoside monophosphate metabolic process	15	3	2.23	0.3892	0.8262	dnk, Adgf-B, CG6767	Prat2, Adgf-E, Ada, Dhfr, ade3, Msi, ade5, dnk, Adgf-A, Adgf-B, CG6767, ade2, bur, Adgf-C, Adgf-D	8
GO:0010004	gastrulation involving germ band extension	15	3	2.23	0.3892	0.8262	Pld, ric8a, sog	arm, Pld, btd, fliI, ric8a, cad, run, eve, scw, sna, dl, RhoGAP68F, Rho1, Ptp61F, sog	5
GO:0014902	myotube differentiation	15	3	2.23	0.3892	0.8262	Mef2, Arf51F, rost	mbc, Vrp1, Mef2, Crk, mib2, sls, siz, kirre, Six4, rst, Hem, hbs, Arf51F, Rac2, rost	5
GO:0045026	plasma membrane fusion	15	3	2.23	0.3892	0.8262	Mef2, Arf51F, rost	mbc, Vrp1, Mef2, Crk, mib2, sls, siz, kirre, Six4, rst, Hem, hbs, Arf51F, Rac2, rost	5
GO:0045087	innate immune response	15	3	2.23	0.3892	0.8262	He, imd, Dredd	ECSIT, Drs, Traf6, PGRP-SA, PGRP-SC2, PGRP-SC1a, Myd88, Rala, He, PGRP-LA, Hel89B, imd, grass, Dredd, sec5	3
GO:0045926	negative regulation of growth	15	3	2.23	0.3892	0.8262	Mer, gig, fat2	Mer, WASp, Csk, mr, foxo, sav, ft, ex, scrib, Pten, Tsc1, gig, scyl, fat2, TSG101	3
GO:0006917	induction of apoptosis	34	6	5.05	0.39282	0.8287	CG11593, Jafrac2, Tao-1, CG7379, mub, DLP	hkl, lok, Traf6, CG11593, CG42615/cul-3, CG12384, Jafrac2, ALiX/Dpse\GA11876, egr, Cas, Tao-1, CG16799, hipk, Su(var)3-3, Eip93F, Dfd, foxo, sav, slik, smi35A, GckIII, Rox8, Fmr1, dbo, hppy, AIF, CG7379, mub, fray, Appl, mnb, casp, cul-4, DLP	10
GO:0000003	reproduction	323	50	47.96	0.3953	0.8287	tj, tra2, slo, neb, eag, armi, dare, dome, Mer, Mef2, CG42296/lectin-22C, zip, alpha-Cat, RpS3A, stai, tim, bic, Fas2, csul, ac, Oamb, CG4290, usp, hh, shu, BicC, wg, nos, chico, gatA, aub, endos, can, BicD, gig, fwd, Pvf1, SAK, wbl, Dredd, Ice, Btk29A, gro, ox, wun2, Chc, sog, hts, Scm, dom	tj, rho, emc, Egfr, ple, tra2, ndl, aPKC, Scr, Hrb27C/Dsim\Hrb27C, CG10384, Catsup, Cct1, vn, fs(2)ltoPP43, cbx, S6k, spo, mirr, tral, slo, Ddc, Moe, neb, brat, dm, orb, lok, eag, so, mus101, Cp38, mael, GRHR, armi, Gld, arm, RanBPM, neur, kst, lola, pUf68, Hira, mei-P26, lic, th, BG4, polo, Dlc90F, dare, Mad, Hsp83, otu, btz/Dpse\GA11878, tai, ix, zfh1, Cyt-c-d, shd, comr, CG13597, lectin-21Cb, …	1
GO:0045935	positive regulation of nucleobase, nucleoside, nucleotide and nucleic acid metabolic process	47	8	6.98	0.3974	0.8287	ac, trr, usp, CG5641, Bap55, tara, HLH106, hb	TfIIFalpha, ara, mirr, Snr1, org-1, chn, lola, btd, ix, comr, Eip93F, sno, Brf, MED7, Mrtf, Bap170, Su(H), ac, trr, sug, pnr, NC2beta, Bap60, usp, cbt, Bka, her, Taf4, CG5641, D, brm, E2f, Bap55, dl, tara, dalao, Trf, tin, tna, Su(var)205, HLH106, Iswi, trx, cyc, Camta, ash1, hb	5
GO:0045941	positive regulation of transcription	47	8	6.98	0.3974	0.8287	ac, trr, usp, CG5641, Bap55, tara, HLH106, hb	TfIIFalpha, ara, mirr, Snr1, org-1, chn, lola, btd, ix, comr, Eip93F, sno, Brf, MED7, Mrtf, Bap170, Su(H), ac, trr, sug, pnr, NC2beta, Bap60, usp, cbt, Bka, her, Taf4, CG5641, D, brm, E2f, Bap55, dl, tara, dalao, Trf, tin, tna, Su(var)205, HLH106, Iswi, trx, cyc, Camta, ash1, hb	4
GO:0007600	sensory perception	99	16	14.7	0.39786	0.8287	eag, CG11426, Pld, Gr58b, CG14946, Or59c, Or43b, repo, Gr39b, Ggamma30A, Pgm, CG5921, rdgC, Myo28B1, ck, cngl	Rx, Sdc, eag, CG11426, laza, CG12068, Pld, Crag, Or42b, santa-maria, Gr47a, Or30a, Or47b, Obp47b, Gr58b, Obp59a, Or74a, CG13833, tilB, krz, CG14946, Obp18a, unc-119, Gr43a, CG17121, Gr33a, Or59c, Galpha49B, Or43b, Or1a, SoxN, Fbxl4, Or43a, Gycalpha99B, Obp50c, Obp57b, Gr59d, Gr98c, repo, Gr94a, Gr39b, Tre1, Gr36b, Gr22e, Or2a, dlp, Gr9a, inaD, norpA, Ggamma30A, cry, ebi, nonA, FKBP59, Atx-1, nina…	4
GO:0048477	oogenesis	191	30	28.36	0.3982	0.8287	neb, armi, dome, Mer, Mef2, zip, alpha-Cat, RpS3A, bic, csul, ac, usp, hh, shu, BicC, wg, nos, chico, gatA, aub, endos, BicD, gig, Pvf1, wbl, Btk29A, sog, hts, Scm, dom	rho, Egfr, ndl, aPKC, Hrb27C/Dsim\Hrb27C, Catsup, Cct1, vn, fs(2)ltoPP43, S6k, spo, mirr, tral, Moe, neb, brat, dm, orb, mus101, Cp38, mael, armi, arm, RanBPM, neur, kst, lic, th, Mad, otu, btz/Dpse\GA11878, tai, shd, yl, tkv, dome, Mer, Mef2, growl, Femcoat, zip, Rop, wuho, hop, dlg1, Csk, EcR, cnc, alpha-Cat, ph-p, sax, sno, R, alpha-Spec/dlt, RpS3A, TER94, sgg, Fs(2)Ket, fs(1)Yb, Hrs, Orc2, do…	5
GO:0006399	tRNA metabolic process	60	10	8.91	0.3991	0.8287	CG1434, O-fut2, CG33057, Aats-asp, Aats-ser, Aats-thr/Dyak\Aats-thr, CG5660, gatA, CG6154, CG7441/Dsim\GD14730	Aats-gln, Aats-asn, Mt2, CG10802, La, Dcp1, pygo, Aats-pro, Aats-phe, Aats-ala, CG1434, CG14712, O-fut2, CG15100, adat, CG16912, mRpL39, pho, CG2263, CG2990, CG31133, CG31739, CG31812, CG32281, JhI-1, CG33057, Top3beta, Aats-asp, CG4045/Fili, Aats-val, CG4103, CG4159, Hmt-1, Aats-tyr, CG4573, Aats-ala-m, Aats-ser, Tgt, CG5191, Aats-thr/Dyak\Aats-thr, Aats-glupro, CG5626, CG5660, CG5706, gatA, CG6…	5
GO:0006631	fatty acid metabolic process	60	10	8.91	0.3991	0.8287	CG10399, CG1140, CG3415, CG4598, CG5044, CG5946, HLH106, CG8630, CG8778, CG9577	Cyp6a8, CG10399, CG10932, CG11055, CG11198, CG1140, Elo68beta, CG12170, CG13890, CG1516, eloF, CG17544, CG17597, CG2118, CG2781, CG30194, CG31141, CG31523, eap, CG3267, CG3394, CG3415, CG3523, CG3961, CG4389, CG4500, Thiolase, CG4586, CG4598, yip2, Ssadh, Arc42, CG4860, CG5044, CG5278, CG5315, CG5844, desat1, CG5946, CG6543, CG6984, scu, Fatp, CG7433, CG7461, CG8199, CG8498, HLH106, CG8628, CG863…	4
GO:0007276	gamete generation	278	43	41.28	0.40911	0.842	tra2, neb, armi, dome, Mer, Mef2, CG42296/lectin-22C, zip, alpha-Cat, RpS3A, stai, bic, csul, ac, Oamb, CG4290, usp, hh, shu, BicC, wg, nos, chico, gatA, aub, endos, can, BicD, gig, fwd, Pvf1, SAK, wbl, Dredd, Ice, Btk29A, ox, wun2, Chc, sog, hts, Scm, dom	rho, emc, Egfr, tra2, ndl, aPKC, Hrb27C/Dsim\Hrb27C, CG10384, Catsup, Cct1, vn, fs(2)ltoPP43, cbx, S6k, spo, mirr, tral, Moe, neb, brat, dm, orb, lok, so, mus101, Cp38, mael, GRHR, armi, arm, RanBPM, neur, kst, pUf68, mei-P26, lic, th, BG4, Dlc90F, Mad, Hsp83, otu, btz/Dpse\GA11878, tai, zfh1, Cyt-c-d, shd, comr, CG13597, lectin-21Cb, yl, milt, tkv, dome, Mer, Mef2, poe, DAAM, growl, CG15072, CG1…	3
GO:0022008	neurogenesis	192	30	28.51	0.41027	0.842	robl, eag, caps, Ptpmeg, Lac, robo, ric8a, Pka-R2, Nrg, Dscam, ems, repo, nol, gogo, bigmax, Fas2, ac, l(1)sc, usp, hh, chm, nos, Bap55, mid, CG7056, unc-5, gro, fra, sm, hb	vvl, LanA, aPKC, Pak, Bj1, Sdc, Gbeta13F, ko, tup, Snr1, brat, robl, wit, eag, Ptp69D, sv, so, caps, enok, scrt, insc, pygo, ind, arm, lola, gcm, Ptpmeg, Lac, zfh1, tum, robo, nerfin-1, poe, ey, esc, ena, WASp, mys, ric8a, Pka-R2, Nrg, CG17118, plexB, dlg1, dnt, EcR, mew, Galpha49B, Dscam, HmgD, trio, ben, InR, Sema-1a, ph-p, LIMK1, run, Dr, Dlic, Acf1, cas, eve, d4, Ets21C, exba/Dyak\GE24159, em…	3
GO:0007365	periodic partitioning	22	4	3.27	0.41687	0.842	hh, wg, mid, prd	sgl, Egfr, rasp, Cby, botv, hop, run, eve, sgg, slp2, dlp, gsb, frc, hh, wg, wls, fu, mid, prd, sfl/CG32396, lilli, en	4
GO:0048627	myoblast development	22	4	3.27	0.41687	0.842	Mef2, zip, Arf51F, rost	mbc, CanB2, Vrp1, Mef2, fliI, zip, Crk, mib2, Mhc, sls, siz, kirre, Six4, rst, Hem, Mf, up, hbs, Arf51F, Rac2, rost, if	10
GO:0048628	myoblast maturation	22	4	3.27	0.41687	0.842	Mef2, zip, Arf51F, rost	mbc, CanB2, Vrp1, Mef2, fliI, zip, Crk, mib2, Mhc, sls, siz, kirre, Six4, rst, Hem, Mf, up, hbs, Arf51F, Rac2, rost, if	10
GO:0032787	monocarboxylic acid metabolic process	74	12	10.99	0.41874	0.842	CG10399, CG1140, Pepck, CG3415, CG4598, CG5044, CG5946, Pgi, HLH106, CG8630, CG8778, CG9577	Cyp6a8, CG10399, CG10932, CG11055, CG11198, CG1140, Elo68beta, Pdp, CG12170, CG13890, COQ7, Dhfr, CG1516, eloF, CG17544, CG17597, Pepck, Nmdmc, CG2118, CG2543, CG2781, CG30194, CG31141, CG31523, eap, CG3267, CG3394, CG3415, CG3523, Aldh, CG3961, pug, CG4389, CG4500, Thiolase, CG4586, CG4598, yip2, Ssadh, Arc42, CG4860, CG5044, CG5278, CG5315, CG5844, desat1, Mdh, CG5946, CG6543, CG6984, l(1)G0334…	5
GO:0051246	regulation of protein metabolic process	74	12	10.99	0.41874	0.842	Arc-p34, armi, eIF2B-epsilon, hh, BicC, nos, aub, fwd, Btk29A, Thor, Ddx1, CG9596	Sin1, Hrb27C/Dsim\Hrb27C, cpa, I-2, Nedd8, Rca1, eIF4G, ida, orb, Arc-p34, feo, armi, CG42615/cul-3, Paip2, CG13185, I-t, ena, Hcf, nec, sno, faf, alpha-Spec/dlt, CkIalpha, sgg, Parg, PPP4R2r, exba/Dyak\GE24159, Pde1c, aret, pr-set7, slmb, vas, eIF2B-epsilon, NAT1, gek, ebi, Pcaf, fzy, raptor, Arpc3A, hh, BicC, msi, pAbp, Sir2, nos, stau, beta-Spec, pll, spas, aub, Fmr1, Irp-1B, fws, fu, fwd, Unr…	3
GO:0016071	mRNA metabolic process	147	23	21.83	0.42709	0.842	tra2, Pcf11, armi, Slu7, CG14641, Cpsf100, CG1972, CG2807, su(w[a]), CG4980, SC35, nos, cbc, Pep, CG6227, Smg6, mub, CG7564, Ddx1, sm, dom, hrg, Hrb98DE	Cpsf160, tra2, xl6, tst, Pcf11, how, TBPH, CG10333, Hrb27C/Dsim\Hrb27C, CG10418, CG10466, Bj1, l(2)37Cb, snRNP69D, CG10754, orb, CG11107, Rtc1, Upf3, CG11266, SRm160, CG11337, CG11360, armi, Slbp, CG11985, pUf68, Cbp20, Adar, Dbp45A, Lsm11, LSm7, CG13900, U2A, Slu7, CG14641, CG15440, CG1646, Smn, CG16903, CG16941, Rbp1, CG17266, Spf45, CG17764, CG18591, Cpsf100, CG1972, Sym, Pabp2, Upf2, CstF-50,…	5
GO:0007367	segment polarity determination	16	3	2.38	0.43182	0.842	hh, wg, mid	sgl, Egfr, rasp, Cby, botv, sgg, dlp, gsb, frc, hh, wg, wls, fu, mid, sfl/CG32396, en	5
GO:0007435	salivary gland morphogenesis	16	3	2.38	0.43182	0.842	cora, zip, Btk29A	fkh, cora, zip, fas, bin, PH4alphaSG1, btl, gsb, Pi3K92E, Pten, Ser, crb, trh, tin, Btk29A, eya	4
GO:0007443	Malpighian tubule morphogenesis	16	3	2.38	0.43182	0.842	zip, kkv, wal	fkh, Egfr, barr, zip, cad, fas, kkv, Kr, sna, thr, trh, byn, put, pbl, Rho1, wal	10
GO:0007446	imaginal disc growth	16	3	2.38	0.43182	0.842	hh, wg, fat2	spag, tkv, InR, sav, ft, N, ex, Pi3K92E, hh, wg, scrib, sbb, fat2, Su(var)2-10, eIF-4a, hyd	3
GO:0017145	stem cell division	16	3	2.38	0.43182	0.842	hh, nos, aub	arm, Mad, tkv, hop, sax, fs(1)Yb, aret, Myt1, pelo, hh, msi, nos, os, aub, asp, put	3
GO:0022612	gland morphogenesis	16	3	2.38	0.43182	0.842	cora, zip, Btk29A	fkh, cora, zip, fas, bin, PH4alphaSG1, btl, gsb, Pi3K92E, Pten, Ser, crb, trh, tin, Btk29A, eya	3
GO:0042659	regulation of cell fate specification	16	3	2.38	0.43182	0.842	hdc, wg, hb	chn, hdc, S6kII, Dr, eve, ush, Su(H), Dl, N, wg, bun, lbe, lbl, lqf, eya, hb	3
GO:0045466	R7 cell differentiation	16	3	2.38	0.43182	0.842	sinah/Dpse\GA11985, alph, Dab	Egfr, hk, svp, Hsp83, rl, sinah/Dpse\GA11985, nej, Dsor1, alph, N, csw, klg, Gap1, mts, Ras85D, Dab	10
GO:0045927	positive regulation of growth	16	3	2.38	0.43182	0.842	Orct2, chico, CycD	S6k, dm, Mad, Orct2, tkv, InR, sax, Pi3K21B, Akt1, eIF-4E, Pi3K92E, Tctp, chico, Nf1, CycD, Ras85D	3
GO:0048557	embryonic digestive tract morphogenesis	16	3	2.38	0.43182	0.842	zip, kkv, wal	fkh, Egfr, barr, zip, cad, fas, kkv, Kr, sna, thr, trh, byn, put, pbl, Rho1, wal	5
GO:0048558	embryonic gut morphogenesis	16	3	2.38	0.43182	0.842	zip, kkv, wal	fkh, Egfr, barr, zip, cad, fas, kkv, Kr, sna, thr, trh, byn, put, pbl, Rho1, wal	3
GO:0048562	embryonic organ morphogenesis	16	3	2.38	0.43182	0.842	zip, kkv, wal	fkh, Egfr, barr, zip, cad, fas, kkv, Kr, sna, thr, trh, byn, put, pbl, Rho1, wal	4
GO:0048611	embryonic ectodermal gut development	16	3	2.38	0.43182	0.842	zip, kkv, wal	fkh, Egfr, barr, zip, cad, fas, kkv, Kr, sna, thr, trh, byn, put, pbl, Rho1, wal	3
GO:0048613	embryonic ectodermal gut morphogenesis	16	3	2.38	0.43182	0.842	zip, kkv, wal	fkh, Egfr, barr, zip, cad, fas, kkv, Kr, sna, thr, trh, byn, put, pbl, Rho1, wal	3
GO:0048619	embryonic hindgut morphogenesis	16	3	2.38	0.43182	0.842	zip, kkv, wal	fkh, Egfr, barr, zip, cad, fas, kkv, Kr, sna, thr, trh, byn, put, pbl, Rho1, wal	10
GO:0007409	axonogenesis	88	14	13.07	0.43458	0.842	caps, Ptpmeg, Lac, robo, Pka-R2, Nrg, Dscam, ems, gogo, Fas2, hh, unc-5, fra, sm	vvl, LanA, Pak, Sdc, ko, tup, Ptp69D, caps, lola, gcm, Ptpmeg, Lac, zfh1, robo, nerfin-1, ena, WASp, mys, Pka-R2, Nrg, plexB, dnt, EcR, mew, Galpha49B, Dscam, trio, ben, InR, Sema-1a, LIMK1, eve, ems, dlp, gogo, Gef64C, Kr, mfas, nvy, betaTub60D, RhoGAP93B, Fas2, aay, Chi, N, rst, not, Hsc70-4, fax, hh, Sema-2a, beat-Ic, Sra-1, Dad, sbb, Sema-5c, Hem, Fmr1, Wnt5, NijA, E(z), Fas1, sec15, CadN2, N…	10
GO:0007265	Ras protein signal transduction	29	5	4.31	0.43541	0.842	CG10188, alph, betaggt-I, vav, flfl	rtGEF, CG10188, Pak, RhoGEF3, tum, Akap200, plexB, S6kII, trio, alph, ksr, CG30115, CG30440, C3G, Gef64C, betaggt-I, Exn, Lrr47, Gap1, CG42348, CG7397, vav, pbl, Nf1, CG8557, flfl, rin, f-cup, rok	6
GO:0035218	leg disc development	29	5	4.31	0.43541	0.842	tsh, hh, wg, AP-2, exd	bowl, rho, Egfr, vn, Dsp1, Mad, tsh, hop, hth, ds, Dl, al, N, Su(dx), Pka-C1, hh, wg, dac, dally, B-H2, mib1, wls, Bx, Gug, AP-2, ap, vlc, exd, bab2	5
GO:0042692	muscle cell differentiation	29	5	4.31	0.43541	0.842	Mef2, zip, l(1)sc, Arf51F, rost	Egfr, mbc, CanB2, Vrp1, Mef2, fliI, zip, Crk, mib2, Mhc, sls, siz, kirre, l(1)sc, Six4, N, rst, Hem, slou, Mf, up, hbs, pcs, tin, Arf51F, Rac2, rost, if, CG9849	4
GO:0006606	protein import into nucleus	36	6	5.35	0.44925	0.8475	Karybeta3, tim, hh, cdm, Trn, Kap-alpha3	Ntf-2r/Dsec\Ntf-2r/Dsim\Ntf-2r, Karybeta3, CG10950, olf186-F, Ranbp21, Cas, emb, hop, S6kII, sgg, Fs(2)Ket, lwr, CG32164, CG32165, CG42304/CG42303, tim, slmb, Nup214, Exp6, Akt1, tamo, smt3, hh, Pen, Ranbp9, pll, Su(fu), mbo, cdm, Trn, msk, CG8219, Kap-alpha1, Ras85D, Kap-alpha3, CG9426	5
GO:0043062	extracellular structure organization and biogenesis	36	6	5.35	0.44925	0.8475	Nrg, Fas2, Nos, fwd, Btk29A, hts	rtGEF, aPKC, wit, Dap160, Mad, bchs, tkv, WASp, nej, Nrg, Gs2, CaMKII, LIMK1, sax, alpha-Spec/dlt, lbm, G-salpha60A, mr, Fas2, Got2, Pen, Sra-1, Vap-33-1, Rab11, Hem, beta-Spec, par-6, Fmr1, Nos, fwd, Dhc64C, Src64B, Btk29A, spin, beta4GalNAcTA, hts	3
GO:0043065	positive regulation of apoptosis	36	6	5.35	0.44925	0.8475	CG11593, Jafrac2, Tao-1, CG7379, mub, DLP	hkl, lok, Traf6, CG11593, CG42615/cul-3, CG12384, Jafrac2, ALiX/Dpse\GA11876, egr, Cas, Tao-1, CG16799, hipk, Su(var)3-3, Eip93F, Dfd, foxo, sav, slik, smi35A, Dp, GckIII, Rox8, Fmr1, dbo, E2f, hppy, AIF, CG7379, mub, fray, Appl, mnb, casp, cul-4, DLP	5
GO:0048699	generation of neurons	182	28	27.02	0.4507	0.8475	robl, caps, Ptpmeg, Lac, robo, ric8a, Pka-R2, Nrg, Dscam, ems, nol, gogo, bigmax, Fas2, ac, l(1)sc, usp, hh, chm, nos, Bap55, mid, CG7056, unc-5, gro, fra, sm, hb	vvl, LanA, aPKC, Pak, Bj1, Sdc, Gbeta13F, ko, tup, Snr1, brat, robl, wit, Ptp69D, sv, caps, enok, scrt, insc, pygo, ind, arm, lola, gcm, Ptpmeg, Lac, zfh1, tum, robo, nerfin-1, esc, ena, WASp, mys, ric8a, Pka-R2, Nrg, CG17118, plexB, dlg1, dnt, EcR, mew, Galpha49B, Dscam, HmgD, trio, ben, InR, Sema-1a, ph-p, LIMK1, run, Dr, Dlic, Acf1, cas, eve, d4, Ets21C, exba/Dyak\GE24159, ems, fry, nol, dlp, …	4
GO:0001763	morphogenesis of a branching structure	23	4	3.42	0.45228	0.8475	caps, Mkp3, hdc, hb	rho, sgl, trn, caps, arm, tkv, Mkp3, hdc, pyd, btl, esg, csw, bnl, wkd, foi, mbo, Lam, put, CdsA, sfl/CG32396, Rho1, Ras85D, hb	3
GO:0019731	antibacterial humoral response	23	4	3.42	0.45228	0.8475	Def, imd, Dredd, Thor	AttA, Drs, PGRP-SA, BG4, Anp, CecA1, CecA2, Def, IM3, IM10, AttB, CecB, Myd88, ird5, Hel89B, scrib, imd, bsk, sds22, TepII, Dredd, Thor, 18w	4
GO:0042335	cuticle development	23	4	3.42	0.45228	0.8475	cora, ATP7, kkv, wg	spo, Ddc, Gld, arm, cora, sec23, DAAM, EcR, ATP7, kkv, fred, Akt1, wg, ecd, desat1, Ser, ovo, Lam, sar1, fray, puc, rk, iHog	3
GO:0050657	nucleic acid transport	23	4	3.42	0.45228	0.8475	CG12782, thoc5, BicD, CG8184	CG10320, La, CG42569/mxc, Nxt1, CG12782, CG14749, sbr, ref2, thoc7, CG17386, Hpr1, thoc5, CG32135, egl, thoc6, BicD, Hel25E, Phax, CG8184, tsu, Gl, mago, tud	4
GO:0050658	RNA transport	23	4	3.42	0.45228	0.8475	CG12782, thoc5, BicD, CG8184	CG10320, La, CG42569/mxc, Nxt1, CG12782, CG14749, sbr, ref2, thoc7, CG17386, Hpr1, thoc5, CG32135, egl, thoc6, BicD, Hel25E, Phax, CG8184, tsu, Gl, mago, tud	3
GO:0051236	establishment of RNA localization	23	4	3.42	0.45228	0.8475	CG12782, thoc5, BicD, CG8184	CG10320, La, CG42569/mxc, Nxt1, CG12782, CG14749, sbr, ref2, thoc7, CG17386, Hpr1, thoc5, CG32135, egl, thoc6, BicD, Hel25E, Phax, CG8184, tsu, Gl, mago, tud	2
GO:0009112	nucleobase metabolic process	56	9	8.32	0.45491	0.8475	Ahcy13, su(r), Ts, CG4802, CG5389, dnk, CG6767, ry, CG8360	Prat2, CG11089, ATPsyn-beta, Ahcy13, CG11811, Ada, CG13167, Dhfr, CG16758, adat, Adk1, Vha55, CG17896, CG18128, Aprt, CG18516, su(r), awd, CG2246, pyd3, Adk2, ade3, Ts, CG3590, r-l, Vha68-2, CG3788, ade5, l(2)k01209, CG4802, CG5075, CG5292, nmdyn-D6, RnrL, CG5389, dnk, CG6045, Dak1, CG6330, CG6364, Adk3, CG6767, CG6854, CG6951, ATPsyn-gamma, ry, b, CG8353, CG8360, RnrS, ade2, bur, vari, Pu, Dhod,…	4
GO:0009309	amine biosynthetic process	56	9	8.32	0.45491	0.8475	CG12264, Cha/VAChT, CG1673, CG30286, CG31673, SamDC, CG7145, CG7708, CG9331	ple, CG10621, CG10623, Ddc, CG11899/Dsim\GD21426, CG12173, l(1)G0156, CG12264, Cha/VAChT, CG1236, slgA, Dhfr, CG1640, CG1673, Gs2, CG1749, CG1753, Nmdmc, M(2)21AB, Gs1, CG3011, CG30286, CG31673, CG32026, CG32260, CG32412, CG3483, aay, pug, Got2, CG4300, Sps2, SamDC, CG5840, trpgamma, P5cr, CG6287/Dsim\GD22186, Irp-1B, CG6439, CG6465, CG7145, CG7433, CG7470, CtBP, CG7708, b, CG8129, SpdS/Dpse\GA20…	4
GO:0019953	sexual reproduction	283	43	42.02	0.46009	0.8475	tra2, neb, armi, dome, Mer, Mef2, CG42296/lectin-22C, zip, alpha-Cat, RpS3A, stai, bic, csul, ac, Oamb, CG4290, usp, hh, shu, BicC, wg, nos, chico, gatA, aub, endos, can, BicD, gig, fwd, Pvf1, SAK, wbl, Dredd, Ice, Btk29A, ox, wun2, Chc, sog, hts, Scm, dom	rho, emc, Egfr, tra2, ndl, aPKC, Hrb27C/Dsim\Hrb27C, CG10384, Catsup, Cct1, vn, fs(2)ltoPP43, cbx, S6k, spo, mirr, tral, Moe, neb, brat, dm, orb, lok, so, mus101, Cp38, mael, GRHR, armi, arm, RanBPM, neur, kst, pUf68, Hira, mei-P26, lic, th, BG4, polo, Dlc90F, Mad, Hsp83, otu, btz/Dpse\GA11878, tai, zfh1, Cyt-c-d, shd, comr, CG13597, lectin-21Cb, yl, milt, tkv, dome, Mer, Mef2, poe, DAAM, growl, …	2
GO:0007286	spermatid development	30	5	4.45	0.46635	0.8475	can, SAK, Dredd, ox, Chc	emc, cbx, th, BG4, Dlc90F, Cyt-c-d, milt, poe, EcR, didum, Hsp60B, Bsg, aret, Msi, blw, Act5C, fzo, Pen, nmd, jar, Fmr1, can, Ntl, SAK, Dredd, pea, beta4GalNAcTA, ox, Chc, bel/Dyak\bel	3
GO:0009583	detection of light stimulus	30	5	4.45	0.46635	0.8475	CG11426, Pld, Ggamma30A, Pgm, rdgC	Sdc, CG11426, laza, Pld, santa-maria, Galpha49B, Fbxl4, Gycalpha99B, dlp, inaD, norpA, Ggamma30A, cry, FKBP59, ninaE, Pgm, Rh6, Calx, Arr1/Dyak\Arr1, Arr2, trpgamma, rdgC, CG7650, CdsA, Cam, stmA, Camta, Pis, ninaB, Rh4	4
GO:0009584	detection of visible light	30	5	4.45	0.46635	0.8475	CG11426, Pld, Ggamma30A, Pgm, rdgC	Sdc, CG11426, laza, Pld, santa-maria, Galpha49B, Fbxl4, Gycalpha99B, dlp, inaD, norpA, Ggamma30A, cry, FKBP59, ninaE, Pgm, Rh6, Calx, Arr1/Dyak\Arr1, Arr2, trpgamma, rdgC, CG7650, CdsA, Cam, stmA, Camta, Pis, ninaB, Rh4	5
GO:0048859	formation of anatomical boundary	30	5	4.45	0.46635	0.8475	robo, tsh, unc-5, fra, exd	fkh, rho, Scr, amos, ara, mirr, neur, Mad, BobA, robo, tsh, tkv, hop, hth, fz, mew, ds, ft, Su(H), N, dally, B-H2, Rab11, ato, shn, put, unc-5, sli, fra, exd	3
GO:0050908	detection of light stimulus involved in visual perception	30	5	4.45	0.46635	0.8475	CG11426, Pld, Ggamma30A, Pgm, rdgC	Sdc, CG11426, laza, Pld, santa-maria, Galpha49B, Fbxl4, Gycalpha99B, dlp, inaD, norpA, Ggamma30A, cry, FKBP59, ninaE, Pgm, Rh6, Calx, Arr1/Dyak\Arr1, Arr2, trpgamma, rdgC, CG7650, CdsA, Cam, stmA, Camta, Pis, ninaB, Rh4	5
GO:0050962	detection of light stimulus involved in sensory perception	30	5	4.45	0.46635	0.8475	CG11426, Pld, Ggamma30A, Pgm, rdgC	Sdc, CG11426, laza, Pld, santa-maria, Galpha49B, Fbxl4, Gycalpha99B, dlp, inaD, norpA, Ggamma30A, cry, FKBP59, ninaE, Pgm, Rh6, Calx, Arr1/Dyak\Arr1, Arr2, trpgamma, rdgC, CG7650, CdsA, Cam, stmA, Camta, Pis, ninaB, Rh4	4
GO:0016477	cell migration	130	20	19.3	0.46936	0.8475	caps, Ptpmeg, robo, dome, zip, Pka-R2, Dscam, stai, gogo, usp, hh, BicC, Ced-12, nos, Pvf1, unc-5, fra, wun2, sm, hb	vvl, sgl, Egfr, LanA, Pak, vn, Sdc, ko, tup, Ptp69D, so, trn, caps, lola, gcm, Ptpmeg, th, tai, zfh1, robo, nerfin-1, dome, ey, ena, wb, mys, zip, Pka-R2, hop, plexB, dnt, EcR, mew, Galpha49B, Dscam, trio, InR, Sema-1a, faf, R, awd, eve, Hrs, rap, dor, stai, Tre1, btl, dlp, Krn, gogo, Gef64C, Mrtf, Kr, nvy, betaTub60D, RhoGAP93B, sqh, Dl, Rab5, aay, Chi, N, Invadolysin, csw, Hsc70-4, slbo, usp, b…	3
GO:0006066	alcohol metabolic process	110	17	16.33	0.4699	0.8475	CG10627, dare, Mkp3, CG16965, Pepck, CG18858, CG30410, CG5077, Pgm, Dhc36C, CG5946, woc, Ald, CG7140, Pgi, CG9232, CG9519	Prat2, CG10082, ple, ImpL3, CG10202, Catsup, CG10467, spo, CG10627, CG10688, Ddc, CG11055, Inos, CG11162, Gld, Nc73EF, CG11909, CG12030, Gapdh1, Pdp, CG12289, dare, Zw, CG12539, CG13334, CG13369, Gfat2, CG13492, Ipk2, Mkp3, MKP-4, COQ7, sad, CG15093, CG1516, CG16965, Sk1, Pglym87, Pepck, PhKgamma, alpha-Man-II, CG18858, CG2137, Tal/Dyak\Tal, Parg, Hex-A, Ipp, Ipk1, CG30410, CG30499, Pgk, CG31683,…	3
GO:0007041	lysosomal transport	17	3	2.52	0.4733	0.8475	car, Rab14, Rab4	hkl, g, CG11814, Rab39, car, bchs, Hrs, Gga, dor, Rab2, Rab5, Rab14, Rab4, Vps33B, Rab7, spin, Vps16A	4
GO:0016441	posttranscriptional gene silencing	17	3	2.52	0.4733	0.8475	armi, hdc, aub	Dcp1, armi, hdc, CG17265, pasha, spn-E, gw, pcm, Tis11, Hsc70-3, Hsc70-4, aub, Dcp2, loqs, r2d2, drosha, bel/Dyak\bel	4
GO:0016579	protein deubiquitination	17	3	2.52	0.4733	0.8475	CG5384, CG7023, CG8494	CG12082, Ulp1, Usp7, CG15817, faf, CG30421/Dpse\GA15834, CG32479, Uch-L3, CG4165, not, Uch, CG5384, scny, CG7023, CG8494, CG8830, bur	8
GO:0031047	RNA-mediated gene silencing	17	3	2.52	0.4733	0.8475	armi, hdc, aub	Dcp1, armi, hdc, CG17265, pasha, spn-E, gw, pcm, Tis11, Hsc70-3, Hsc70-4, aub, Dcp2, loqs, r2d2, drosha, bel/Dyak\bel	4
GO:0035194	RNA-mediated posttranscriptional gene silencing	17	3	2.52	0.4733	0.8475	armi, hdc, aub	Dcp1, armi, hdc, CG17265, pasha, spn-E, gw, pcm, Tis11, Hsc70-3, Hsc70-4, aub, Dcp2, loqs, r2d2, drosha, bel/Dyak\bel	5
GO:0045137	development of primary sexual characteristics	17	3	2.52	0.4733	0.8475	tj, Fas2, hh	tj, zfh1, Fas2, Six4, Invadolysin, hh, Wnt4, scrib, foi, Lam, CG7194, tin, en, bab2, hyd, eya, fz2	3
GO:0048566	embryonic gut development	17	3	2.52	0.4733	0.8475	zip, kkv, wal	fkh, Egfr, spo, barr, zip, cad, fas, kkv, Kr, sna, thr, trh, byn, put, pbl, Rho1, wal	4
GO:0007264	small GTPase mediated signal transduction	77	12	11.43	0.47672	0.8475	CG10188, alph, cenG1A, betaggt-I, Rab14, Rab4, CG7197, vav, Arf51F, Rab8, flfl, Rab9	rtGEF, CG10188, Pak, Arf102F, Ras64B, Rab39, RhoGEF3, tum, Akap200, ran, Rab10, plexB, Rab21, S6kII, trio, Rab40, alph, R, Rab23/Dyak\Rab23, CG2219, Rala, ksr, CG30115, CG30372, CG30440, C3G, Rab-RP4, cenG1A, Rap2l, Gef64C, Rab2, betaggt-I, Rab5, Exn, Rab14, Rab4, Miro, Lrrk, Rab11, Rab7, Arf72A, Lrr47, Gap1, CG7039, Rab-RP3, sar1, CG7197, CG42348, CG7397, Arf84F, CG7735, Gie, vav, RabX5, pbl, Ar…	5
GO:0006486	protein amino acid glycosylation	37	6	5.49	0.47707	0.8475	beta4GalT7, CG11851, O-fut2, Csat, pgant5, CG7860	sxc, CG11306, CG11357, beta4GalT7, CG11851, CG12582, CG12913, CG13393, Mgat1, O-fut2, CG1518, CG1597, CG17173, alpha-Man-II, Csat, CG2975, CG30463, Cog7, pgant5, pgant2, Edem1, FucTB, pgant3, Taspase1, CG5287, Edem2, FucTA, pgant8, CG7860, CG8412, beta4GalNAcTA, CG8668, beta3GalTII, Ost48, CG9220, CG9384, C1GalTA	5
GO:0009101	glycoprotein biosynthetic process	37	6	5.49	0.47707	0.8475	beta4GalT7, CG11851, O-fut2, Csat, pgant5, CG7860	sxc, CG11306, CG11357, beta4GalT7, CG11851, CG12582, CG12913, CG13393, Mgat1, O-fut2, CG1518, CG1597, CG17173, alpha-Man-II, Csat, CG2975, CG30463, Cog7, pgant5, pgant2, Edem1, FucTB, pgant3, Taspase1, CG5287, Edem2, FucTA, pgant8, CG7860, CG8412, beta4GalNAcTA, CG8668, beta3GalTII, Ost48, CG9220, CG9384, C1GalTA	4
GO:0043413	biopolymer glycosylation	37	6	5.49	0.47707	0.8475	beta4GalT7, CG11851, O-fut2, Csat, pgant5, CG7860	sxc, CG11306, CG11357, beta4GalT7, CG11851, CG12582, CG12913, CG13393, Mgat1, O-fut2, CG1518, CG1597, CG17173, alpha-Man-II, Csat, CG2975, CG30463, Cog7, pgant5, pgant2, Edem1, FucTB, pgant3, Taspase1, CG5287, Edem2, FucTA, pgant8, CG7860, CG8412, beta4GalNAcTA, CG8668, beta3GalTII, Ost48, CG9220, CG9384, C1GalTA	5
GO:0048589	developmental growth	37	6	5.49	0.47707	0.8475	eag, Fas2, hh, wg, chico, fat2	eag, Dap160, CG11637, Mad, shd, spag, tkv, poe, WASp, InR, LIMK1, sax, alpha-Spec/dlt, mr, sav, ft, Fas2, al, N, ex, Pi3K92E, hh, wg, scrib, sbb, chico, Hem, beta-Spec, Fmr1, NijA, fat2, Su(var)2-10, Nf1, spin, eIF-4a, Ras85D, hyd	2
GO:0051170	nuclear import	37	6	5.49	0.47707	0.8475	Karybeta3, tim, hh, cdm, Trn, Kap-alpha3	Ntf-2r/Dsec\Ntf-2r/Dsim\Ntf-2r, CG10320, Karybeta3, CG10950, olf186-F, Ranbp21, Cas, emb, hop, S6kII, sgg, Fs(2)Ket, lwr, CG32164, CG32165, CG42304/CG42303, tim, slmb, Nup214, Exp6, Akt1, tamo, smt3, hh, Pen, Ranbp9, pll, Su(fu), mbo, cdm, Trn, msk, CG8219, Kap-alpha1, Ras85D, Kap-alpha3, CG9426	6
GO:0007309	oocyte axis determination	57	9	8.46	0.47728	0.8475	armi, Mer, bic, csul, nos, aub, BicD, wbl, sog	Egfr, ndl, aPKC, Hrb27C/Dsim\Hrb27C, tral, Moe, orb, mael, armi, lic, btz/Dpse\GA11878, Mer, growl, Rop, cnc, TER94, Syt1, spn-E, Pka-R1, capu, vas, Dl, bic, csul, N, egl, wek, Pka-C1, Tm1, POSH, ea, nos, stau, Rab11, cni, par-6, aub, Fmr1, Ets97D, blue, BicD, wbl, Dhc64C, sll, Khc, gcl, Lis-1, Rac2, Nacalpha, tsu, Grip128, sog, Ras85D, mago, tud, chic/Dsim\chic, rok	4
GO:0006911	phagocytosis, engulfment	111	17	16.48	0.48599	0.8541	Pi3K68D, tth, gammaCop, Hr38, CG31064, Atx2, Zn72D, CG5599, CG5745, CG5790, gig, Trn, Hn, CalpA, garz, HLH106, flfl	CG10194, Nup98, retinophilin, S6k, cpa, Sse, hk, brat, flr, Tsp3A, CG10778, Gel, DMAP1, Pi3K68D, CG11652, CG12077, tth, polo, CHES-1-like, ncm, HPS, Cas, gammaCop, CG17754, Eip93F, Hr38, CkIalpha, CG2158, MTA1-like, Parg, CG2993, SNF1A, CG31064, BRWD3, Bap170, Vinc, pall, Slh, blw, Nf-YA, Chi, zetaCOP, Unc-76, Smr, Act5C, Syx5, fzy, CG4328, smt3, SerT, CG4552, membrin, Pdh, Sra-1, Atx2, CG5198, Z…	5
GO:0051276	chromosome organization and biogenesis	158	24	23.46	0.48653	0.8541	neb, san, RpL40, G9a/Dsim\GD16494, His1:CG31617, Klp59C, Chd1, trr, Pcl, Dp1, Nap1, His2Av, CG5524, gatA, aub, tara, E(Pc), SuUR, Btk29A, msl-3, His3.3B, dom, Cap, mit(1)15	SMC2, Top2, Bj1, Sse, Snr1, Orc1, Mt2, neb, barr, tou, Trf4-1, Sirt7, glu, lola, Caf1-180, Hira, Incenp, Dsp1, Spt6, san, cid, Chrac-14, Klp10A, esc, RfC4, Elp3, HP6, rod, pfk, mre11, skpA, Hcf, Trf4-2, pds5, pho, HmgZ, HmgD, dre4, ph-p, Hsp70Ab, Ku80, CAP-D2, sls, Acf1, CG2051, Hdac3, fs(1)h, Parg, RpL40, G9a/Dsim\GD16494, Orc2, spn-D, CG31156, Hsp70Aa, spn-E, His3:CG31613, His1:CG31617, His2A:C…	4
GO:0000070	mitotic sister chromatid segregation	24	4	3.56	0.48696	0.8541	neb, san, Klp59C, mit(1)15	Bj1, Sse, neb, barr, glu, san, Klp10A, RfC4, rod, CAP-D2, sls, Orc2, Klp59C, Smc5, CycB, Invadolysin, eIF-4E, thr, cmet, ial, Orc5, eco, toc, mit(1)15	4
GO:0000819	sister chromatid segregation	24	4	3.56	0.48696	0.8541	neb, san, Klp59C, mit(1)15	Bj1, Sse, neb, barr, glu, san, Klp10A, RfC4, rod, CAP-D2, sls, Orc2, Klp59C, Smc5, CycB, Invadolysin, eIF-4E, thr, cmet, ial, Orc5, eco, toc, mit(1)15	3
GO:0006575	amino acid derivative metabolic process	24	4	3.56	0.48696	0.8541	Cha/VAChT, SamDC, Pect/Dyak\Pect, CG7708	ple, Catsup, Ddc, CG11828, Cha/VAChT, cn, Ace, v, M(2)21AB, PH4alphaSG1, PH4alphaPV, CG31016, CG4174, CG4300, Ssadh, SamDC, CG5235, Pect/Dyak\Pect, CG7433, CG7708, CG8005, SpdS/Dpse\GA20990, Odc1, PH4alphaMP	4
GO:0006397	mRNA processing	138	21	20.49	0.48844	0.8541	tra2, Pcf11, Slu7, CG14641, Cpsf100, CG1972, CG2807, su(w[a]), CG4980, SC35, nos, cbc, Pep, CG6227, mub, CG7564, Ddx1, sm, dom, hrg, Hrb98DE	Cpsf160, tra2, xl6, tst, Pcf11, how, TBPH, CG10333, Hrb27C/Dsim\Hrb27C, CG10418, CG10466, Bj1, l(2)37Cb, snRNP69D, CG10754, orb, CG11107, Rtc1, CG11266, SRm160, CG11360, Slbp, CG11985, pUf68, Cbp20, Adar, Dbp45A, Lsm11, LSm7, CG13900, U2A, Slu7, CG14641, CG15440, CG1646, Smn, CG16903, CG16941, Rbp1, CG17266, Spf45, CG17764, CG18591, Cpsf100, CG1972, Sym, Pabp2, CstF-50, CG2807, noi, CG2926, su(w[…	3
GO:0006403	RNA localization	71	11	10.54	0.4903	0.8541	armi, CG12782, Mer, thoc5, bic, Cdlc2, aub, BicD, Bub3, CG8184, Hrb98DE	tst, CG10320, Hrb27C/Dsim\Hrb27C, orb, La, mael, insc, armi, CG42569/mxc, Dlc90F, Nxt1, CG12782, btz/Dpse\GA11878, ran, Mer, CG14749, Rop, sbr, ref2, thoc7, CG17386, cnc, sw, Dlic, Hpr1, didum, TER94, thoc5, spn-D, Syt1, spn-E, CG32135, spn-B, capu, vas, bic, okr, egl, l(2)35Df, Pka-C1, Tm1, POSH, Cdlc2, thoc6, stau, Rab11, cni, CG6053, aub, Ets97D, blue, BicD, ctp, Hel25E, Dhc64C, Bub3, Khc, spn…	3
GO:0030163	protein catabolic process	71	11	10.54	0.4903	0.8541	CG11070, Prosbeta2R2, sinah/Dpse\GA11985, Rpt1, RpL40, CG3499, CG5384, CG6512, CG7023, CG8494, CG8858	Tbp-1, Nedd8, Rca1, Prosalpha5, CG11070, Prosbeta3, Prosbeta7, CG12082, Prosbeta2R2, Aos1, th, Prosbeta5, sinah/Dpse\GA11985, Rpt1, yip3, Pros45, Usp7, CG15817, Roc1a, Pros28.1A, Prosbeta4R1, Prosbeta4R2, CG17331, Prosalpha1, sip3, faf, CkIalpha, Rpt6R, RpL40, rap, CG30421/Dpse\GA15834, CG31742, CG32479, CG32486, Mov34, Pros28.1, Uch-L3, Rpt4, CG3499, Edem1, Pros26, CG4165, not, ird5, Uch, fzy, P…	4
GO:0009792	embryonic development ending in birth or egg hatching	98	15	14.55	0.49298	0.8541	Eip63E, cora, Orct2, tsh, zip, ems, wg, Nrx-IV, wbl, Btk29A, Deaf1, wal, Ddx1, Sac1, flfl	Egfr, Pak, mbc, Eip63E, spo, mirr, tup, Snr1, barr, dm, Traf6, Mes2/Dyak\Mes2, l(1)19Ec, svp, arm, chn, cora, peb, Mad, zfh1, shd, Orct2, tsh, tkv, sad, ena, mys, zip, dlg1, EcR, fas, InR, R, slpr, ush, Rala, cin, ems, pyd, CycB, sqh, N, pnr, jumu, Mo25, Pi3K92E, Cg25C, mei-41, Hsc70-4, Hmgs/Dsim\Hmgs, cbt, wg, cic, Doc1, blp, scrib, Sema-5c, Atpalpha, bsk, jar, ecd, thr, l(3)mbt, os, cdi, Vha13,…	3
GO:0009314	response to radiation	51	8	7.57	0.49309	0.8541	CG11426, Pld, dare, Ggamma30A, Pgm, rdgC, Wwox, Ice	Sdc, CG11426, laza, svp, Pld, dare, santa-maria, sol, slgA, Rop, Galpha49B, Ace, Fbxl4, Gycalpha99B, lap, per, G-salpha60A, dlp, sav, betaTub60D, inaD, norpA, Ggamma30A, cry, nonA, mei-41, FKBP59, ninaE, Sema-2a, Pgm, Rh6, Calx, Arr1/Dyak\Arr1, Arr2, trpgamma, rdgC, sec15, Wwox, mus304, CG7650, Ice, b, mnb, CdsA, Cam, stmA, Camta, jet, Pis, ninaB, Rh4	3
GO:0006396	RNA processing	199	30	29.55	0.49529	0.8541	tra2, Pcf11, Slu7, CG1434, CG14641, Cpsf100, CG1972, CG2807, su(w[a]), CG33057, mRpL28, CG4980, NHP2, SC35, nos, cbc, Pep, CG6227, CG7197, mtTFB1/CG42630, mub, CG7536, CG7564, Arf51F, Pnn, Ddx1, sm, dom, hrg, Hrb98DE	Cpsf160, tra2, xl6, nop5, tst, Pcf11, how, TBPH, CG10333, Hrb27C/Dsim\Hrb27C, CG10418, CG10466, Bj1, l(2)37Cb, Mt2, snRNP69D, CG10754, orb, La, Arf102F, CG11107, Rtc1, CG11266, SRm160, CG11337, CG11360, CG11837, Slbp, CG11985, kst, CG42569/mxc, pUf68, Cbp20, Nnp-1, Adar, Dbp45A, Lsm11, CG13097, LSm7, CG13900, U2A, CG14100, Slu7, CG1434, CG14641, CG1542, CG15440, Ski6, CG1646, Smn, CG1675, adat, C…	2
GO:0030707	ovarian follicle cell development	78	12	11.58	0.49585	0.8541	neb, armi, dome, Mef2, zip, usp, hh, BicC, wg, aub, Pvf1, Scm	rho, Egfr, ndl, vn, fs(2)ltoPP43, mirr, neb, Cp38, armi, arm, neur, kst, th, Mad, tai, tkv, dome, Mef2, Femcoat, zip, hop, dlg1, EcR, ph-p, sax, R, alpha-Spec/dlt, Fs(2)Ket, fs(1)Yb, Hrs, Orc2, dor, spn-D, spn-E, Krn, Mrtf, capu, slmb, vas, sqh, Dl, Rab5, okr, N, csw, Mcm6, Caf1, slbo, usp, hh, Dp, BicC, wg, cic, loco, bun, Sce, bsk, jar, chif, cni, par-6, os, mip120, aub, E2f, Cp18, Cbl, Pvf1, S…	3
GO:0048598	embryonic morphogenesis	78	12	11.58	0.49585	0.8541	cora, Patj, Lac, zip, kkv, sdt, wg, Nrx-IV, Btk29A, wal, Sac1, flfl	fkh, Egfr, LanA, aPKC, Pak, mbc, spo, tup, barr, Traf6, so, l(1)19Ec, arm, cora, Patj, peb, Lac, Mad, shd, tkv, sad, ena, mys, zip, dlg1, cad, fas, PhKgamma, InR, R, Dfd, slpr, kkv, ush, Rala, pyd, sdt, LanB2, Kr, N, sna, pnr, jumu, Cg25C, cbt, wg, scrib, bsk, jar, thr, par-6, crb, RhoGAP68F, Nrx-IV, trh, LanB1, byn, Cka, Nmt, Src64B, shn, puc, put, Btk29A, scb, pbl, Rho1, Rac2, Fps85D, 18w, wal,…	3
GO:0009582	detection of abiotic stimulus	31	5	4.6	0.49675	0.8541	CG11426, Pld, Ggamma30A, Pgm, rdgC	Sdc, CG11426, laza, Pld, santa-maria, tilB, Galpha49B, Fbxl4, Gycalpha99B, dlp, inaD, norpA, Ggamma30A, cry, FKBP59, ninaE, Pgm, Rh6, Calx, Arr1/Dyak\Arr1, Arr2, trpgamma, rdgC, CG7650, CdsA, Cam, stmA, Camta, Pis, ninaB, Rh4	3
GO:0007308	oocyte construction	58	9	8.61	0.49945	0.8549	armi, Mer, bic, csul, nos, aub, BicD, wbl, sog	Egfr, ndl, aPKC, Hrb27C/Dsim\Hrb27C, tral, Moe, orb, mael, armi, lic, btz/Dpse\GA11878, Mer, growl, Rop, cnc, alpha-Spec/dlt, TER94, Syt1, spn-E, Pka-R1, capu, vas, Dl, bic, csul, N, egl, wek, Pka-C1, Tm1, POSH, ea, nos, stau, Rab11, cni, par-6, aub, Fmr1, Ets97D, blue, BicD, wbl, Dhc64C, sll, Khc, gcl, Lis-1, Rac2, Nacalpha, tsu, Grip128, sog, Ras85D, mago, tud, chic/Dsim\chic, rok	3
GO:0007626	locomotory behavior	58	9	8.61	0.49945	0.8549	eag, dare, dj-1beta, tutl, Pka-R2, tim, Actn, hh, wun2	for, ple, eag, svp, dare, Adar, Mgat1, dj-1beta, vri, slgA, ey, fliI, na, tutl, Pka-R2, Ork1, sesB, EcR, Ace, ben, Gycalpha99B, drpr, lap, sgg, per, Syt1, tim, slmb, norpA, cry, nonA, Actn, Pka-C1, ninaE, bnl, hh, Sema-2a, Pen, sbb, Atpalpha, TrpA1, spas, Fmr1, Wnt5, Bx, Caki, sec15, sim, nmo, Nf1, sli, beta4GalNAcTA, cyc, nemy, wun2, Gpdh, acj6, disco	3
GO:0006512	ubiquitin cycle	72	11	10.69	0.51018	0.865	CG11070, UbcD6, RpL40, CG5384, UbcD10, CG7023, CG7656, CG8184, CG8494, CG9086, CG9602	CG10254, park, cbx, Uev1A/Dyak\Uev1A, vih, CG10862, CG11070, HERC2, CG12082, Aos1, th, Ulp1, Vhl, CG13343, poe, Usp7, CG15141, CG15817, CG16894, Roc1a, Roc1b, CG17030, ben, faf, UbcD6, Ubc-E2H, CG2574, RpL40, lwr, CG30421/Dpse\GA15834, CG3099, CG32479, CG3356, slmb, Uch-L3, CG4165, not, CG4238, Su(dx), Uch, crl, CG4502, lack, CHIP, RpS27A, CG5384, scny, Prp19, CG5604, UbcD10, CG5823, mib1, UbcD2,…	7
GO:0007034	vacuolar transport	18	3	2.67	0.51333	0.865	car, Rab14, Rab4	hkl, g, CG11814, Rab39, car, bchs, Vps13, Hrs, Gga, dor, Rab2, Rab5, Rab14, Rab4, Vps33B, Rab7, spin, Vps16A	4
GO:0007317	regulation of pole plasm oskar mRNA localization	18	3	2.67	0.51333	0.865	armi, bic, aub	Hrb27C/Dsim\Hrb27C, mael, armi, Rop, cnc, TER94, Syt1, spn-E, bic, Pka-C1, stau, Rab11, aub, blue, Khc, Nacalpha, tsu, mago	10
GO:0007478	leg disc morphogenesis	18	3	2.67	0.51333	0.865	tsh, hh, AP-2	bowl, Mad, tsh, hop, hth, ds, Dl, N, Su(dx), Pka-C1, hh, dally, mib1, wls, Gug, AP-2, vlc, bab2	5
GO:0008037	cell recognition	18	3	2.67	0.51333	0.865	robo, Fas2, fra	Ptp69D, lola, robo, WASp, Galpha49B, Fas2, Hsc70-4, Sema-2a, beat-Ic, Fmr1, Fas1, ato, Arp66B, fray, sli, fra, Sop2, acj6	2
GO:0008038	neuron recognition	18	3	2.67	0.51333	0.865	robo, Fas2, fra	Ptp69D, lola, robo, WASp, Galpha49B, Fas2, Hsc70-4, Sema-2a, beat-Ic, Fmr1, Fas1, ato, Arp66B, fray, sli, fra, Sop2, acj6	3
GO:0042330	taxis	18	3	2.67	0.51333	0.865	dare, hh, wun2	svp, dare, slgA, Ace, Gycalpha99B, lap, cry, nonA, bnl, hh, Sema-2a, Pen, TrpA1, Wnt5, sec15, nmo, sli, wun2	3
GO:0006887	exocytosis	79	12	11.73	0.51482	0.8656	car, n-syb, sec8, RhoGAP92B, ldlCp, Nrx-IV, wbl, Syx17, Rab8, garz, Sac1, Rab9	Syt4, Ras64B, Cnx99A, car, stj, sec23, CDase/Dyak\CDase, Rop, Rab10, n-syb, Rab21, Rab40, CG1924, R, disp, sec8, elm, TER94, Syt7, Rala, Hrs, unc-13, CG31158, Syt1, Rap2l, unc-13-4A, siz, Slh, Rab5, sec3, Syn, gammaSnap, Syx8, Syx5, RhoGAP92B, membrin, Vap-33-1, Vps33B, KdelR, sec6, Rab7, exo84, ldlCp, CG6208, betaCop, Csp, Caki, Nrx-IV, sec15, CG7039, Rab-RP3, sar1, exo70, wbl, CG7324, Sec22, Ar…	4
GO:0007602	phototransduction	25	4	3.71	0.52071	0.8717	CG11426, Pld, Ggamma30A, rdgC	CG11426, laza, Pld, santa-maria, Galpha49B, Fbxl4, Gycalpha99B, inaD, norpA, Ggamma30A, cry, ninaE, Rh6, Calx, Arr1/Dyak\Arr1, Arr2, rdgC, CG7650, CdsA, Cam, stmA, Camta, Pis, ninaB, Rh4	5
GO:0015698	inorganic anion transport	25	4	3.71	0.52071	0.8717	CG15096, icln, Esp, CG8791	CG10082, CG12279, CG15094, CG15096, slp2, CG31268, Cg25C, CG4330, Ncc69, Ndae1, icln, Mpcp, CG5284, Prestin, CG5594, CG6867, Esp, CG42575, Picot, CG8594, CG8791, CG9090, CG9825, CG9864, VGlut	5
GO:0007254	JNK cascade	32	5	4.75	0.52648	0.8755	Tao-1, Btk29A, Sac1, DLP, Mkk4	Pak, park, Traf6, arm, peb, ALiX/Dpse\GA11876, egr, Tao-1, Crk, mbt, slpr, Rala, pyd, Takl1, N, cbt, bsk, hppy, CG7177, Cka, Src64B, Mekk1, puc, Btk29A, Rho1, Rac2, wnd, ics, Sac1, Tob, DLP, Mkk4	6
GO:0007349	cellularization	32	5	4.75	0.52648	0.8755	Pld, aub, Dredd, Btk29A, Chc	cbx, Pld, BG4, Cyt-c-d, poe, EcR, dia, Sry-alpha, faf, scra, didum, sqh, Rab5, Act5C, Sep2, mei-41, Pen, jar, Rab11, aub, Fmr1, lva, Ntl, Dredd, Src64B, Btk29A, gcl, Rho1, beta4GalNAcTA, pnut, Chc, slam	3
GO:0031098	stress-activated protein kinase signaling pathway	32	5	4.75	0.52648	0.8755	Tao-1, Btk29A, Sac1, DLP, Mkk4	Pak, park, Traf6, arm, peb, ALiX/Dpse\GA11876, egr, Tao-1, Crk, mbt, slpr, Rala, pyd, Takl1, N, cbt, bsk, hppy, CG7177, Cka, Src64B, Mekk1, puc, Btk29A, Rho1, Rac2, wnd, ics, Sac1, Tob, DLP, Mkk4	5
GO:0003002	regionalization	195	29	28.95	0.52864	0.8755	armi, cora, tio, robo, tsh, tll, dome, Mer, tsg, Psn, ems, bic, csul, hh, wg, nos, aub, por, BicD, mid, prd, wbl, smp-30, AP-2, unc-5, fra, exd, sog, hb	fkh, bowl, rho, sgl, Egfr, ndl, Scr, Hrb27C/Dsim\Hrb27C, amos, vn, ara, tup, Snr1, tral, Moe, brat, orb, mael, rasp, armi, ind, smo, arm, lin, cora, neur, peb, lic, Mad, Hsp83, BobA, sec23, rl, tio, lab, btd, btz/Dpse\GA11878, Cby, robo, tsh, tll, tkv, dome, Mer, DAAM, growl, tsg, botv, cv-2, Dsor1, Rop, hop, slp1, cactin, hth, cad, S6kII, EcR, fz, mew, cnc, ds, regucalcin, Toll-4, run, Psn, sax,…	3
GO:0007169	transmembrane receptor protein tyrosine kinase signaling pathway	73	11	10.84	0.52984	0.8755	jog, tll, tsg, Nrg, Nrk, chico, gig, Pvf1, sog, Dab, hb	rho, sgl, Egfr, vn, tup, CG10702, Rlip, lin, jog, Cdc37, peb, Hsp83, rl, tll, Ilp6, Ilp3, Ret, tsg, Dsor1, Nrg, dod, plexB, Lnk, dnt, InR, Fur2, sno, Pi3K21B, ush, ksr, Hrs, C3G, foxo, fred, CG31999, btl, Krn, Shc, csw, Akt1, Nrk, ebi, Pi3K92E, ast, bnl, Ror, Pten, chico, cni, Tsc1, Reps, Gap1, Gug, gig, rno, Cbl, Pvf1, ato, msk, fus, Pvr, Alk, sfl/CG32396, Rho1, melt, Rgl, CG8964, otk, Tob, sog,…	6
GO:0042254	ribosome biogenesis and assembly	39	6	5.79	0.53133	0.8755	RpL40, NHP2, CG7197, mtTFB1/CG42630, Arf51F, Ddx1	nop5, Arf102F, CG11837, kst, Nnp-1, CG13097, CG1381, CG1542, CG1675, CG2219, RpL40, Rrp40, RpL7A, Nop60B, Nmd3, CG3527, hoip, CG4038, dbe, Surf6, CG5033, NHP2, RpS27A, CG5728, Arf72A, CG6279, CG7009, CG7039, CG7197, mtTFB1/CG42630, Arf84F, RpLP0, Gie, Mys45A, Arf51F, Arf79F, CG8545, CG8939, Ddx1	4
GO:0044248	cellular catabolic process	223	33	33.11	0.53916	0.8755	Sucb, CG11070, CG11251, CG1140, armi, Prosbeta2R2, dare, sinah/Dpse\GA11985, bwa, Mkp3, RpL40, CG30410, kdn, CG4598, CG5044, CG5384, CG5493, CG5599, Ald, CG6204, Smg6, CG6385, CG7023, CG7145, Hn, CG7860, CG8043, Pgi, CG8494, CG8778, Sply, CG9362, CG9577	ple, ImpL3, CG10184, CG10214, Ercc1, Rat1, CG10474, Sucb, Scsalpha/Dpse\GA23751, Gen, Nedd8, Prosalpha5, CG11070, Upf3, CG11251, CG11337, CG1140, armi, LysS, Nc73EF, LysB, CG11796, skap, Prosbeta3, Prosbeta7, Gapdh1, CG12082, Pdp, Prosbeta2R2, l(1)G0156, Aos1, th, Prosbeta5, dare, Zw, sinah/Dpse\GA11985, CG13334, CG13369, CG13492, yip3, CG13690, CG13890, bwa, Mkp3, slgA, MKP-4, CDase/Dyak\CDase, …	3
GO:0009719	response to endogenous stimulus	94	14	13.96	0.54039	0.8755	agt, zip, Ogg1, UbcD6, Rad51C, phr6-4, G9a/Dsim\GD16494, rig, XRCC1, usp, CG5524, mus308, Mat1, mus210	Snm1, Ercc1, CG10262, tos, Pole2, Gen, mus201, lok, CG10898, phr, Mlh1, pUf68, Lig4, agt, CG13900, RfC4, zip, mre11, lig3, EcR, Ogg1, Rad23, Eip93F, ph-p, Ku80, CG18853, mus205, Thd1, UbcD6, CkIalpha, CG2183, Rad51C, phr6-4, Hus1-like, lds, Tom34, CG2990, G9a/Dsim\GD16494, rig, Rrp1, Rad1, pcm, spn-B, mei-9, okr, cry, CG4049, CG4078, XRCC1, spel1, Caf1, mei-41, Hel89B, usp, Nurf-38, Tfb4, RfC3, C…	2
GO:0007601	visual perception	60	9	8.91	0.54292	0.8755	CG11426, Pld, CG14946, repo, Ggamma30A, Pgm, rdgC, Myo28B1, ck	Rx, Sdc, CG11426, laza, CG12068, Pld, Crag, santa-maria, CG13833, krz, CG14946, unc-119, CG17121, Galpha49B, SoxN, Fbxl4, Gycalpha99B, repo, dlp, inaD, norpA, Ggamma30A, cry, ebi, nonA, FKBP59, Atx-1, ninaE, wfs1, Pgm, Rh6, sec6, Rh7, Calx, Arr1/Dyak\Arr1, Frq1, D, Arr2, trpgamma, crb, rdgC, Myo28B1, Sox21a, Myo31DF, ck, CG7650, CdsA, Cam, lqf, stmA, Camta, CG8888, acj6, Pis, CG9265, PrBP, ninaB,…	6
GO:0048599	oocyte development	60	9	8.91	0.54292	0.8755	armi, Mer, bic, csul, nos, aub, BicD, wbl, sog	Egfr, ndl, aPKC, Hrb27C/Dsim\Hrb27C, tral, Moe, orb, mael, armi, lic, btz/Dpse\GA11878, Mer, growl, Rop, cnc, alpha-Spec/dlt, TER94, Syt1, spn-E, Pka-R1, capu, vas, Dl, bic, csul, N, egl, wek, Pka-C1, Tm1, POSH, ea, nos, stau, Rab11, Hem, cni, par-6, aub, Fmr1, Ets97D, blue, BicD, wbl, Dhc64C, sll, Khc, gcl, Lis-1, Rac2, Nacalpha, tsu, sec5, Grip128, sog, Ras85D, mago, tud, chic/Dsim\chic, rok	4
GO:0050953	sensory perception of light stimulus	60	9	8.91	0.54292	0.8755	CG11426, Pld, CG14946, repo, Ggamma30A, Pgm, rdgC, Myo28B1, ck	Rx, Sdc, CG11426, laza, CG12068, Pld, Crag, santa-maria, CG13833, krz, CG14946, unc-119, CG17121, Galpha49B, SoxN, Fbxl4, Gycalpha99B, repo, dlp, inaD, norpA, Ggamma30A, cry, ebi, nonA, FKBP59, Atx-1, ninaE, wfs1, Pgm, Rh6, sec6, Rh7, Calx, Arr1/Dyak\Arr1, Frq1, D, Arr2, trpgamma, crb, rdgC, Myo28B1, Sox21a, Myo31DF, ck, CG7650, CdsA, Cam, lqf, stmA, Camta, CG8888, acj6, Pis, CG9265, PrBP, ninaB,…	5
GO:0009798	axis specification	101	15	15	0.5435	0.8755	armi, tll, Mer, tsg, bic, csul, hh, wg, nos, aub, BicD, wbl, smp-30, sog, hb	Egfr, ndl, aPKC, Scr, Hrb27C/Dsim\Hrb27C, tup, tral, Moe, orb, mael, armi, lin, peb, lic, Hsp83, rl, lab, btz/Dpse\GA11878, tll, Mer, growl, tsg, Dsor1, Rop, slp1, cactin, cad, cnc, regucalcin, Toll-4, sax, Dfd, eve, TER94, ush, ksr, lwr, spn-D, Syt1, spn-E, scw, Pka-R1, spn-B, Kr, capu, vas, Dl, bic, csul, N, csw, sna, egl, wek, ird5, Pka-C1, hh, Dp, wg, Tm1, POSH, ea, loco, nos, stau, Rab11, CG…	3
GO:0031175	neurite development	149	22	22.12	0.5482	0.8755	robl, caps, Ptpmeg, Lac, robo, Pka-R2, Nrg, Dscam, ems, gogo, bigmax, Fas2, usp, hh, chm, nos, Bap55, CG7056, unc-5, gro, fra, sm	vvl, LanA, Pak, Sdc, ko, tup, Snr1, robl, wit, Ptp69D, sv, caps, scrt, pygo, lola, gcm, Ptpmeg, Lac, zfh1, tum, robo, nerfin-1, esc, ena, WASp, mys, Pka-R2, Nrg, CG17118, plexB, dnt, EcR, mew, Galpha49B, Dscam, HmgD, trio, ben, InR, Sema-1a, LIMK1, run, Dlic, Acf1, eve, d4, Ets21C, ems, fry, dlp, gogo, Gef64C, Kr, bigmax, mfas, nvy, betaTub60D, RhoGAP93B, Fas2, aay, Chi, N, sna, jumu, Pcaf, rst, …	4
GO:0048667	neuron morphogenesis during differentiation	149	22	22.12	0.5482	0.8755	robl, caps, Ptpmeg, Lac, robo, Pka-R2, Nrg, Dscam, ems, gogo, bigmax, Fas2, usp, hh, chm, nos, Bap55, CG7056, unc-5, gro, fra, sm	vvl, LanA, Pak, Sdc, ko, tup, Snr1, robl, wit, Ptp69D, sv, caps, scrt, pygo, lola, gcm, Ptpmeg, Lac, zfh1, tum, robo, nerfin-1, esc, ena, WASp, mys, Pka-R2, Nrg, CG17118, plexB, dnt, EcR, mew, Galpha49B, Dscam, HmgD, trio, ben, InR, Sema-1a, LIMK1, run, Dlic, Acf1, eve, d4, Ets21C, ems, fry, dlp, gogo, Gef64C, Kr, bigmax, mfas, nvy, betaTub60D, RhoGAP93B, Fas2, aay, Chi, N, sna, jumu, Pcaf, rst, …	4
GO:0048812	neurite morphogenesis	149	22	22.12	0.5482	0.8755	robl, caps, Ptpmeg, Lac, robo, Pka-R2, Nrg, Dscam, ems, gogo, bigmax, Fas2, usp, hh, chm, nos, Bap55, CG7056, unc-5, gro, fra, sm	vvl, LanA, Pak, Sdc, ko, tup, Snr1, robl, wit, Ptp69D, sv, caps, scrt, pygo, lola, gcm, Ptpmeg, Lac, zfh1, tum, robo, nerfin-1, esc, ena, WASp, mys, Pka-R2, Nrg, CG17118, plexB, dnt, EcR, mew, Galpha49B, Dscam, HmgD, trio, ben, InR, Sema-1a, LIMK1, run, Dlic, Acf1, eve, d4, Ets21C, ems, fry, dlp, gogo, Gef64C, Kr, bigmax, mfas, nvy, betaTub60D, RhoGAP93B, Fas2, aay, Chi, N, sna, jumu, Pcaf, rst, …	10
GO:0007283	spermatogenesis	74	11	10.99	0.54924	0.8755	tra2, CG42296/lectin-22C, nos, can, fwd, SAK, Dredd, Ice, ox, Chc, hts	emc, Egfr, tra2, CG10384, cbx, so, th, BG4, Dlc90F, Hsp83, Cyt-c-d, comr, CG13597, lectin-21Cb, milt, poe, DAAM, CG15358, CG42296/lectin-22C, CG15818, wuho, CG16721, EcR, dia, didum, fs(1)h, Hsp60B, CG2839, lectin-24Db, CG3085, Bsg, CG42366/CG42367, aret, Msi, Myt1, blw, qkr58E-1, CG3927, pelo, CG4021, Act5C, Set, crl, fzo, bol, Pen, qkr54B, cdc2, nmd, nos, jar, Fmr1, can, loqs, ctp, fwd, Ntl, SA…	5
GO:0016358	dendrite development	74	11	10.99	0.54924	0.8755	robl, robo, Nrg, bigmax, usp, chm, nos, Bap55, CG7056, gro, fra	vvl, Snr1, robl, wit, sv, scrt, pygo, gcm, tum, robo, nerfin-1, esc, ena, Nrg, CG17118, EcR, HmgD, Sema-1a, run, Dlic, Acf1, d4, Ets21C, fry, bigmax, nvy, sna, jumu, Pcaf, mbf1, Caf1, Bap60, CG4328, usp, Dp, Arc42, Tm1, Sirt2, bon, chm, CG5343, Taf4, nos, brm, l(3)mbt, Fmr1, Rfx, E(z), lbe, Bap55, trh, MED11, ss, CG7056, Tab2, Rpd3, Dhc64C, ato, put, MED24, Su(z)12, Mi-2, HLHm7/Dsim\HLHm7/Dyak\HL…	10
GO:0048232	male gamete generation	74	11	10.99	0.54924	0.8755	tra2, CG42296/lectin-22C, nos, can, fwd, SAK, Dredd, Ice, ox, Chc, hts	emc, Egfr, tra2, CG10384, cbx, so, th, BG4, Dlc90F, Hsp83, Cyt-c-d, comr, CG13597, lectin-21Cb, milt, poe, DAAM, CG15358, CG42296/lectin-22C, CG15818, wuho, CG16721, EcR, dia, didum, fs(1)h, Hsp60B, CG2839, lectin-24Db, CG3085, Bsg, CG42366/CG42367, aret, Msi, Myt1, blw, qkr58E-1, CG3927, pelo, CG4021, Act5C, Set, crl, fzo, bol, Pen, qkr54B, cdc2, nmd, nos, jar, Fmr1, can, loqs, ctp, fwd, Ntl, SA…	4
GO:0048813	dendrite morphogenesis	74	11	10.99	0.54924	0.8755	robl, robo, Nrg, bigmax, usp, chm, nos, Bap55, CG7056, gro, fra	vvl, Snr1, robl, wit, sv, scrt, pygo, gcm, tum, robo, nerfin-1, esc, ena, Nrg, CG17118, EcR, HmgD, Sema-1a, run, Dlic, Acf1, d4, Ets21C, fry, bigmax, nvy, sna, jumu, Pcaf, mbf1, Caf1, Bap60, CG4328, usp, Dp, Arc42, Tm1, Sirt2, bon, chm, CG5343, Taf4, nos, brm, l(3)mbt, Fmr1, Rfx, E(z), lbe, Bap55, trh, MED11, ss, CG7056, Tab2, Rpd3, Dhc64C, ato, put, MED24, Su(z)12, Mi-2, HLHm7/Dsim\HLHm7/Dyak\HL…	10
GO:0006464	protein modification process	468	69	69.49	0.54943	0.8755	Fak56D, CG10376, Pkcdelta, CG10576, Eip63E, Nak, aux/Dyak\auxillin, CG11070, beta4GalT7, CG11851, Ptpmeg, BBS4, Mkp3, Tao-1, Ubqn, dome, O-fut2, Ack, tutl, Pka-R2, Lk6, CG17746, alph, yata, UbcD6, ik2, Csat, RpL40, CG31469, pgant5, bt, Synd, betaggt-I, trr, Nrk, Elongin-B, CG4290, hh, CG4945, chm, CG5384, Spase22-23/Dpse\GA19051, UbcD10, CG5790, CG6036, CG6114, por, rdgC, CG6800, CG7023, SAK, wbl…	Fak56D, for, Egfr, CG10089, Sin1, ndl, CG10254, Lap1, aPKC, Pak, Plip, CG10376, sxc, Phlpp, Ilk, park, Pkcdelta, cbx, S6k, Cdk8, I-2, CG10576, Eip63E, Nak, Uev1A/Dyak\Uev1A, Nedd8, vih, CG10702, wit, CG10862, lok, niki, Atg1, Ptp69D, Madm, Arf102F, aux/Dyak\auxillin, CG11070, CG11190, TTLL3B, CanB2, CG11221, CG11236, ste14, enok, CG11306, TTLL3A, lox, CG11357, CG11489, rasp, Asator, CG11597, CG11…	5
GO:0032879	regulation of localization	19	3	2.82	0.55169	0.8755	armi, bic, aub	Hrb27C/Dsim\Hrb27C, mael, armi, Rop, cnc, TER94, Syt1, spn-E, bic, Pka-C1, slik, stau, Rab11, aub, blue, Khc, Nacalpha, tsu, mago	2
GO:0043085	positive regulation of catalytic activity	19	3	2.82	0.55169	0.8755	ik2, Dgkepsilon, Mkk4	lic, Cyt-c-d, CG16708, Sk1, Galpha49B, mbt, slpr, ik2, G-salpha60A, rev7, fry, Krn, bora, ato, Alk, Nf1, Dgkepsilon, Mkk4, Abi	4
GO:0046578	regulation of Ras protein signal transduction	19	3	2.82	0.55169	0.8755	CG10188, alph, vav	rtGEF, CG10188, RhoGEF3, Akap200, plexB, S6kII, trio, alph, CG30115, CG30440, Gef64C, Exn, Gap1, CG42348, CG7397, vav, pbl, Nf1, CG8557	5
GO:0048568	embryonic organ development	26	4	3.86	0.55337	0.8755	zip, kkv, Pvf1, wal	fkh, Egfr, spo, barr, gcm, mys, zip, cad, fas, R, kkv, Kr, N, sna, thr, trh, Pvf1, byn, put, pbl, Pvr, Rho1, Rac2, wal, Ras85D, Gef26	3
GO:0000380	alternative nuclear mRNA splicing, via spliceosome	33	5	4.9	0.5554	0.8755	CG14641, SC35, CG6227, mub, dom	tst, how, CG10418, CG11266, CG11360, pUf68, Dbp45A, Lsm11, CG14641, CG1646, CG16941, CG2926, cm, aret, Rox8, SC35, snRNP-U1, CG5728, CG6227, fl(2)d, dl, CG6841, CG6999, Hel25E, mub, CG7879, hay, pea, snRNP70K, Psi, eIF-4a, dom, U2af50	10
GO:0000381	regulation of alternative nuclear mRNA splicing, via spliceosome	33	5	4.9	0.5554	0.8755	CG14641, SC35, CG6227, mub, dom	tst, how, CG10418, CG11266, CG11360, pUf68, Dbp45A, Lsm11, CG14641, CG1646, CG16941, CG2926, cm, aret, Rox8, SC35, snRNP-U1, CG5728, CG6227, fl(2)d, dl, CG6841, CG6999, Hel25E, mub, CG7879, hay, pea, snRNP70K, Psi, eIF-4a, dom, U2af50	11
GO:0007315	pole plasm assembly	33	5	4.9	0.5554	0.8755	armi, Mer, bic, csul, aub	Hrb27C/Dsim\Hrb27C, Moe, orb, mael, armi, btz/Dpse\GA11878, Mer, Rop, cnc, TER94, Syt1, spn-E, capu, vas, bic, csul, Pka-C1, Tm1, POSH, stau, Rab11, cni, aub, Ets97D, blue, Khc, gcl, Rac2, Nacalpha, tsu, mago, tud, chic/Dsim\chic	10
GO:0050906	detection of stimulus involved in sensory perception	33	5	4.9	0.5554	0.8755	CG11426, Pld, Ggamma30A, Pgm, rdgC	Sdc, CG11426, laza, Pld, santa-maria, Or30a, Or74a, tilB, Galpha49B, Fbxl4, Gycalpha99B, dlp, inaD, norpA, Ggamma30A, cry, FKBP59, ninaE, Pgm, Rh6, Calx, Arr1/Dyak\Arr1, Arr2, trpgamma, rdgC, CG7650, CdsA, Cam, stmA, Camta, Pis, ninaB, Rh4	3
GO:0048741	skeletal muscle fiber development	40	6	5.94	0.55756	0.8755	Mef2, zip, Fas2, l(1)sc, Arf51F, rost	mbc, wit, Dap160, CanB2, Mad, Vrp1, tkv, Mef2, fliI, WASp, zip, Crk, mib2, Mhc, CaMKII, LIMK1, sax, sls, alpha-Spec/dlt, G-salpha60A, mr, siz, kirre, Fas2, l(1)sc, Six4, rst, Vap-33-1, Hem, beta-Spec, Fmr1, Mf, up, hbs, Arf51F, spin, beta4GalNAcTA, Rac2, rost, if	4
GO:0048747	muscle fiber development	40	6	5.94	0.55756	0.8755	Mef2, zip, Fas2, l(1)sc, Arf51F, rost	mbc, wit, Dap160, CanB2, Mad, Vrp1, tkv, Mef2, fliI, WASp, zip, Crk, mib2, Mhc, CaMKII, LIMK1, sax, sls, alpha-Spec/dlt, G-salpha60A, mr, siz, kirre, Fas2, l(1)sc, Six4, rst, Vap-33-1, Hem, beta-Spec, Fmr1, Mf, up, hbs, Arf51F, spin, beta4GalNAcTA, Rac2, rost, if	3
GO:0006367	transcription initiation from RNA polymerase II promoter	61	9	9.06	0.56412	0.884	Taf12, Taf10b, bic, trr, TfIIA-L, can, Taf8, CycH, Mat1	TfIIFalpha, TfIIEalpha, MED31, Cdk8, Taf13, MED14, Spt6, Fcp1, MED25, MED27, TfIIEbeta, MED8/Dyak\Arc32, CG14216, Taf12, Trf2, CG1845, Taf10b, Brf, MED7, Spt3, Taf6, Cdk7, Su(H), bic, MED23, trr, Taf11, MED15, Arc42, ear, Tfb4, MED10, TfIIA-S, cdc2, Taf4, MED16, TfIIA-L, TfIIFbeta, can, Taf2, rno, Taf8, MED1, CycC, CycH, Trf, Mat1, mrn, MED17, MED24, hay, Tfb1, kto, MED4, trx, CG8950, Gas41, CG94…	5
GO:0009994	oocyte differentiation	68	10	10.1	0.56625	0.8855	armi, Mer, bic, csul, nos, aub, BicD, wbl, sog, hts	Egfr, ndl, aPKC, Hrb27C/Dsim\Hrb27C, tral, Moe, orb, mael, armi, lic, btz/Dpse\GA11878, Mer, growl, Rop, cnc, alpha-Spec/dlt, TER94, spn-D, Syt1, spn-E, Pka-R1, spn-B, capu, vas, Dl, bic, csul, stwl, N, egl, wek, Pka-C1, Tm1, POSH, ea, nos, stau, Rab11, Hem, cni, par-6, aub, Fmr1, Ets97D, blue, BicD, asp, mio, wbl, Dhc64C, sll, Khc, spn-A, mus301, gcl, Lis-1, Rac2, Nacalpha, tsu, sec5, Grip128, s…	4
GO:0006915	apoptosis	117	17	17.37	0.58001	0.8876	Hip1, caps, CG11593, Jafrac2, CG13850, Tao-1, Vps25, ik2, wg, CG4896, Ced-12, Wwox, CG7379, mub, Dredd, Ice, DLP	fkh, CG10068, Egfr, retinophilin, CG10254, CG10257, how, CG10384, hkl, vn, lok, Traf6, Hip1, trn, caps, CG11593, CG42615/cul-3, Det, th, BG4, CG12384, rl, Jafrac2, santa-maria, ALiX/Dpse\GA11876, egr, Cyt-c-d, Cas, CG13393, CG13850, CG13887, Tao-1, CG14544, Vps25, decay, CG15097, CG16799, hipk, Su(var)3-3, Sk1, CG17754, Hand, ASPP, Eip93F, Drep-2, Dfd, ik2, emp, foxo, CG31741, mdy, stv, Zfrp8, sa…	5
GO:0001708	cell fate specification	41	6	6.09	0.5831	0.8876	tll, hdc, hh, wg, mid, hb	rho, Egfr, vn, ara, chn, BobA, tll, ey, hdc, S6kII, Dr, eve, ush, pyd, scw, btl, sav, Su(H), Dl, esg, N, sna, slbo, hh, wg, dac, bun, slou, lbe, lbl, mid, dl, ato, pcs, tin, msk, lqf, melt, Ras85D, eya, hb	2
GO:0009100	glycoprotein metabolic process	41	6	6.09	0.5831	0.8876	beta4GalT7, CG11851, O-fut2, Csat, pgant5, CG7860	sxc, CG10474, CG11306, CG11357, beta4GalT7, CG11851, CG12582, CG12913, CG13393, Mgat1, O-fut2, CG1518, CG1597, CG17173, CG1827, alpha-Man-II, Csat, CG2975, CG30463, Cog7, pgant5, pgant2, Edem1, CG4372, FucTB, pgant3, Taspase1, CG5287, Edem2, FucTA, pgant8, CG7860, PNGase, CG8412, beta4GalNAcTA, CG8668, beta3GalTII, Ost48, CG9220, CG9384, C1GalTA	5
GO:0017038	protein import	41	6	6.09	0.5831	0.8876	Karybeta3, tim, hh, cdm, Trn, Kap-alpha3	Ntf-2r/Dsec\Ntf-2r/Dsim\Ntf-2r, Karybeta3, CG10950, olf186-F, Tim13, Ranbp21, Cas, emb, hop, Tim9a, Tim8, S6kII, sgg, Fs(2)Ket, lwr, CG32164, CG32165, CG42304/CG42303, tim, slmb, Nup214, Exp6, Akt1, tamo, smt3, hh, CG4663, Pen, Ranbp9, pll, Su(fu), mbo, cdm, Trn, msk, CG8219, Kap-alpha1, Ras85D, Kap-alpha3, CG9426, Tim10	4
GO:0051049	regulation of transport	41	6	6.09	0.5831	0.8876	Pld, tim, hh, RhoGAP92B, Rab8, Rab9	Bj1, olf186-F, Ras64B, Pld, Rab10, Rab21, S6kII, Rab40, R, sgg, Rala, Rap2l, tim, slmb, Rab5, Akt1, tamo, hh, RhoGAP92B, sec6, mib1, Rab7, Su(fu), mbo, CG7039, Rab-RP3, sar1, Arf84F, Gie, RabX5, Rab8, Ric, Cam, Lsd-2, Rab30, Stim/Ranbp16, Ras85D, CG9426, Snap24, Rab9Db, Rab9	3
GO:0007606	sensory perception of chemical stimulus	34	5	5.05	0.58344	0.8876	eag, Gr58b, Or59c, Or43b, Gr39b	eag, Or42b, Gr47a, Or30a, Or47b, Obp47b, Gr58b, Obp59a, Or74a, Obp18a, unc-119, Gr43a, Gr33a, Or59c, Galpha49B, Or43b, Or1a, Or43a, Obp50c, Obp57b, Gr59d, Gr98c, Gr94a, Gr39b, Tre1, Gr36b, Gr22e, Or2a, Gr9a, norpA, TyrR, Cng, king-tubby, Or63a	5
GO:0007611	learning and/or memory	34	5	5.05	0.58344	0.8876	eag, armi, gry, Fas2, tun	rho, Ddc, pigeon, eag, armi, sbr, gry, S6kII, CaMKII, per, G-salpha60A, Nmdar1, exba/Dyak\GE24159, nord, Pka-R1, mrt, slmb, Fas2, N, lat, Pka-C1, mol, Tequila, stau, klg, Src64B, rogdi, shn, mnb, scb, tun, Nf1, nemy, rut	3
GO:0009581	detection of external stimulus	34	5	5.05	0.58344	0.8876	CG11426, Pld, Ggamma30A, Pgm, rdgC	Sdc, CG11426, laza, PGRP-SA, Pld, santa-maria, tilB, PGRP-LB, Galpha49B, Fbxl4, Gycalpha99B, PGRP-LA, dlp, inaD, norpA, Ggamma30A, cry, FKBP59, ninaE, Pgm, Rh6, Calx, Arr1/Dyak\Arr1, Arr2, trpgamma, rdgC, CG7650, CdsA, Cam, stmA, Camta, Pis, ninaB, Rh4	3
GO:0016079	synaptic vesicle exocytosis	27	4	4.01	0.58482	0.8876	n-syb, sec8, Nrx-IV, Syx17	Syt4, stj, CDase/Dyak\CDase, Rop, n-syb, sec8, Syt7, Hrs, unc-13, Syt1, unc-13-4A, sec3, Syn, gammaSnap, Syx8, Syx5, Vap-33-1, sec6, exo84, Csp, Caki, Nrx-IV, sec15, exo70, Syx17, Syx6, sec5	4
GO:0006352	transcription initiation	62	9	9.21	0.58489	0.8876	Taf12, Taf10b, bic, trr, TfIIA-L, can, Taf8, CycH, Mat1	TfIIFalpha, TfIIEalpha, MED31, ara, Cdk8, Taf13, MED14, Spt6, Fcp1, MED25, MED27, TfIIEbeta, MED8/Dyak\Arc32, CG14216, Taf12, Trf2, CG1845, Taf10b, Brf, MED7, Spt3, Taf6, Cdk7, Su(H), bic, MED23, trr, Taf11, MED15, Arc42, ear, Tfb4, MED10, TfIIA-S, cdc2, Taf4, MED16, TfIIA-L, TfIIFbeta, can, Taf2, rno, Taf8, MED1, CycC, CycH, Trf, Mat1, mrn, MED17, MED24, hay, Tfb1, kto, MED4, trx, CG8950, Gas41,…	4
GO:0006366	transcription from RNA polymerase II promoter	384	56	57.02	0.585	0.8876	tj, CG11063, toy, Hr96, fd96Ca, fd96Cb, tth, tsh, tll, Mef2, abba, CG17068, Taf12, Hr38, CG30077, CG3065, Taf10b, repo, CG31367, Zyx102EF, CG32105, tim, bigmax, bic, Chd1, l(1)sc, trr, l(3)73Ah, Elongin-B, usp, hh, wg, Pcl, Zn72D, chm, CG5319, TfIIA-L, woc, can, mid, prd, CG7056, Taf8, Ssdp, CycH, mub, Mat1, tap, AP-2, MBD-like, gro, HLH106, msl-3, CG9609, dom, hb	fkh, bowl, tj, vvl, Rx, emc, Top2, GATAe, TfIIFalpha, Scr, NC2alpha, TBPH, TfIIEalpha, Nf-YB, CG10535, MED31, ara, Cdk8, mirr, bsh, tup, l(2)37Cg, brat, Awh, Taf13, Aly, sv, CG11063, so, Sox102F/Dsim\Sox102F, Dcp1, toy, Hey, org-1, Rpb8, enok, CG11294, scrt, fd64A, svp, H2.0, pdm3, Hr96, chn, StIP, fd96Ca, fd96Cb, MED14, lola, Hira, tth, mei-P26, Dsp1, Spt6, Fcp1, MED25, CG42234, Mad, MED27, CG12…	4
GO:0030001	metal ion transport	76	11	11.29	0.5871	0.8876	CG10006, Itp-r83A, slo, eag, mri, Ctr1C, ATP7, CG42340, Ir, cngl, nrv2	CG10006, Irk3, Catsup, Tsf2, Itp-r83A, slo, eag, CG11155, olf186-F, CG11655, mri, Nhe1, CG14647, CG15094, Ctr1C, Ork1, CG1688, CG17018, CG1756, KaiRIA, CG18110, Nckx30C, ATP7, PMCA, Fer1HCH, CG2893, Nmdar1, sei, Atox1, SPoCk, CG32792, CG33289, CG42340, CG3397, Ca-P60A, Ctr1A, Indy, CG4334, Ncc69, Glu-RIB, FKBP59, Ndae1, ppk28, mfrn, elk, CG5594, CG5621, Calx, TrpA1, nan, trpgamma, Tsf1, Ca-beta, …	5
GO:0007310	oocyte dorsal/ventral axis determination	20	3	2.97	0.58819	0.8876	BicD, wbl, sog	Egfr, ndl, tral, orb, mael, growl, cnc, egl, wek, ea, cni, Fmr1, BicD, wbl, Dhc64C, sll, Khc, Lis-1, tsu, sog	10
GO:0035222	wing disc pattern formation	20	3	2.97	0.58819	0.8876	Psn, hh, wg	Egfr, smo, peb, Mad, tkv, ds, Psn, Dr, dlp, Su(H), Dl, vg, N, hh, wg, dally, shn, ap, en, iHog	5
GO:0048754	branching morphogenesis of a tube	20	3	2.97	0.58819	0.8876	caps, Mkp3, hdc	sgl, trn, caps, arm, Mkp3, hdc, pyd, btl, esg, csw, bnl, wkd, foi, mbo, Lam, put, CdsA, sfl/CG32396, Rho1, Ras85D	4
GO:0051493	regulation of cytoskeleton organization and biogenesis	20	3	2.97	0.58819	0.8876	Arc-p34, fwd, Btk29A	cpa, Arc-p34, feo, ena, fz, alpha-Spec/dlt, gek, Arpc3A, beta-Spec, spas, fws, fwd, Dhc64C, Src64B, Arp66B, Btk29A, Arpc3B, rok, p16-ARC, Arp14D	5
GO:0007243	protein kinase cascade	83	12	12.32	0.58834	0.8876	Fak56D, CG10376, Pkcdelta, Mkp3, Tao-1, dome, csul, Btk29A, CycD, Sac1, DLP, Mkk4	Fak56D, CG10089, Pak, CG10376, Ilk, park, Pkcdelta, S6k, Traf6, arm, Cdc37, Ppm1, peb, lic, CG12384, rl, ALiX/Dpse\GA11876, egr, CG13597, Mkp3, MKP-4, Tao-1, dome, Pak3, Dsor1, Crk, hop, Lnk, S6kII, CAP, mbt, fs(1)h, slpr, Rala, ksr, CG30440, MAPk-Ak2, Rab-RP4, pyd, Takl1, Krn, slmb, Shc, csul, N, cbt, slik, Cdk4, Sur-8, bsk, os, tws, Pkc53E, dl, Gap1, Ets96B, Pk17E, hppy, CG7177, Cka, ato, Src64…	5
GO:0048666	neuron development	152	22	22.57	0.58877	0.8876	robl, caps, Ptpmeg, Lac, robo, Pka-R2, Nrg, Dscam, ems, gogo, bigmax, Fas2, usp, hh, chm, nos, Bap55, CG7056, unc-5, gro, fra, sm	vvl, LanA, Pak, Sdc, ko, tup, Snr1, robl, wit, Ptp69D, sv, caps, scrt, pygo, lola, gcm, Ptpmeg, Lac, zfh1, tum, robo, nerfin-1, esc, ena, WASp, mys, Pka-R2, Nrg, CG17118, plexB, dnt, EcR, mew, Galpha49B, Dscam, HmgD, trio, ben, InR, Sema-1a, ph-p, LIMK1, run, Dlic, Acf1, eve, d4, Ets21C, ems, fry, dlp, gogo, Gef64C, Kr, bigmax, mfas, nvy, betaTub60D, RhoGAP93B, Fas2, aay, Chi, N, sna, jumu, Pcaf,…	3
GO:0043285	biopolymer catabolic process	97	14	14.4	0.59096	0.8876	CG11070, armi, Prosbeta2R2, sinah/Dpse\GA11985, Rpt1, RpL40, CG3499, CG5384, CG6204, Smg6, CG6512, CG7023, CG8494, CG8858	CG10214, Ercc1, Rat1, Tbp-1, Gen, Nedd8, Rca1, Prosalpha5, CG11070, Upf3, CG11337, armi, Prosbeta3, Prosbeta7, CG12082, Prosbeta2R2, Aos1, th, Prosbeta5, sinah/Dpse\GA11985, Rpt1, yip3, CG13690, Pros45, Usp7, CG15817, Roc1a, Pros28.1A, Prosbeta4R1, Prosbeta4R2, CG17331, Idgf4, Prosalpha1, Cht7, sip3, faf, CkIalpha, Rpt6R, Upf2, RpL40, rap, CG30421/Dpse\GA15834, CG31742, CG32479, CG32486, pcm, Mov…	4
GO:0045045	secretory pathway	97	14	14.4	0.59096	0.8876	car, gammaCop, n-syb, sec8, RhoGAP92B, ldlCp, Nrx-IV, wbl, Syx17, Rab8, garz, Sac1, Trs23, Rab9	Syt4, Sec61beta, tral, CG10882, g, Ras64B, Cnx99A, car, stj, sec23, CDase/Dyak\CDase, sec24, gammaCop, Rop, Rab10, n-syb, Rab21, Rab40, CG1924, R, p24-1, disp, sec8, elm, TER94, Syt7, Rala, Hrs, unc-13, Gga, CG3071, CG31158, Syt1, Rap2l, unc-13-4A, siz, CG33635, Slh, Rab5, sec3, Syn, gammaSnap, Syx8, Syx5, Srp54k, RhoGAP92B, Trp1, membrin, Vap-33-1, Srp68, Vps33B, CG5161, KdelR, sec6, KrT95D, Srp…	3
GO:0006928	cell motility	180	26	26.73	0.5953	0.8912	robl, caps, Ptpmeg, robo, dome, zip, Pka-R2, Dscam, alpha-Cat, stai, Zyx102EF, bt, gogo, Actn, usp, hh, BicC, Ced-12, Dhc36C, nos, Pvf1, unc-5, fra, wun2, sm, hb	vvl, sgl, Egfr, LanA, Pak, vn, Sdc, ko, tup, flr, robl, Ptp69D, so, ATPsyn-beta, trn, caps, lola, gcm, Ptpmeg, th, tai, zfh1, robo, nerfin-1, dome, Gas8, ey, ena, wb, mys, zip, Dhc62B, CG15831, Pka-R2, hop, Roc1b, CG17150, CG17184, plexB, Vha55, dnt, gammaTub37C, betaInt-nu, EcR, mew, Galpha49B, And, Dscam, alpha-Cat, trio, InR, Sema-1a, alphaTub84B, faf, R, scra, awd, eve, Hrs, alpha-catenin-rel…	2
GO:0022607	cellular component assembly	276	40	40.98	0.59585	0.8912	tra2, msl-1, armi, cora, Patj, Bap, Mer, zip, Nrg, Taf12, CG17737, Taf10b, His1:CG31617, sdt, bic, csul, eIF2B-epsilon, trr, Nap1, SC35, His2Av, TfIIA-L, aub, can, Nrx-IV, Taf8, SAK, cdm, Trn, CycH, Mat1, eIF2B-alpha, Thor, CG8885, His3.3B, Ddx1, AP-1gamma, nrv2, hts, CG9596	tra2, xl6, Top2, aPKC, TfIIFalpha, eIF2B-delta, NC2alpha, CG10340, Hrb27C/Dsim\Hrb27C, msl-1, TfIIEalpha, MED31, ara, Cdk8, Tsf2, sinu, Orc1, Moe, Taf13, eIF4G, eIF-4B, Cont, eIF5B, orb, CanB2, mael, Sirt7, armi, arm, mle, StIP, cora, kst, Patj, MED14, pUf68, Caf1-180, Adam, Spt6, Ranbp21, Fcp1, MED25, polo, Hsp83, MED27, Bap, TfIIEbeta, btz/Dpse\GA11878, CG13185, Cas, cid, CG13349, emb, MED8/Dya…	3
GO:0000278	mitotic cell cycle	187	27	27.77	0.59687	0.8912	Eip63E, neb, CG11727, skpF, san, APC7, zip, ric8a, Cep135, CG30378, Klp59C, CG3499, csul, ac, Grip84, hh, wg, CG6512, BicD, SAK, Bub3, BubR1, Cdk5, Dmn, Psf1, Cap, mit(1)15	Egfr, swm, SMC2, Top2, CycJ, Bj1, Cdk8, Eip63E, Sse, neb, barr, Rca1, ida, lok, GM130, mus101, feo, CG11248, insc, glu, CG11419, smo, CG11727, HERC2, CG12010, skpF, sub, polo, CG12325, san, rl, skpD, CG13185, cdc2rk, mats, stg, kat80, Bub1, APC7, Klp10A, DAAM, RfC4, nej, rod, zip, ric8a, CG15831, dpa, CG1625, mre11, skpA, dod, Cep135, Nek2, mad2, gammaTub37C, c(3)G, dia, Pdp1, Mhc, sw, Psf2, ph-p…	3
GO:0030182	neuron differentiation	160	23	23.76	0.60336	0.8991	robl, caps, Ptpmeg, Lac, robo, Pka-R2, Nrg, Dscam, ems, gogo, bigmax, Fas2, usp, hh, chm, nos, Bap55, CG7056, unc-5, gro, fra, sm, hb	vvl, LanA, Pak, Sdc, ko, tup, Snr1, brat, robl, wit, Ptp69D, sv, caps, scrt, pygo, lola, gcm, Ptpmeg, Lac, zfh1, tum, robo, nerfin-1, esc, ena, WASp, mys, Pka-R2, Nrg, CG17118, plexB, dlg1, dnt, EcR, mew, Galpha49B, Dscam, HmgD, trio, ben, InR, Sema-1a, ph-p, LIMK1, run, Dlic, Acf1, cas, eve, d4, Ets21C, exba/Dyak\GE24159, ems, fry, dlp, gogo, Gef64C, Kr, bigmax, mfas, nvy, betaTub60D, RhoGAP93B,…	4
GO:0006858	extracellular transport	49	7	7.28	0.60633	0.9006	CG11897, Orct2, CG15096, Mdr49, Esp, ABCB7, CG8791	CG10069, Mdr65, CG10444, CG11897, Orct2, CG14709, CG14855, CG15088, CG15094, CG15096, CG1732, CG1824, CG3156, CG31668, CG32669, CG3790, Mdr49, Hmt-1, CG4324, CG4330, SerT, CG5002, CG5404, Prestin, CG5549, Sur, CG6125, Orct, CG6356, Esp, Ntl, CG7627, CG7806, CG7912, ABCB7, Picot, bdg, DAT, CG8451, CG8654, CG8791, l(2)03659, CG42235, CG9270, CG9317, CG9702, CG9825, CG9864, VGlut	3
GO:0006820	anion transport	42	6	6.24	0.60786	0.9006	Rdl, CG15096, icln, Esp, tomboy40, CG8791	CG10082, Rdl, Tom40, CG12279, CG15094, CG15096, CG1598, w, slp2, CG31268, Oatp26F, Oatp58Dc, Oatp30B, Cg25C, CG4330, Ncc69, Ndae1, icln, Mpcp, CG5002, CG5284, CG5404, Prestin, CG5594, CG6125, Oatp33Eb, CG6867, Esp, CG42575, CG7912, Picot, CG8177, tomboy40, CG8594, CG8654, CG8791, CG9090, CG9317, CG9702, CG9825, CG9864, VGlut	4
GO:0043412	biopolymer modification	489	71	72.61	0.60791	0.9006	Fak56D, CG10376, Pkcdelta, CG10576, Eip63E, Nak, aux/Dyak\auxillin, CG11070, beta4GalT7, CG11851, Ptpmeg, BBS4, Mkp3, Tao-1, Ubqn, dome, O-fut2, Ack, tutl, Pka-R2, Lk6, CG17746, alph, yata, UbcD6, ik2, Csat, RpL40, CG31469, pgant5, bt, Synd, betaggt-I, trr, Nrk, Elongin-B, CG4290, hh, CG4945, chm, NHP2, CG5384, Spase22-23/Dpse\GA19051, UbcD10, CG5790, CG6036, CG6114, por, rdgC, CG6800, CG7023, SA…	Fak56D, for, Egfr, CG10089, Sin1, Top3alpha, ndl, CG10254, Lap1, aPKC, Pak, Plip, CG10376, sxc, Phlpp, Ilk, park, Pkcdelta, cbx, S6k, Cdk8, I-2, CG10576, Eip63E, Nak, Uev1A/Dyak\Uev1A, Nedd8, vih, Mt2, CG10702, wit, CG10862, lok, niki, Atg1, Ptp69D, Madm, Arf102F, aux/Dyak\auxillin, CG11070, CG11190, TTLL3B, CanB2, CG11221, CG11236, ste14, enok, CG11306, TTLL3A, lox, CG11357, CG11489, rasp, Asato…	4
GO:0007369	gastrulation	35	5	5.2	0.61049	0.9022	Pld, tll, ric8a, sog, fal	fkh, sgl, Egfr, arm, Pld, rl, btd, tll, stg, fliI, ric8a, slp1, cad, run, bin, eve, scw, Mrtf, pcm, sna, slou, lbe, lbl, dl, RhoGAP68F, byn, tin, pbl, sfl/CG32396, sli, Rho1, Ptp61F, sog, Ras85D, fal	3
GO:0006364	rRNA processing	28	4	4.16	0.61494	0.9022	NHP2, CG7197, mtTFB1/CG42630, Arf51F	nop5, Arf102F, CG11837, kst, Nnp-1, CG13097, CG1542, CG1675, CG2219, Rrp40, Nop60B, CG3527, CG4038, dbe, NHP2, CG5728, Arf72A, CG6279, CG7009, CG7039, CG7197, mtTFB1/CG42630, Arf84F, Gie, Arf51F, Arf79F, CG8545, CG8939	3
GO:0015849	organic acid transport	28	4	4.16	0.61494	0.9022	CG10373, slif, CG1628, CG1907	CG10373, CG10413, slif, CG1139, CG12531, CG12773, CG13384, CG15088, CG1607, CG1628, CG16700, CG1732, CG18418, CG1907, CG30394, path, Ncc69, CG4991, CG5535, CG5549, CG5594, CG6327, Ntl, CG7255, CG7514, CG7888, CG8394/Dmoj\GI20454, CG9413	3
GO:0019094	pole plasm mRNA localization	28	4	4.16	0.61494	0.9022	armi, Mer, bic, aub	Hrb27C/Dsim\Hrb27C, orb, mael, armi, btz/Dpse\GA11878, Mer, Rop, cnc, TER94, Syt1, spn-E, capu, bic, Pka-C1, Tm1, POSH, stau, Rab11, cni, aub, Ets97D, blue, Khc, Rac2, Nacalpha, tsu, mago, chic/Dsim\chic	10
GO:0046942	carboxylic acid transport	28	4	4.16	0.61494	0.9022	CG10373, slif, CG1628, CG1907	CG10373, CG10413, slif, CG1139, CG12531, CG12773, CG13384, CG15088, CG1607, CG1628, CG16700, CG1732, CG18418, CG1907, CG30394, path, Ncc69, CG4991, CG5535, CG5549, CG5594, CG6327, Ntl, CG7255, CG7514, CG7888, CG8394/Dmoj\GI20454, CG9413	4
GO:0007179	transforming growth factor beta receptor signaling pathway	21	3	3.12	0.62273	0.9085	Mer, tsg, sog	ttv, Mad, tkv, Mer, tsg, botv, Sara, sax, scw, dlp, slmb, pnr, ex, lack, dally, Dad, bun, shn, put, Ext2, sog	7
GO:0008355	olfactory learning	21	3	3.12	0.62273	0.9085	gry, Fas2, tun	rho, pigeon, gry, Nmdar1, nord, Pka-R1, mrt, slmb, Fas2, lat, Pka-C1, mol, klg, Src64B, rogdi, shn, mnb, scb, tun, Nf1, rut	5
GO:0007389	pattern specification process	203	29	30.14	0.6228	0.9085	armi, cora, tio, robo, tsh, tll, dome, Mer, tsg, Psn, ems, bic, csul, hh, wg, nos, aub, por, BicD, mid, prd, wbl, smp-30, AP-2, unc-5, fra, exd, sog, hb	fkh, bowl, rho, sgl, Egfr, ndl, aPKC, Scr, Hrb27C/Dsim\Hrb27C, amos, vn, ara, tup, Snr1, tral, Moe, brat, orb, mael, rasp, armi, pygo, ind, smo, arm, lin, cora, neur, peb, lic, Mad, Hsp83, BobA, sec23, rl, tio, lab, btd, btz/Dpse\GA11878, Cby, robo, tsh, tll, tkv, dome, Mer, DAAM, growl, tsg, botv, cv-2, Dsor1, Rop, hop, slp1, cactin, hth, sca, cad, S6kII, EcR, fz, mew, cnc, ds, regucalcin, Toll-…	2
GO:0006006	glucose metabolic process	43	6	6.38	0.63179	0.9198	Mkp3, Pepck, CG30410, Ald, CG7140, Pgi	ImpL3, Gld, Nc73EF, Gapdh1, Pdp, Zw, CG13334, CG13369, CG13492, Mkp3, MKP-4, COQ7, CG15093, CG1516, Pglym87, Pepck, PhKgamma, Tal/Dyak\Tal, Parg, Hex-A, CG30410, CG30499, Pgk, Pfk, CG5103, CG5362, CG5432, Ald, CG7069, PyK, CG7140, pic, CG7998, CG8036, Hex-C, Pgi, LvpD, LvpL, LvpH, Gapdh2, CG9010, CG9467, CG9961	6
GO:0006144	purine base metabolic process	36	5	5.35	0.63649	0.9225	Ahcy13, CG4802, CG5389, CG6767, ry	Prat2, CG11089, ATPsyn-beta, Ahcy13, CG11811, Ada, CG13167, CG16758, adat, Adk1, Vha55, CG18128, Aprt, CG18516, CG2246, Adk2, ade3, CG3590, Vha68-2, ade5, CG4802, CG5075, nmdyn-D6, RnrL, CG5389, CG6045, Adk3, CG6767, ATPsyn-gamma, ry, RnrS, ade2, bur, vari, Pu, CG9977	5
GO:0007293	germarium-derived egg chamber formation	36	5	5.35	0.63649	0.9225	alpha-Cat, BicD, Btk29A, hts, Scm	aPKC, orb, arm, Csk, alpha-Cat, ph-p, alpha-Spec/dlt, spn-D, Rbp9, spn-E, aret, Myt1, spn-B, slmb, vas, Dl, stwl, N, egl, Pen, cdc2, Sce, par-6, Fmr1, fu, BicD, asp, mio, Dhc64C, Src64B, spn-A, mus301, Btk29A, Lis-1, hts, Scm	3
GO:0007059	chromosome segregation	86	12	12.77	0.64011	0.9225	neb, CG11727, skpF, san, Klp59C, Dp1, nos, SAK, Bub3, BubR1, Cap, mit(1)15	SMC2, LanA, Bj1, Sse, neb, barr, Trf4-1, glu, CG11727, HERC2, Incenp, skpF, sub, polo, san, skpD, CG13185, Bub1, Klp10A, RfC4, rod, skpA, Trf4-2, mad2, pds5, gammaTub37C, sca, mtrm, CAP-D2, alphaTub84B, sls, lwr, Orc2, Dim1, gammaTub23C, CG31802, Klp59C, Smc5, Eb1, Nop60B, betaTub60D, CycB, Rab5, mei-9, wapl, Invadolysin, eIF-4E, CG4078, c(2)M, smt3, cnn, Dp1, wkd, Sce, nos, thr, SMC1, Top1, tws,…	2
GO:0015672	monovalent inorganic cation transport	86	12	12.77	0.64011	0.9225	slo, eag, mri, dome, Vha100-1, CG42340, CG5389, Ir, VhaM9.7-2, cngl, nrv2, flfl	Irk3, slo, Vha26, tou, eag, ATPsyn-beta, CG11155, CG11655, Adam, mri, Nhe1, CG12602, CG13167, dome, CG14647, CG14909, CG15094, Elp3, Ork1, CG1688, Vha100-1, Vha55, CG1756, KaiRIA, CG18110, eve, Nmdar1, VhaAC39, CG31477, Vha16/dpn, sei, SPoCk, CG32792, CG33289, CG42340, CG3397, blw, Vha68-2, Indy, jumu, Gyc88E, Oscp, Ncc69, ATPsyn-Cf6, Glu-RIB, Ndae1, CG4692, ppk28, Tequila, CG5075, elk, CG5389, C…	5
GO:0051674	localization of cell	184	26	27.32	0.64295	0.9225	robl, caps, Ptpmeg, robo, dome, zip, Pka-R2, Dscam, alpha-Cat, stai, Zyx102EF, bt, gogo, Actn, usp, hh, BicC, Ced-12, Dhc36C, nos, Pvf1, unc-5, fra, wun2, sm, hb	vvl, sgl, Egfr, LanA, Pak, vn, Sdc, ko, tup, flr, robl, Ptp69D, so, ATPsyn-beta, trn, caps, arm, lola, gcm, Ptpmeg, th, tai, zfh1, robo, nerfin-1, dome, Gas8, ey, ena, wb, mys, zip, Dhc62B, CG15831, Pka-R2, hop, Roc1b, CG17150, CG17184, plexB, Vha55, dnt, gammaTub37C, betaInt-nu, EcR, mew, Galpha49B, And, Dscam, alpha-Cat, trio, InR, Sema-1a, alphaTub84B, faf, R, scra, awd, eve, Hrs, alpha-cateni…	2
GO:0007316	pole plasm RNA localization	29	4	4.31	0.64366	0.9225	armi, Mer, bic, aub	Hrb27C/Dsim\Hrb27C, orb, mael, armi, btz/Dpse\GA11878, Mer, Rop, cnc, TER94, Syt1, spn-E, capu, vas, bic, Pka-C1, Tm1, POSH, stau, Rab11, cni, aub, Ets97D, blue, Khc, Rac2, Nacalpha, tsu, mago, chic/Dsim\chic	10
GO:0045596	negative regulation of cell differentiation	29	4	4.31	0.64366	0.9225	hdc, He, usp, wg	arm, RanBPM, chn, gcm, Mad, tkv, hdc, hop, S6kII, sax, eve, fs(1)Yb, ush, lwr, He, Su(H), Dl, esg, N, pelo, usp, wg, msi, Dad, sdk, bun, put, lqf, eya	4
GO:0006357	regulation of transcription from RNA polymerase II promoter	295	42	43.8	0.64662	0.9225	tj, CG11063, toy, Hr96, fd96Ca, fd96Cb, tth, tsh, tll, Mef2, abba, Taf12, Hr38, CG30077, CG3065, repo, Zyx102EF, CG32105, tim, bigmax, bic, Chd1, l(1)sc, trr, l(3)73Ah, usp, hh, wg, Pcl, chm, TfIIA-L, mid, prd, CG7056, tap, AP-2, MBD-like, gro, msl-3, CG9609, dom, hb	fkh, bowl, tj, vvl, Rx, emc, GATAe, Scr, NC2alpha, TBPH, Nf-YB, CG10535, MED31, ara, mirr, bsh, tup, brat, Awh, sv, CG11063, so, Sox102F/Dsim\Sox102F, Dcp1, toy, Hey, org-1, enok, CG11294, scrt, fd64A, svp, H2.0, pdm3, Hr96, chn, fd96Ca, fd96Cb, lola, tth, mei-P26, Dsp1, CG42234, Mad, MED27, CG12605, lab, btd, ix, zfh1, Sp1, comr, tsh, tll, nerfin-1, Mef2, ey, MED18, crol, esc, CG15011, abba, Cyc…	5
GO:0009260	ribonucleotide biosynthetic process	58	8	8.61	0.64678	0.9225	dome, CG5389, dnk, Adgf-B, CG6767, VhaM9.7-2, nmdyn-D7, flfl	Prat2, Adgf-E, Vha26, tou, ATPsyn-beta, Ada, Adam, CG13167, dome, Dhfr, CG14909, Elp3, Vha55, awd, eve, VhaAC39, Adk2, CG31477, Vha16/dpn, ade3, Msi, CG3590, blw, Vha68-2, ade5, jumu, Gyc88E, Oscp, ATPsyn-Cf6, Tequila, CG5075, nmdyn-D6, CG5389, dnk, Adgf-A, Adgf-B, Adk3, CG6687, CG6737, CG6767, CG6854, VhaPPA1-1, CG7211, ATPsyn-gamma, VhaM9.7-2, CG8029, Vha44, ATPsyn-b, nmdyn-D7, CG8419, Sin3A, C…	5
GO:0006325	establishment and/or maintenance of chromatin architecture	108	15	16.04	0.65369	0.9225	RpL40, G9a/Dsim\GD16494, His1:CG31617, Chd1, trr, Pcl, Nap1, His2Av, aub, tara, E(Pc), SuUR, msl-3, His3.3B, dom	Top2, Snr1, Orc1, Mt2, tou, Sirt7, glu, lola, Caf1-180, Hira, Incenp, Dsp1, Spt6, cid, Chrac-14, esc, Elp3, HP6, pfk, Hcf, pho, HmgZ, HmgD, dre4, ph-p, CAP-D2, Acf1, CG2051, Hdac3, fs(1)h, Parg, RpL40, G9a/Dsim\GD16494, Orc2, CG31156, spn-E, His3:CG31613, His1:CG31617, His2A:CG31618, Sirt4, pr-set7, Kdm4B, Rab5, kis, Chd1, trr, Psc, Invadolysin, jumu, eIF-4E, Pcaf, Caf1, Set, Bap60, Bka, CG4565, …	5
GO:0007005	mitochondrion organization and biogenesis	44	6	6.53	0.65485	0.9225	CG11077, CG1628, CG1907, mtTFB1/CG42630, tomboy40, CycD	park, CG11077, Tim17b1, Tim13, CG11779, Hsp60, Tom40, milt, tomboy20, Tim17b2, CG1628, Tim9a, CG1724, Tim8, CG18418, CG1907, Hsp60B, CG3156, CG3476, Marf, Pink1, fzo, mfrn, mRpL12, Cdk4, Roe1, Ucp4A, Tom70, Ntl, up, Hsp60C, mtTFB1/CG42630, Dhc64C, CG7514, Khc, CG7791, CG8026, tomboy40, Hsc70-5, rho-7, CycD, CG9240, CG9393, Tim10	4
GO:0007612	learning	22	3	3.27	0.65523	0.9225	gry, Fas2, tun	rho, pigeon, gry, S6kII, Nmdar1, nord, Pka-R1, mrt, slmb, Fas2, lat, Pka-C1, mol, klg, Src64B, rogdi, shn, mnb, scb, tun, Nf1, rut	4
GO:0043549	regulation of kinase activity	22	3	3.27	0.65523	0.9225	alph, Dgkepsilon, Mkk4	rho, lic, CycK, CG16708, Sk1, mbt, alph, slpr, fry, Krn, Cdk7, bsk, CycT, CG6345, bora, Cbl, ato, Alk, Dgkepsilon, ics, Mkk4, Abi	5
GO:0045859	regulation of protein kinase activity	22	3	3.27	0.65523	0.9225	alph, Dgkepsilon, Mkk4	rho, lic, CycK, CG16708, Sk1, mbt, alph, slpr, fry, Krn, Cdk7, bsk, CycT, CG6345, bora, Cbl, ato, Alk, Dgkepsilon, ics, Mkk4, Abi	6
GO:0051056	regulation of small GTPase mediated signal transduction	22	3	3.27	0.65523	0.9225	CG10188, alph, vav	rtGEF, CG10188, RhoGEF3, Akap200, plexB, S6kII, trio, alph, CG30115, CG30440, C3G, Gef64C, Exn, Gap1, CG42348, CG7397, vav, pbl, Nf1, CG8557, Rgl, Gef26	4
GO:0051338	regulation of transferase activity	22	3	3.27	0.65523	0.9225	alph, Dgkepsilon, Mkk4	rho, lic, CycK, CG16708, Sk1, mbt, alph, slpr, fry, Krn, Cdk7, bsk, CycT, CG6345, bora, Cbl, ato, Alk, Dgkepsilon, ics, Mkk4, Abi	4
GO:0001700	embryonic development via the syncytial blastoderm	94	13	13.96	0.65534	0.9225	Eip63E, cora, Orct2, tsh, zip, ems, wg, Nrx-IV, Btk29A, wal, Ddx1, Sac1, flfl	Egfr, Pak, mbc, Eip63E, spo, mirr, tup, Snr1, barr, Traf6, Mes2/Dyak\Mes2, l(1)19Ec, svp, arm, chn, cora, peb, Mad, zfh1, shd, Orct2, tsh, tkv, sad, ena, mys, zip, dlg1, EcR, fas, InR, R, slpr, ush, Rala, cin, ems, pyd, CycB, sqh, N, pnr, jumu, Mo25, Pi3K92E, Cg25C, mei-41, Hsc70-4, Hmgs/Dsim\Hmgs, cbt, wg, cic, Doc1, blp, scrib, Sema-5c, Atpalpha, bsk, jar, ecd, thr, l(3)mbt, os, cdi, Vha13, tws…	4
GO:0050793	regulation of developmental process	199	28	29.55	0.65545	0.9225	Fak56D, Arc-p34, CG11593, Jafrac2, sinah/Dpse\GA11985, tsh, Tao-1, Mer, Mef2, Vps25, hdc, zip, alph, ik2, He, Fas2, usp, wg, CG5790, mid, CG7379, mub, CG7497, fat2, Ice, vav, DLP, hb	fkh, Fak56D, Egfr, LanA, CG10254, CG10257, Pak, hkl, Bj1, vn, brat, lok, Arc-p34, Traf6, arm, CG11593, RanBPM, chn, CG42615/cul-3, neur, CG12007, gcm, Det, th, CG12384, Mad, Hsp83, rl, Jafrac2, ALiX/Dpse\GA11876, egr, sinah/Dpse\GA11985, Cyt-c-d, Cas, CG13393, Vrp1, tsh, tkv, ran, Tao-1, Mer, Mef2, CG14544, Vps25, ena, WASp, wb, hdc, mys, zip, hop, CG16799, hipk, Su(var)3-3, Sk1, S6kII, EcR, CaMK…	2
GO:0005996	monosaccharide metabolic process	73	10	10.84	0.6603	0.9256	CG10627, Mkp3, CG16965, Pepck, CG30410, Pgm, Ald, CG7140, Pgi, CG9232	Prat2, CG10082, ImpL3, CG10202, CG10467, CG10627, CG10688, Inos, Gld, Nc73EF, CG11909, CG12030, Gapdh1, Pdp, CG12289, Zw, CG13334, CG13369, Gfat2, CG13492, Ipk2, Mkp3, MKP-4, COQ7, CG15093, CG1516, CG16965, Pglym87, Pepck, PhKgamma, alpha-Man-II, Tal/Dyak\Tal, Parg, Hex-A, Ipp, Ipk1, CG30410, CG30499, Pgk, Gmer, Pfk, CG5103, Pgm, CG5322, CG5362, CG5432, Ald, Fuca, CG6218, CG7069, PyK, CG7140, CG7…	4
GO:0051606	detection of stimulus	37	5	5.49	0.6614	0.9256	CG11426, Pld, Ggamma30A, Pgm, rdgC	Sdc, CG11426, laza, PGRP-SA, Pld, santa-maria, Or30a, Or74a, tilB, PGRP-LB, Galpha49B, And, Fbxl4, Gycalpha99B, PGRP-LA, dlp, inaD, norpA, Ggamma30A, cry, FKBP59, ninaE, Pgm, Rh6, Calx, Arr1/Dyak\Arr1, Arr2, trpgamma, rdgC, CG7650, CdsA, Cam, stmA, Camta, Pis, ninaB, Rh4	2
GO:0007411	axon guidance	66	9	9.8	0.66298	0.9256	caps, Ptpmeg, robo, Pka-R2, Dscam, gogo, unc-5, fra, sm	vvl, LanA, Pak, Sdc, ko, tup, Ptp69D, caps, lola, gcm, Ptpmeg, zfh1, robo, nerfin-1, ena, mys, Pka-R2, plexB, dnt, mew, Galpha49B, Dscam, trio, InR, Sema-1a, eve, dlp, gogo, Gef64C, Kr, nvy, betaTub60D, RhoGAP93B, aay, Chi, N, Hsc70-4, Sema-2a, beat-Ic, Sra-1, Dad, sbb, Sema-5c, Fmr1, Wnt5, NijA, E(z), Fas1, sec15, CadN2, Nedd4, scb, unc-5, Alk, sli, ap, Rho1, fra, Fps85D, otk, en, acj6, Ptp61F, …	10
GO:0009259	ribonucleotide metabolic process	59	8	8.76	0.66646	0.9256	dome, CG5389, dnk, Adgf-B, CG6767, VhaM9.7-2, nmdyn-D7, flfl	Prat2, Adgf-E, Vha26, tou, ATPsyn-beta, Ada, Adam, CG13167, dome, Dhfr, CG14909, Elp3, Adk1, Vha55, awd, eve, VhaAC39, Adk2, CG31477, Vha16/dpn, ade3, Msi, CG3590, blw, Vha68-2, ade5, jumu, Gyc88E, Oscp, ATPsyn-Cf6, Tequila, CG5075, nmdyn-D6, CG5389, dnk, Adgf-A, Adgf-B, Adk3, CG6687, CG6737, CG6767, CG6854, VhaPPA1-1, CG7211, ATPsyn-gamma, VhaM9.7-2, CG8029, Vha44, ATPsyn-b, nmdyn-D7, CG8419, Si…	7
GO:0007519	skeletal muscle development	52	7	7.72	0.67099	0.9256	kon, Mef2, zip, Fas2, l(1)sc, Arf51F, rost	Egfr, Mlp84B, kon, mbc, vn, Ilk, wit, Dap160, CanB2, Mad, Vrp1, tkv, Mef2, fliI, WASp, mys, zip, Crk, mib2, dnt, Mhc, CaMKII, LIMK1, sax, sls, alpha-Spec/dlt, G-salpha60A, mr, siz, kirre, Fas2, l(1)sc, Six4, N, rst, Vap-33-1, Hem, beta-Spec, Fmr1, Mf, rhea, up, hbs, sr, Arf51F, spin, beta4GalNAcTA, Rac2, akirin, betaTub56D, rost, if	6
GO:0045934	negative regulation of nucleobase, nucleoside, nucleotide and nucleic acid metabolic process	81	11	12.03	0.67488	0.9256	tsh, tim, usp, Pcl, chm, nos, aub, Nos, SuUR, MBD-like, gro	fkh, emc, Top2, NC2alpha, Orc1, DMAP1, Sirt7, chn, tsh, esc, lin-52, EcR, pho, ph-p, cas, per, Parg, Orc2, spn-E, CG31716, Sirt4, simj, tim, Kr, Su(H), sug, Psc, N, sna, pnr, Smr, NC2beta, Caf1, usp, cic, Sirt2, Pcl, Sir2, chm, CREG, sbb, Sce, nos, Pop2, NELF-A, l(3)mbt, Nelf-E, Bin1, mip120, abo, aub, Sirt6, MRG15, Su(var)3-9, E(z), tefu, dl, Nos, Fer3, Gug, Rpd3, CtBP, shn, Orc5, SuUR, tin, Su(…	5
GO:0055086	nucleobase, nucleoside and nucleotide metabolic process	124	17	18.41	0.6801	0.9256	CG11255, Ahcy13, dome, Pde1c, su(r), CG30410, Ts, CG4802, CG5389, dnk, Adgf-B, CG6767, VhaM9.7-2, ry, CG8360, nmdyn-D7, flfl	Prat2, Adgf-E, Lap1, Vha26, tou, CG11089, ATPsyn-beta, CG11255, Ahcy13, CG11811, Ada, Adam, CG12263, Zw, CG13167, CG13369, Nmnat, dome, Gyc-89Da, Gyc-89Db, Dhfr, CG14909, Pde1c, Ac3, CG15093, Elp3, CG16758, adat, Adk1, CG17273, Vha55, CG17896, CG18128, Aprt, CG18516, Gycalpha99B, su(r), awd, CG2246, eve, Tal/Dyak\Tal, VhaAC39, CG30103, CG30104, pyd3, CG30410, CG30499, CG31183, Adk2, CG31477, Vha1…	4
GO:0042048	olfactory behavior	38	5	5.64	0.68518	0.9256	dare, Mer, gry, Fas2, tun	rho, Moe, pigeon, Sip1, neur, dare, CG13889, Mer, gry, betaInt-nu, Or1a, Nmdar1, nord, cpo, dlt, Pka-R1, mrt, slmb, Fas2, esg, lat, Pka-C1, mol, smi35A, scrib, klg, Src64B, rogdi, shn, mnb, scb, tun, bin3, Nf1, lilli, CG8963, Crc, rut	4
GO:0008610	lipid biosynthetic process	60	8	8.91	0.68546	0.9256	CG10253, dare, CG3415, Start1, CG5946, woc, HLH106, CG8630	CG10253, spo, CG10932, Inos, CG11190, CG11198, CG12006, CG12077, CG12170, dare, shd, sad, CG1516, alpha4GT1, fu12, CG2118, CG2781, CG3033, CG31141, CG31523, CG31915, mdy, eap, SMSr, CG3267, CG3415, Start1, CG3523, norpA, CG3812, Plc21C, Dhap-at, CG4774, ecd, desat1, CG5919, CG5946, woc, CG5991, bbc, CG6401, CG6409, phm, veg, Cyp18a1, scu, CG7724, CdsA, Vha44, CG8239, CG8311, HLH106, qm, CG8630, m…	3
GO:0007298	border follicle cell migration	23	3	3.42	0.68568	0.9256	dome, usp, Pvf1	Egfr, vn, th, tai, dome, hop, EcR, Hrs, dor, Krn, Mrtf, sqh, Rab5, N, slbo, usp, jar, par-6, os, Cbl, Pvf1, Pvr, Ras85D	5
GO:0050803	regulation of synapse structure and activity	23	3	3.42	0.68568	0.9256	endoA, sec8, Fas2	rtGEF, Pak, Mad, rl, bchs, tkv, endoA, WASp, sax, alpha-Spec/dlt, sec8, mr, Syt1, Rab5, Fas2, Sra-1, scrib, Rab11, beta-Spec, spas, Fmr1, synj, spin	3
GO:0055082	cellular chemical homeostasis	23	3	3.42	0.68568	0.9256	ATP7, Oamb, chico	Tsf2, Adar, CG17018, ATP7, PMCA, Fer1HCH, CG30106, SPoCk, norpA, Ca-P60A, MTF-1, Oamb, Fer3HCH, Atpalpha, chico, Tsf1, Cbp53E, up, fray, CG8498, CG8628, trpml, CG8814	3
GO:0007391	dorsal closure	53	7	7.87	0.69101	0.9256	cora, zip, wg, Nrx-IV, Btk29A, Sac1, flfl	Egfr, Pak, mbc, spo, tup, Traf6, l(1)19Ec, arm, cora, peb, Mad, shd, tkv, sad, ena, mys, zip, dlg1, fas, InR, R, slpr, ush, Rala, pyd, N, pnr, jumu, Cg25C, cbt, wg, scrib, bsk, jar, crb, Nrx-IV, Cka, Nmt, Src64B, shn, puc, put, Btk29A, scb, Rho1, Rac2, Fps85D, Sac1, flfl, Ras85D, chic/Dsim\chic, yrt, rok	5
GO:0008360	regulation of cell shape	53	7	7.87	0.69101	0.9256	Fak56D, Arc-p34, Fas2, wg, CG5790, CG7497, vav	Fak56D, Pak, Arc-p34, arm, CG12007, Hsp83, Vrp1, ran, ena, mys, Rab40, R, alpha-Spec/dlt, slpr, Fs(2)Ket, HSPC300, MAPk-Ak2, Rab-RP4, Fas2, Akt1, mei-41, CG4629, Mp20, wg, Sra-1, Cdk9, Atpalpha, Pten, CG5790, His3.3A, Hem, par-6, CycT, Caki, rhea, CG7028, mts, CG7115, CG42348, CG7497, puc, vav, pbl, Pvr, Ggamma1, Arf79F, Rac2, Fps85D, Gef26, if, Abi, rok, Anxb11	3
GO:0009416	response to light stimulus	46	6	6.83	0.69821	0.9256	CG11426, Pld, dare, Ggamma30A, Pgm, rdgC	Sdc, CG11426, laza, svp, Pld, dare, santa-maria, sol, slgA, Rop, Galpha49B, Ace, Fbxl4, Gycalpha99B, lap, per, G-salpha60A, dlp, betaTub60D, inaD, norpA, Ggamma30A, cry, nonA, FKBP59, ninaE, Sema-2a, Pgm, Rh6, Calx, Arr1/Dyak\Arr1, Arr2, trpgamma, rdgC, sec15, CG7650, b, mnb, CdsA, Cam, stmA, Camta, jet, Pis, ninaB, Rh4	4
GO:0016458	gene silencing	46	6	6.83	0.69821	0.9256	armi, hdc, chm, aub, Scm, dom	Top2, Orc1, Dcp1, Sirt7, armi, esc, hdc, CG17265, pho, pasha, ph-p, Parg, Orc2, spn-E, Sirt4, gw, pcm, phol, Psc, Tis11, Hsc70-3, Caf1, Hsc70-4, Mes-4, Sirt2, Sir2, chm, Sce, aub, Dcp2, Sirt6, MRG15, Su(var)3-9, E(z), tefu, loqs, r2d2, Rpd3, Orc5, Su(z)12, Su(var)205, drosha, Scm, dom, bel/Dyak\bel, rept	3
GO:0006725	aromatic compound metabolic process	97	13	14.4	0.70067	0.9256	Ahcy13, car, su(r), Ts, T3dh, CG4802, CG5389, dnk, CG6767, Hn, ry, CG8360, CG9362	Prat2, ple, Mocs2, Catsup, Ddc, g, CG11089, ATPsyn-beta, rb, Ahcy13, CG11796, CG11811, Ada, Sptr, car, CG13090, CG13167, Dhfr, Faa, cn, CG16758, pr, adat, mal, Adk1, Vha55, CG1749, CG17896, CG18128, Aprt, Nmdmc, CG18516, CG1882, Pcd, v, su(r), awd, CG2246, CG2543, M(2)21AB, w, cin, pyd3, or, cm, dor, Adk2, ade3, Ts, T3dh, CG3590, r-l, Vha68-2, CG3788, kraken, ade5, pug, st, Ssadh, hgo, l(2)k01209…	3
GO:0000087	M phase of mitotic cell cycle	154	21	22.87	0.70135	0.9256	Eip63E, neb, CG11727, skpF, san, APC7, zip, Cep135, CG30378, Klp59C, CG3499, csul, Grip84, CG6512, BicD, SAK, BubR1, Cdk5, Dmn, Cap, mit(1)15	SMC2, Top2, CycJ, Bj1, Cdk8, Eip63E, Sse, neb, barr, Rca1, ida, lok, GM130, mus101, feo, CG11248, glu, CG11419, CG11727, HERC2, CG12010, skpF, sub, polo, CG12325, san, rl, skpD, CG13185, cdc2rk, mats, stg, kat80, Bub1, APC7, Klp10A, DAAM, RfC4, nej, rod, zip, CG15831, CG1625, skpA, dod, Cep135, Nek2, gammaTub37C, c(3)G, dia, Pdp1, Mhc, sw, CAP-D2, alphaTub84B, sls, R, awd, TER94, sgg, Sep5, rap, …	4
GO:0007067	mitosis	154	21	22.87	0.70135	0.9256	Eip63E, neb, CG11727, skpF, san, APC7, zip, Cep135, CG30378, Klp59C, CG3499, csul, Grip84, CG6512, BicD, SAK, BubR1, Cdk5, Dmn, Cap, mit(1)15	SMC2, Top2, CycJ, Bj1, Cdk8, Eip63E, Sse, neb, barr, Rca1, ida, lok, GM130, mus101, feo, CG11248, glu, CG11419, CG11727, HERC2, CG12010, skpF, sub, polo, CG12325, san, rl, skpD, CG13185, cdc2rk, mats, stg, kat80, Bub1, APC7, Klp10A, DAAM, RfC4, nej, rod, zip, CG15831, CG1625, skpA, dod, Cep135, Nek2, gammaTub37C, c(3)G, dia, Pdp1, Mhc, sw, CAP-D2, alphaTub84B, sls, R, awd, TER94, sgg, Sep5, rap, …	4
GO:0009057	macromolecule catabolic process	133	18	19.75	0.70464	0.9256	CG11070, armi, Prosbeta2R2, sinah/Dpse\GA11985, Rpt1, Mkp3, RpL40, CG30410, CG3499, CG5384, Ald, CG6204, Smg6, CG6512, CG7023, Pgi, CG8494, CG8858	ImpL3, CG10214, Ercc1, Rat1, Tbp-1, Gen, Nedd8, Rca1, Prosalpha5, CG11070, Upf3, CG11337, armi, Nc73EF, Prosbeta3, Prosbeta7, Gapdh1, CG12082, Pdp, Prosbeta2R2, Aos1, th, Prosbeta5, Zw, sinah/Dpse\GA11985, CG13334, CG13369, Rpt1, CG13492, yip3, CG13690, Mkp3, MKP-4, Pros45, Usp7, CG15093, CG15817, Roc1a, Pros28.1A, Prosbeta4R1, Prosbeta4R2, CG17331, Pglym87, Idgf4, PhKgamma, Prosalpha1, Cht7, sip…	3
GO:0008298	intracellular mRNA localization	39	5	5.79	0.70781	0.9256	armi, Mer, bic, aub, BicD	Hrb27C/Dsim\Hrb27C, orb, mael, armi, btz/Dpse\GA11878, Mer, Rop, cnc, TER94, spn-D, Syt1, spn-E, spn-B, capu, vas, bic, okr, egl, Pka-C1, Tm1, POSH, stau, Rab11, cni, aub, Ets97D, blue, BicD, Dhc64C, Khc, spn-A, mus301, Rac2, Nacalpha, tsu, Grip128, mago, tud, chic/Dsim\chic	4
GO:0009145	purine nucleoside triphosphate biosynthetic process	39	5	5.79	0.70781	0.9256	dome, CG5389, VhaM9.7-2, nmdyn-D7, flfl	Vha26, tou, ATPsyn-beta, Adam, CG13167, dome, CG14909, Elp3, Vha55, awd, eve, VhaAC39, CG31477, Vha16/dpn, blw, Vha68-2, jumu, Gyc88E, Oscp, ATPsyn-Cf6, Tequila, CG5075, nmdyn-D6, CG5389, CG6687, CG6737, VhaPPA1-1, CG7211, ATPsyn-gamma, VhaM9.7-2, CG8029, Vha44, ATPsyn-b, nmdyn-D7, CG8419, Sin3A, CG9013, sun, flfl	6
GO:0009206	purine ribonucleoside triphosphate biosynthetic process	39	5	5.79	0.70781	0.9256	dome, CG5389, VhaM9.7-2, nmdyn-D7, flfl	Vha26, tou, ATPsyn-beta, Adam, CG13167, dome, CG14909, Elp3, Vha55, awd, eve, VhaAC39, CG31477, Vha16/dpn, blw, Vha68-2, jumu, Gyc88E, Oscp, ATPsyn-Cf6, Tequila, CG5075, nmdyn-D6, CG5389, CG6687, CG6737, VhaPPA1-1, CG7211, ATPsyn-gamma, VhaM9.7-2, CG8029, Vha44, ATPsyn-b, nmdyn-D7, CG8419, Sin3A, CG9013, sun, flfl	10
GO:0014706	striated muscle development	54	7	8.02	0.71023	0.9256	kon, Mef2, zip, Fas2, l(1)sc, Arf51F, rost	Egfr, Mlp84B, kon, mbc, vn, Ilk, wit, Dap160, CanB2, Mad, Vrp1, tkv, Mef2, fliI, WASp, mys, zip, Crk, mib2, dnt, EcR, Mhc, CaMKII, LIMK1, sax, sls, alpha-Spec/dlt, G-salpha60A, mr, siz, kirre, Fas2, l(1)sc, Six4, N, rst, Vap-33-1, Hem, beta-Spec, Fmr1, Mf, rhea, up, hbs, sr, tin, Arf51F, spin, beta4GalNAcTA, Rac2, akirin, betaTub56D, rost, if	5
GO:0051726	regulation of cell cycle	54	7	8.02	0.71023	0.9256	ac, hh, wg, Bub3, BubR1, Psf1, mit(1)15	Egfr, swm, Rca1, lok, CG11419, smo, stg, Bub1, CycK, nej, rod, mre11, skpA, Nek2, mad2, Psf2, alphaTub84B, rap, CG31687, Myt1, Cdk7, slmb, CDC45L, Cks30A, ac, vg, N, Invadolysin, ex, mei-41, fzy, hh, bol, wg, Pten, l(3)mbt, tws, CycT, CG6345, tefu, cdc16, mio, mus304, Dhc64C, Bub3, gwl, BubR1, spn-A, dup, Klp3A, Myb, Psf1, Xpd, mit(1)15	3
GO:0007224	smoothened signaling pathway	24	3	3.56	0.71407	0.9256	Cad99C, trr, hh	sgl, ttv, mirr, rasp, smo, botv, nej, Roc1a, disp, CkIalpha, sgg, Cad99C, dlp, slmb, trr, Pka-C1, hh, eRF1, Su(fu), fu, ato, Ext2, iHog, hyd	5
GO:0017157	regulation of exocytosis	24	3	3.56	0.71407	0.9256	RhoGAP92B, Rab8, Rab9	Ras64B, Rab10, Rab21, Rab40, R, Rala, Rap2l, Rab5, RhoGAP92B, sec6, Rab7, CG7039, Rab-RP3, sar1, Arf84F, Gie, RabX5, Rab8, Ric, Rab30, Ras85D, Snap24, Rab9Db, Rab9	4
GO:0000165	MAPKKK cascade	69	9	10.25	0.71553	0.9256	CG10376, Pkcdelta, Mkp3, Tao-1, csul, Btk29A, Sac1, DLP, Mkk4	CG10089, Pak, CG10376, Ilk, park, Pkcdelta, S6k, Traf6, arm, Ppm1, peb, lic, rl, ALiX/Dpse\GA11876, egr, CG13597, Mkp3, MKP-4, Tao-1, Pak3, Dsor1, Crk, Lnk, S6kII, CAP, mbt, fs(1)h, slpr, Rala, ksr, CG30440, MAPk-Ak2, Rab-RP4, pyd, Takl1, Krn, Shc, csul, N, cbt, slik, Sur-8, bsk, tws, Pkc53E, Gap1, Ets96B, Pk17E, hppy, CG7177, Cka, ato, Src64B, fray, Mekk1, puc, nmo, msk, Btk29A, Alk, Rho1, Rac2,…	6
GO:0006812	cation transport	177	24	26.28	0.7209	0.9256	CG10006, Itp-r83A, slo, eag, mri, CG12376, Orct2, dome, CG15096, Ctr1C, Vha100-1, ATP7, CG1907, CG32103, CG42340, CG5389, Ir, nAcRbeta-96A, VhaM9.7-2, CG8791, CG8885, cngl, nrv2, flfl	CG10006, Irk3, CG10413, CG10444, Catsup, Tsf2, Itp-r83A, slo, Vha26, tou, eag, ATPsyn-beta, CG11155, CG11163, CG11196, nAcRbeta-64B, olf186-F, CG11590, CG11655, CG11665, CG11739, CG11778, Adam, mri, Nhe1, stj, CG12376, CG12602, CG12773, CG13167, CG13223, Orct2, dome, CG14647, CG14855, CG14909, CG15088, CG15094, CG15096, na, Elp3, capa, Ctr1C, Ork1, CG1688, sesB, CG17018, CG42321, Vha100-1, Vha55,…	4
GO:0015980	energy derivation by oxidation of organic compounds	32	4	4.75	0.72107	0.9256	Sucb, kdn, CG5599, CG9485	Sucb, Scsalpha/Dpse\GA23751, Nc73EF, skap, l(1)G0156, PhKgamma, foxo, CG32026, CG3483, kdn, CG5214, CG5362, CG5599, CG5718, Mdh, CG6255, Irp-1B, CG6439, SdhC, CG6904/Dana\GF17161/Dere\GG20891/Dmoj\GI23664/Dsec\GM25805/Dgri\GH14560/Dper\GL21689/Dsim\GD20381/Dwil\GK13980/Dvir\GJ23225/Dyak\GE26410/Dpse\GA19945, l(1)G0334, CG7024, Idh, GlyP, CG7349, CG7430, CG7998, ATPCL, CG8475/CG34134, Pdk, Acon, C…	3
GO:0006913	nucleocytoplasmic transport	62	8	9.21	0.72139	0.9256	Karybeta3, CG12782, thoc5, tim, hh, cdm, Trn, Kap-alpha3	Ntf-2r/Dsec\Ntf-2r/Dsim\Ntf-2r, CG10320, Bj1, Karybeta3, La, CG10950, olf186-F, CG42569/mxc, Ranbp21, Nxt1, CG12782, Cas, emb, CG14749, hop, sbr, ref2, thoc7, CG17386, S6kII, Hpr1, sgg, Fs(2)Ket, thoc5, lwr, CG32135, CG32164, CG32165, CG42304/CG42303, tim, slmb, Nmd3, Nup214, Exp6, Akt1, tamo, smt3, Nup154, hh, Pen, Ranbp9, thoc6, Mapmodulin, pll, Su(fu), mbo, cdm, Hel25E, Nup58, Trn, msk, Phax, …	5
GO:0051169	nuclear transport	62	8	9.21	0.72139	0.9256	Karybeta3, CG12782, thoc5, tim, hh, cdm, Trn, Kap-alpha3	Ntf-2r/Dsec\Ntf-2r/Dsim\Ntf-2r, CG10320, Bj1, Karybeta3, La, CG10950, olf186-F, CG42569/mxc, Ranbp21, Nxt1, CG12782, Cas, emb, CG14749, hop, sbr, ref2, thoc7, CG17386, S6kII, Hpr1, sgg, Fs(2)Ket, thoc5, lwr, CG32135, CG32164, CG32165, CG42304/CG42303, tim, slmb, Nmd3, Nup214, Exp6, Akt1, tamo, smt3, Nup154, hh, Pen, Ranbp9, thoc6, Mapmodulin, pll, Su(fu), mbo, cdm, Hel25E, Nup58, Trn, msk, Phax, …	4
GO:0001738	morphogenesis of a polarized epithelium	40	5	5.94	0.72927	0.9256	Patj, fy, zip, sdt, wg	Egfr, aPKC, Cct1, ara, mirr, svp, Patj, peb, dgo, fy, nej, zip, hop, dlg1, sca, frtz, fz, ds, LIMK1, Krn, dlt, sdt, ft, sqh, Dl, N, cbt, wg, scrib, bsk, par-6, crb, CadN2, puc, nmo, msk, Vang, Rho1, rin, rok	4
GO:0007635	chemosensory behavior	40	5	5.94	0.72927	0.9256	dare, Mer, gry, Fas2, tun	rho, Moe, pigeon, Sip1, neur, dare, CG13889, Mer, gry, betaInt-nu, Or1a, Nmdar1, nord, cpo, dlt, Pka-R1, mrt, slmb, Fas2, esg, lat, Pka-C1, mol, smi35A, scrib, klg, Src64B, rogdi, shn, mnb, scb, tun, Ggamma1, bin3, Nf1, lilli, CG8963, acj6, Crc, rut	3
GO:0009144	purine nucleoside triphosphate metabolic process	40	5	5.94	0.72927	0.9256	dome, CG5389, VhaM9.7-2, nmdyn-D7, flfl	Vha26, tou, ATPsyn-beta, Adam, CG13167, dome, CG14909, Elp3, Adk1, Vha55, awd, eve, VhaAC39, CG31477, Vha16/dpn, blw, Vha68-2, jumu, Gyc88E, Oscp, ATPsyn-Cf6, Tequila, CG5075, nmdyn-D6, CG5389, CG6687, CG6737, VhaPPA1-1, CG7211, ATPsyn-gamma, VhaM9.7-2, CG8029, Vha44, ATPsyn-b, nmdyn-D7, CG8419, Sin3A, CG9013, sun, flfl	8
GO:0009201	ribonucleoside triphosphate biosynthetic process	40	5	5.94	0.72927	0.9256	dome, CG5389, VhaM9.7-2, nmdyn-D7, flfl	Vha26, tou, ATPsyn-beta, Adam, CG13167, dome, CG14909, Elp3, Vha55, awd, eve, VhaAC39, CG31477, Vha16/dpn, blw, Vha68-2, jumu, Gyc88E, Oscp, ATPsyn-Cf6, Tequila, CG5075, nmdyn-D6, CG5389, CG6687, CG6737, CG6854, VhaPPA1-1, CG7211, ATPsyn-gamma, VhaM9.7-2, CG8029, Vha44, ATPsyn-b, nmdyn-D7, CG8419, Sin3A, CG9013, sun, flfl	6
GO:0009205	purine ribonucleoside triphosphate metabolic process	40	5	5.94	0.72927	0.9256	dome, CG5389, VhaM9.7-2, nmdyn-D7, flfl	Vha26, tou, ATPsyn-beta, Adam, CG13167, dome, CG14909, Elp3, Adk1, Vha55, awd, eve, VhaAC39, CG31477, Vha16/dpn, blw, Vha68-2, jumu, Gyc88E, Oscp, ATPsyn-Cf6, Tequila, CG5075, nmdyn-D6, CG5389, CG6687, CG6737, VhaPPA1-1, CG7211, ATPsyn-gamma, VhaM9.7-2, CG8029, Vha44, ATPsyn-b, nmdyn-D7, CG8419, Sin3A, CG9013, sun, flfl	9
GO:0051640	organelle localization	40	5	5.94	0.72927	0.9256	CG13713, ric8a, sec8, BicD, Nrx-IV	mael, insc, Incenp, polo, CG13711, CG13713, milt, ric8a, klar, dlg1, cnc, faf, sec8, Eb1, Nmd3, CycB, sqh, sec3, egl, sec6, jar, cni, l(3)mbt, exo84, cmet, BicD, Caki, Nrx-IV, asp, Lam, sec15, exo70, Dhc64C, Khc, Khc-73, alphaTub67C, Lis-1, pnut, tsu, sec5	3
GO:0007610	behavior	128	17	19.01	0.73085	0.9256	slo, eag, armi, dare, dj-1beta, Mer, tutl, Pka-R2, gry, tim, Fas2, Actn, hh, Btk29A, tun, wun2, sm	for, rho, ple, S6k, slo, Ddc, Moe, pigeon, Sip1, eag, NPFR1, svp, armi, neur, dare, Hsp83, Adar, Mgat1, dj-1beta, CG13889, Cypl, sol, vri, slgA, Mer, tilB, ey, fliI, krz, na, CkIIbeta, tutl, Pka-R2, Ork1, sbr, sesB, gry, S6kII, betaInt-nu, EcR, Or1a, Ace, CaMKII, ben, Gycalpha99B, drpr, lap, sgg, per, G-salpha60A, Nmdar1, exba/Dyak\GE24159, nord, cpo, Syt1, dlt, tim, Pka-R1, mrt, betaTub60D, slmb…	2
GO:0000226	microtubule cytoskeleton organization and biogenesis	70	9	10.39	0.73181	0.9256	armi, BBS4, sas-6, ric8a, Grip84, BicD, fwd, SAK, hts	Sas-4, Tektin-C, hk, l(1)dd4, feo, mael, insc, armi, sub, polo, Hsp83, BBS4, stg, sas-6, ric8a, dpa, skpA, dlg1, dia, cnc, alpha-Spec/dlt, TER94, Orc2, CG3085, spn-D, gammaTub23C, Pka-R1, Eb1, Cks30A, Grip84, Invadolysin, pelo, egl, Pka-C1, cnn, POSH, Miro, Grip163, jar, Rab11, CycB3, beta-Spec, spas, Grip75, Fmr1, blue, fws, BicD, asp, fwd, mts, SAK, Dhc64C, CG7716, ncd, Orc5, nudE, pbl, Khc-73,…	6
GO:0051128	regulation of cellular component organization and biogenesis	114	15	16.93	0.73578	0.9256	Fak56D, Arc-p34, Pld, Fas2, eIF2B-epsilon, wg, CG5790, aub, fwd, CG7497, vav, Btk29A, Thor, Ddx1, CG9596	Fak56D, rtGEF, Pak, NC2alpha, cpa, eIF4G, Arc-p34, feo, arm, neur, CG12007, Pld, Mad, Hsp83, CG13185, Vrp1, bchs, tkv, ran, ena, WASp, mys, Hcf, fz, CaMKII, trio, dre4, LIMK1, mbt, sax, Rab40, R, alpha-Spec/dlt, slpr, eve, Fs(2)Ket, Parg, exba/Dyak\GE24159, HSPC300, mr, MAPk-Ak2, Rab-RP4, fry, pr-set7, Fas2, eIF2B-epsilon, NAT1, N, csw, Akt1, gek, Pcaf, NC2beta, mei-41, Arpc3A, CG4629, Mp20, Ssrp…	3
GO:0007281	germ cell development	85	11	12.62	0.73663	0.9256	armi, Mer, bic, csul, hh, nos, aub, BicD, wbl, sog, hts	Egfr, ndl, aPKC, Hrb27C/Dsim\Hrb27C, tral, Moe, orb, lok, mael, armi, arm, pUf68, mei-P26, lic, Mad, otu, btz/Dpse\GA11878, tkv, Mer, growl, Rop, hop, cnc, sax, alpha-Spec/dlt, TER94, fs(1)Yb, Syt1, spn-E, Tre1, aret, Myt1, Pka-R1, Nop60B, capu, slmb, vas, Dl, bic, csul, N, pelo, egl, wek, Pka-C1, hh, bol, Tm1, POSH, ea, msi, cdc2, nos, stau, Rab11, Hem, cni, par-6, os, aub, Fmr1, Ets97D, blue, B…	3
GO:0008380	RNA splicing	107	14	15.89	0.73878	0.9256	tra2, Slu7, CG14641, CG2807, su(w[a]), CG33057, CG4980, SC35, Pep, CG6227, mub, CG7564, Ddx1, dom	tra2, xl6, tst, how, TBPH, CG10333, Hrb27C/Dsim\Hrb27C, CG10418, l(2)37Cb, snRNP69D, CG10754, CG11107, Rtc1, CG11266, CG11360, CG11985, pUf68, Cbp20, Dbp45A, Lsm11, LSm7, CG13900, U2A, Slu7, CG14641, CG15440, CG1646, Smn, CG16903, CG16941, Rbp1, CG17266, Spf45, CG17764, CG18591, CG2807, noi, CG2926, su(w[a]), cm, Dim1, spn-E, CG3162, aret, CG31812, CG3225, CG3294, JhI-1, CG33057, vir, CG3542, CG3…	3
GO:0002168	instar larval development	25	3	3.71	0.74043	0.9256	Eip63E, hh, wg	Eip63E, Moe, sec23, wech, dlg1, alpha-Spec/dlt, sas, Pi3K92E, Sb, hh, wg, Dad, blp, sec6, scrib, Pten, ecd, D, Ser, Top1, rad50, sar1, eIF-4a, Ras85D, bel/Dyak\bel	4
GO:0006865	amino acid transport	25	3	3.71	0.74043	0.9256	CG10373, slif, CG1628	CG10373, CG10413, slif, CG1139, CG12531, CG12773, CG13384, CG15088, CG1607, CG1628, CG16700, CG1732, CG30394, path, Ncc69, CG4991, CG5535, CG5549, CG5594, CG6327, Ntl, CG7255, CG7888, CG8394/Dmoj\GI20454, CG9413	4
GO:0015837	amine transport	25	3	3.71	0.74043	0.9256	CG10373, slif, CG1628	CG10373, CG10413, slif, CG1139, CG12531, CG12773, CG13384, CG15088, CG1607, CG1628, CG16700, CG1732, CG30394, path, Ncc69, CG4991, CG5535, CG5549, CG5594, CG6327, Ntl, CG7255, CG7888, CG8394/Dmoj\GI20454, CG9413	3
GO:0048878	chemical homeostasis	25	3	3.71	0.74043	0.9256	ATP7, Oamb, chico	Tsf2, Nha1, Nhe1, Adar, CG17018, ATP7, PMCA, Fer1HCH, CG30106, SPoCk, norpA, Ca-P60A, MTF-1, Oamb, Fer3HCH, Atpalpha, chico, Tsf1, Cbp53E, up, fray, CG8498, CG8628, trpml, CG8814	4
GO:0007186	G-protein coupled receptor protein signaling pathway	136	18	20.19	0.74046	0.9256	Itp-r83A, kermit, CG13575, CG13579, Or59c, Or43b, CG31660, cenG1A, Ggamma30A, Oamb, fab1, rdgC, CG7497, CG7536, Takr99D, Dgkepsilon, wun2, DmsR-1	CG10481, Gbeta13F, Lkr, Itp-r83A, SIFR, CG10882, CG11099, mGluRA, CG11318, GRHR, NPFR1, kermit, smo, Ras64B, 7B2, Akh, RagA, CG12370, sec23, Or42b, Nplp3/Dyak\Nplp3, CG13575, CG13579, Ast, capaR, CG14593, krz, Gyc-89Da, Ac3, Nplp4, capa, CG15556, Crk, CG16708, mthl9, Or59c, Sk1, fz, Galpha49B, Rbcn-3B, Or43b, Gprk2, Dsk, CG18208, trio, Fbxl4, DopR2, Gycalpha99B, R, CG2061, FR, G-salpha60A, Rala, …	5
GO:0001736	establishment of planar polarity	33	4	4.9	0.74392	0.9256	Patj, fy, zip, wg	Egfr, Cct1, ara, mirr, svp, Patj, peb, dgo, fy, nej, zip, hop, sca, frtz, fz, ds, LIMK1, Krn, ft, sqh, Dl, N, cbt, wg, bsk, CadN2, puc, nmo, msk, Vang, Rho1, rin, rok	4
GO:0007164	establishment of tissue polarity	33	4	4.9	0.74392	0.9256	Patj, fy, zip, wg	Egfr, Cct1, ara, mirr, svp, Patj, peb, dgo, fy, nej, zip, hop, sca, frtz, fz, ds, LIMK1, Krn, ft, sqh, Dl, N, cbt, wg, bsk, CadN2, puc, nmo, msk, Vang, Rho1, rin, rok	3
GO:0015931	nucleobase, nucleoside, nucleotide and nucleic acid transport	33	4	4.9	0.74392	0.9256	CG12782, thoc5, BicD, CG8184	CG10320, Bj1, La, Aly, Ent1, CG42569/mxc, Nxt1, CG12782, CG14749, sbr, sesB, ref2, thoc7, CG17386, Hpr1, thoc5, CG32135, drongo, ns1, egl, thoc6, Fmr1, CG6293, BicD, Hel25E, CG7420, sll, Phax, CG8184, tsu, Gl, mago, tud	3
GO:0006511	ubiquitin-dependent protein catabolic process	56	7	8.32	0.74623	0.9256	CG11070, Prosbeta2R2, sinah/Dpse\GA11985, RpL40, CG5384, CG7023, CG8494	Nedd8, Prosalpha5, CG11070, Prosbeta3, Prosbeta7, CG12082, Prosbeta2R2, th, Prosbeta5, sinah/Dpse\GA11985, yip3, Pros45, Usp7, CG15817, Roc1a, Pros28.1A, Prosbeta4R1, Prosbeta4R2, CG17331, Prosalpha1, sip3, faf, RpL40, rap, CG30421/Dpse\GA15834, CG31742, CG32479, CG32486, Mov34, Pros28.1, Uch-L3, Edem1, Pros26, CG4165, not, Uch, fzy, Pros35, Pros25, RpS27A, Pros26.4, CG5384, scny, Edem2, CG5794, …	7
GO:0042981	regulation of apoptosis	71	9	10.54	0.74745	0.9256	CG11593, Jafrac2, Tao-1, Vps25, ik2, wg, CG7379, mub, DLP	fkh, Egfr, CG10254, CG10257, hkl, vn, lok, Traf6, CG11593, CG42615/cul-3, Det, th, CG12384, rl, Jafrac2, ALiX/Dpse\GA11876, egr, Cyt-c-d, Cas, CG13393, Tao-1, CG14544, Vps25, CG16799, hipk, Su(var)3-3, Sk1, Hand, Eip93F, Dfd, ik2, foxo, mdy, sav, slmb, yki, Akt1, smt3, slik, smi35A, Dp, wg, GckIII, PSR, Rox8, pix, Fmr1, dbo, E2f, GlcT-1, dl, RpS3, hppy, AIF, CG7379, mub, fray, Appl, mnb, puc, nmo…	4
GO:0006605	protein targeting	151	20	22.42	0.74757	0.9256	Karybeta3, Klp64D, neb, Pi3K68D, Nup358, cora, car, Cep135, Klp59C, tim, sdt, hh, Klp98A, cdm, wbl, Trn, mub, CG7747, tomboy40, Kap-alpha3	Sec61beta, Ntf-2r/Dsec\Ntf-2r/Dsim\Ntf-2r, Nup98, CG10225, hkl, CG10535, Karybeta3, Klp64D, neb, CG10950, GM130, CG11092, CG11248, olf186-F, Tim17b1, Tim13, Pi3K68D, RanBPM, CG11779, CG11814, Nup358, cora, Hsp60, Tom40, Klp59D, car, Ranbp21, Aos1, sub, Ulp1, Nxt1, Cas, CG1332, emb, Cypl, bchs, ran, Klp10A, tomboy20, Vps26, CG14815, Tim17b2, hop, CG1625, Tim9a, Cep135, CG1724, dlg1, CG17266, Tim8,…	5
GO:0044262	cellular carbohydrate metabolic process	115	15	17.08	0.74817	0.9256	CG10627, beta4GalT7, Mkp3, CG42296/lectin-22C, CG16965, Pepck, kkv, CG30410, Pgm, Ald, CG7140, Menl-1, Pgi, CG9232, CG9485	Act57B, sgl, Prat2, CG10082, ttv, ImpL3, CG10202, CG10467, CG10627, CG10688, Inos, Gld, Nc73EF, beta4GalT7, CG11909, CG12030, Gapdh1, Pdp, CG12289, Zw, CG12913, CG13334, CG13369, Gfat2, CG13492, CG13643, Ipk2, Mkp3, MKP-4, COQ7, CG15093, botv, CG1516, CG42296/lectin-22C, CG16799, CG16965, CG17065, CG17147, Pglym87, Pepck, Idgf4, CG17824, CG17826, PhKgamma, Cht7, alpha-Man-II, kkv, Tal/Dyak\Tal, P…	3
GO:0007399	nervous system development	342	47	50.78	0.74874	0.9256	Itp-r83A, robl, eag, toy, caps, Ptpmeg, Lac, robo, bwa, tutl, ric8a, Pka-R2, Nrg, Dscam, Psn, ems, repo, stai, CG31665, nol, gogo, bigmax, Fas2, ac, l(1)sc, Nrk, usp, hh, wg, chm, nos, CG6083, Bap55, mid, Nos, prd, Nrx-IV, CG7056, CG7466, unc-5, gro, fra, exd, sm, nrv2, Dab, hb	vvl, rho, Rx, emc, Egfr, xl6, LanA, aPKC, Pak, amos, Bj1, vn, Sdc, Gbeta13F, ara, ko, spo, mirr, bsh, tup, Itp-r83A, Snr1, brat, Awh, barr, robl, wit, Cont, tou, eag, Ptp69D, Dap160, sv, so, toy, l(1)19Ec, caps, enok, scrt, insc, glu, svp, pygo, ind, arm, H2.0, pdm3, chn, neur, lola, CG12078, gcm, Ptpmeg, CG42234, Lac, Mad, lab, zfh1, tum, Mgat1, HGTX, shd, robo, neuroligin, nerfin-1, sol, stg, b…	4
GO:0009142	nucleoside triphosphate biosynthetic process	41	5	6.09	0.74957	0.9256	dome, CG5389, VhaM9.7-2, nmdyn-D7, flfl	Vha26, tou, ATPsyn-beta, Adam, CG13167, dome, CG14909, Elp3, Vha55, awd, eve, VhaAC39, CG31477, Vha16/dpn, blw, Vha68-2, jumu, Gyc88E, Oscp, ATPsyn-Cf6, Tequila, CG5075, nmdyn-D6, CG5389, CG5757, CG6687, CG6737, CG6854, VhaPPA1-1, CG7211, ATPsyn-gamma, VhaM9.7-2, CG8029, Vha44, ATPsyn-b, nmdyn-D7, CG8419, Sin3A, CG9013, sun, flfl	5
GO:0009199	ribonucleoside triphosphate metabolic process	41	5	6.09	0.74957	0.9256	dome, CG5389, VhaM9.7-2, nmdyn-D7, flfl	Vha26, tou, ATPsyn-beta, Adam, CG13167, dome, CG14909, Elp3, Adk1, Vha55, awd, eve, VhaAC39, CG31477, Vha16/dpn, blw, Vha68-2, jumu, Gyc88E, Oscp, ATPsyn-Cf6, Tequila, CG5075, nmdyn-D6, CG5389, CG6687, CG6737, CG6854, VhaPPA1-1, CG7211, ATPsyn-gamma, VhaM9.7-2, CG8029, Vha44, ATPsyn-b, nmdyn-D7, CG8419, Sin3A, CG9013, sun, flfl	8
GO:0000375	RNA splicing, via transesterification reactions	101	13	15	0.7552	0.9256	tra2, Slu7, CG14641, CG2807, su(w[a]), CG4980, SC35, Pep, CG6227, mub, CG7564, Ddx1, dom	tra2, xl6, tst, how, TBPH, CG10333, Hrb27C/Dsim\Hrb27C, CG10418, l(2)37Cb, snRNP69D, CG10754, CG11107, Rtc1, CG11266, CG11360, CG11985, pUf68, Cbp20, Dbp45A, Lsm11, LSm7, CG13900, U2A, Slu7, CG14641, CG15440, CG1646, Smn, CG16903, CG16941, Rbp1, CG17266, Spf45, CG17764, CG18591, CG2807, noi, CG2926, su(w[a]), cm, Dim1, spn-E, CG3162, aret, CG3225, CG3294, vir, CG3542, CG3605, CG3689, Spx, hoip, C…	4
GO:0000377	RNA splicing, via transesterification reactions with bulged adenosine as nucleophile	101	13	15	0.7552	0.9256	tra2, Slu7, CG14641, CG2807, su(w[a]), CG4980, SC35, Pep, CG6227, mub, CG7564, Ddx1, dom	tra2, xl6, tst, how, TBPH, CG10333, Hrb27C/Dsim\Hrb27C, CG10418, l(2)37Cb, snRNP69D, CG10754, CG11107, Rtc1, CG11266, CG11360, CG11985, pUf68, Cbp20, Dbp45A, Lsm11, LSm7, CG13900, U2A, Slu7, CG14641, CG15440, CG1646, Smn, CG16903, CG16941, Rbp1, CG17266, Spf45, CG17764, CG18591, CG2807, noi, CG2926, su(w[a]), cm, Dim1, spn-E, CG3162, aret, CG3225, CG3294, vir, CG3542, CG3605, CG3689, Spx, hoip, C…	5
GO:0000398	nuclear mRNA splicing, via spliceosome	101	13	15	0.7552	0.9256	tra2, Slu7, CG14641, CG2807, su(w[a]), CG4980, SC35, Pep, CG6227, mub, CG7564, Ddx1, dom	tra2, xl6, tst, how, TBPH, CG10333, Hrb27C/Dsim\Hrb27C, CG10418, l(2)37Cb, snRNP69D, CG10754, CG11107, Rtc1, CG11266, CG11360, CG11985, pUf68, Cbp20, Dbp45A, Lsm11, LSm7, CG13900, U2A, Slu7, CG14641, CG15440, CG1646, Smn, CG16903, CG16941, Rbp1, CG17266, Spf45, CG17764, CG18591, CG2807, noi, CG2926, su(w[a]), cm, Dim1, spn-E, CG3162, aret, CG3225, CG3294, vir, CG3542, CG3605, CG3689, Spx, hoip, C…	4
GO:0009966	regulation of signal transduction	101	13	15	0.7552	0.9256	Spred, CG10188, kermit, Mer, tsg, alph, hh, por, rdgC, gig, vav, Sac1, sog	rho, rtGEF, ttv, Spred, CG10188, vn, park, I-2, Traf6, Hey, pygo, kermit, arm, PGRP-SA, neur, peb, RhoGEF3, ALiX/Dpse\GA11876, tum, Akap200, Cby, Mer, tsg, Dsor1, Crk, plexB, CG17278, S6kII, Gprk2, SoxN, trio, Fbxl4, nec, alph, CkIalpha, sgg, Rala, Hrs, CG30115, lwr, CG30440, rumi, C3G, pyd, foxo, fred, Tap42, dlp, Krn, Gef64C, slmb, inaD, Exn, al, N, ebi, ex, Pka-C1, hh, Dad, loco, bun, Pten, Ar…	3
GO:0008652	amino acid biosynthetic process	49	6	7.28	0.75612	0.9256	CG12264, CG1673, CG30286, CG31673, CG7145, CG9331	CG10621, CG10623, CG11899/Dsim\GD21426, CG12173, l(1)G0156, CG12264, CG1236, slgA, Dhfr, CG1640, CG1673, Gs2, CG1749, CG1753, Nmdmc, M(2)21AB, Gs1, CG3011, CG30286, CG31673, CG32026, CG32260, CG32412, CG3483, aay, pug, Got2, Sps2, CG5840, trpgamma, P5cr, CG6287/Dsim\GD22186, Irp-1B, CG6439, CG6465, CG7145, CG7433, CG7470, CtBP, b, CG8129, Papss, Got1, SelD, Odc1, Oat, Acon, CG9331, CG9674	5
GO:0065009	regulation of molecular function	49	6	7.28	0.75612	0.9256	alph, ik2, cenG1A, hh, Dgkepsilon, Mkk4	rho, CG10992, lic, Aos1, th, Cyt-c-d, CycK, CG16708, Sk1, Galpha49B, mbt, alph, slpr, ik2, G-salpha60A, rev7, CG30372, cenG1A, CG31935, fry, Krn, Taf6, Ptpa, Cdk7, drongo, Gap69C, Pka-C1, Gdi, hh, bsk, CG6179, CycT, CG6345, fu, cenB1A, CG6838, bora, Cbl, ato, CG8243, Alk, Nf1, Rep, Lis-1, Cam, Dgkepsilon, ics, Mkk4, Abi	2
GO:0007517	muscle development	116	15	17.22	0.76018	0.9256	kon, toy, Mef2, zip, Mlp60A, bigmax, Fas2, l(1)sc, usp, wg, Bap55, prd, Arf51F, by, rost	Egfr, Mlp84B, kon, how, mbc, vn, Ilk, Snr1, wit, Dap160, sv, toy, CanB2, insc, Mad, zfh1, Vrp1, tkv, Mef2, ey, fliI, esc, WASp, tmod, mys, dmrt11E, zip, Crk, mib2, dnt, EcR, CG17906, Mhc, HmgD, CaMKII, LIMK1, sax, Dr, sls, Acf1, alpha-Spec/dlt, eve, d4, G-salpha60A, Mlp60A, Mlp60A, mr, CG31048, btl, Lmpt, siz, Kr, bigmax, nvy, gsb, kirre, Fas2, l(1)sc, Six4, N, sna, jumu, Pcaf, rst, Caf1, Bap60, …	4
GO:0019941	modification-dependent protein catabolic process	57	7	8.46	0.763	0.9256	CG11070, Prosbeta2R2, sinah/Dpse\GA11985, RpL40, CG5384, CG7023, CG8494	Nedd8, Prosalpha5, CG11070, Prosbeta3, Prosbeta7, CG12082, Prosbeta2R2, Aos1, th, Prosbeta5, sinah/Dpse\GA11985, yip3, Pros45, Usp7, CG15817, Roc1a, Pros28.1A, Prosbeta4R1, Prosbeta4R2, CG17331, Prosalpha1, sip3, faf, RpL40, rap, CG30421/Dpse\GA15834, CG31742, CG32479, CG32486, Mov34, Pros28.1, Uch-L3, Edem1, Pros26, CG4165, not, Uch, fzy, Pros35, Pros25, RpS27A, Pros26.4, CG5384, scny, Edem2, CG…	6
GO:0043632	modification-dependent macromolecule catabolic process	57	7	8.46	0.763	0.9256	CG11070, Prosbeta2R2, sinah/Dpse\GA11985, RpL40, CG5384, CG7023, CG8494	Nedd8, Prosalpha5, CG11070, Prosbeta3, Prosbeta7, CG12082, Prosbeta2R2, Aos1, th, Prosbeta5, sinah/Dpse\GA11985, yip3, Pros45, Usp7, CG15817, Roc1a, Pros28.1A, Prosbeta4R1, Prosbeta4R2, CG17331, Prosalpha1, sip3, faf, RpL40, rap, CG30421/Dpse\GA15834, CG31742, CG32479, CG32486, Mov34, Pros28.1, Uch-L3, Edem1, Pros26, CG4165, not, Uch, fzy, Pros35, Pros25, RpS27A, Pros26.4, CG5384, scny, Edem2, CG…	5
GO:0044257	cellular protein catabolic process	57	7	8.46	0.763	0.9256	CG11070, Prosbeta2R2, sinah/Dpse\GA11985, RpL40, CG5384, CG7023, CG8494	Nedd8, Prosalpha5, CG11070, Prosbeta3, Prosbeta7, CG12082, Prosbeta2R2, Aos1, th, Prosbeta5, sinah/Dpse\GA11985, yip3, Pros45, Usp7, CG15817, Roc1a, Pros28.1A, Prosbeta4R1, Prosbeta4R2, CG17331, Prosalpha1, sip3, faf, RpL40, rap, CG30421/Dpse\GA15834, CG31742, CG32479, CG32486, Mov34, Pros28.1, Uch-L3, Edem1, Pros26, CG4165, not, Uch, fzy, Pros35, Pros25, RpS27A, Pros26.4, CG5384, scny, Edem2, CG…	5
GO:0051603	proteolysis involved in cellular protein catabolic process	57	7	8.46	0.763	0.9256	CG11070, Prosbeta2R2, sinah/Dpse\GA11985, RpL40, CG5384, CG7023, CG8494	Nedd8, Prosalpha5, CG11070, Prosbeta3, Prosbeta7, CG12082, Prosbeta2R2, Aos1, th, Prosbeta5, sinah/Dpse\GA11985, yip3, Pros45, Usp7, CG15817, Roc1a, Pros28.1A, Prosbeta4R1, Prosbeta4R2, CG17331, Prosalpha1, sip3, faf, RpL40, rap, CG30421/Dpse\GA15834, CG31742, CG32479, CG32486, Mov34, Pros28.1, Uch-L3, Edem1, Pros26, CG4165, not, Uch, fzy, Pros35, Pros25, RpS27A, Pros26.4, CG5384, scny, Edem2, CG…	6
GO:0046483	heterocycle metabolic process	87	11	12.92	0.76442	0.9256	Ahcy13, car, su(r), Ts, Coprox, CG4802, CG5389, dnk, CG6767, ry, CG8360	Prat2, Ddc, g, CG11089, ATPsyn-beta, rb, Ahcy13, CG11811, CG11828, Ada, car, CG13167, Dhfr, cn, CG16758, adat, mal, Adk1, Vha55, CG17896, CG18128, Aprt, Nmdmc, CG18516, ferrochelatase, v, su(r), awd, CG2246, CG2543, M(2)21AB, w, Alas, pyd3, or, cm, dor, PH4alphaSG1, PH4alphaPV, CG31016, Adk2, CG3156, ade3, Ts, Coprox, CG3590, r-l, Vha68-2, CG3788, ade5, pug, CG4174, st, l(2)k01209, CG4802, CG5075…	3
GO:0006096	glycolysis	26	3	3.86	0.76483	0.9256	Mkp3, Ald, Pgi	ImpL3, Nc73EF, Gapdh1, Pdp, CG13334, CG13492, Mkp3, MKP-4, Pglym87, Parg, Hex-A, Pgk, Pfk, CG5362, CG5432, Ald, CG7069, PyK, pic, CG7998, Hex-C, Pgi, Gapdh2, CG9010, CG9467, CG9961	8
GO:0006099	tricarboxylic acid cycle	26	3	3.86	0.76483	0.9256	Sucb, kdn, CG5599	Sucb, Scsalpha/Dpse\GA23751, Nc73EF, skap, l(1)G0156, CG32026, CG3483, kdn, CG5214, CG5362, CG5599, CG5718, Mdh, CG6255, Irp-1B, CG6439, SdhC, l(1)G0334, CG7024, Idh, CG7349, CG7430, CG7998, ATPCL, Pdk, Acon	6
GO:0007623	circadian rhythm	26	3	3.86	0.76483	0.9256	slo, Pka-R2, tim	slo, Ddc, so, Hsp83, vri, na, CkIIbeta, Pka-R2, Ork1, Pdp1, sgg, per, tim, slmb, norpA, cry, Pka-C1, Fmr1, Bx, mnb, CG7988, Nf1, DAT, cyc, jet, disco	2
GO:0009060	aerobic respiration	26	3	3.86	0.76483	0.9256	Sucb, kdn, CG5599	Sucb, Scsalpha/Dpse\GA23751, Nc73EF, skap, l(1)G0156, CG32026, CG3483, kdn, CG5214, CG5362, CG5599, CG5718, Mdh, CG6255, Irp-1B, CG6439, SdhC, l(1)G0334, CG7024, Idh, CG7349, CG7430, CG7998, ATPCL, Pdk, Acon	5
GO:0045333	cellular respiration	26	3	3.86	0.76483	0.9256	Sucb, kdn, CG5599	Sucb, Scsalpha/Dpse\GA23751, Nc73EF, skap, l(1)G0156, CG32026, CG3483, kdn, CG5214, CG5362, CG5599, CG5718, Mdh, CG6255, Irp-1B, CG6439, SdhC, l(1)G0334, CG7024, Idh, CG7349, CG7430, CG7998, ATPCL, Pdk, Acon	4
GO:0046148	pigment biosynthetic process	26	3	3.86	0.76483	0.9256	car, Coprox, Hn	Prat2, Ddc, g, rb, car, santa-maria, cn, pr, mal, ferrochelatase, v, w, Alas, or, cm, dor, CG3156, ade3, Coprox, st, Ppox, se, Hn, ninaB, Pu, p	4
GO:0046356	acetyl-CoA catabolic process	26	3	3.86	0.76483	0.9256	Sucb, kdn, CG5599	Sucb, Scsalpha/Dpse\GA23751, Nc73EF, skap, l(1)G0156, CG32026, CG3483, kdn, CG5214, CG5362, CG5599, CG5718, Mdh, CG6255, Irp-1B, CG6439, SdhC, l(1)G0334, CG7024, Idh, CG7349, CG7430, CG7998, ATPCL, Pdk, Acon	6
GO:0048511	rhythmic process	26	3	3.86	0.76483	0.9256	slo, Pka-R2, tim	slo, Ddc, so, Hsp83, vri, na, CkIIbeta, Pka-R2, Ork1, Pdp1, sgg, per, tim, slmb, norpA, cry, Pka-C1, Fmr1, Bx, mnb, CG7988, Nf1, DAT, cyc, jet, disco	1
GO:0007568	aging	34	4	5.05	0.76531	0.9256	chico, gig, fwd, Btk29A	Cct1, S6k, Mt2, Clic, mle, Sod, Ppt1, Mgat1, mthl9, S6kII, EcR, InR, SelG, foxo, Indy, Hsp27, mthl1, POSH, Sir2, bmm, Atpalpha, chico, Tsc1, CG6673, Cat, gig, fwd, Rpd3, puc, Btk29A, Nf1, Sod2, sun, rut	2
GO:0008340	determination of adult life span	34	4	5.05	0.76531	0.9256	chico, gig, fwd, Btk29A	Cct1, S6k, Mt2, Clic, mle, Sod, Ppt1, Mgat1, mthl9, S6kII, EcR, InR, SelG, foxo, Indy, Hsp27, mthl1, POSH, Sir2, bmm, Atpalpha, chico, Tsc1, CG6673, Cat, gig, fwd, Rpd3, puc, Btk29A, Nf1, Sod2, sun, rut	2
GO:0010259	multicellular organismal aging	34	4	5.05	0.76531	0.9256	chico, gig, fwd, Btk29A	Cct1, S6k, Mt2, Clic, mle, Sod, Ppt1, Mgat1, mthl9, S6kII, EcR, InR, SelG, foxo, Indy, Hsp27, mthl1, POSH, Sir2, bmm, Atpalpha, chico, Tsc1, CG6673, Cat, gig, fwd, Rpd3, puc, Btk29A, Nf1, Sod2, sun, rut	3
GO:0007049	cell cycle	274	37	40.69	0.76632	0.9256	Pkcdelta, Eip63E, neb, CG11727, skpF, san, APC7, sas-6, zip, ric8a, Cep135, CG30378, Klp59C, CG3499, csul, ac, Grip84, hh, wg, Cdlc2, nos, CG6204, CG6512, can, BicD, fwd, SAK, CG7379, Bub3, BubR1, Cdk5, Dmn, Deaf1, Psf1, hts, Cap, mit(1)15	Sas-4, Egfr, swm, SMC2, Ercc1, Top2, Hs2st, LanA, CycJ, Bj1, Pkcdelta, S6k, Cdk8, Eip63E, Sse, neb, barr, ng4, Rca1, ida, lok, l(1)dd4, GM130, mus101, feo, CG11248, Trf4-1, insc, glu, CG11419, smo, CG11727, HERC2, Slbp, CG12010, mei-P26, skpF, sub, polo, CG12325, san, Dlc90F, Hsp83, rl, skpD, CG13185, cdc2rk, mats, stg, kat80, Bub1, ran, APC7, Klp10A, DAAM, RfC4, Cip4, CycK, nej, hdm, sas-6, c-cu…	2
GO:0006950	response to stress	153	20	22.72	0.76849	0.9256	Itp-r83A, CG11070, agt, dj-1beta, Ogg1, alph, UbcD6, Rad51C, phr6-4, RpL40, XRCC1, CG5524, chico, mus308, CG6227, Hsc70Cb, Mat1, mus210, Thor, DnaJ-H	Snm1, Ercc1, CG10262, tos, Pole2, park, DnaJ-1, Itp-r83A, Gen, mus201, lok, CG10898, Clic, CG11070, phr, Mlh1, CG11637, pUf68, Hsp60, Lig4, Hsp83, Adar, agt, dj-1beta, CG13889, CG13900, CG14650, crol, RfC4, mre11, mthl9, lig3, cnc, Ogg1, Rad23, Hsp70Ab, Ku80, CG18853, alph, mus205, Thd1, UbcD6, disp, CkIalpha, CG2183, Rad51C, phr6-4, Hus1-like, lds, Tom34, Hsp60B, CG2918, RpL40, CG2990, MAPk-Ak2,…	2
GO:0031497	chromatin assembly	42	5	6.24	0.76872	0.9256	His1:CG31617, Nap1, His2Av, aub, His3.3B	Top2, Orc1, Sirt7, Caf1-180, cid, esc, pho, ph-p, Acf1, Parg, Orc2, spn-E, His3:CG31613, His1:CG31617, His2A:CG31618, Sirt4, Psc, Caf1, Set, CG5017, Sirt2, Sir2, Nap1, His2Av, Sce, His3.3A, aub, Fmr1, Sirt6, MRG15, Su(var)3-9, E(z), tefu, Rpd3, Orc5, Nlp, Su(z)12, Su(var)205, Iswi, His3.3B, asf1, rept	4
GO:0000904	cellular morphogenesis during differentiation	189	25	28.06	0.76906	0.9256	robl, caps, Ptpmeg, Lac, robo, Pka-R2, Nrg, Dscam, ems, gogo, bigmax, Fas2, usp, hh, Cpn, chm, nos, Bap55, CG7056, unc-5, gro, fra, sm, Scm, Dab	vvl, Egfr, LanA, Pak, Sdc, ko, tup, Snr1, hk, Moe, robl, wit, Ptp69D, sv, p47, caps, scrt, pygo, neur, lola, peb, gcm, Ptpmeg, Lac, rl, zfh1, tum, robo, nerfin-1, esc, ena, WASp, mys, Pka-R2, Nrg, klar, CG17118, plexB, dnt, sca, EcR, mew, Galpha49B, Dscam, ds, HmgD, trio, ben, InR, Sema-1a, ph-p, LIMK1, run, mbt, Dlic, R, Acf1, eve, TER94, d4, fs(1)Yb, Ets21C, ems, fry, dlp, gogo, Gef64C, Kr, big…	3
GO:0048519	negative regulation of biological process	211	28	31.33	0.77391	0.9256	Rdl, armi, tsh, Mer, hdc, alph, He, tim, usp, hh, BicC, wg, Pcl, chm, nos, aub, Nos, gig, fwd, fat2, SuUR, MBD-like, gro, Thor, DmsR-1, Sac1, sog, dom	fkh, emc, Egfr, Top2, CG10254, CG10257, NC2alpha, Hrb27C/Dsim\Hrb27C, vn, park, Rdl, cpa, I-2, Orc1, brat, Rca1, DMAP1, Hey, feo, Sirt7, armi, arm, RanBPM, chn, peb, gcm, Det, th, Paip2, Mad, rl, tum, Akap200, CG13393, Cby, tsh, tkv, Mer, CG14544, I-t, esc, WASp, hdc, lin-52, hop, plexB, dlg1, CG17278, Csk, Sk1, S6kII, EcR, pho, Hand, ph-p, nec, sax, alph, faf, alpha-Spec/dlt, CkIalpha, cas, eve,…	3
GO:0006955	immune response	73	9	10.84	0.77682	0.9256	dnr1, Def, dome, He, imd, CG5641, Dredd, CG8492, Thor	AttA, ECSIT, Drs, Traf6, l(1)19Ec, LysS, PGRP-SA, LysB, lola, BG4, dnr1, egr, zfh1, Anp, CecA1, CecA2, Def, CG13887, CG14183, dome, PGRP-LB, PGRP-SC2, PGRP-SC1a, hop, CG16799, IM3, Lnk, IM10, AttB, nec, CecB, alphaTub84B, Myd88, Rala, lwr, Duox, He, PGRP-LA, kis, ird5, Hel89B, scrib, Toll-9, imd, CG5641, bsk, Rab11, sds22, grass, pll, Tsp96F, E2f, CG6509, dl, atl, mbo, TepII, Tehao, r2d2, PCID2, …	2
GO:0022604	regulation of cell morphogenesis	58	7	8.61	0.77895	0.9256	Fak56D, Arc-p34, Fas2, wg, CG5790, CG7497, vav	Fak56D, Pak, Arc-p34, arm, neur, CG12007, Hsp83, Vrp1, ran, ena, mys, CaMKII, mbt, Rab40, R, alpha-Spec/dlt, slpr, Fs(2)Ket, HSPC300, MAPk-Ak2, Rab-RP4, Fas2, N, csw, Akt1, mei-41, CG4629, Mp20, wg, Sra-1, Cdk9, Atpalpha, Pten, CG5790, His3.3A, Hem, par-6, CycT, Caki, rhea, CG7028, mts, CG7115, CG42348, CG7497, puc, vav, pbl, Pvr, Ggamma1, Arf79F, Rac2, Fps85D, Gef26, if, Abi, rok, Anxb11	4
GO:0035220	wing disc development	103	13	15.29	0.77982	0.9256	net, cora, fy, tsh, zip, Psn, alph, G9a/Dsim\GD16494, hh, wg, ck, sog, by	rho, emc, Egfr, how, Cct1, vn, Ilk, cpa, ara, mirr, Snr1, net, smo, CG42615/cul-3, cora, neur, peb, dgo, Mad, rl, fy, tsh, tkv, vri, crol, fw, mys, cv-2, zip, hop, hth, sca, S6kII, EcR, frtz, fz, mew, ds, LIMK1, Psn, sax, Dr, sno, alph, sgg, G-salpha60A, ksr, G9a/Dsim\GD16494, fry, dlp, Mrtf, ft, Su(H), sqh, Dl, vg, frc, Chi, N, jumu, Su(dx), Pka-C1, ast, Atx-1, hh, salr, wg, dally, cic, Dad, scr…	5
GO:0006118	electron transport	183	24	27.17	0.77982	0.9256	Cyp6a21, CG10253, Cyp4p3, CG11015, Cyp9f2/Dpse\GA26760, dare, CG1319, CG15434, levy, Cyp309a2, Cyt-b5, su(r), Aats-thr/Dyak\Aats-thr, pie, CG5946, CG6385, Nos, ry, Cyp6g1, ox, CG8885, wal, CG9471, CG9519	sgl, Cyp6a22, Cyp6a23, Cyp6a19, Cyp6a20, Cyp6a9, Cyp6a21, Cyp6a8, CG10253, CG10320, spo, l(2)37Bb, CG10664, Cyp4p3, CG11015, CG11236, CG11257, Trxr-2, CG11423, CG11455, Cyp9f2/Dpse\GA26760, Gld, Cpr, CG11913, CG12079, CG12140, CG12203, CG12289, dare, klhl10, CG12539, CG1319, l(2)35Di, Cyt-c-d, shd, CG13667, Cyp6a18, cype, CG14235, CG14325, Cyp4c3, CG14482, CG14630, CoVa, sad, Cyp311a1, CG14882, C…	3
GO:0051252	regulation of RNA metabolic process	466	64	69.19	0.78268	0.9256	tj, tra2, CG11063, toy, Hr96, fd96Ca, fd96Cb, tth, tio, tsh, tll, bbx, Mef2, CG14641, abba, Taf12, Hr38, RpL40, ems, CG30077, CG3065, repo, CG31367, Zyx102EF, CG32105, tim, bigmax, bic, Chd1, ac, l(1)sc, trr, l(3)73Ah, usp, hh, wg, Pcl, chm, Nap1, SC35, nos, CG5641, TfIIA-L, aub, Pep, CG6227, Bap55, mid, prd, tara, CG7056, CG7379, mub, tap, AP-2, MBD-like, Rab8, gro, msl-3, exd, CG9609, dom, CG97…	fkh, bowl, tj, vvl, MBD-R2, Rx, emc, tra2, tst, Top2, GATAe, how, Scr, CycJ, NC2alpha, TBPH, Hrb27C/Dsim\Hrb27C, amos, CG10414, CG10418, Nf-YB, CG10535, MED31, ara, mirr, bsh, tup, Snr1, Orc1, brat, Awh, dm, tou, sv, CG11063, so, Sox102F/Dsim\Sox102F, NFAT, Dcp1, toy, Hey, org-1, CG11266, enok, CG11294, scrt, Sirt7, fd64A, CG11360, svp, pygo, ind, H2.0, CG11617, pdm3, Hr96, chn, fd96Ca, fd96Cb, l…	5
GO:0045892	negative regulation of transcription, DNA-dependent	66	8	9.8	0.78469	0.9256	tsh, tim, usp, Pcl, nos, aub, MBD-like, gro	fkh, emc, Top2, NC2alpha, Orc1, Sirt7, chn, tsh, esc, lin-52, EcR, pho, ph-p, cas, per, Parg, Orc2, spn-E, Sirt4, simj, tim, Kr, Su(H), Psc, N, sna, pnr, Smr, NC2beta, Caf1, usp, Sirt2, Pcl, Sir2, sbb, Sce, nos, NELF-A, l(3)mbt, Nelf-E, Bin1, mip120, abo, aub, Sirt6, MRG15, Su(var)3-9, E(z), tefu, dl, Rpd3, CtBP, shn, Orc5, tin, Su(z)12, MBD-like, HLHmdelta/Dsim\HLHmdelta/Dyak\HLHmdelta, gro, Su(…	5
GO:0006007	glucose catabolic process	35	4	5.2	0.78529	0.9256	Mkp3, CG30410, Ald, Pgi	ImpL3, Nc73EF, Gapdh1, Pdp, Zw, CG13334, CG13369, CG13492, Mkp3, MKP-4, CG15093, Pglym87, PhKgamma, Tal/Dyak\Tal, Parg, Hex-A, CG30410, CG30499, Pgk, Pfk, CG5103, CG5362, CG5432, Ald, CG7069, PyK, pic, CG7998, CG8036, Hex-C, Pgi, Gapdh2, CG9010, CG9467, CG9961	7
GO:0007447	imaginal disc pattern formation	35	4	5.2	0.78529	0.9256	Psn, hh, wg, exd	rho, Egfr, vn, smo, peb, Mad, tkv, hth, cad, ds, Psn, sax, Dr, dlp, Su(H), Dl, vg, frc, al, N, sna, Pka-C1, hh, wg, dac, dally, Dad, B-H2, Ser, tws, shn, ap, exd, en, iHog	4
GO:0019320	hexose catabolic process	35	4	5.2	0.78529	0.9256	Mkp3, CG30410, Ald, Pgi	ImpL3, Nc73EF, Gapdh1, Pdp, Zw, CG13334, CG13369, CG13492, Mkp3, MKP-4, CG15093, Pglym87, PhKgamma, Tal/Dyak\Tal, Parg, Hex-A, CG30410, CG30499, Pgk, Pfk, CG5103, CG5362, CG5432, Ald, CG7069, PyK, pic, CG7998, CG8036, Hex-C, Pgi, Gapdh2, CG9010, CG9467, CG9961	6
GO:0046365	monosaccharide catabolic process	35	4	5.2	0.78529	0.9256	Mkp3, CG30410, Ald, Pgi	ImpL3, Nc73EF, Gapdh1, Pdp, Zw, CG13334, CG13369, CG13492, Mkp3, MKP-4, CG15093, Pglym87, PhKgamma, Tal/Dyak\Tal, Parg, Hex-A, CG30410, CG30499, Pgk, Pfk, CG5103, CG5362, CG5432, Ald, CG7069, PyK, pic, CG7998, CG8036, Hex-C, Pgi, Gapdh2, CG9010, CG9467, CG9961	5
GO:0051656	establishment of organelle localization	35	4	5.2	0.78529	0.9256	ric8a, sec8, BicD, Nrx-IV	mael, insc, Incenp, polo, ric8a, klar, dlg1, faf, sec8, Eb1, Nmd3, CycB, sqh, sec3, egl, sec6, jar, cni, l(3)mbt, exo84, cmet, BicD, Caki, Nrx-IV, asp, Lam, sec15, exo70, Dhc64C, Khc-73, alphaTub67C, Lis-1, pnut, tsu, sec5	2
GO:0006818	hydrogen transport	43	5	6.38	0.78674	0.9256	dome, Vha100-1, CG5389, VhaM9.7-2, flfl	Vha26, tou, ATPsyn-beta, Adam, CG12602, CG13167, dome, CG14909, Elp3, Vha100-1, Vha55, eve, VhaAC39, CG31477, Vha16/dpn, SPoCk, blw, Vha68-2, jumu, Gyc88E, Oscp, ATPsyn-Cf6, Ndae1, CG4692, Tequila, CG5075, CG5389, Vha13, Ucp4A, CG6687, CG6737, VhaPPA1-1, CG7211, ATPsyn-gamma, VhaM9.7-2, CG8029, Vha44, ATPsyn-b, CG8419, Sin3A, CG9013, sun, flfl	3
GO:0009141	nucleoside triphosphate metabolic process	43	5	6.38	0.78674	0.9256	dome, CG5389, VhaM9.7-2, nmdyn-D7, flfl	Vha26, tou, ATPsyn-beta, Adam, CG13167, dome, CG14909, Elp3, Adk1, Vha55, awd, eve, VhaAC39, CG31477, Vha16/dpn, blw, Vha68-2, jumu, Gyc88E, Oscp, ATPsyn-Cf6, dUTPase, Tequila, CG5075, nmdyn-D6, CG5389, CG5757, CG6687, CG6737, CG6854, VhaPPA1-1, CG7211, ATPsyn-gamma, VhaM9.7-2, CG8029, Vha44, ATPsyn-b, nmdyn-D7, CG8419, Sin3A, CG9013, sun, flfl	7
GO:0015992	proton transport	43	5	6.38	0.78674	0.9256	dome, Vha100-1, CG5389, VhaM9.7-2, flfl	Vha26, tou, ATPsyn-beta, Adam, CG12602, CG13167, dome, CG14909, Elp3, Vha100-1, Vha55, eve, VhaAC39, CG31477, Vha16/dpn, SPoCk, blw, Vha68-2, jumu, Gyc88E, Oscp, ATPsyn-Cf6, Ndae1, CG4692, Tequila, CG5075, CG5389, Vha13, Ucp4A, CG6687, CG6737, VhaPPA1-1, CG7211, ATPsyn-gamma, VhaM9.7-2, CG8029, Vha44, ATPsyn-b, CG8419, Sin3A, CG9013, sun, flfl	4
GO:0050790	regulation of catalytic activity	43	5	6.38	0.78674	0.9256	alph, ik2, cenG1A, Dgkepsilon, Mkk4	rho, CG10992, lic, th, Cyt-c-d, CycK, CG16708, Sk1, Galpha49B, mbt, alph, slpr, ik2, G-salpha60A, rev7, CG30372, cenG1A, CG31935, fry, Krn, Ptpa, Cdk7, drongo, Gap69C, Gdi, bsk, CG6179, CycT, CG6345, cenB1A, CG6838, bora, Cbl, ato, CG8243, Alk, Nf1, Rep, Lis-1, Dgkepsilon, ics, Mkk4, Abi	3
GO:0000122	negative regulation of transcription from RNA polymerase II promoter	27	3	4.01	0.78733	0.9256	tsh, tim, gro	fkh, emc, NC2alpha, chn, tsh, lin-52, per, tim, Kr, N, sna, NC2beta, Caf1, sbb, NELF-A, l(3)mbt, Nelf-E, Bin1, mip120, abo, dl, CtBP, shn, HLHmdelta/Dsim\HLHmdelta/Dyak\HLHmdelta, gro, cyc, TH1	6
GO:0006084	acetyl-CoA metabolic process	27	3	4.01	0.78733	0.9256	Sucb, kdn, CG5599	Sucb, Scsalpha/Dpse\GA23751, Nc73EF, skap, l(1)G0156, CG32026, CG3483, kdn, Hmgs/Dsim\Hmgs, CG5214, CG5362, CG5599, CG5718, Mdh, CG6255, Irp-1B, CG6439, SdhC, l(1)G0334, CG7024, Idh, CG7349, CG7430, CG7998, ATPCL, Pdk, Acon	5
GO:0009109	coenzyme catabolic process	27	3	4.01	0.78733	0.9256	Sucb, kdn, CG5599	Sucb, Scsalpha/Dpse\GA23751, Nc73EF, skap, l(1)G0156, CG32026, CG3483, kdn, CG5214, CG5362, CG5599, CG5718, Mdh, CG6255, Irp-1B, CG6439, SdhC, l(1)G0334, CG7024, Idh, CG7349, CG7430, CG7998, ATPCL, CG8665, Pdk, Acon	5
GO:0045451	pole plasm oskar mRNA localization	27	3	4.01	0.78733	0.9256	armi, bic, aub	Hrb27C/Dsim\Hrb27C, orb, mael, armi, btz/Dpse\GA11878, Rop, cnc, TER94, Syt1, spn-E, capu, bic, Pka-C1, Tm1, POSH, stau, Rab11, cni, aub, Ets97D, blue, Khc, Rac2, Nacalpha, tsu, mago, chic/Dsim\chic	10
GO:0051187	cofactor catabolic process	27	3	4.01	0.78733	0.9256	Sucb, kdn, CG5599	Sucb, Scsalpha/Dpse\GA23751, Nc73EF, skap, l(1)G0156, CG32026, CG3483, kdn, CG5214, CG5362, CG5599, CG5718, Mdh, CG6255, Irp-1B, CG6439, SdhC, l(1)G0334, CG7024, Idh, CG7349, CG7430, CG7998, ATPCL, CG8665, Pdk, Acon	4
GO:0007507	heart development	51	6	7.57	0.78995	0.9256	robo, Mef2, betaggt-I, hh, wg, mid	Act57B, sgl, LanA, svp, arm, Mad, rl, CG13185, zfh1, robo, tkv, Mef2, slp1, EcR, fz, fas, Hand, eve, sgg, ush, Tina-1, sprt, Lmpt, betaTub60D, betaggt-I, Jarid2, N, pnr, hh, Tm2, wg, Doc3, Doc1, Doc2, prc, Sur, vnd, lbe, lbl, H15, mid, dl, sar1, tin, scb, Ggamma1, sfl/CG32396, sli, lqf, qm, Ras85D	4
GO:0006333	chromatin assembly or disassembly	74	9	10.99	0.79055	0.9256	G9a/Dsim\GD16494, His1:CG31617, Chd1, Nap1, His2Av, aub, SuUR, msl-3, His3.3B	Top2, Orc1, Mt2, Sirt7, glu, lola, Caf1-180, Hira, Dsp1, Spt6, cid, Chrac-14, esc, Elp3, HP6, pho, HmgZ, dre4, ph-p, CAP-D2, Acf1, CG2051, fs(1)h, Parg, G9a/Dsim\GD16494, Orc2, CG31156, spn-E, His3:CG31613, His1:CG31617, His2A:CG31618, Sirt4, kis, Chd1, Psc, Caf1, Set, Bap60, Nurf-38, Ssrp, CG5017, Sirt2, Sir2, Nap1, His2Av, Sce, His3.3A, SMC1, Tip60, aub, Fmr1, Sirt6, MRG15, Su(var)3-9, E(z), te…	6
GO:0009165	nucleotide biosynthetic process	74	9	10.99	0.79055	0.9256	dome, Ts, CG5389, dnk, Adgf-B, CG6767, VhaM9.7-2, nmdyn-D7, flfl	Prat2, Adgf-E, Vha26, tou, CG11089, ATPsyn-beta, Ada, Adam, CG13167, Nmnat, dome, Gyc-89Da, Gyc-89Db, Dhfr, CG14909, Ac3, Elp3, CG17273, Vha55, Gycalpha99B, awd, CG2246, eve, VhaAC39, CG31183, Adk2, CG31477, Vha16/dpn, ade3, Ts, CG42513/CG42514, Msi, CG3590, r-l, blw, CG3714, Vha68-2, ade5, jumu, Gyc88E, Oscp, ATPsyn-Cf6, Tequila, CG5075, nmdyn-D6, CG5389, dnk, CG5757, Adgf-A, Adgf-B, Adk3, CG668…	4
GO:0006281	DNA repair	82	10	12.18	0.79641	0.9256	agt, Ogg1, UbcD6, Rad51C, phr6-4, XRCC1, CG5524, mus308, Mat1, mus210	Snm1, Ercc1, CG10262, tos, Pole2, Gen, mus201, CG10898, phr, Mlh1, pUf68, Lig4, agt, CG13900, RfC4, mre11, lig3, Ogg1, Rad23, Ku80, CG18853, mus205, Thd1, UbcD6, CkIalpha, CG2183, Rad51C, phr6-4, Hus1-like, lds, Tom34, CG2990, Rrp1, Rad1, pcm, spn-B, mei-9, okr, cry, CG4049, CG4078, XRCC1, spel1, Caf1, mei-41, Hel89B, Tfb4, RfC3, CG5524, DNApol-delta, mus308, Grip75, RfC38, Rad51D, rad50, Xpac, t…	4
GO:0044265	cellular macromolecule catabolic process	112	14	16.63	0.79802	0.9256	CG11070, armi, Prosbeta2R2, sinah/Dpse\GA11985, Mkp3, RpL40, CG30410, CG5384, Ald, CG6204, Smg6, CG7023, Pgi, CG8494	ImpL3, CG10214, Nedd8, Prosalpha5, CG11070, Upf3, CG11337, armi, Nc73EF, Prosbeta3, Prosbeta7, Gapdh1, CG12082, Pdp, Prosbeta2R2, Aos1, th, Prosbeta5, Zw, sinah/Dpse\GA11985, CG13334, CG13369, CG13492, yip3, CG13690, Mkp3, MKP-4, Pros45, Usp7, CG15093, CG15817, Roc1a, Pros28.1A, Prosbeta4R1, Prosbeta4R2, CG17331, Pglym87, Idgf4, PhKgamma, Prosalpha1, Cht7, sip3, faf, Upf2, Tal/Dyak\Tal, Parg, RpL…	4
GO:0019730	antimicrobial humoral response	44	5	6.53	0.80365	0.9256	Def, imd, Dredd, CG8492, Thor	AttA, Drs, LysS, PGRP-SA, LysB, lola, BG4, zfh1, Anp, CecA1, CecA2, Def, CG16799, IM3, IM10, AttB, nec, CecB, alphaTub84B, Myd88, kis, ird5, Hel89B, scrib, Toll-9, imd, bsk, Rab11, sds22, pll, E2f, CG6509, mbo, TepII, Tehao, Tab2, Dredd, dup, Pvr, Iap2, CG8492, Thor, 18w, LysD	3
GO:0030097	hemopoiesis	44	5	6.53	0.80365	0.9256	He, CG7056, Pvf1, exd, dom	Egfr, CG42569/mxc, gcm, CG42234, l(3)mbn, nej, mys, Dsor1, hop, Galpha49B, cnc, Hand, R, sgg, ush, gem, lwr, Sox14, He, Su(H), N, nonA, brm, pll, Adgf-A, Ser, Bx, dl, Ets96B, CG7056, Pvf1, Su(var)2-10, Pvr, Alk, Rho1, Rac2, trx, prel, exd, Ras85D, Gef26, CG9650, dom, maf-S	4
GO:0006754	ATP biosynthetic process	36	4	5.35	0.80389	0.9256	dome, CG5389, VhaM9.7-2, flfl	Vha26, tou, ATPsyn-beta, Adam, CG13167, dome, CG14909, Elp3, Vha55, eve, VhaAC39, CG31477, Vha16/dpn, blw, Vha68-2, jumu, Gyc88E, Oscp, ATPsyn-Cf6, Tequila, CG5075, CG5389, CG6687, CG6737, VhaPPA1-1, CG7211, ATPsyn-gamma, VhaM9.7-2, CG8029, Vha44, ATPsyn-b, CG8419, Sin3A, CG9013, sun, flfl	11
GO:0015985	energy coupled proton transport, down electrochemical gradient	36	4	5.35	0.80389	0.9256	dome, CG5389, VhaM9.7-2, flfl	Vha26, tou, ATPsyn-beta, Adam, CG13167, dome, CG14909, Elp3, Vha55, eve, VhaAC39, CG31477, Vha16/dpn, blw, Vha68-2, jumu, Gyc88E, Oscp, ATPsyn-Cf6, Tequila, CG5075, CG5389, CG6687, CG6737, VhaPPA1-1, CG7211, ATPsyn-gamma, VhaM9.7-2, CG8029, Vha44, ATPsyn-b, CG8419, Sin3A, CG9013, sun, flfl	5
GO:0015986	ATP synthesis coupled proton transport	36	4	5.35	0.80389	0.9256	dome, CG5389, VhaM9.7-2, flfl	Vha26, tou, ATPsyn-beta, Adam, CG13167, dome, CG14909, Elp3, Vha55, eve, VhaAC39, CG31477, Vha16/dpn, blw, Vha68-2, jumu, Gyc88E, Oscp, ATPsyn-Cf6, Tequila, CG5075, CG5389, CG6687, CG6737, VhaPPA1-1, CG7211, ATPsyn-gamma, VhaM9.7-2, CG8029, Vha44, ATPsyn-b, CG8419, Sin3A, CG9013, sun, flfl	12
GO:0046164	alcohol catabolic process	36	4	5.35	0.80389	0.9256	Mkp3, CG30410, Ald, Pgi	ImpL3, Nc73EF, Gapdh1, Pdp, Zw, CG13334, CG13369, CG13492, Mkp3, MKP-4, CG15093, Pglym87, PhKgamma, Tal/Dyak\Tal, Parg, Hex-A, CG30410, CG30499, Pgk, Pfk, CG5103, CG5362, CG5432, Ald, CG7069, PyK, pic, CG7998, CG8036, Hex-C, Pgi, Gapdh2, CG9010, Gpdh, CG9467, CG9961	4
GO:0002520	immune system development	52	6	7.72	0.80546	0.9256	He, wg, CG7056, Pvf1, exd, dom	Egfr, CG42569/mxc, gcm, CG42234, l(3)mbn, zfh1, nej, mys, Dsor1, hop, Galpha49B, cnc, Hand, R, sgg, ush, oho23B, gem, lwr, Sox14, He, Su(H), N, pnr, nonA, Pen, wg, ecd, brm, pll, Adgf-A, Ser, Bx, dl, Ets96B, CG7056, Pvf1, tin, Su(var)2-10, Pvr, Alk, Rho1, SmD3, Rac2, trx, prel, exd, Ras85D, Gef26, CG9650, dom, maf-S	2
GO:0048534	hemopoietic or lymphoid organ development	52	6	7.72	0.80546	0.9256	He, wg, CG7056, Pvf1, exd, dom	Egfr, CG42569/mxc, gcm, CG42234, l(3)mbn, zfh1, nej, mys, Dsor1, hop, Galpha49B, cnc, Hand, R, sgg, ush, oho23B, gem, lwr, Sox14, He, Su(H), N, pnr, nonA, Pen, wg, ecd, brm, pll, Adgf-A, Ser, Bx, dl, Ets96B, CG7056, Pvf1, tin, Su(var)2-10, Pvr, Alk, Rho1, SmD3, Rac2, trx, prel, exd, Ras85D, Gef26, CG9650, dom, maf-S	3
GO:0045449	regulation of transcription	477	65	70.83	0.80554	0.9256	tj, CG11063, toy, net, Hr96, fd96Ca, fd96Cb, tth, tio, tsh, tll, bbx, Mef2, abba, Taf12, Hr38, RpL40, ems, CG30077, CG3065, repo, CG31367, Zyx102EF, CG32105, tim, bigmax, CG3371, bic, Chd1, ac, l(1)sc, trr, l(3)73Ah, usp, hh, wg, Pcl, chm, Nap1, nos, CG5641, TfIIA-L, aub, Bap55, can, mid, prd, tara, CG7056, Ssdp, CG7379, tap, crp, AP-2, MBD-like, Rab8, gro, HLH106, msl-3, exd, Scm, CG9609, dom, C…	fkh, bowl, tj, vvl, MBD-R2, Rx, emc, Top2, GATAe, TfIIFalpha, Scr, CycJ, NC2alpha, TBPH, amos, CG10414, Nf-YB, CG10535, CG10565, MED31, ara, mirr, bsh, tup, Snr1, Orc1, brat, Awh, dm, tou, sv, CG11063, so, DMAP1, Sox102F/Dsim\Sox102F, NFAT, Dcp1, toy, Hey, org-1, enok, CG11294, scrt, Sirt7, fd64A, net, svp, pygo, ind, H2.0, CG11617, pdm3, Hr96, chn, fd96Ca, fd96Cb, lola, CG12129, Hira, tth, peb, …	3
GO:0006811	ion transport	215	28	31.92	0.80677	0.9256	CG10006, Rdl, Itp-r83A, slo, eag, mri, CG12376, Orct2, dome, CG15096, Ctr1C, Vha100-1, ATP7, CG1907, CG32103, CG42340, icln, CG5389, Ir, nAcRbeta-96A, Esp, VhaM9.7-2, tomboy40, CG8791, CG8885, cngl, nrv2, flfl	CG10006, CG10082, Best2, Irk3, CG10413, CG10444, Catsup, Rdl, Tsf2, Itp-r83A, slo, Vha26, tou, Sip1, eag, ATPsyn-beta, CG11155, CG11163, CG11196, nAcRbeta-64B, olf186-F, CG11590, CG11655, CG11665, CG11739, CG11778, nAcRbeta-21C, Adam, Tom40, mri, Nhe1, CG12279, stj, Best3, CG12376, CG12602, CG12773, CG13167, CG13223, Orct2, dome, CG14647, CG14855, CG14909, CG15088, CG15094, CG15096, na, Elp3, cap…	3
GO:0033043	regulation of organelle organization and biogenesis	28	3	4.16	0.80802	0.9256	Arc-p34, fwd, Btk29A	cpa, Arc-p34, feo, ena, Hcf, fz, dre4, alpha-Spec/dlt, Parg, pr-set7, gek, Pcaf, Arpc3A, Ssrp, Sir2, beta-Spec, spas, fws, fwd, Dhc64C, Src64B, Arp66B, Btk29A, Arpc3B, Ada2b, rok, p16-ARC, Arp14D	4
GO:0044264	cellular polysaccharide metabolic process	28	3	4.16	0.80802	0.9256	CG42296/lectin-22C, kkv, CG9485	sgl, ttv, CG13643, botv, CG42296/lectin-22C, CG17147, Idgf4, CG17824, CG17826, PhKgamma, Cht7, kkv, foxo, Muc96D, CG31915, CG32302, Mur89F, Tequila, Chit, CG6904/Dana\GF17161/Dere\GG20891/Dmoj\GI23664/Dsec\GM25805/Dgri\GH14560/Dper\GL21689/Dsim\GD20381/Dwil\GK13980/Dvir\GJ23225/Dyak\GE26410/Dpse\GA19945, CG6933, GlyP, sfl/CG32396, Ext2, CG8475/CG34134, Cht5, Cht8, CG9485	4
GO:0006974	response to DNA damage stimulus	83	10	12.32	0.80868	0.9256	agt, Ogg1, UbcD6, Rad51C, phr6-4, XRCC1, CG5524, mus308, Mat1, mus210	Snm1, Ercc1, CG10262, tos, Pole2, Gen, mus201, lok, CG10898, phr, Mlh1, pUf68, Lig4, agt, CG13900, RfC4, mre11, lig3, Ogg1, Rad23, Ku80, CG18853, mus205, Thd1, UbcD6, CkIalpha, CG2183, Rad51C, phr6-4, Hus1-like, lds, Tom34, CG2990, Rrp1, Rad1, pcm, spn-B, mei-9, okr, cry, CG4049, CG4078, XRCC1, spel1, Caf1, mei-41, Hel89B, Tfb4, RfC3, CG5524, DNApol-delta, mus308, Grip75, RfC38, Rad51D, rad50, Xp…	3
GO:0051253	negative regulation of RNA metabolic process	68	8	10.1	0.81209	0.9281	tsh, tim, usp, Pcl, nos, aub, MBD-like, gro	fkh, emc, Top2, NC2alpha, Orc1, Sirt7, chn, tsh, esc, lin-52, EcR, pho, ph-p, cas, per, Parg, Orc2, spn-E, Sirt4, simj, tim, Kr, Su(H), Psc, N, sna, pnr, Smr, NC2beta, Caf1, usp, Sirt2, Pcl, Sir2, sbb, Sce, nos, NELF-A, l(3)mbt, Nelf-E, Bin1, mip120, abo, aub, Sirt6, MRG15, Su(var)3-9, E(z), tefu, dl, Rpd3, CtBP, shn, Orc5, tin, Su(z)12, MBD-like, HLHmdelta/Dsim\HLHmdelta/Dyak\HLHmdelta, gro, Su(…	6
GO:0016481	negative regulation of transcription	76	9	11.29	0.81613	0.9313	tsh, tim, usp, Pcl, chm, nos, aub, MBD-like, gro	fkh, emc, Top2, NC2alpha, Orc1, DMAP1, Sirt7, chn, tsh, esc, lin-52, EcR, pho, ph-p, cas, per, Parg, Orc2, spn-E, CG31716, Sirt4, simj, tim, Kr, Su(H), sug, Psc, N, sna, pnr, Smr, NC2beta, Caf1, usp, cic, Sirt2, Pcl, Sir2, chm, CREG, sbb, Sce, nos, Pop2, NELF-A, l(3)mbt, Nelf-E, Bin1, mip120, abo, aub, Sirt6, MRG15, Su(var)3-9, E(z), tefu, dl, Fer3, Gug, Rpd3, CtBP, shn, Orc5, tin, Su(z)12, MBD-l…	4
GO:0006508	proteolysis	331	44	49.15	0.81771	0.9317	CG10576, CG11070, Prosbeta2R2, CG12163/CG33293, skpF, Cha/VAChT, sinah/Dpse\GA11985, Rpt1, CG13423, CG13744, Ubqn, cul-2, CG15485, Psn, Corin, RpL40, CG30286, CG30288, CG3107, CG31840, cutlet, CG3415, CG3499, CG4386, hh, CG5255, CG5384, Atg7, Spase22-23/Dpse\GA19051, CG6154, Timp, CG6512, Bap55, CG7023, Dredd, CalpA, Ice, CG8184, HtrA2, CG8494, CG8560, ste24a, CG9588, Dab	rho, CG10041, Psa, CG10107, ndl, Ance-5, Rpn6, LanA, CG10254, Tbp-1, CG10405, CG10466, Jon65Ai, park, CG10576, Sse, CG10586, CG10588, CG10602, Uev1A/Dyak\Uev1A, Nedd8, brat, Fur1, ida, Prosalpha5, CG10992, Rpn5, sv, scarface, CG11070, CG11192, CG11459, CG11626, HERC2, CG11836, CG42615/cul-3, CG11951, Prosbeta3, Prosbeta7, CG12082, Prosbeta2R2, CG12163/CG33293, skpF, Aos1, th, Prosbeta5, Cha/VAChT…	5
GO:0046034	ATP metabolic process	37	4	5.49	0.82116	0.9334	dome, CG5389, VhaM9.7-2, flfl	Vha26, tou, ATPsyn-beta, Adam, CG13167, dome, CG14909, Elp3, Adk1, Vha55, eve, VhaAC39, CG31477, Vha16/dpn, blw, Vha68-2, jumu, Gyc88E, Oscp, ATPsyn-Cf6, Tequila, CG5075, CG5389, CG6687, CG6737, VhaPPA1-1, CG7211, ATPsyn-gamma, VhaM9.7-2, CG8029, Vha44, ATPsyn-b, CG8419, Sin3A, CG9013, sun, flfl	10
GO:0019318	hexose metabolic process	61	7	9.06	0.822	0.9334	Mkp3, Pepck, CG30410, Ald, CG7140, Pgi, CG9232	CG10082, ImpL3, CG10467, CG10688, Inos, Gld, Nc73EF, CG12030, Gapdh1, Pdp, Zw, CG13334, CG13369, CG13492, Ipk2, Mkp3, MKP-4, COQ7, CG15093, CG1516, Pglym87, Pepck, PhKgamma, alpha-Man-II, Tal/Dyak\Tal, Parg, Hex-A, Ipp, Ipk1, CG30410, CG30499, Pgk, Gmer, Pfk, CG5103, CG5322, CG5362, CG5432, Ald, Fuca, CG7069, PyK, CG7140, pic, CG7998, CG8036, Hex-C, Pgi, LvpD, LvpL, LvpH, Gmd, Gapdh2, CG9008, CG9…	5
GO:0006091	generation of precursor metabolites and energy	246	32	36.53	0.82287	0.9334	Cyp6a21, CG10253, Sucb, Cyp4p3, CG11015, Cyp9f2/Dpse\GA26760, dare, CG1319, dome, CG15434, levy, Cyp309a2, Cyt-b5, su(r), kdn, Aats-thr/Dyak\Aats-thr, pie, CG5389, CG5599, CG5946, CG6385, Nos, VhaM9.7-2, ry, Cyp6g1, ox, CG8885, wal, flfl, CG9471, CG9485, CG9519	sgl, Cyp6a22, Cyp6a23, Cyp6a19, Cyp6a20, Cyp6a9, Cyp6a21, Cyp6a8, CG10253, CG10320, spo, Sucb, Scsalpha/Dpse\GA23751, l(2)37Bb, CG10664, Cyp4p3, Vha26, tou, CG11015, ATPsyn-beta, CG11236, CG11257, Trxr-2, CG11423, CG11455, Cyp9f2/Dpse\GA26760, Gld, Cpr, Nc73EF, CG11913, skap, CG12079, Adam, CG12140, CG12203, l(1)G0156, CG12289, dare, klhl10, CG12539, CG13167, CG1319, l(2)35Di, Cyt-c-d, shd, CG136…	2
GO:0001709	cell fate determination	69	8	10.25	0.82475	0.9341	dome, ac, l(1)sc, wg, nos, BicD, hts, hb	vvl, rho, Egfr, aPKC, amos, brat, orb, insc, svp, ind, arm, neur, peb, gcm, BobA, lab, tkv, dome, fz, fas, run, Dr, alpha-Spec/dlt, cas, eve, ush, spn-D, spn-E, ase, spn-B, Kr, Su(H), vas, ac, stwl, l(1)sc, N, sna, pnr, jumu, egl, wg, msi, bun, nos, Pten, stau, Rab11, par-6, vnd, Fmr1, slou, BicD, trh, mio, byn, Dhc64C, ato, tin, spn-A, mus301, gcl, Lis-1, en, Gl, hts, tud, hb, CG9849	2
GO:0042440	pigment metabolic process	29	3	4.31	0.82699	0.9353	car, Coprox, Hn	Prat2, Ddc, g, rb, car, santa-maria, cn, pr, mal, ferrochelatase, v, w, ush, Alas, or, cm, dor, CG3156, ade3, Coprox, pnr, st, Ppox, se, Hn, sr, ninaB, Pu, p	3
GO:0006355	regulation of transcription, DNA-dependent	432	58	64.15	0.8283	0.9354	tj, CG11063, toy, Hr96, fd96Ca, fd96Cb, tth, tio, tsh, tll, bbx, Mef2, abba, Taf12, Hr38, RpL40, ems, CG30077, CG3065, repo, CG31367, Zyx102EF, CG32105, tim, bigmax, bic, Chd1, ac, l(1)sc, trr, l(3)73Ah, usp, hh, wg, Pcl, chm, Nap1, nos, CG5641, TfIIA-L, aub, Bap55, mid, prd, tara, CG7056, CG7379, tap, AP-2, MBD-like, Rab8, gro, msl-3, exd, CG9609, dom, CG9705, hb	fkh, bowl, tj, vvl, MBD-R2, Rx, emc, Top2, GATAe, Scr, CycJ, NC2alpha, TBPH, amos, CG10414, Nf-YB, CG10535, MED31, ara, mirr, bsh, tup, Snr1, Orc1, brat, Awh, dm, tou, sv, CG11063, so, Sox102F/Dsim\Sox102F, NFAT, Dcp1, toy, Hey, org-1, enok, CG11294, scrt, Sirt7, fd64A, svp, pygo, ind, H2.0, CG11617, pdm3, Hr96, chn, fd96Ca, fd96Cb, lola, tth, mei-P26, Dsp1, gcm, CG42234, Mad, MED27, rl, CG12605,…	4
GO:0009887	organ morphogenesis	233	30	34.6	0.83274	0.9372	tj, net, cora, sinah/Dpse\GA11985, fy, robo, tsh, tll, dome, Mer, zip, alph, kkv, Fas2, ac, trr, hh, Cpn, wg, ck, fat2, Ice, AP-2, unc-5, fra, exd, wal, sog, by, Dab	fkh, bowl, tj, rho, emc, Egfr, LanA, how, Scr, amos, Cct1, vn, Ilk, ara, mirr, tup, Snr1, hk, Moe, barr, Rca1, sv, so, p47, net, svp, smo, arm, lin, chn, CG42615/cul-3, cora, neur, peb, th, dgo, Mad, Hsp83, BobA, rl, sinah/Dpse\GA11985, fy, robo, spag, tsh, tll, tkv, vri, dome, Mer, ey, crol, fw, WASp, nej, mys, cv-2, zip, Dsor1, Crk, hop, klar, hth, dlg1, sca, cad, S6kII, EcR, frtz, fz, mew, fas…	3
GO:0006959	humoral immune response	46	5	6.83	0.83427	0.9372	Def, imd, Dredd, CG8492, Thor	AttA, Drs, LysS, PGRP-SA, LysB, lola, BG4, zfh1, Anp, CecA1, CecA2, Def, hop, CG16799, IM3, IM10, AttB, nec, CecB, alphaTub84B, Myd88, lwr, kis, ird5, Hel89B, scrib, Toll-9, imd, bsk, Rab11, sds22, pll, E2f, CG6509, mbo, TepII, Tehao, Tab2, Dredd, dup, Pvr, Iap2, CG8492, Thor, 18w, LysD	3
GO:0006323	DNA packaging	62	7	9.21	0.83481	0.9372	neb, His1:CG31617, Dp1, Nap1, His2Av, aub, His3.3B	Top2, Bj1, Orc1, neb, barr, Sirt7, glu, Caf1-180, cid, esc, RfC4, skpA, pho, ph-p, CAP-D2, sls, Acf1, Parg, Orc2, spn-E, His3:CG31613, His1:CG31617, His2A:CG31618, Sirt4, spn-B, CDC45L, okr, Psc, Invadolysin, eIF-4E, Mcm5, Caf1, Set, CG5017, Sirt2, Dp1, Sir2, Nap1, His2Av, Sce, His3.3A, aub, Top1, Fmr1, Sirt6, MRG15, Su(var)3-9, E(z), tefu, ial, Rpd3, Mcm2, gwl, Orc5, Nlp, Su(z)12, Su(var)2-10, S…	3
GO:0042592	homeostatic process	62	7	9.21	0.83481	0.9372	CG11077, ATP7, Oamb, icln, chico, CG6227, rdgC	tup, Tsf2, Nha1, Sip1, CG11077, CanB2, CG11590, pdm3, Nhe1, peb, CG12370, Adar, crol, CG17018, CG17664, ATP7, Gycalpha99B, PMCA, Fer1HCH, ush, CG30106, Prx6005, CG31183, CG31559, Trx-2, SPoCk, Fs, norpA, Ca-P60A, MTF-1, Oamb, Gyc88E, CanB, Fer3HCH, Atx-1, icln, sec6, CG5398, Miro, Atpalpha, chico, Arr1/Dyak\Arr1, Prx5037, vnd, Tsf1, CG6227, crb, Pkd2, CG6523, rdgC, Cbp53E, up, fray, tin, Grx-1, C…	3
GO:0045165	cell fate commitment	131	16	19.45	0.83805	0.9394	tll, dome, tsg, hdc, ric8a, Psn, ac, l(1)sc, hh, wg, nos, BicD, mid, hts, Dab, hb	vvl, rho, emc, Egfr, aPKC, amos, vn, Gbeta13F, ara, brat, orb, sv, insc, svp, ind, arm, chn, neur, peb, gcm, Hsp83, BobA, rl, lab, tll, nerfin-1, tkv, dome, ey, tsg, WASp, nej, hdc, Dsor1, ric8a, hth, dlg1, sca, S6kII, EcR, fz, fas, run, bin, Psn, Dr, sno, R, alpha-Spec/dlt, cas, eve, ush, exba/Dyak\GE24159, spn-D, pyd, spn-E, scw, btl, ase, sav, spn-B, Kr, Su(H), vas, Dl, esg, ac, stwl, l(1)sc, …	2
GO:0048523	negative regulation of cellular process	205	26	30.44	0.8401	0.9403	Rdl, armi, tsh, Mer, hdc, alph, He, tim, usp, hh, BicC, wg, Pcl, chm, nos, aub, Nos, gig, fwd, SuUR, MBD-like, gro, Thor, Sac1, sog, dom	fkh, emc, Egfr, Top2, CG10254, CG10257, NC2alpha, Hrb27C/Dsim\Hrb27C, vn, park, Rdl, cpa, I-2, Orc1, brat, DMAP1, Hey, feo, Sirt7, armi, arm, RanBPM, chn, peb, gcm, Det, th, Paip2, Mad, rl, tum, Akap200, CG13393, Cby, tsh, tkv, Mer, CG14544, I-t, esc, WASp, hdc, lin-52, hop, plexB, dlg1, CG17278, Csk, Sk1, S6kII, EcR, pho, Hand, ph-p, nec, sax, alph, faf, alpha-Spec/dlt, CkIalpha, cas, eve, sgg, …	3
GO:0006952	defense response	256	33	38.01	0.84132	0.9403	Fak56D, CG11070, caps, Pi3K68D, Prx2540-2/Prx2540-1, CG11897, Jafrac2, robo, CG13744, Def, Ack, GstE4, Corin, ik2, CG42640, He, Mdr49, imd, CG5641, Hsc70Cb, Ugt35b, Nos, CG6888, CG7466, Dredd, ry, CG7747, ABCB7, CG7966, fra, Thor, CG9400, DnaJ-H	Fak56D, Egfr, ndl, AttA, CG10178, Mdr65, Lap1, Phlpp, CG10535, DnaJ-1, CG10602, ECSIT, Drs, Traf6, Ugt37a1, CG11070, Aldh-III, NFAT, trn, caps, GstD4, Pi3K68D, CG11652, PGRP-SA, Prx2540-2/Prx2540-1, CG11784, Sod, CG11814, CG11836, CG11897, kek5, gcm, BG4, CG12375, Prx2540-1, Hsp83, Jafrac2, CG12780, santa-maria, egr, CG1309, Ugt36Bb, robo, Anp, CecA1, CecA2, CG13744, Def, CG13887, Cypl, PGRP-LB, …	2
GO:0050808	synapse organization and biogenesis	30	3	4.45	0.84432	0.9408	Nrg, Fas2, Nos	rtGEF, aPKC, wit, Dap160, Mad, bchs, tkv, WASp, nej, Nrg, Gs2, CaMKII, LIMK1, sax, alpha-Spec/dlt, lbm, G-salpha60A, mr, Fas2, Got2, Sra-1, Vap-33-1, Rab11, Hem, beta-Spec, par-6, Fmr1, Nos, spin, beta4GalNAcTA	4
GO:0007476	imaginal disc-derived wing morphogenesis	94	11	13.96	0.84538	0.9408	net, cora, fy, tsh, zip, alph, hh, wg, ck, sog, by	rho, emc, Egfr, how, Cct1, vn, Ilk, ara, mirr, Snr1, net, CG42615/cul-3, cora, neur, dgo, Mad, rl, fy, tsh, tkv, vri, crol, fw, mys, cv-2, zip, hop, hth, sca, S6kII, EcR, frtz, fz, mew, ds, LIMK1, sax, Dr, sno, alph, sgg, G-salpha60A, ksr, fry, dlp, Mrtf, ft, sqh, Dl, vg, frc, Chi, N, jumu, Su(dx), Pka-C1, ast, Atx-1, hh, salr, wg, dally, cic, Dad, sbb, dve, mib1, brm, Ser, wls, Bx, Gap1, rhea, t…	5
GO:0007166	cell surface receptor linked signal transduction	343	45	50.93	0.84598	0.9408	Fak56D, CG10188, Itp-r83A, CG11206, kermit, jog, CG13575, CG13579, tll, Mer, tsg, Nrg, Or59c, Or43b, Psn, ik2, Cad99C, CG31660, CG31665, cenG1A, Ggamma30A, trr, Oamb, Nrk, hh, wg, chico, por, fab1, rdgC, gig, Pvf1, CG7197, wbl, CG7497, CG7536, Takr99D, Arf51F, Dgkepsilon, wun2, DmsR-1, ste24a, sog, Dab, hb	Fak56D, rho, sgl, Egfr, ttv, ndl, CG10188, Lap1, CG10481, vn, Phlpp, Ilk, CG10535, Gbeta13F, mirr, CG10602, ECSIT, tup, Lkr, Itp-r83A, CG10702, wit, SIFR, CG10882, Traf6, Arf102F, CG11099, mGluRA, NFAT, Dcp1, Hey, CG11206, CG11318, GRHR, NPFR1, rasp, pygo, kermit, smo, arm, Rlip, Ras64B, 7B2, PGRP-SA, Akh, lin, jog, RagA, neur, Cdc37, peb, CG12370, CG12384, Mad, Hsp83, BobA, sec23, rl, Or42b, Npl…	4
GO:0009152	purine ribonucleotide biosynthetic process	55	6	8.17	0.84668	0.9408	dome, CG5389, Adgf-B, VhaM9.7-2, nmdyn-D7, flfl	Prat2, Adgf-E, Vha26, tou, ATPsyn-beta, Ada, Adam, CG13167, dome, Dhfr, CG14909, Elp3, Vha55, awd, eve, VhaAC39, Adk2, CG31477, Vha16/dpn, ade3, Msi, CG3590, blw, Vha68-2, ade5, jumu, Gyc88E, Oscp, ATPsyn-Cf6, Tequila, CG5075, nmdyn-D6, CG5389, Adgf-A, Adgf-B, Adk3, CG6687, CG6737, VhaPPA1-1, CG7211, ATPsyn-gamma, VhaM9.7-2, CG8029, Vha44, ATPsyn-b, nmdyn-D7, CG8419, Sin3A, CG9013, sun, ade2, bur…	6
GO:0007472	wing disc morphogenesis	95	11	14.11	0.85495	0.9456	net, cora, fy, tsh, zip, alph, hh, wg, ck, sog, by	rho, emc, Egfr, how, Cct1, vn, Ilk, ara, mirr, Snr1, net, CG42615/cul-3, cora, neur, dgo, Mad, rl, fy, tsh, tkv, vri, crol, fw, mys, cv-2, zip, hop, hth, sca, S6kII, EcR, frtz, fz, mew, ds, LIMK1, sax, Dr, sno, alph, sgg, G-salpha60A, ksr, fry, dlp, Mrtf, ft, sqh, Dl, vg, frc, Chi, N, jumu, Su(dx), Pka-C1, ast, Atx-1, hh, salr, wg, dally, cic, Dad, scrib, sbb, dve, mib1, brm, Ser, wls, Bx, Gap1, …	5
GO:0007167	enzyme linked receptor protein signaling pathway	103	12	15.29	0.8578	0.9456	jog, tll, Mer, tsg, Nrg, Nrk, chico, gig, Pvf1, sog, Dab, hb	rho, sgl, Egfr, ttv, Lap1, vn, Phlpp, tup, CG10702, wit, Dcp1, Rlip, lin, jog, Cdc37, peb, Mad, Hsp83, rl, tll, tkv, Ilp6, Ilp3, Mer, Ret, tsg, botv, Sara, Dsor1, Nrg, dod, plexB, Lnk, dnt, myoglianin, InR, Fur2, sax, sno, Pi3K21B, ush, ksr, Hrs, C3G, foxo, scw, fred, CG31999, btl, dlp, Krn, slmb, Shc, csw, pnr, Akt1, Nrk, ebi, ex, Pi3K92E, ast, bnl, Ror, lack, dally, kek2, Dad, Sur-8, bun, Pten,…	5
GO:0009150	purine ribonucleotide metabolic process	56	6	8.32	0.85873	0.9456	dome, CG5389, Adgf-B, VhaM9.7-2, nmdyn-D7, flfl	Prat2, Adgf-E, Vha26, tou, ATPsyn-beta, Ada, Adam, CG13167, dome, Dhfr, CG14909, Elp3, Adk1, Vha55, awd, eve, VhaAC39, Adk2, CG31477, Vha16/dpn, ade3, Msi, CG3590, blw, Vha68-2, ade5, jumu, Gyc88E, Oscp, ATPsyn-Cf6, Tequila, CG5075, nmdyn-D6, CG5389, Adgf-A, Adgf-B, Adk3, CG6687, CG6737, VhaPPA1-1, CG7211, ATPsyn-gamma, VhaM9.7-2, CG8029, Vha44, ATPsyn-b, nmdyn-D7, CG8419, Sin3A, CG9013, sun, ade…	8
GO:0006839	mitochondrial transport	31	3	4.6	0.86014	0.9456	CG1628, CG1907, tomboy40	Tim17b1, Tim13, CG11779, Hsp60, Tom40, tomboy20, Tim17b2, CG1628, Tim9a, CG1724, Tim8, CG18418, CG1907, Hsp60B, CG3156, CG3476, Marf, fzo, mfrn, Roe1, Ucp4A, Tom70, Hsp60C, CG7514, CG7791, CG8026, tomboy40, Hsc70-5, CG9240, CG9393, Tim10	4
GO:0007178	transmembrane receptor protein serine/threonine kinase signaling pathway	31	3	4.6	0.86014	0.9456	Mer, tsg, sog	ttv, Lap1, Phlpp, wit, Dcp1, Mad, tkv, Mer, tsg, botv, Sara, myoglianin, sax, scw, dlp, slmb, pnr, ex, lack, dally, kek2, Dad, Sur-8, bun, pll, Tollo, shn, put, Ext2, ics, sog	6
GO:0005975	carbohydrate metabolic process	230	29	34.15	0.8603	0.9456	CG10166, CG10253, CG10627, CG11255, beta4GalT7, CG1213, Mkp3, CG15096, CG42296/lectin-22C, CG16965, Pepck, kkv, Csat, CG30410, pgant5, CG31673, bt, T3dh, Pgm, Ald, Ugt35b, CG7140, Menl-1, CG8207, Pgi, sut1, CG9232, CG9331, CG9485	Act57B, CG10069, sgl, Prat2, CG10082, ttv, ImpL3, CG10166, CG10178, CG10202, CG10253, CG10467, vn, CG10627, CG10688, Glut1, CG10960, Ugt37a1, Inos, CG11208, CG11255, CG1129, CG11306, Gld, pdm3, Nc73EF, CG11669, PGRP-SA, beta4GalT7, CG11909, CG12030, Gapdh1, CG1213, Pdp, CG12289, CG1236, Zw, CG12582, CG12780, CG12913, fbl6, Ugt36Bb, CG13334, CG13369, Gfat2, CG13492, CG13643, Ipk2, sut4, Mkp3, MKP-…	3
GO:0006753	nucleoside phosphate metabolic process	96	11	14.25	0.86405	0.9456	dome, Pde1c, CG30410, Ts, CG5389, dnk, Adgf-B, CG6767, VhaM9.7-2, nmdyn-D7, flfl	Prat2, Adgf-E, Lap1, Vha26, tou, CG11089, ATPsyn-beta, Ada, Adam, CG12263, Zw, CG13167, CG13369, Nmnat, dome, Gyc-89Da, Gyc-89Db, Dhfr, CG14909, Pde1c, Ac3, CG15093, Elp3, Adk1, CG17273, Vha55, Gycalpha99B, awd, CG2246, eve, Tal/Dyak\Tal, VhaAC39, CG30103, CG30104, CG30410, CG30499, CG31183, Adk2, CG31477, Vha16/dpn, ade3, Ts, CG42513/CG42514, Msi, CG3590, r-l, blw, CG3714, Vha68-2, CG3788, ade5,…	5
GO:0009117	nucleotide metabolic process	96	11	14.25	0.86405	0.9456	dome, Pde1c, CG30410, Ts, CG5389, dnk, Adgf-B, CG6767, VhaM9.7-2, nmdyn-D7, flfl	Prat2, Adgf-E, Lap1, Vha26, tou, CG11089, ATPsyn-beta, Ada, Adam, CG12263, Zw, CG13167, CG13369, Nmnat, dome, Gyc-89Da, Gyc-89Db, Dhfr, CG14909, Pde1c, Ac3, CG15093, Elp3, Adk1, CG17273, Vha55, Gycalpha99B, awd, CG2246, eve, Tal/Dyak\Tal, VhaAC39, CG30103, CG30104, CG30410, CG30499, CG31183, Adk2, CG31477, Vha16/dpn, ade3, Ts, CG42513/CG42514, Msi, CG3590, r-l, blw, CG3714, Vha68-2, CG3788, ade5,…	6
GO:0016072	rRNA metabolic process	40	4	5.94	0.86557	0.9456	NHP2, CG7197, mtTFB1/CG42630, Arf51F	nop5, brat, Arf102F, CG11447, CG11837, kst, Nnp-1, CG13097, CG1542, CG1675, CG2219, RluA-1, Rrp40, Nop60B, CG3527, CG4038, dbe, CG4364, CG4749, CG5220, NHP2, CG42358/CG42359, CG5728, Arf72A, RluA-2, Csl4/Dyak\Csl4, CG6279, CG6712, CG7009, CG7039, CG7197, Rrp6, mtTFB1/CG42630, Arf84F, Gie, Arf51F, Arf79F, CG8545, drosha, CG8939	5
GO:0035114	imaginal disc-derived appendage morphogenesis	104	12	15.44	0.86646	0.9456	net, cora, fy, tsh, zip, alph, hh, wg, ck, AP-2, sog, by	bowl, rho, emc, Egfr, how, Cct1, vn, Ilk, ara, mirr, Snr1, net, CG42615/cul-3, cora, neur, th, dgo, Mad, rl, fy, tsh, tkv, vri, crol, fw, mys, cv-2, zip, hop, hth, sca, S6kII, EcR, frtz, fz, mew, ds, LIMK1, sax, Dr, sno, alph, sgg, G-salpha60A, ksr, fry, dlp, Mrtf, ft, sqh, Dl, vg, frc, Chi, al, N, jumu, Su(dx), Pka-C1, ast, Atx-1, hh, salr, wg, dac, dally, cic, Dad, f, sbb, dve, mib1, brm, Ser, …	4
GO:0048737	imaginal disc-derived appendage development	104	12	15.44	0.86646	0.9456	net, cora, fy, tsh, zip, alph, hh, wg, ck, AP-2, sog, by	bowl, rho, emc, Egfr, how, Cct1, vn, Ilk, ara, mirr, Snr1, net, CG42615/cul-3, cora, neur, th, dgo, Mad, rl, fy, tsh, tkv, vri, crol, fw, mys, cv-2, zip, hop, hth, sca, S6kII, EcR, frtz, fz, mew, ds, LIMK1, sax, Dr, sno, alph, sgg, G-salpha60A, ksr, fry, dlp, Mrtf, ft, sqh, Dl, vg, frc, Chi, al, N, jumu, Su(dx), Pka-C1, ast, Atx-1, hh, salr, wg, dac, dally, cic, Dad, f, sbb, dve, mib1, brm, Ser, …	4
GO:0006164	purine nucleotide biosynthetic process	57	6	8.46	0.87	0.9456	dome, CG5389, Adgf-B, VhaM9.7-2, nmdyn-D7, flfl	Prat2, Adgf-E, Vha26, tou, CG11089, ATPsyn-beta, Ada, Adam, CG13167, dome, Dhfr, CG14909, Elp3, CG17273, Vha55, awd, eve, VhaAC39, Adk2, CG31477, Vha16/dpn, ade3, Msi, CG3590, blw, Vha68-2, ade5, jumu, Gyc88E, Oscp, ATPsyn-Cf6, Tequila, CG5075, nmdyn-D6, CG5389, Adgf-A, Adgf-B, Adk3, CG6687, CG6737, VhaPPA1-1, CG7211, ATPsyn-gamma, VhaM9.7-2, CG8029, Vha44, ATPsyn-b, nmdyn-D7, CG8419, Sin3A, CG90…	5
GO:0022402	cell cycle process	225	28	33.41	0.87402	0.9456	Eip63E, neb, CG11727, skpF, san, APC7, sas-6, zip, ric8a, Cep135, CG30378, Klp59C, CG3499, csul, Grip84, nos, CG6512, can, BicD, fwd, SAK, BubR1, Cdk5, Dmn, Psf1, hts, Cap, mit(1)15	Sas-4, Egfr, SMC2, Ercc1, Top2, Hs2st, LanA, CycJ, Bj1, Cdk8, Eip63E, Sse, neb, barr, ng4, Rca1, ida, lok, l(1)dd4, GM130, mus101, feo, CG11248, Trf4-1, insc, glu, CG11419, CG11727, HERC2, CG12010, mei-P26, skpF, sub, polo, CG12325, san, Hsp83, rl, skpD, CG13185, cdc2rk, mats, stg, kat80, Bub1, APC7, Klp10A, DAAM, RfC4, nej, hdm, sas-6, c-cup, rod, zip, ric8a, CG15831, dpa, CG1625, mre11, skpA, d…	2
GO:0035107	appendage morphogenesis	105	12	15.59	0.87469	0.9456	net, cora, fy, tsh, zip, alph, hh, wg, ck, AP-2, sog, by	bowl, rho, emc, Egfr, how, Cct1, vn, Ilk, ara, mirr, Snr1, net, CG42615/cul-3, cora, neur, th, dgo, Mad, rl, fy, tsh, tkv, vri, crol, fw, mys, cv-2, zip, hop, hth, sca, S6kII, EcR, frtz, fz, mew, ds, LIMK1, sax, Dr, sno, alph, sgg, G-salpha60A, ksr, fry, dlp, Mrtf, ft, sqh, Dl, vg, frc, Chi, al, N, jumu, Su(dx), Pka-C1, ast, Atx-1, hh, salr, wg, dac, dally, cic, Dad, f, sbb, dve, mib1, D, brm, Se…	3
GO:0048736	appendage development	105	12	15.59	0.87469	0.9456	net, cora, fy, tsh, zip, alph, hh, wg, ck, AP-2, sog, by	bowl, rho, emc, Egfr, how, Cct1, vn, Ilk, ara, mirr, Snr1, net, CG42615/cul-3, cora, neur, th, dgo, Mad, rl, fy, tsh, tkv, vri, crol, fw, mys, cv-2, zip, hop, hth, sca, S6kII, EcR, frtz, fz, mew, ds, LIMK1, sax, Dr, sno, alph, sgg, G-salpha60A, ksr, fry, dlp, Mrtf, ft, sqh, Dl, vg, frc, Chi, al, N, jumu, Su(dx), Pka-C1, ast, Atx-1, hh, salr, wg, dac, dally, cic, Dad, f, sbb, dve, mib1, D, brm, Se…	3
GO:0042775	organelle ATP synthesis coupled electron transport	41	4	6.09	0.87811	0.9456	CG11015, CG15434, levy, ox	CG10320, CG10664, CG11015, CG11423, CG11455, CG11913, CG12079, CG12203, l(2)35Di, cype, CG14482, CoVa, CG15434, levy, CG17856, CG18624, CG1970/Dpse\GA25154, CG2014, CG2249, ND75, CG3214, CG32230, CG3446, CG3560, CG3731, ND23, CG4169, CG4769, CG5548, CG5703, CG6020, CG6463/CG33493, SdhC, CG7580, CG8680, ox, Pdsw, CG9140, mtacp1, CG9172/TSG101, CG9306	5
GO:0044275	cellular carbohydrate catabolic process	41	4	6.09	0.87811	0.9456	Mkp3, CG30410, Ald, Pgi	ImpL3, Nc73EF, Gapdh1, Pdp, Zw, CG13334, CG13369, CG13492, Mkp3, MKP-4, CG15093, Pglym87, Idgf4, PhKgamma, Cht7, Tal/Dyak\Tal, Parg, Hex-A, CG30410, CG30499, Pgk, Pfk, CG5103, Chit, CG5362, CG5432, Ald, Fuca, CG7069, PyK, pic, CG7998, CG8036, Hex-C, Pgi, Gapdh2, CG9010, Cht5, Cht8, CG9467, CG9961	4
GO:0009636	response to toxin	66	7	9.8	0.87886	0.9456	Rdl, CG11897, GstE4, Mdr49, Ugt35b, ABCB7, Cyp6g1	CG10178, Mdr65, Cyp6a9, Cyp6a8, Rdl, Ugt37a1, Aldh-III, GstD4, CG11784, CG11897, Ugt36Bb, CG14709, Jheh1, Jheh2, Jheh3, CG15661, CG1598, CG1681, Ugt86Dg, CG17322, CG17323, CG17324, Mgstl, GstE2/Dyak\GstE2, GstE4, GstE5, Ace, Ugt36Bc, CG1824, CG30022, CG30438, CG31002, CG31146, CG3156, Cyp313a1, CG3759, Mdr49, kraken, nAcRalpha-30D, CG4302, CG4365, GstD6, Ugt86Dc, CG4752, GstE1, CG5224, CG5377, Su…	3
GO:0022603	regulation of anatomical structure morphogenesis	66	7	9.8	0.87886	0.9456	Fak56D, Arc-p34, Fas2, wg, CG5790, CG7497, vav	Fak56D, Pak, Arc-p34, arm, neur, CG12007, Hsp83, Vrp1, ran, ena, mys, CaMKII, trio, LIMK1, mbt, Rab40, R, alpha-Spec/dlt, slpr, eve, Fs(2)Ket, HSPC300, MAPk-Ak2, Rab-RP4, fry, Fas2, N, csw, Akt1, mei-41, CG4629, Mp20, wg, Sra-1, Cdk9, Atpalpha, Pten, CG5790, His3.3A, Hem, par-6, Fmr1, CycT, Caki, rhea, ss, CG7028, mts, CG7115, CG42348, CG7497, puc, vav, pbl, Pvr, Ggamma1, Arf79F, Rho1, Rac2, trc,…	3
GO:0051704	multi-organism process	90	10	13.36	0.87957	0.9456	slo, eag, dare, Def, tim, imd, Dredd, Btk29A, CG8492, Thor	ple, AttA, slo, Ddc, Drs, eag, LysS, PGRP-SA, LysB, lola, BG4, dare, egr, zfh1, Anp, CecA1, CecA2, Def, Cypl, tilB, PGRP-LB, hop, CG16799, IM3, sca, CaMKII, Toll-4, IM10, AttB, nec, CecB, alphaTub84B, Myd88, per, CG30280, Duox, foxo, CG31832, PGRP-LA, dro4, dro3, tim, kis, N, ird5, nonA, Hel89B, crl, GNBP3, scrib, Toll-9, CG5550, imd, bsk, ecd, Rab11, sds22, grass, pll, Fmr1, E2f, CG6435, CG6509,…	1
GO:0006163	purine nucleotide metabolic process	58	6	8.61	0.8805	0.9456	dome, CG5389, Adgf-B, VhaM9.7-2, nmdyn-D7, flfl	Prat2, Adgf-E, Vha26, tou, CG11089, ATPsyn-beta, Ada, Adam, CG13167, dome, Dhfr, CG14909, Elp3, Adk1, CG17273, Vha55, awd, eve, VhaAC39, Adk2, CG31477, Vha16/dpn, ade3, Msi, CG3590, blw, Vha68-2, ade5, jumu, Gyc88E, Oscp, ATPsyn-Cf6, Tequila, CG5075, nmdyn-D6, CG5389, Adgf-A, Adgf-B, Adk3, CG6687, CG6737, VhaPPA1-1, CG7211, ATPsyn-gamma, VhaM9.7-2, CG8029, Vha44, ATPsyn-b, nmdyn-D7, CG8419, Sin3A…	7
GO:0002376	immune system process	122	14	18.12	0.88637	0.9456	dnr1, Def, dome, He, wg, imd, CG5641, CG7056, Pvf1, Dredd, CG8492, Thor, exd, dom	Egfr, AttA, ECSIT, Drs, Traf6, l(1)19Ec, LysS, PGRP-SA, LysB, lola, CG42569/mxc, gcm, BG4, CG42234, dnr1, l(3)mbn, santa-maria, egr, zfh1, Anp, CecA1, CecA2, Def, CG13887, CG14183, dome, PGRP-LB, PGRP-SC2, PGRP-SC1a, nej, mys, Dsor1, hop, CG16799, IM3, Lnk, Galpha49B, cnc, Hand, IM10, AttB, nec, CecB, alphaTub84B, R, Myd88, sgg, emp, ush, Rala, oho23B, gem, lwr, Sox14, Duox, He, PGRP-LA, Su(H), k…	1
GO:0009628	response to abiotic stimulus	83	9	12.32	0.88719	0.9456	CG11426, Pld, dare, Ggamma30A, Pgm, CG6227, rdgC, Wwox, Ice	Sdc, DnaJ-1, CG11426, laza, svp, Hsp60, Pld, dare, Hsp83, Adar, santa-maria, sol, slgA, tilB, CG14650, crol, Rop, sesB, Galpha49B, Ace, Fbxl4, Hsp70Ab, Gycalpha99B, lap, per, Hsp60B, G-salpha60A, Hsp70Aa, dlp, CG32727, sav, betaTub60D, inaD, norpA, Ggamma30A, cry, Hsc70-3, CG4164, Hsp67Ba, nonA, mei-41, Hsc70-4, Hsp27, l(2)efl, FKBP59, ninaE, Sema-2a, Pen, adp, Pgm, Cdk9, Rh6, Atpalpha, Calx, Arr…	2
GO:0045893	positive regulation of transcription, DNA-dependent	33	3	4.9	0.88758	0.9456	CG5641, Bap55, tara	ara, Snr1, org-1, chn, lola, btd, ix, comr, Eip93F, sno, Mrtf, Bap170, Su(H), pnr, NC2beta, Bap60, Bka, her, Taf4, CG5641, D, brm, Bap55, dl, tara, dalao, Trf, tin, tna, Su(var)205, trx, cyc, ash1	5
GO:0051254	positive regulation of RNA metabolic process	33	3	4.9	0.88758	0.9456	CG5641, Bap55, tara	ara, Snr1, org-1, chn, lola, btd, ix, comr, Eip93F, sno, Mrtf, Bap170, Su(H), pnr, NC2beta, Bap60, Bka, her, Taf4, CG5641, D, brm, Bap55, dl, tara, dalao, Trf, tin, tna, Su(var)205, trx, cyc, ash1	6
GO:0006119	oxidative phosphorylation	91	10	13.51	0.8877	0.9456	CG11015, dome, CG15434, levy, CG5389, VhaM9.7-2, ox, CG8885, wal, flfl	CG10320, CG10664, Vha26, tou, CG11015, ATPsyn-beta, CG11423, CG11455, CG11913, CG12079, Adam, CG12140, CG12203, CG13167, l(2)35Di, Cyt-c-d, cype, dome, CG14235, CG14482, CoVa, CG14909, Elp3, CG15434, levy, Vha55, CG17856, Cyt-c-p, CG18624, CG1970/Dpse\GA25154, CG2014, CG2249, ND75, eve, VhaAC39, CG30093, CG31477, Vha16/dpn, CG3214, CG32230, CG3446, CG3560, blw, CG3731, Vha68-2, CG3803, ND23, jumu…	3
GO:0051186	cofactor metabolic process	99	11	14.7	0.88865	0.9456	CG10399, Sucb, CG12264, dj-1beta, CG30410, Coprox, kdn, CG5599, CG5828, ABCB7, CG9471	CG10026, Mocs2, CG10399, CG10444, Cralbp, Sucb, Scsalpha/Dpse\GA23751, Nc73EF, skap, l(1)G0156, CG12264, Zw, CG13090, CG13369, dj-1beta, Nmnat, COQ7, CG14630, Dhfr, CG15093, pr, mal, CG17036, CG1749, CG17597, Nmdmc, Pcd, ferrochelatase, Gclc, CG2543, CG2789, Tal/Dyak\Tal, cin, Alas, CG30410, CG30499, CG3091, CG3156, CG31668, CG32026, CG32174, CG32669, Coprox, CG3483, Btd, CG3608, CG3714, kdn, pug…	3
GO:0006790	sulfur metabolic process	42	4	6.24	0.88963	0.9456	beta4GalT7, CG14291/Dvir\GJ14185/Dpse\GA12883, CG5493, Esp	Act57B, sgl, ttv, Trxr-2, beta4GalT7, CG12014, CG12913, CG13473, CG14291/Dvir\GJ14185/Dpse\GA12883, botv, CG1753, Gclc, M(2)21AB, Trx-2, CG32191, CG32281, CG3267, CG5002, Sps2, CG5404, Prestin, CG5493, Txl, CG6125, CG6523, Sulf1, Esp, CG7280, CG7402, CG7560, b, CG7912, Grx-1, sfl/CG32396, Papss, Ext2, CG8517, SelD, beta3GalTII, CG8993, CG9220, CG9702	3
GO:0009968	negative regulation of signal transduction	42	4	6.24	0.88963	0.9456	alph, gig, Sac1, sog	park, Hey, peb, tum, Akap200, Cby, plexB, CG17278, S6kII, nec, alph, CkIalpha, sgg, Rala, Hrs, lwr, foxo, fred, slmb, N, Pka-C1, Dad, bun, Pten, Arr1/Dyak\Arr1, Arr2, Su(fu), Tsc1, Gap1, Gug, gig, rno, Cbl, puc, nmo, Axn, Su(var)2-10, Cam, ics, Sac1, sog, hyd	4
GO:0042742	defense response to bacterium	42	4	6.24	0.88963	0.9456	Def, imd, Dredd, Thor	AttA, Drs, PGRP-SA, BG4, egr, Anp, CecA1, CecA2, Def, PGRP-LB, IM3, sca, Toll-4, IM10, AttB, CecB, Myd88, CG30280, Duox, CG31832, ird5, Hel89B, scrib, Toll-9, CG5550, imd, bsk, sds22, grass, CG6435, CG6788, Tollo, TepII, TepIII, Tehao, Dredd, casp, CG8642, Thor, 18w, PGRP-LE, CG9593	3
GO:0042773	ATP synthesis coupled electron transport	42	4	6.24	0.88963	0.9456	CG11015, CG15434, levy, ox	CG10320, CG10664, CG11015, CG11423, CG11455, CG11913, CG12079, CG12203, l(2)35Di, cype, CG14482, CoVa, CG15434, levy, CG17856, CG18624, CG1970/Dpse\GA25154, CG2014, CG2249, ND75, CG3214, CG32230, CG3446, CG3560, CG3731, ND23, CG4169, CG4769, CG5548, CG5703, CG6020, CG6463/CG33493, SdhC, CG6914, CG7580, CG8680, ox, Pdsw, CG9140, mtacp1, CG9172/TSG101, CG9306	4
GO:0008283	cell proliferation	176	21	26.13	0.89127	0.946	toy, Mer, Mef2, Vps25, abba, ric8a, Dscam, Mlp60A, CG3065, CG31665, nol, cutlet, hh, wg, nos, Nos, gig, tap, CycD, hts, dom	bowl, emc, Mlp84B, aPKC, Pak, CG10384, Gbeta13F, brat, dm, eIF-4B, Glut1, orb, sv, toy, enok, scrt, insc, Ras64B, CG42569/mxc, CG12081, gcm, CG1227, rl, CG12605, otu, Cas, tum, spag, Mer, Mef2, Ret, ey, Vps25, Pak3, crol, abba, ric8a, hop, CG1602, Roc1a, hipk, Hcf, CG17181, dlg1, Csk, CG17359, wds, pho, Dscam, ds, CG1832, InR, mbt, alpha-Spec/dlt, CSN7, CstF-50, hd, Pi3K21B, Rala, CG30069, Mlp60A…	2
GO:0000279	M phase	192	23	28.51	0.89666	0.9504	Eip63E, neb, CG11727, skpF, san, APC7, zip, Cep135, CG30378, Klp59C, CG3499, csul, Grip84, nos, CG6512, can, BicD, SAK, BubR1, Cdk5, Dmn, Cap, mit(1)15	SMC2, Ercc1, Top2, Hs2st, LanA, CycJ, Bj1, Cdk8, Eip63E, Sse, neb, barr, ng4, Rca1, ida, lok, l(1)dd4, GM130, mus101, feo, CG11248, glu, CG11419, CG11727, HERC2, CG12010, mei-P26, skpF, sub, polo, CG12325, san, rl, skpD, CG13185, cdc2rk, mats, stg, kat80, Bub1, APC7, Klp10A, DAAM, RfC4, nej, hdm, c-cup, rod, zip, CG15831, CG1625, mre11, skpA, dod, Cep135, Nek2, gammaTub37C, sca, c(3)G, dia, Pdp1,…	4
GO:0051321	meiotic cell cycle	60	6	8.91	0.89938	0.952	neb, nos, can, fwd, hts, mit(1)15	Ercc1, Top2, Hs2st, LanA, Sse, neb, ng4, lok, l(1)dd4, mei-P26, sub, polo, RfC4, hdm, c-cup, mre11, sca, c(3)G, mtrm, lwr, spn-D, rec, Myt1, spn-B, Rab5, mei-9, wapl, okr, pelo, eIF-4E, c(2)M, mei-41, crl, bol, cnn, dally, cdc2, nos, Grip75, fws, can, Gap1, asp, fwd, mio, mus304, ncd, spn-A, mus301, topi, Klp3A, mus312, Fim, mei-218, shtd, Grip128, hts, oaf, mit(1)15, RanGap	3
GO:0022403	cell cycle phase	201	24	29.85	0.90428	0.9548	Eip63E, neb, CG11727, skpF, san, APC7, zip, Cep135, CG30378, Klp59C, CG3499, csul, Grip84, nos, CG6512, can, BicD, SAK, BubR1, Cdk5, Dmn, Psf1, Cap, mit(1)15	Egfr, SMC2, Ercc1, Top2, Hs2st, LanA, CycJ, Bj1, Cdk8, Eip63E, Sse, neb, barr, ng4, Rca1, ida, lok, l(1)dd4, GM130, mus101, feo, CG11248, glu, CG11419, CG11727, HERC2, CG12010, mei-P26, skpF, sub, polo, CG12325, san, rl, skpD, CG13185, cdc2rk, mats, stg, kat80, Bub1, APC7, Klp10A, DAAM, RfC4, nej, hdm, c-cup, rod, zip, CG15831, CG1625, mre11, skpA, dod, Cep135, Nek2, gammaTub37C, sca, c(3)G, dia,…	3
GO:0001751	compound eye photoreceptor cell differentiation	61	6	9.06	0.90782	0.9548	sinah/Dpse\GA11985, Mer, alph, hh, Cpn, Dab	emc, Egfr, hk, Moe, p47, svp, neur, Hsp83, rl, sinah/Dpse\GA11985, Mer, nej, Dsor1, hop, klar, hth, sca, fz, mbt, alph, R, TER94, fry, sav, Hdc, Dl, N, csw, ex, ast, ninaE, prom/CG42383, hh, Cpn, POSH, dac, sec6, bun, B-H2, Rab11, crb, klg, Gap1, rno, mts, Cka, ato, msk, Alk, Rac2, Amph, melt, pnut, CSN4, lilli, Gl, Ras85D, rin, Gef26, eya, Dab	10
GO:0040029	regulation of gene expression, epigenetic	61	6	9.06	0.90782	0.9548	msl-1, armi, hdc, aub, tara, msl-3	Top2, msl-1, park, Orc1, Mt2, Dcp1, Sirt7, armi, mle, ey, esc, hdc, CG17265, pho, pasha, ph-p, Parg, Orc2, spn-E, CG31759, Sirt4, gw, msl-2, pcm, vir, Psc, Tis11, Hsc70-3, Gyc88E, Caf1, Hsc70-4, Bka, Sirt2, Sir2, CG5561, Sce, brm, aub, Dcp2, Sirt6, MRG15, Su(var)3-9, E(z), tefu, Taf2, loqs, tara, Unr, r2d2, Rpd3, Orc5, tna, Su(z)12, Su(var)205, msl-3, trx, drosha, ash1, scf, bel/Dyak\bel, rept	3
GO:0051301	cell division	94	10	13.96	0.90942	0.9548	Nak, gammaCop, zip, ric8a, hh, nos, aub, Bap55, fwd, hts	rho, Sas-4, Act57B, CG10068, aPKC, Gbeta13F, Nak, brat, feo, insc, arm, neur, kst, pUf68, polo, CG12325, Mad, CG13185, tum, mats, tkv, WASp, gammaCop, zip, ric8a, Rop, CG15831, hop, dod, dia, fz, Mhc, Sry-alpha, Toll-4, sax, R, scra, fs(1)Yb, Sep5, spdo, aret, Rap2l, Myt1, Su(H), CycB, sqh, Dl, esg, N, sna, pelo, Act5C, Sep2, Syx5, Caf1, alpha-Adaptin, slik, hh, bol, Mob3, msi, loco, cdc2, nos, j…	2
GO:0019748	secondary metabolic process	44	4	6.53	0.90983	0.9548	car, dare, Coprox, Hn	Prat2, Cyp6a9, Cyp6a8, Ddc, g, rb, car, dare, santa-maria, Jheh1, Jheh2, Jheh3, cn, pr, mal, ferrochelatase, v, w, ush, Alas, or, cm, dor, CG3156, ade3, Cyp313a1, Coprox, pnr, st, ecd, Ppox, desat1, E(z), phm, se, ovo, Est-6, Hn, sr, Vha44, Jhe/CG30095, ninaB, Pu, p	2
GO:0009791	post-embryonic development	262	32	38.9	0.91051	0.9548	Eip63E, net, cora, mri, CG12163/CG33293, Ptpmeg, dare, sinah/Dpse\GA11985, fy, tsh, Mer, Obp99d, zip, ATP7, alph, G9a/Dsim\GD16494, rig, He, bigmax, Fas2, trr, usp, hh, Cpn, wg, ck, AP-2, CG7860, sog, by, Dab, dom	bowl, rho, emc, Egfr, how, mbc, Cct1, vn, Ilk, ara, Eip63E, mirr, Snr1, hk, l(2)37Cc, Moe, Rca1, Atg12, CG10992, sv, so, p47, net, svp, Gld, smo, arm, chn, CG42615/cul-3, Ef1gamma, cora, neur, mri, CG12163/CG33293, peb, gcm, Ptpmeg, th, dgo, dare, Mad, Hsp83, sec23, rl, santa-maria, sinah/Dpse\GA11985, Akap200, fy, spag, CecA1, tsh, tkv, vri, Mer, ey, crol, CG14995, fw, nej, cathD, Obp99d, mys, c…	2
GO:0007422	peripheral nervous system development	53	5	7.87	0.91212	0.9548	tutl, Dscam, ac, l(1)sc, Nrx-IV	vvl, rho, emc, Egfr, LanA, vn, mirr, barr, l(1)19Ec, insc, glu, chn, neur, stg, tmod, tutl, hth, dlg1, EcR, Dscam, trio, spdo, cpo, ase, Dl, aay, esg, ac, l(1)sc, N, hoip, FKBP59, cnn, bon, bun, thr, veg, Nrx-IV, ato, fray, Appl, shn, puc, pbl, alphaTub67C, dmt, Rho1, SmD3, spin, melt, Sin3A, Ras85D, Crc	4
GO:0019725	cellular homeostasis	53	5	7.87	0.91212	0.9548	ATP7, Oamb, icln, chico, rdgC	Tsf2, Sip1, CanB2, CG11590, pdm3, CG12370, Adar, CG17018, CG17664, ATP7, Gycalpha99B, PMCA, Fer1HCH, CG30106, Prx6005, CG31183, CG31559, Trx-2, SPoCk, Fs, norpA, Ca-P60A, MTF-1, Oamb, Gyc88E, CanB, Fer3HCH, Atx-1, icln, sec6, CG5398, Miro, Atpalpha, chico, Arr1/Dyak\Arr1, Prx5037, vnd, Tsf1, crb, Pkd2, CG6523, rdgC, Cbp53E, up, fray, tin, Grx-1, CG8177, CG8498, CG8628, trpml, CG8814, disco	2
GO:0006261	DNA-dependent DNA replication	45	4	6.68	0.91865	0.9589	Nos, SuUR, Btk29A, dom	Top3alpha, Top2, CG10262, Pole2, Orc1, dm, Mlh1, Dsp1, RfC4, dpa, skpA, Pdp1, Psf2, dre4, Thd1, CG2183, Orc4, Orc2, CG3168, Top3beta, CDC45L, mei-9, Mcm6, Mcm5, lat, spel1, chif, DNApol-alpha73, DNApol-delta, Top1, DNApol-alpha180, E2f, Nos, DNApol-epsilon, mus309, DNApol-alpha50, Mcm2, Orc5, SuUR, Btk29A, dup, EndoG, eIF-4a, RPA2, dom	6
GO:0009617	response to bacterium	45	4	6.68	0.91865	0.9589	Def, imd, Dredd, Thor	AttA, Drs, PGRP-SA, BG4, egr, Anp, CecA1, CecA2, Def, PGRP-LB, IM3, sca, Toll-4, IM10, AttB, CecB, Myd88, CG30280, Duox, foxo, CG31832, PGRP-LA, ird5, Hel89B, scrib, Toll-9, CG5550, imd, bsk, sds22, grass, CG6435, CG6788, Tollo, TepII, TepIII, Tehao, Tab2, Dredd, casp, CG8642, Thor, 18w, PGRP-LE, CG9593	3
GO:0043623	cellular protein complex assembly	36	3	5.35	0.91977	0.9589	cdm, Trn, CG8885	StIP, Ranbp21, Cas, CG13349, emb, tkv, Rop, Fs(2)Ket, Hrs, unc-13, CG31648, CG32164, CG32165, unc-13-4A, CG3803, Nup214, Exp6, gammaSnap, Mcm6, Mcm5, Surf6, Srp54k, CG4663, Pen, CG4942, Vap-33-1, Ranbp9, Cchl, cdm, Trn, Mcm2, CG7598, msk, CG8219, CG8885, CG9065	5
GO:0001754	eye photoreceptor cell differentiation	63	6	9.35	0.92288	0.9608	sinah/Dpse\GA11985, Mer, alph, hh, Cpn, Dab	emc, Egfr, hk, Moe, p47, svp, neur, Hsp83, rl, sinah/Dpse\GA11985, Mer, nej, Dsor1, hop, klar, hth, sca, fz, sw, mbt, alph, R, TER94, fry, sav, Hdc, Dl, N, csw, ex, ast, ninaE, prom/CG42383, hh, Cpn, POSH, dac, sec6, bun, B-H2, Rab11, crb, klg, Gap1, rno, mts, Cka, ato, Khc, msk, Alk, Rac2, Amph, melt, pnut, CSN4, lilli, Gl, Ras85D, rin, Gef26, eya, Dab	5
GO:0048646	anatomical structure formation	113	12	16.78	0.92683	0.9628	armi, robo, tsh, alpha-Cat, aub, BicD, Btk29A, unc-5, fra, exd, hts, Scm	fkh, rho, sgl, Egfr, ndl, aPKC, Scr, amos, fs(2)ltoPP43, ara, mirr, orb, so, Cp38, armi, arm, neur, Mad, BobA, btd, robo, tsh, tkv, Femcoat, hop, slp1, klar, hth, Csk, fz, mew, ds, alpha-Cat, Hand, ph-p, bin, alpha-Spec/dlt, eve, Fs(2)Ket, Orc2, spn-D, Rbp9, spn-E, aret, Mrtf, Myt1, spn-B, ft, capu, slmb, Su(H), vas, Dl, okr, stwl, N, sna, Mcm6, egl, Caf1, Dp, Pen, dally, cic, cdc2, bun, B-H2, Sc…	2
GO:0006259	DNA metabolic process	168	19	24.95	0.92736	0.9628	armi, trsn, agt, Ogg1, UbcD6, Rad51C, phr6-4, Ts, cutlet, XRCC1, CG5524, mus308, CG6204, Nos, Mat1, SuUR, Btk29A, mus210, dom	Snm1, Top3alpha, Ercc1, Top2, CG10262, Rat1, tos, Pole2, park, Orc1, Gen, l(2)37Cc, Mt2, dm, mus201, CG10898, Gnf1, phr, Trf4-1, enok, Mlh1, armi, trsn, pUf68, amx, Lig4, Dsp1, agt, CG13900, ey, Dhfr, RfC4, Pur-alpha, hdm, dpa, mre11, skpA, lig3, CG17446, Trf4-2, c(3)G, Pdp1, Ogg1, Psf2, dre4, Rad23, Ku80, CG18853, mus205, Thd1, UbcD6, CkIalpha, CG2183, NfI, Rad51C, phr6-4, Hus1-like, hd, lds, To…	4
GO:0002165	instar larval or pupal development	252	30	37.42	0.92921	0.9634	Eip63E, net, cora, mri, CG12163/CG33293, Ptpmeg, dare, sinah/Dpse\GA11985, fy, tsh, Mer, Obp99d, zip, alph, G9a/Dsim\GD16494, rig, bigmax, Fas2, trr, usp, hh, Cpn, wg, ck, AP-2, CG7860, sog, by, Dab, dom	bowl, rho, emc, Egfr, how, Cct1, vn, Ilk, ara, Eip63E, mirr, Snr1, hk, l(2)37Cc, Moe, Rca1, Atg12, CG10992, sv, so, p47, net, svp, Gld, smo, arm, chn, CG42615/cul-3, Ef1gamma, cora, neur, mri, CG12163/CG33293, peb, Ptpmeg, th, dgo, dare, Mad, Hsp83, sec23, rl, santa-maria, sinah/Dpse\GA11985, Akap200, fy, spag, CecA1, tsh, tkv, vri, Mer, ey, crol, CG14995, fw, nej, cathD, Obp99d, mys, cv-2, zip, …	3
GO:0016052	carbohydrate catabolic process	47	4	6.98	0.934	0.9671	Mkp3, CG30410, Ald, Pgi	ImpL3, Nc73EF, PGRP-SA, Gapdh1, Pdp, Zw, CG13334, CG13369, CG13492, Mkp3, MKP-4, PGRP-LB, PGRP-SC2, PGRP-SC1a, CG15093, Pglym87, Idgf4, PhKgamma, Cht7, Tal/Dyak\Tal, Parg, Hex-A, CG30410, CG30499, Pgk, PGRP-LA, Pfk, CG5103, Chit, CG5362, CG5432, Ald, Fuca, CG7069, PyK, pic, CG7998, CG8036, Hex-C, Pgi, Gapdh2, PGRP-LE, CG9010, Cht5, Cht8, CG9467, CG9961	4
GO:0007444	imaginal disc development	217	25	32.22	0.93873	0.9695	toy, net, cora, sinah/Dpse\GA11985, fy, tsh, Mer, zip, Psn, alph, G9a/Dsim\GD16494, Fas2, trr, hh, Cpn, wg, Nos, ck, fat2, AP-2, Btk29A, exd, sog, by, Dab	bowl, rho, emc, Egfr, how, Cct1, vn, Ilk, cpa, ara, mirr, Snr1, lama, hk, Moe, Awh, Rca1, ida, sv, Mes2/Dyak\Mes2, so, p47, toy, net, svp, pygo, smo, arm, chn, CG42615/cul-3, cora, neur, peb, Dsp1, th, dgo, Mad, Hsp83, rl, sinah/Dpse\GA11985, fy, spag, tsh, tkv, vri, Mer, ey, crol, fw, nej, mys, cv-2, zip, Dsor1, Crk, hop, klar, hth, dlg1, sca, cad, S6kII, EcR, frtz, fz, mew, Idgf4, ds, InR, LIMK…	4
GO:0009953	dorsal/ventral pattern formation	57	5	8.46	0.94036	0.9695	Psn, wg, BicD, wbl, sog	Egfr, ndl, tral, orb, mael, ind, peb, growl, cactin, cnc, Toll-4, Psn, Dr, Myd88, lwr, spn-D, spn-E, scw, dlp, spn-B, Su(H), Dl, vg, N, csw, sna, egl, wek, ird5, Dp, wg, ea, dally, loco, CG5810, cni, pll, Ser, vnd, Fmr1, BicD, dl, tok, Cbl, Tehao, wbl, Dhc64C, sll, Khc, put, spn-A, mus301, ap, Lis-1, tsu, eIF-4a, sog	4
GO:0016568	chromatin modification	57	5	8.46	0.94036	0.9695	G9a/Dsim\GD16494, trr, Pcl, aub, tara	Top2, Snr1, Orc1, tou, Sirt7, Hira, Incenp, esc, pfk, Hcf, pho, ph-p, Hdac3, Parg, G9a/Dsim\GD16494, Orc2, spn-E, Sirt4, pr-set7, Kdm4B, trr, Psc, Invadolysin, Pcaf, Caf1, Bka, CG4565, YL-1, Nurf-38, Sirt2, Pcl, Sir2, Art4, Sce, brm, aub, Fmr1, Sirt6, MRG15, Su(var)3-9, E(z), tefu, Art1, ial, tara, dalao, Rpd3, Orc5, tna, Su(z)12, Su(var)205, Iswi, trx, ash1, bur, Ada2b, rept	6
GO:0005976	polysaccharide metabolic process	66	6	9.8	0.94143	0.9695	beta4GalT7, CG42296/lectin-22C, kkv, pgant5, Ugt35b, CG9485	sgl, ttv, CG10178, Ugt37a1, CG11306, beta4GalT7, CG11909, CG12780, Ugt36Bb, CG13643, botv, CG42296/lectin-22C, CG15661, CG17065, CG17147, Ugt86Dg, CG17322, CG17323, CG17324, Idgf4, CG17824, CG17826, Hexo2, Ugt36Bc, PhKgamma, Cht7, kkv, CG30438, CG30463, CG31002, foxo, Muc96D, pgant5, CG31915, CG32302, pgant2, Mur89F, CG4302, UGP, pgant3, Ugt86Dc, Tequila, GNBP3, Chit, CG5287, CG5731, CG5999, CG62…	4
GO:0006732	coenzyme metabolic process	93	9	13.81	0.94813	0.9744	CG10399, Sucb, dj-1beta, CG30410, Coprox, kdn, CG5599, CG5828, CG9471	CG10026, Mocs2, CG10399, CG10444, Cralbp, Sucb, Scsalpha/Dpse\GA23751, Nc73EF, skap, l(1)G0156, Zw, CG13090, CG13369, dj-1beta, Nmnat, COQ7, CG14630, Dhfr, CG15093, pr, mal, CG17036, CG1749, CG17597, Nmdmc, Pcd, Gclc, CG2543, CG2789, Tal/Dyak\Tal, cin, CG30410, CG30499, CG3091, CG31668, CG32026, CG32174, CG32669, Coprox, CG3483, Btd, CG3608, CG3714, kdn, pug, Hmgs/Dsim\Hmgs, CG4335, Arc42, CG4860…	4
GO:0009950	dorsal/ventral axis specification	40	3	5.94	0.94963	0.9744	BicD, wbl, sog	Egfr, ndl, tral, orb, mael, growl, cactin, cnc, Toll-4, lwr, spn-D, spn-E, spn-B, csw, sna, egl, wek, ird5, Dp, ea, loco, CG5810, cni, pll, Fmr1, BicD, dl, tok, Cbl, Tehao, wbl, Dhc64C, sll, Khc, spn-A, mus301, Lis-1, tsu, eIF-4a, sog	4
GO:0006260	DNA replication	85	8	12.62	0.95005	0.9744	armi, cutlet, mus308, CG6204, Nos, SuUR, Btk29A, dom	Top3alpha, Top2, CG10262, Pole2, Orc1, Gen, l(2)37Cc, dm, Gnf1, Trf4-1, Mlh1, armi, amx, Lig4, Dsp1, RfC4, Pur-alpha, dpa, skpA, lig3, Trf4-2, Pdp1, Psf2, dre4, mus205, Thd1, CG2183, NfI, hd, Tom34, crm/dwg, Orc4, CG2990, Orc2, rec, CG3168, cutlet, Top3beta, CDC45L, mei-9, Mcm6, Mcm5, lat, spel1, Caf1, Set, Dp, CG4683, tankyrase, CG5195, RfC3, RnrL, chif, mib1, DNApol-alpha73, DNApol-delta, mus30…	5
GO:0051093	negative regulation of developmental process	69	6	10.25	0.9559	0.9769	tsh, hdc, He, usp, wg, fat2	fkh, Egfr, CG10254, CG10257, vn, brat, arm, RanBPM, chn, gcm, Det, th, Mad, rl, CG13393, tsh, tkv, CG14544, WASp, hdc, hop, Sk1, S6kII, Hand, sax, eve, fs(1)Yb, ush, lwr, mr, He, ft, slmb, Su(H), Dl, esg, N, pelo, yki, Akt1, ex, usp, smt3, Pink1, wg, msi, Dad, sdk, PSR, bun, scrib, pix, Fmr1, GlcT-1, dl, RpS3, shn, fat2, puc, nmo, put, PP2A-B', msk, Iap2, Drep-1, lqf, Myb, Ras85D, eya	3
GO:0002117	amphibian larval development	192	21	28.51	0.95636	0.9769	Eip63E, net, cora, dare, sinah/Dpse\GA11985, fy, tsh, Mer, zip, alph, Fas2, trr, usp, hh, Cpn, wg, ck, AP-2, sog, by, Dab	bowl, rho, emc, Egfr, how, Cct1, vn, Ilk, ara, Eip63E, mirr, Snr1, hk, Moe, Rca1, sv, so, p47, net, svp, smo, arm, chn, CG42615/cul-3, cora, neur, peb, th, dgo, dare, Mad, Hsp83, rl, sinah/Dpse\GA11985, fy, spag, tsh, tkv, vri, Mer, ey, crol, fw, nej, mys, cv-2, zip, Dsor1, Crk, hop, Hr4, klar, hth, dlg1, sca, S6kII, EcR, frtz, fz, mew, ds, LIMK1, mbt, sax, Dr, sno, alph, faf, R, TER94, sgg, G-sa…	4
GO:0007552	metamorphosis	192	21	28.51	0.95636	0.9769	Eip63E, net, cora, dare, sinah/Dpse\GA11985, fy, tsh, Mer, zip, alph, Fas2, trr, usp, hh, Cpn, wg, ck, AP-2, sog, by, Dab	bowl, rho, emc, Egfr, how, Cct1, vn, Ilk, ara, Eip63E, mirr, Snr1, hk, Moe, Rca1, sv, so, p47, net, svp, smo, arm, chn, CG42615/cul-3, cora, neur, peb, th, dgo, dare, Mad, Hsp83, rl, sinah/Dpse\GA11985, fy, spag, tsh, tkv, vri, Mer, ey, crol, fw, nej, mys, cv-2, zip, Dsor1, Crk, hop, Hr4, klar, hth, dlg1, sca, S6kII, EcR, frtz, fz, mew, ds, LIMK1, mbt, sax, Dr, sno, alph, faf, R, TER94, sgg, G-sa…	3
GO:0001654	eye development	137	14	20.34	0.95821	0.9775	toy, sinah/Dpse\GA11985, tsh, tll, Mer, alph, Fas2, trr, hh, Cpn, wg, pie, Ice, Dab	emc, Egfr, Cct1, ara, mirr, hk, Moe, Rca1, sv, so, p47, toy, svp, smo, arm, chn, CG42615/cul-3, neur, peb, dgo, Hsp83, rl, sinah/Dpse\GA11985, tsh, tll, bchs, tkv, Mer, ey, nej, Dsor1, hop, klar, hth, sca, S6kII, fz, ds, sw, run, mbt, Nckx30C, sax, sno, alph, faf, R, TER94, ush, rap, foxo, fred, fry, dlp, Krn, sav, Kr, ft, Hdc, Su(H), Dl, Fas2, trr, frc, N, csw, sna, pelo, jumu, ebi, ex, rst, Pka…	5
GO:0000910	cytokinesis	52	4	7.72	0.96157	0.9796	gammaCop, zip, Bap55, fwd	rho, Act57B, CG10068, feo, kst, polo, CG12325, CG13185, tum, mats, gammaCop, zip, Rop, CG15831, hop, dod, dia, Mhc, Sry-alpha, Toll-4, R, scra, Sep5, Rap2l, CycB, sqh, Act5C, Sep2, Syx5, Caf1, slik, Mob3, CycB3, Grip75, Bap55, fws, ial, fwd, pbl, Rho1, Ric, Klp3A, trc, pnut, stmA, lilli, sec5, Myb, Grip128, chic/Dsim\chic, Sep4, rok	3
GO:0048592	eye morphogenesis	115	11	17.08	0.96601	0.9813	sinah/Dpse\GA11985, tll, Mer, alph, Fas2, trr, hh, Cpn, wg, Ice, Dab	emc, Egfr, Cct1, ara, mirr, hk, Moe, Rca1, sv, so, p47, svp, smo, arm, chn, CG42615/cul-3, neur, peb, dgo, Hsp83, rl, sinah/Dpse\GA11985, tll, tkv, Mer, ey, nej, Dsor1, hop, klar, hth, sca, S6kII, fz, ds, sw, run, mbt, sax, sno, alph, faf, R, TER94, rap, foxo, fred, fry, Krn, sav, ft, Hdc, Su(H), Dl, Fas2, trr, frc, N, csw, pelo, ebi, ex, rst, ast, cbt, ninaE, prom/CG42383, hh, Cpn, wg, POSH, dac…	4
GO:0002164	larval development	212	23	31.48	0.96658	0.9813	Eip63E, net, cora, dare, sinah/Dpse\GA11985, fy, tsh, Mer, zip, ATP7, alph, He, Fas2, trr, usp, hh, Cpn, wg, ck, AP-2, sog, by, Dab	bowl, rho, emc, Egfr, how, mbc, Cct1, vn, Ilk, ara, Eip63E, mirr, Snr1, hk, Moe, Rca1, sv, so, p47, net, svp, smo, arm, chn, CG42615/cul-3, cora, neur, peb, gcm, th, dgo, dare, Mad, Hsp83, sec23, rl, sinah/Dpse\GA11985, fy, spag, tsh, tkv, vri, Mer, ey, crol, fw, nej, mys, cv-2, zip, Dsor1, Crk, hop, wech, Hr4, klar, hth, dlg1, sca, S6kII, EcR, frtz, fz, mew, ds, Hand, LIMK1, mbt, ATP7, sax, Dr, …	3
GO:0046530	photoreceptor cell differentiation	72	6	10.69	0.96705	0.9813	sinah/Dpse\GA11985, Mer, alph, hh, Cpn, Dab	emc, Egfr, hk, Moe, p47, svp, arm, neur, peb, Hsp83, rl, sinah/Dpse\GA11985, Mer, ey, nej, Dsor1, hop, klar, hth, sca, S6kII, fz, sw, ben, mbt, alph, R, TER94, fry, sav, Hdc, Dl, N, csw, yki, ex, ast, ninaE, prom/CG42383, hh, Cpn, POSH, dac, sdk, sec6, bun, B-H2, sbb, Rab11, crb, klg, Gap1, rno, mts, Cka, ato, Khc, msk, Alk, Rac2, Amph, melt, pnut, CSN4, lilli, Fps85D, Gl, Ras85D, rin, Gef26, eya…	4
GO:0007423	sensory organ development	167	17	24.8	0.97207	0.985	toy, sinah/Dpse\GA11985, tsh, tll, Mer, alph, Fas2, ac, trr, hh, Cpn, wg, pie, ck, tap, Ice, Dab	emc, Egfr, Scr, amos, Cct1, ara, mirr, tup, hk, Moe, Rca1, sv, so, p47, toy, insc, svp, smo, arm, chn, CG42615/cul-3, neur, peb, th, dgo, Hsp83, BobA, rl, sinah/Dpse\GA11985, tsh, tll, bchs, tkv, vri, Mer, ey, fw, WASp, nej, Dsor1, hop, klar, hth, sca, S6kII, fz, ds, sw, run, mbt, Nckx30C, sax, sno, alph, faf, R, TER94, sgg, ush, rap, foxo, fred, fry, dlp, Krn, CG3227, ase, sav, Kr, ft, nvy, Hdc,…	4
GO:0007126	meiosis	56	4	8.32	0.97547	0.9855	neb, nos, can, mit(1)15	Ercc1, Top2, Hs2st, LanA, Sse, neb, ng4, lok, l(1)dd4, mei-P26, sub, polo, RfC4, hdm, c-cup, mre11, sca, c(3)G, mtrm, lwr, spn-D, rec, Myt1, spn-B, Rab5, mei-9, wapl, okr, pelo, eIF-4E, c(2)M, mei-41, crl, bol, cnn, dally, cdc2, nos, Grip75, can, Gap1, mio, mus304, ncd, spn-A, mus301, topi, Klp3A, mus312, Fim, mei-218, shtd, Grip128, oaf, mit(1)15, RanGap	4
GO:0051327	M phase of meiotic cell cycle	56	4	8.32	0.97547	0.9855	neb, nos, can, mit(1)15	Ercc1, Top2, Hs2st, LanA, Sse, neb, ng4, lok, l(1)dd4, mei-P26, sub, polo, RfC4, hdm, c-cup, mre11, sca, c(3)G, mtrm, lwr, spn-D, rec, Myt1, spn-B, Rab5, mei-9, wapl, okr, pelo, eIF-4E, c(2)M, mei-41, crl, bol, cnn, dally, cdc2, nos, Grip75, can, Gap1, mio, mus304, ncd, spn-A, mus301, topi, Klp3A, mus312, Fim, mei-218, shtd, Grip128, oaf, mit(1)15, RanGap	4
GO:0048749	compound eye development	128	12	19.01	0.97647	0.9855	toy, sinah/Dpse\GA11985, tsh, tll, Mer, alph, trr, hh, Cpn, wg, pie, Dab	emc, Egfr, Cct1, ara, mirr, hk, Moe, Rca1, sv, so, p47, toy, svp, arm, chn, CG42615/cul-3, neur, peb, dgo, Hsp83, rl, sinah/Dpse\GA11985, tsh, tll, bchs, tkv, Mer, ey, nej, Dsor1, hop, klar, hth, sca, S6kII, fz, ds, mbt, Nckx30C, sax, sno, alph, faf, R, TER94, ush, rap, foxo, fred, fry, dlp, Krn, sav, Kr, ft, Hdc, Su(H), Dl, trr, frc, N, csw, sna, pelo, jumu, ebi, ex, rst, Pka-C1, ast, Pink1, nin…	6
GO:0009607	response to biotic stimulus	70	5	10.39	0.98472	0.9904	Def, imd, Dredd, CG8492, Thor	AttA, Drs, LysS, PGRP-SA, LysB, lola, BG4, egr, zfh1, Anp, CecA1, CecA2, Def, PGRP-LB, hop, CG16799, IM3, sca, Toll-4, IM10, AttB, nec, CecB, alphaTub84B, Myd88, CG30280, Duox, foxo, CG31832, PGRP-LA, dro4, dro3, kis, N, ird5, Hel89B, GNBP3, scrib, Toll-9, CG5550, imd, bsk, ecd, Rab11, sds22, grass, pll, E2f, CG6435, CG6509, CG6788, mbo, Tollo, TepII, TepIII, Tehao, r2d2, Tab2, Dredd, dup, Pvr, I…	2
GO:0051707	response to other organism	70	5	10.39	0.98472	0.9904	Def, imd, Dredd, CG8492, Thor	AttA, Drs, LysS, PGRP-SA, LysB, lola, BG4, egr, zfh1, Anp, CecA1, CecA2, Def, PGRP-LB, hop, CG16799, IM3, sca, Toll-4, IM10, AttB, nec, CecB, alphaTub84B, Myd88, CG30280, Duox, foxo, CG31832, PGRP-LA, dro4, dro3, kis, N, ird5, Hel89B, GNBP3, scrib, Toll-9, CG5550, imd, bsk, ecd, Rab11, sds22, grass, pll, E2f, CG6435, CG6509, CG6788, mbo, Tollo, TepII, TepIII, Tehao, r2d2, Tab2, Dredd, dup, Pvr, I…	2
GO:0007560	imaginal disc morphogenesis	184	18	27.32	0.98518	0.9904	net, cora, sinah/Dpse\GA11985, fy, tsh, Mer, zip, alph, Fas2, trr, hh, Cpn, wg, ck, AP-2, sog, by, Dab	bowl, rho, emc, Egfr, how, Cct1, vn, Ilk, ara, mirr, Snr1, hk, Moe, Rca1, sv, so, p47, net, svp, smo, arm, chn, CG42615/cul-3, cora, neur, peb, th, dgo, Mad, Hsp83, rl, sinah/Dpse\GA11985, fy, spag, tsh, tkv, vri, Mer, ey, crol, fw, nej, mys, cv-2, zip, Dsor1, Crk, hop, klar, hth, dlg1, sca, S6kII, EcR, frtz, fz, mew, ds, LIMK1, mbt, sax, Dr, sno, alph, faf, R, TER94, sgg, G-salpha60A, ksr, rap, …	4
GO:0035214	eye-antennal disc development	120	10	17.82	0.98947	0.9934	toy, sinah/Dpse\GA11985, Mer, alph, trr, hh, Cpn, wg, ck, Dab	emc, Egfr, Cct1, ara, mirr, hk, Moe, Rca1, sv, so, p47, toy, svp, pygo, smo, arm, chn, CG42615/cul-3, neur, peb, th, dgo, Hsp83, rl, sinah/Dpse\GA11985, tkv, Mer, ey, nej, Dsor1, hop, klar, hth, sca, S6kII, fz, ds, mbt, sax, sno, alph, faf, R, TER94, rap, foxo, fred, fry, Krn, sav, ft, Hdc, Su(H), Dl, trr, frc, al, N, csw, pelo, ebi, ex, rst, ast, ninaE, prom/CG42383, hh, Cpn, salr, wg, POSH, dac…	5
GO:0006457	protein folding	86	6	12.77	0.99229	0.9935	CG31961, shu, Hsc70Cb, CG7747, CG7945, DnaJ-H	CG10565, DnaJ-1, CG10635, FK506-bp2, CG11242, CG11267, Cnx99A, Cdc37, Hsp60, CG12279, Hsp83, Cypl, CG14650, CG14715, CG15676, CG15767, dod, CG17187, CG17266, CG1847, Hsp70Ab, CG1890, CG1924, jdp, CG2790, Hsp60B, CG2852, CG2918, CG2947, CG30156, torp4a, CG31287, Hsp70Aa, Trx-2, CG31961, CG32276, CG3511, Hsc70-3, CG4164, Hsp67Ba, Hsc70-4, Hsp27, l(2)efl, FKBP59, CG4538, Tpr2, shu, CHIP, T-cp1, CG54…	5
GO:0001745	compound eye morphogenesis	106	8	15.74	0.993	0.9935	sinah/Dpse\GA11985, Mer, alph, trr, hh, Cpn, wg, Dab	emc, Egfr, Cct1, ara, mirr, hk, Moe, Rca1, sv, so, p47, svp, arm, chn, CG42615/cul-3, neur, peb, dgo, Hsp83, rl, sinah/Dpse\GA11985, tkv, Mer, ey, nej, Dsor1, hop, klar, hth, sca, S6kII, fz, ds, mbt, sax, sno, alph, faf, R, TER94, rap, foxo, fred, fry, Krn, sav, ft, Hdc, Su(H), Dl, trr, frc, N, csw, pelo, ebi, ex, rst, ast, ninaE, prom/CG42383, hh, Cpn, wg, POSH, dac, sdk, sec6, bun, B-H2, ecd, R…	5
GO:0007455	eye-antennal disc morphogenesis	116	9	17.22	0.99347	0.9935	sinah/Dpse\GA11985, Mer, alph, trr, hh, Cpn, wg, ck, Dab	emc, Egfr, Cct1, ara, mirr, hk, Moe, Rca1, sv, so, p47, svp, smo, arm, chn, CG42615/cul-3, neur, peb, th, dgo, Hsp83, rl, sinah/Dpse\GA11985, tkv, Mer, ey, nej, Dsor1, hop, klar, hth, sca, S6kII, fz, ds, mbt, sax, sno, alph, faf, R, TER94, rap, foxo, fred, fry, Krn, sav, ft, Hdc, Su(H), Dl, trr, frc, al, N, csw, pelo, ebi, ex, rst, ast, ninaE, prom/CG42383, hh, Cpn, wg, POSH, dac, sdk, sec6, f, b…	5

## Sheet: GOBP.DROME+BP
Supplementary table S6-2: Gene ontology enrichment analysis for primary Drosophila hits + binding partners (Biological Process).
GO.ID	Term	Annotated	Significant	Expected	P-value (Hypergeometric)	FDR	Significant (Genes)	Annotated (Genes)	Level
GO:0009790	embryonic development	236	96	50.05	2.2e-12	8.371e-10	sgl, Egfr, Pak, CycJ, Eip63E, Snr1, neb, dm, orb, Traf6, Mes2/Dyak\Mes2, so, fd64A, svp, armi, arm, fd96Ca, fd96Cb, cora, Patj, Pld, polo, Lac, Mad, Hsp83, rl, tio, robo, Orct2, tsh, tll, dome, tsg, ena, zip, ric8a, slp1, hth, EcR, cnc, InR, ph-p, Dfd, sgg, kkv, ems, lwr, sdt, Kr, gsb, betaggt-I, CycB, fd59A, Chi, N, pnr, Hsc70-4, l(2)efl, hh, Wnt4, wg, Cdk4, nos, stau, par-6, por, crb, E(z), mid…	fkh, bowl, sgl, Egfr, LanA, aPKC, how, Pak, Scr, CycJ, mbc, Eip63E, spo, mirr, tup, Snr1, Mt2, neb, barr, dm, orb, Traf6, Mes2/Dyak\Mes2, so, l(1)19Ec, fd64A, rasp, svp, armi, pygo, smo, arm, CG11582, lin, chn, fd96Ca, fd96Cb, cora, Patj, Pld, peb, gcm, polo, Lac, Mad, Hsp83, rl, tio, lab, btd, zfh1, Cby, shd, robo, Orct2, tsh, tll, stg, tkv, dome, sad, fliI, tsg, botv, ena, wb, mys, zip, Dsor1, …	2
GO:0000003	reproduction	323	119	68.49	1.3e-11	3.597e-09	tj, rho, emc, Egfr, ple, tra2, S6k, slo, Moe, neb, dm, orb, eag, so, armi, arm, lola, pUf68, th, BG4, polo, dare, Mad, Hsp83, dome, Mer, Mef2, CG42296/lectin-22C, zip, Csk, EcR, cnc, alpha-Cat, InR, ph-p, RpS3A, sgg, Hsp60B, noi, CG3085, dor, Rbp9, stai, tim, vir, vas, qkr58E-1, Dl, bic, Fas2, csul, okr, ac, Oamb, N, Invadolysin, Act5C, CG4290, Pka-C1, usp, fzo, hh, Dp, Wnt4, shu, Pen, BicC, wg, …	tj, rho, emc, Egfr, ple, tra2, ndl, aPKC, Scr, Hrb27C/Dsim\Hrb27C, CG10384, Catsup, Cct1, vn, fs(2)ltoPP43, cbx, S6k, spo, mirr, tral, slo, Ddc, Moe, neb, brat, dm, orb, lok, eag, so, mus101, Cp38, mael, GRHR, armi, Gld, arm, RanBPM, neur, kst, lola, pUf68, Hira, mei-P26, lic, th, BG4, polo, Dlc90F, dare, Mad, Hsp83, otu, btz/Dpse\GA11878, tai, ix, zfh1, Cyt-c-d, shd, comr, CG13597, lectin-21Cb, …	1
GO:0003002	regionalization	195	79	41.35	3e-10	6.523e-08	rho, sgl, Egfr, ara, Snr1, Moe, orb, armi, arm, cora, Mad, Hsp83, sec23, rl, tio, robo, tsh, tll, dome, Mer, tsg, slp1, cactin, hth, EcR, fz, cnc, Psn, Dfd, sgg, ems, lwr, Kr, gsb, Su(H), vas, Dl, bic, csul, Chi, N, pnr, Pka-C1, hh, Dp, Wnt4, wg, dally, Cdk4, nos, stau, brm, Ser, aub, vnd, por, BicD, mid, dl, prd, wbl, smp-30, Rpd3, ato, sll, pcs, Khc, AP-2, nmo, spn-A, unc-5, ap, fra, exd, en, e…	fkh, bowl, rho, sgl, Egfr, ndl, Scr, Hrb27C/Dsim\Hrb27C, amos, vn, ara, tup, Snr1, tral, Moe, brat, orb, mael, rasp, armi, ind, smo, arm, lin, cora, neur, peb, lic, Mad, Hsp83, BobA, sec23, rl, tio, lab, btd, btz/Dpse\GA11878, Cby, robo, tsh, tll, tkv, dome, Mer, DAAM, growl, tsg, botv, cv-2, Dsor1, Rop, hop, slp1, cactin, hth, cad, S6kII, EcR, fz, mew, cnc, ds, regucalcin, Toll-4, run, Psn, sax,…	3
GO:0019953	sexual reproduction	283	104	60.01	3.6e-10	7.306e-08	rho, emc, Egfr, tra2, S6k, Moe, neb, dm, orb, so, armi, arm, pUf68, th, BG4, polo, Mad, Hsp83, dome, Mer, Mef2, CG42296/lectin-22C, zip, Csk, EcR, cnc, alpha-Cat, InR, ph-p, RpS3A, sgg, Hsp60B, noi, CG3085, dor, Rbp9, stai, vas, qkr58E-1, Dl, bic, csul, okr, ac, Oamb, N, Invadolysin, Act5C, CG4290, Pka-C1, usp, fzo, hh, Dp, shu, Pen, BicC, wg, cdc2, nos, yps, chico, stau, par-6, brm, gatA, aub, E…	rho, emc, Egfr, tra2, ndl, aPKC, Hrb27C/Dsim\Hrb27C, CG10384, Catsup, Cct1, vn, fs(2)ltoPP43, cbx, S6k, spo, mirr, tral, Moe, neb, brat, dm, orb, lok, so, mus101, Cp38, mael, GRHR, armi, arm, RanBPM, neur, kst, pUf68, Hira, mei-P26, lic, th, BG4, polo, Dlc90F, Mad, Hsp83, otu, btz/Dpse\GA11878, tai, zfh1, Cyt-c-d, shd, comr, CG13597, lectin-21Cb, yl, milt, tkv, dome, Mer, Mef2, poe, DAAM, growl, …	2
GO:0007389	pattern specification process	203	81	43.05	4.2e-10	7.99e-08	rho, sgl, Egfr, ara, Snr1, Moe, orb, armi, arm, cora, Mad, Hsp83, sec23, rl, tio, robo, tsh, tll, dome, Mer, tsg, slp1, cactin, hth, sca, EcR, fz, cnc, Psn, Dfd, sgg, ems, lwr, Kr, gsb, Su(H), vas, Dl, bic, csul, Chi, N, pnr, Pka-C1, hh, Dp, Wnt4, wg, dally, Cdk4, nos, stau, par-6, brm, Ser, aub, vnd, por, BicD, mid, dl, prd, wbl, smp-30, Rpd3, ato, sll, pcs, Khc, AP-2, nmo, spn-A, unc-5, ap, fra…	fkh, bowl, rho, sgl, Egfr, ndl, aPKC, Scr, Hrb27C/Dsim\Hrb27C, amos, vn, ara, tup, Snr1, tral, Moe, brat, orb, mael, rasp, armi, pygo, ind, smo, arm, lin, cora, neur, peb, lic, Mad, Hsp83, BobA, sec23, rl, tio, lab, btd, btz/Dpse\GA11878, Cby, robo, tsh, tll, tkv, dome, Mer, DAAM, growl, tsg, botv, cv-2, Dsor1, Rop, hop, slp1, cactin, hth, sca, cad, S6kII, EcR, fz, mew, cnc, ds, regucalcin, Toll-…	2
GO:0007276	gamete generation	278	102	58.95	6.1e-10	1.092e-07	rho, emc, Egfr, tra2, S6k, Moe, neb, dm, orb, so, armi, arm, pUf68, th, BG4, Mad, Hsp83, dome, Mer, Mef2, CG42296/lectin-22C, zip, Csk, EcR, cnc, alpha-Cat, InR, ph-p, RpS3A, sgg, Hsp60B, CG3085, dor, Rbp9, stai, vas, qkr58E-1, Dl, bic, csul, okr, ac, Oamb, N, Invadolysin, Act5C, CG4290, Pka-C1, usp, fzo, hh, Dp, shu, Pen, BicC, wg, cdc2, nos, yps, chico, stau, par-6, brm, gatA, aub, E2f, crb, en…	rho, emc, Egfr, tra2, ndl, aPKC, Hrb27C/Dsim\Hrb27C, CG10384, Catsup, Cct1, vn, fs(2)ltoPP43, cbx, S6k, spo, mirr, tral, Moe, neb, brat, dm, orb, lok, so, mus101, Cp38, mael, GRHR, armi, arm, RanBPM, neur, kst, pUf68, mei-P26, lic, th, BG4, Dlc90F, Mad, Hsp83, otu, btz/Dpse\GA11878, tai, zfh1, Cyt-c-d, shd, comr, CG13597, lectin-21Cb, yl, milt, tkv, dome, Mer, Mef2, poe, DAAM, growl, CG15072, CG1…	3
GO:0000902	cell morphogenesis	293	104	62.13	3.5e-09	5.073e-07	Fak56D, Egfr, Pak, ara, Snr1, Klp64D, hk, Moe, robl, Arc-p34, caps, svp, arm, cora, Patj, lola, Ptpmeg, Lac, Hsp83, rl, BBS4, fy, robo, nerfin-1, esc, ena, nej, zip, ric8a, Pka-R2, Nrg, sca, EcR, fz, Dscam, alpha-Cat, InR, ph-p, LIMK1, ik2, ems, fry, gogo, sdt, Kr, bigmax, Dl, Fas2, Chi, N, Akt1, Hsc70-4, Bap60, usp, ninaE, hh, Dp, Sema-2a, Cpn, wg, chm, nos, Pten, chico, CG5790, His3.3A, par-6, …	Fak56D, vvl, Sas-4, Egfr, LanA, Lap1, aPKC, Pak, mbc, Cct1, vn, Sdc, ara, ko, mirr, tup, Snr1, Klp64D, hk, Moe, robl, wit, Cont, Arc-p34, Ptp69D, sv, p47, Oseg6, caps, scrt, svp, pygo, arm, Kap3, rempA, cora, neur, CG12007, Patj, lola, peb, gcm, Ptpmeg, dgo, Lac, Hsp83, rl, zfh1, BBS4, tum, fy, Vrp1, robo, nerfin-1, vri, ran, BBS1, esc, ena, WASp, nej, mys, zip, ric8a, Pka-R2, hop, Nrg, klar, CG1…	4
GO:0032989	cellular structure morphogenesis	293	104	62.13	3.5e-09	5.073e-07	Fak56D, Egfr, Pak, ara, Snr1, Klp64D, hk, Moe, robl, Arc-p34, caps, svp, arm, cora, Patj, lola, Ptpmeg, Lac, Hsp83, rl, BBS4, fy, robo, nerfin-1, esc, ena, nej, zip, ric8a, Pka-R2, Nrg, sca, EcR, fz, Dscam, alpha-Cat, InR, ph-p, LIMK1, ik2, ems, fry, gogo, sdt, Kr, bigmax, Dl, Fas2, Chi, N, Akt1, Hsc70-4, Bap60, usp, ninaE, hh, Dp, Sema-2a, Cpn, wg, chm, nos, Pten, chico, CG5790, His3.3A, par-6, …	Fak56D, vvl, Sas-4, Egfr, LanA, Lap1, aPKC, Pak, mbc, Cct1, vn, Sdc, ara, ko, mirr, tup, Snr1, Klp64D, hk, Moe, robl, wit, Cont, Arc-p34, Ptp69D, sv, p47, Oseg6, caps, scrt, svp, pygo, arm, Kap3, rempA, cora, neur, CG12007, Patj, lola, peb, gcm, Ptpmeg, dgo, Lac, Hsp83, rl, zfh1, BBS4, tum, fy, Vrp1, robo, nerfin-1, vri, ran, BBS1, esc, ena, WASp, nej, mys, zip, ric8a, Pka-R2, hop, Nrg, klar, CG1…	3
GO:0007399	nervous system development	342	116	72.52	8.7e-09	1.151e-06	rho, emc, Egfr, Pak, ara, Itp-r83A, Snr1, robl, eag, so, toy, caps, svp, arm, H2.0, lola, Ptpmeg, Lac, Mad, robo, nerfin-1, sol, bwa, ey, Es2, esc, ena, CkIIbeta, nej, tutl, ric8a, Pka-R2, Nrg, hth, sca, EcR, Dscam, InR, ph-p, LIMK1, Psn, cas, Dfd, ems, repo, stai, CG31665, fry, nol, gogo, Kr, bigmax, gsb, Dl, stc, Fas2, ac, l(1)sc, Chi, N, Invadolysin, Nrk, Hsc70-4, Bap60, usp, hh, Dp, Sema-2a, …	vvl, rho, Rx, emc, Egfr, xl6, LanA, aPKC, Pak, amos, Bj1, vn, Sdc, Gbeta13F, ara, ko, spo, mirr, bsh, tup, Itp-r83A, Snr1, brat, Awh, barr, robl, wit, Cont, tou, eag, Ptp69D, Dap160, sv, so, toy, l(1)19Ec, caps, enok, scrt, insc, glu, svp, pygo, ind, arm, H2.0, pdm3, chn, neur, lola, CG12078, gcm, Ptpmeg, CG42234, Lac, Mad, lab, zfh1, tum, Mgat1, HGTX, shd, robo, neuroligin, nerfin-1, sol, stg, b…	4
GO:0048522	positive regulation of cellular process	158	64	33.51	1.6e-08	2.029e-06	rho, S6k, ara, Snr1, dm, orb, Traf6, arm, CG11593, CG42615/cul-3, lola, Pld, BG4, Mad, rl, Jafrac2, robo, Orct2, Def, Tao-1, zip, EcR, InR, alph, Dfd, Su(H), vas, ac, trr, N, Invadolysin, pnr, Akt1, eIF-4E, Bap60, usp, hh, Dp, wg, imd, CG5641, chico, stau, brm, aub, E2f, crb, Bap55, dl, tara, CG7379, mub, Dredd, mnb, HLH106, trx, ash1, CycD, Psf1, sog, Ras85D, DLP, Ada2b, hb	rho, TfIIFalpha, hkl, vn, S6k, ara, mirr, Snr1, dm, orb, lok, Traf6, org-1, olf186-F, pygo, arm, CG11593, PGRP-SA, chn, CG42615/cul-3, neur, lola, Pld, BG4, CG12384, Mad, rl, btd, Jafrac2, ALiX/Dpse\GA11876, egr, ix, Cas, comr, robo, Anp, Orct2, Def, tkv, Tao-1, zip, Crk, CG16799, skpA, hipk, Su(var)3-3, plexB, EcR, Psf2, Eip93F, InR, mbt, sax, sno, alph, alpha-Spec/dlt, Myd88, Dfd, rap, Brf, MED…	3
GO:0001558	regulation of cell growth	18	15	3.82	3e-08	3.495e-06	S6k, dm, Orct2, Mer, InR, Akt1, eIF-4E, Cdk4, Pten, chico, Tsc1, gig, Thor, CycD, Ras85D	S6k, dm, Paip2, Orct2, Mer, InR, foxo, Akt1, eIF-4E, Pi3K92E, Cdk4, Pten, chico, Tsc1, gig, Thor, CycD, Ras85D	3
GO:0035282	segmentation	80	39	16.96	3.1e-08	3.495e-06	sgl, Egfr, Hsp83, rl, tio, tsh, tll, dome, tsg, slp1, hth, cnc, Dfd, sgg, ems, Kr, gsb, Dl, Chi, N, pnr, hh, Wnt4, wg, Cdk4, nos, stau, Ser, por, mid, dl, prd, Rpd3, AP-2, ap, en, sog, Ras85D, hb	bowl, sgl, Egfr, Scr, tup, brat, rasp, smo, lin, peb, Hsp83, rl, tio, btd, Cby, tsh, tll, dome, tsg, botv, Dsor1, hop, slp1, hth, cad, cnc, run, sax, Dfd, eve, sgg, crm/dwg, ush, ksr, slp2, ems, scw, dlp, Kr, gsb, Dl, kis, frc, Chi, N, csw, pnr, Su(dx), CG4575, hh, Wnt4, wg, croc, Cdk4, bun, nos, stau, cni, D, os, Ser, por, wls, Bx, fu, mid, dl, prd, Gap1, Gug, ss, Rpd3, AP-2, sfl/CG32396, ap, li…	4
GO:0048518	positive regulation of biological process	161	64	34.14	3.8e-08	4.131e-06	rho, S6k, ara, Snr1, dm, orb, Traf6, arm, CG11593, CG42615/cul-3, lola, Pld, BG4, Mad, rl, Jafrac2, robo, Orct2, Def, Tao-1, zip, EcR, InR, alph, Dfd, Su(H), vas, ac, trr, N, Invadolysin, pnr, Akt1, eIF-4E, Bap60, usp, hh, Dp, wg, imd, CG5641, chico, stau, brm, aub, E2f, crb, Bap55, dl, tara, CG7379, mub, Dredd, mnb, HLH106, trx, ash1, CycD, Psf1, sog, Ras85D, DLP, Ada2b, hb	rho, TfIIFalpha, hkl, vn, S6k, ara, mirr, Snr1, dm, orb, lok, Traf6, org-1, olf186-F, pygo, arm, CG11593, PGRP-SA, chn, CG42615/cul-3, neur, lola, Pld, BG4, CG12384, Mad, rl, btd, Jafrac2, ALiX/Dpse\GA11876, egr, ix, Cas, comr, robo, Anp, Orct2, Def, tkv, Tao-1, zip, Crk, CG16799, skpA, hipk, Su(var)3-3, plexB, EcR, Psf2, Eip93F, InR, mbt, sax, sno, alph, alpha-Spec/dlt, Myd88, Dfd, Pi3K21B, rap,…	3
GO:0007292	female gamete generation	196	74	41.56	4.2e-08	4.409e-06	rho, Egfr, S6k, Moe, neb, dm, orb, armi, arm, th, Mad, dome, Mer, Mef2, zip, Csk, EcR, cnc, alpha-Cat, InR, ph-p, RpS3A, sgg, dor, Rbp9, vas, Dl, bic, csul, okr, ac, Oamb, N, Pka-C1, usp, hh, Dp, shu, Pen, BicC, wg, cdc2, nos, yps, chico, stau, par-6, brm, gatA, aub, E2f, crb, endos, BicD, ovo, gig, Pvf1, mts, wbl, Rpd3, Src64B, sll, Khc, puc, Axn, spn-A, Btk29A, ash1, Ptp61F, sog, hts, Ras85D, S…	rho, Egfr, ndl, aPKC, Hrb27C/Dsim\Hrb27C, Catsup, Cct1, vn, fs(2)ltoPP43, S6k, spo, mirr, tral, Moe, neb, brat, dm, orb, mus101, Cp38, mael, GRHR, armi, arm, RanBPM, neur, kst, lic, th, Mad, otu, btz/Dpse\GA11878, tai, shd, yl, tkv, dome, Mer, Mef2, growl, Femcoat, zip, Rop, wuho, hop, rho-6, dlg1, Csk, EcR, cnc, alpha-Cat, InR, ph-p, sax, sno, R, alpha-Spec/dlt, RpS3A, TER94, sgg, Fs(2)Ket, fs(1…	4
GO:0009880	embryonic pattern specification	75	37	15.9	4.8e-08	4.87e-06	sgl, Egfr, orb, armi, Hsp83, rl, tio, tsh, tll, dome, tsg, slp1, hth, cnc, Dfd, sgg, ems, lwr, Kr, gsb, Chi, pnr, hh, Wnt4, wg, Cdk4, nos, stau, por, mid, dl, prd, Rpd3, en, sog, Ras85D, hb	bowl, sgl, Egfr, Scr, tup, orb, rasp, armi, pygo, smo, lin, peb, Hsp83, rl, tio, btd, Cby, tsh, tll, dome, tsg, botv, Dsor1, hop, slp1, hth, cad, cnc, run, sax, Dfd, eve, sgg, crm/dwg, ush, ksr, slp2, ems, lwr, scw, dlp, Kr, gsb, kis, frc, Chi, csw, pnr, CG4575, hh, Wnt4, wg, croc, Cdk4, nos, stau, cni, D, pll, os, por, wls, fu, mid, dl, prd, Gap1, Gug, Rpd3, sfl/CG32396, lilli, en, sog, Ras85D, …	3
GO:0007350	blastoderm segmentation	64	33	13.57	6.6e-08	6.481e-06	sgl, Egfr, Hsp83, rl, tio, tsh, tll, dome, tsg, slp1, hth, cnc, Dfd, sgg, ems, Kr, gsb, Chi, pnr, hh, Wnt4, wg, Cdk4, nos, stau, mid, dl, prd, Rpd3, en, sog, Ras85D, hb	sgl, Egfr, Scr, tup, rasp, smo, lin, peb, Hsp83, rl, tio, btd, Cby, tsh, tll, dome, tsg, botv, Dsor1, hop, slp1, hth, cnc, run, sax, Dfd, eve, sgg, ush, ksr, slp2, ems, scw, dlp, Kr, gsb, kis, frc, Chi, csw, pnr, hh, Wnt4, wg, croc, Cdk4, nos, stau, cni, D, os, wls, fu, mid, dl, prd, Gap1, Rpd3, sfl/CG32396, lilli, en, sog, Ras85D, hb	4
GO:0048477	oogenesis	191	72	40.5	7e-08	6.659e-06	rho, Egfr, S6k, Moe, neb, dm, orb, armi, arm, th, Mad, dome, Mer, Mef2, zip, Csk, EcR, cnc, alpha-Cat, ph-p, RpS3A, sgg, dor, Rbp9, vas, Dl, bic, csul, okr, ac, N, Pka-C1, usp, hh, Dp, shu, Pen, BicC, wg, cdc2, nos, yps, chico, stau, par-6, brm, gatA, aub, E2f, crb, endos, BicD, ovo, gig, Pvf1, mts, wbl, Rpd3, Src64B, sll, Khc, puc, Axn, spn-A, Btk29A, ash1, Ptp61F, sog, hts, Ras85D, Scm, dom	rho, Egfr, ndl, aPKC, Hrb27C/Dsim\Hrb27C, Catsup, Cct1, vn, fs(2)ltoPP43, S6k, spo, mirr, tral, Moe, neb, brat, dm, orb, mus101, Cp38, mael, armi, arm, RanBPM, neur, kst, lic, th, Mad, otu, btz/Dpse\GA11878, tai, shd, yl, tkv, dome, Mer, Mef2, growl, Femcoat, zip, Rop, wuho, hop, dlg1, Csk, EcR, cnc, alpha-Cat, ph-p, sax, sno, R, alpha-Spec/dlt, RpS3A, TER94, sgg, Fs(2)Ket, fs(1)Yb, Hrs, Orc2, do…	5
GO:0009887	organ morphogenesis	233	83	49.41	1.3e-07	1.199e-05	tj, rho, emc, Egfr, ara, Snr1, hk, Moe, Rca1, so, net, svp, arm, CG42615/cul-3, cora, th, Mad, Hsp83, rl, sinah/Dpse\GA11985, fy, robo, tsh, tll, dome, Mer, ey, nej, zip, hth, sca, EcR, fz, LIMK1, alph, sgg, kkv, fry, Kr, Su(H), Dl, Fas2, ac, trr, Chi, N, pnr, ex, Pka-C1, ninaE, hh, Cpn, wg, dally, Pten, brm, Ser, crb, ctp, mts, ato, ck, fat2, pcs, Khc, Ice, AP-2, puc, nmo, Axn, unc-5, ap, Rho1, …	fkh, bowl, tj, rho, emc, Egfr, LanA, how, Scr, amos, Cct1, vn, Ilk, ara, mirr, tup, Snr1, hk, Moe, barr, Rca1, sv, so, p47, net, svp, smo, arm, lin, chn, CG42615/cul-3, cora, neur, peb, th, dgo, Mad, Hsp83, BobA, rl, sinah/Dpse\GA11985, fy, robo, spag, tsh, tll, tkv, vri, dome, Mer, ey, crol, fw, WASp, nej, mys, cv-2, zip, Dsor1, Crk, hop, klar, hth, dlg1, sca, cad, S6kII, EcR, frtz, fz, mew, fas…	3
GO:0007444	imaginal disc development	217	78	46.02	2.1e-07	1.88e-05	rho, emc, Egfr, ara, Snr1, hk, Moe, Rca1, Mes2/Dyak\Mes2, so, toy, net, svp, arm, CG42615/cul-3, cora, th, Mad, Hsp83, rl, sinah/Dpse\GA11985, fy, tsh, Mer, ey, nej, zip, hth, sca, EcR, fz, InR, LIMK1, Psn, alph, sgg, G9a/Dsim\GD16494, fry, Su(H), Dl, Fas2, trr, Chi, N, Invadolysin, ex, Pka-C1, ninaE, hh, Cpn, wg, dally, brm, Ser, E2f, crb, Nos, ctp, mts, mus304, ato, ck, fat2, AP-2, puc, nmo, Ax…	bowl, rho, emc, Egfr, how, Cct1, vn, Ilk, cpa, ara, mirr, Snr1, lama, hk, Moe, Awh, Rca1, ida, sv, Mes2/Dyak\Mes2, so, p47, toy, net, svp, pygo, smo, arm, chn, CG42615/cul-3, cora, neur, peb, Dsp1, th, dgo, Mad, Hsp83, rl, sinah/Dpse\GA11985, fy, spag, tsh, tkv, vri, Mer, ey, crol, fw, nej, mys, cv-2, zip, Dsor1, Crk, hop, klar, hth, dlg1, sca, cad, S6kII, EcR, frtz, fz, mew, Idgf4, ds, InR, LIMK…	4
GO:0045165	cell fate commitment	131	53	27.78	3e-07	2.609e-05	rho, emc, Egfr, ara, orb, svp, arm, Hsp83, rl, tll, nerfin-1, dome, ey, tsg, nej, hdc, ric8a, hth, sca, EcR, fz, Psn, cas, Kr, Su(H), vas, Dl, ac, l(1)sc, N, pnr, hh, wg, cdc2, nos, Pten, stau, par-6, Ser, vnd, BicD, mid, dl, mts, ato, pcs, spn-A, ap, en, hts, Ras85D, Dab, hb	vvl, rho, emc, Egfr, aPKC, amos, vn, Gbeta13F, ara, brat, orb, sv, insc, svp, ind, arm, chn, neur, peb, gcm, Hsp83, BobA, rl, lab, tll, nerfin-1, tkv, dome, ey, tsg, WASp, nej, hdc, Dsor1, ric8a, hth, dlg1, sca, S6kII, EcR, fz, fas, run, bin, Psn, Dr, sno, R, alpha-Spec/dlt, cas, eve, ush, exba/Dyak\GE24159, spn-D, pyd, spn-E, scw, btl, ase, sav, spn-B, Kr, Su(H), vas, Dl, esg, ac, stwl, l(1)sc, …	2
GO:0040008	regulation of growth	50	27	10.6	3.1e-07	2.621e-05	S6k, dm, Mad, Orct2, Mer, Csk, Lk6, InR, Fas2, N, Akt1, eIF-4E, ex, bonsai, hh, dally, Cdk4, Pten, chico, Tsc1, Nos, gig, wbl, fat2, Thor, CycD, Ras85D	S6k, dm, Paip2, Mad, Orct2, tkv, Mer, WASp, Csk, Lk6, InR, sax, alpha-Spec/dlt, Pi3K21B, mr, foxo, sav, ft, path, Fas2, N, yki, Akt1, eIF-4E, ex, Pi3K92E, bonsai, hh, Tctp, lack, dally, Cdk4, scrib, sbb, Pten, chico, beta-Spec, Tsc1, Fmr1, Nos, gig, wbl, scyl, fat2, Nf1, spin, Thor, CycD, Ras85D, TSG101	2
GO:0007420	brain development	45	25	9.54	4.2e-07	3.364e-05	rho, Egfr, Itp-r83A, robl, Ptpmeg, bwa, ey, CkIIbeta, Nrg, hth, EcR, cas, Dfd, ems, Fas2, Invadolysin, hh, CG6083, vnd, ato, Src64B, mnb, exd, en, disco	rho, Rx, Egfr, vn, bsh, Itp-r83A, brat, robl, enok, ind, Ptpmeg, lab, Mgat1, bwa, ey, CkIIbeta, Nrg, hth, CG17221, EcR, mbt, Dr, cas, Dfd, ems, Fas2, Invadolysin, hh, cib, dac, D, CG6083, vnd, Fmr1, Dhc64C, ato, Src64B, sim, mnb, Lis-1, exd, en, PrBP, chic/Dsim\chic, disco	4
GO:0022008	neurogenesis	192	70	40.71	4.9e-07	3.825e-05	Pak, Snr1, robl, eag, so, caps, arm, lola, Ptpmeg, Lac, robo, nerfin-1, ey, esc, ena, ric8a, Pka-R2, Nrg, EcR, Dscam, InR, ph-p, LIMK1, cas, ems, repo, fry, nol, gogo, Kr, bigmax, Dl, Fas2, ac, l(1)sc, Chi, N, Hsc70-4, Bap60, usp, hh, Dp, Sema-2a, chm, cdc2, nos, stau, brm, vnd, E(z), Bap55, mid, CG7056, Tab2, Rpd3, ato, unc-5, ap, gro, Rho1, RpS29, fra, MED4, Sin3A, en, Ptp61F, sm, Elongin-C, Ra…	vvl, LanA, aPKC, Pak, Bj1, Sdc, Gbeta13F, ko, tup, Snr1, brat, robl, wit, eag, Ptp69D, sv, so, caps, enok, scrt, insc, pygo, ind, arm, lola, gcm, Ptpmeg, Lac, zfh1, tum, robo, nerfin-1, poe, ey, esc, ena, WASp, mys, ric8a, Pka-R2, Nrg, CG17118, plexB, dlg1, dnt, EcR, mew, Galpha49B, Dscam, HmgD, trio, ben, InR, Sema-1a, ph-p, LIMK1, run, Dr, Dlic, Acf1, cas, eve, d4, Ets21C, exba/Dyak\GE24159, em…	3
GO:0002117	amphibian larval development	192	69	40.71	1.1e-06	7.972e-05	rho, emc, Egfr, ara, Eip63E, Snr1, hk, Moe, Rca1, so, net, svp, arm, CG42615/cul-3, cora, th, dare, Mad, Hsp83, rl, sinah/Dpse\GA11985, fy, tsh, Mer, ey, nej, zip, hth, sca, EcR, fz, LIMK1, alph, sgg, fry, Su(H), Dl, Fas2, trr, Chi, N, ex, Pka-C1, usp, ninaE, hh, Cpn, wg, dally, Pten, brm, Ser, crb, ctp, mts, ato, ck, AP-2, puc, nmo, Axn, ap, Rho1, crc, CSN4, sog, Ras85D, by, Dab	bowl, rho, emc, Egfr, how, Cct1, vn, Ilk, ara, Eip63E, mirr, Snr1, hk, Moe, Rca1, sv, so, p47, net, svp, smo, arm, chn, CG42615/cul-3, cora, neur, peb, th, dgo, dare, Mad, Hsp83, rl, sinah/Dpse\GA11985, fy, spag, tsh, tkv, vri, Mer, ey, crol, fw, nej, mys, cv-2, zip, Dsor1, Crk, hop, Hr4, klar, hth, dlg1, sca, S6kII, EcR, frtz, fz, mew, ds, LIMK1, mbt, sax, Dr, sno, alph, faf, R, TER94, sgg, G-sa…	4
GO:0007552	metamorphosis	192	69	40.71	1.1e-06	7.972e-05	rho, emc, Egfr, ara, Eip63E, Snr1, hk, Moe, Rca1, so, net, svp, arm, CG42615/cul-3, cora, th, dare, Mad, Hsp83, rl, sinah/Dpse\GA11985, fy, tsh, Mer, ey, nej, zip, hth, sca, EcR, fz, LIMK1, alph, sgg, fry, Su(H), Dl, Fas2, trr, Chi, N, ex, Pka-C1, usp, ninaE, hh, Cpn, wg, dally, Pten, brm, Ser, crb, ctp, mts, ato, ck, AP-2, puc, nmo, Axn, ap, Rho1, crc, CSN4, sog, Ras85D, by, Dab	bowl, rho, emc, Egfr, how, Cct1, vn, Ilk, ara, Eip63E, mirr, Snr1, hk, Moe, Rca1, sv, so, p47, net, svp, smo, arm, chn, CG42615/cul-3, cora, neur, peb, th, dgo, dare, Mad, Hsp83, rl, sinah/Dpse\GA11985, fy, spag, tsh, tkv, vri, Mer, ey, crol, fw, nej, mys, cv-2, zip, Dsor1, Crk, hop, Hr4, klar, hth, dlg1, sca, S6kII, EcR, frtz, fz, mew, ds, LIMK1, mbt, sax, Dr, sno, alph, faf, R, TER94, sgg, G-sa…	3
GO:0007424	open tracheal system development	80	36	16.96	1.3e-06	8.603e-05	rho, sgl, Egfr, caps, arm, cora, Lac, Mad, robo, Mkp3, dome, hdc, Nrg, ik2, kkv, ems, Dl, Fas2, N, Akt1, elB, hh, wg, Cdk4, Pten, chico, mbo, Nrx-IV, fat2, Btk29A, Rho1, wal, en, nrv2, Ras85D, hb	vvl, rho, sgl, Egfr, sinu, barr, trn, caps, arm, Spp, cora, peb, Lac, Mad, Vhl, robo, stg, tkv, Mkp3, dome, DAAM, hdc, mys, hop, Nrg, unpg, klar, dia, mew, awd, ik2, kkv, ems, pyd, btl, Gef64C, Mrtf, Dl, Fas2, esg, N, csw, Akt1, mbf1, elB, bnl, hh, wg, aft, Cdk4, wkd, Atpalpha, Pten, chico, thr, foi, mbo, Nrx-IV, rhea, trh, Lam, Hr78, Hsp60C, fat2, sr, put, CdsA, Btk29A, scb, sfl/CG32396, sli, Rh…	4
GO:0030030	cell projection organization and biogenesis	182	66	38.59	1.3e-06	8.603e-05	Egfr, Pak, Snr1, Klp64D, robl, Arc-p34, caps, cora, lola, Ptpmeg, Lac, BBS4, fy, robo, nerfin-1, esc, ena, zip, Pka-R2, Nrg, EcR, fz, Dscam, InR, LIMK1, ems, fry, gogo, Kr, bigmax, Fas2, Chi, N, Hsc70-4, Bap60, usp, hh, Dp, Sema-2a, wg, chm, nos, brm, E(z), Bap55, ovo, CG7056, Pvf1, Oseg1, SAK, Tab2, Rpd3, ato, ck, unc-5, ap, gro, Rho1, fra, MED4, Sin3A, en, Ptp61F, sm, Elongin-C, Abi	vvl, Sas-4, Egfr, LanA, Pak, vn, Sdc, ko, tup, Snr1, Klp64D, robl, wit, Arc-p34, Ptp69D, sv, Oseg6, caps, scrt, pygo, Kap3, rempA, cora, lola, gcm, Ptpmeg, dgo, Lac, zfh1, BBS4, tum, fy, robo, nerfin-1, vri, BBS1, esc, ena, WASp, mys, zip, Pka-R2, Nrg, CG17118, plexB, dnt, EcR, frtz, fz, mew, Galpha49B, Dscam, ds, HmgD, CaMKII, trio, ben, InR, Sema-1a, LIMK1, run, Dlic, R, Acf1, Oseg4, eve, d4, E…	5
GO:0032990	cell part morphogenesis	182	66	38.59	1.3e-06	8.603e-05	Egfr, Pak, Snr1, Klp64D, robl, Arc-p34, caps, cora, lola, Ptpmeg, Lac, BBS4, fy, robo, nerfin-1, esc, ena, zip, Pka-R2, Nrg, EcR, fz, Dscam, InR, LIMK1, ems, fry, gogo, Kr, bigmax, Fas2, Chi, N, Hsc70-4, Bap60, usp, hh, Dp, Sema-2a, wg, chm, nos, brm, E(z), Bap55, ovo, CG7056, Pvf1, Oseg1, SAK, Tab2, Rpd3, ato, ck, unc-5, ap, gro, Rho1, fra, MED4, Sin3A, en, Ptp61F, sm, Elongin-C, Abi	vvl, Sas-4, Egfr, LanA, Pak, vn, Sdc, ko, tup, Snr1, Klp64D, robl, wit, Arc-p34, Ptp69D, sv, Oseg6, caps, scrt, pygo, Kap3, rempA, cora, lola, gcm, Ptpmeg, dgo, Lac, zfh1, BBS4, tum, fy, robo, nerfin-1, vri, BBS1, esc, ena, WASp, mys, zip, Pka-R2, Nrg, CG17118, plexB, dnt, EcR, frtz, fz, mew, Galpha49B, Dscam, ds, HmgD, CaMKII, trio, ben, InR, Sema-1a, LIMK1, run, Dlic, R, Acf1, Oseg4, eve, d4, E…	4
GO:0048858	cell projection morphogenesis	182	66	38.59	1.3e-06	8.603e-05	Egfr, Pak, Snr1, Klp64D, robl, Arc-p34, caps, cora, lola, Ptpmeg, Lac, BBS4, fy, robo, nerfin-1, esc, ena, zip, Pka-R2, Nrg, EcR, fz, Dscam, InR, LIMK1, ems, fry, gogo, Kr, bigmax, Fas2, Chi, N, Hsc70-4, Bap60, usp, hh, Dp, Sema-2a, wg, chm, nos, brm, E(z), Bap55, ovo, CG7056, Pvf1, Oseg1, SAK, Tab2, Rpd3, ato, ck, unc-5, ap, gro, Rho1, fra, MED4, Sin3A, en, Ptp61F, sm, Elongin-C, Abi	vvl, Sas-4, Egfr, LanA, Pak, vn, Sdc, ko, tup, Snr1, Klp64D, robl, wit, Arc-p34, Ptp69D, sv, Oseg6, caps, scrt, pygo, Kap3, rempA, cora, lola, gcm, Ptpmeg, dgo, Lac, zfh1, BBS4, tum, fy, robo, nerfin-1, vri, BBS1, esc, ena, WASp, mys, zip, Pka-R2, Nrg, CG17118, plexB, dnt, EcR, frtz, fz, mew, Galpha49B, Dscam, ds, HmgD, CaMKII, trio, ben, InR, Sema-1a, LIMK1, run, Dlic, R, Acf1, Oseg4, eve, d4, E…	5
GO:0046552	photoreceptor cell fate commitment	26	17	5.51	1.4e-06	9.067e-05	emc, Egfr, svp, Hsp83, rl, ey, nej, hth, sca, fz, Dl, N, hh, mts, ato, Ras85D, Dab	emc, Egfr, svp, Hsp83, rl, ey, nej, Dsor1, hth, sca, fz, R, sav, Dl, N, csw, ast, hh, dac, klg, mts, ato, melt, Ras85D, rin, Dab	3
GO:0002009	morphogenesis of an epithelium	103	43	21.84	1.5e-06	9.318e-05	Egfr, Pak, ara, Eip63E, Moe, Traf6, svp, arm, cora, Patj, Lac, Mad, fy, dome, ena, nej, zip, sca, fz, InR, ph-p, LIMK1, kkv, sdt, Dl, N, pnr, hh, Dp, wg, par-6, crb, Nrx-IV, Src64B, puc, nmo, Btk29A, Rho1, wal, Sac1, flfl, Ras85D, Scm	Egfr, aPKC, Pak, mbc, Cct1, ara, Eip63E, spo, mirr, tup, Moe, barr, Traf6, l(1)19Ec, svp, arm, cora, Patj, peb, dgo, Lac, Mad, fy, shd, tkv, dome, sad, ena, nej, mys, zip, hop, dlg1, sca, frtz, fz, fas, ds, InR, ph-p, LIMK1, R, slpr, kkv, ush, Rala, pyd, Krn, dlt, sdt, ft, slmb, sqh, Dl, N, csw, sna, pnr, yki, jumu, Cg25C, Sb, cbt, hh, Dp, wg, Dad, loco, scrib, Sce, bsk, jar, prc, thr, cni, par-6…	3
GO:0048646	anatomical structure formation	113	46	23.96	1.5e-06	9.318e-05	rho, sgl, Egfr, ara, orb, so, armi, arm, Mad, robo, tsh, slp1, hth, Csk, fz, alpha-Cat, ph-p, Rbp9, Su(H), vas, Dl, okr, N, Dp, Pen, dally, cdc2, par-6, aub, E2f, BicD, dl, RhoGAP68F, ato, Src64B, puc, spn-A, Btk29A, unc-5, Rho1, fra, exd, hts, Ras85D, Scm, C1GalTA	fkh, rho, sgl, Egfr, ndl, aPKC, Scr, amos, fs(2)ltoPP43, ara, mirr, orb, so, Cp38, armi, arm, neur, Mad, BobA, btd, robo, tsh, tkv, Femcoat, hop, slp1, klar, hth, Csk, fz, mew, ds, alpha-Cat, Hand, ph-p, bin, alpha-Spec/dlt, eve, Fs(2)Ket, Orc2, spn-D, Rbp9, spn-E, aret, Mrtf, Myt1, spn-B, ft, capu, slmb, Su(H), vas, Dl, okr, stwl, N, sna, Mcm6, egl, Caf1, Dp, Pen, dally, cic, cdc2, bun, B-H2, Sc…	2
GO:0002164	larval development	212	74	44.96	1.6e-06	9.741e-05	rho, emc, Egfr, ara, Eip63E, Snr1, hk, Moe, Rca1, so, net, svp, arm, CG42615/cul-3, cora, th, dare, Mad, Hsp83, sec23, rl, sinah/Dpse\GA11985, fy, tsh, Mer, ey, nej, zip, hth, sca, EcR, fz, LIMK1, ATP7, alph, sgg, lwr, He, fry, Su(H), Dl, Fas2, trr, Chi, N, ex, Pka-C1, usp, ninaE, hh, Cpn, wg, dally, Pten, brm, Ser, crb, ctp, mts, ato, ck, AP-2, puc, nmo, Axn, ap, Rho1, crc, CSN4, eIF-4a, sog, Ra…	bowl, rho, emc, Egfr, how, mbc, Cct1, vn, Ilk, ara, Eip63E, mirr, Snr1, hk, Moe, Rca1, sv, so, p47, net, svp, smo, arm, chn, CG42615/cul-3, cora, neur, peb, gcm, th, dgo, dare, Mad, Hsp83, sec23, rl, sinah/Dpse\GA11985, fy, spag, tsh, tkv, vri, Mer, ey, crol, fw, nej, mys, cv-2, zip, Dsor1, Crk, hop, wech, Hr4, klar, hth, dlg1, sca, S6kII, EcR, frtz, fz, mew, ds, Hand, LIMK1, mbt, ATP7, sax, Dr, …	3
GO:0001752	compound eye photoreceptor fate commitment	24	16	5.09	1.9e-06	0.0001112	emc, Egfr, svp, Hsp83, rl, nej, hth, sca, fz, Dl, N, hh, mts, ato, Ras85D, Dab	emc, Egfr, svp, Hsp83, rl, nej, Dsor1, hth, sca, fz, R, sav, Dl, N, csw, ast, hh, klg, mts, ato, melt, Ras85D, rin, Dab	10
GO:0042706	eye photoreceptor cell fate commitment	24	16	5.09	1.9e-06	0.0001112	emc, Egfr, svp, Hsp83, rl, nej, hth, sca, fz, Dl, N, hh, mts, ato, Ras85D, Dab	emc, Egfr, svp, Hsp83, rl, nej, Dsor1, hth, sca, fz, R, sav, Dl, N, csw, ast, hh, klg, mts, ato, melt, Ras85D, rin, Dab	4
GO:0009791	post-embryonic development	262	87	55.56	2.1e-06	0.0001206	rho, emc, Egfr, ara, Eip63E, Snr1, hk, Moe, Rca1, so, net, svp, arm, CG42615/cul-3, cora, mri, CG12163/CG33293, Ptpmeg, th, dare, Mad, Hsp83, sec23, rl, sinah/Dpse\GA11985, fy, tsh, Mer, ey, nej, Obp99d, zip, hth, sca, EcR, fz, ph-p, LIMK1, ATP7, alph, cas, sgg, G9a/Dsim\GD16494, rig, lwr, He, fry, bigmax, Su(H), Dl, Fas2, trr, Chi, N, eIF-4E, ex, Pka-C1, usp, ninaE, Nurf-38, hh, Cpn, wg, dally, …	bowl, rho, emc, Egfr, how, mbc, Cct1, vn, Ilk, ara, Eip63E, mirr, Snr1, hk, l(2)37Cc, Moe, Rca1, Atg12, CG10992, sv, so, p47, net, svp, Gld, smo, arm, chn, CG42615/cul-3, Ef1gamma, cora, neur, mri, CG12163/CG33293, peb, gcm, Ptpmeg, th, dgo, dare, Mad, Hsp83, sec23, rl, santa-maria, sinah/Dpse\GA11985, Akap200, fy, spag, CecA1, tsh, tkv, vri, Mer, ey, crol, CG14995, fw, nej, cathD, Obp99d, mys, c…	2
GO:0009952	anterior/posterior pattern formation	82	36	17.39	2.6e-06	0.0001439	Egfr, Moe, orb, armi, Mad, Hsp83, rl, tll, Mer, tsg, slp1, EcR, cnc, Dfd, Kr, vas, Dl, bic, csul, N, Pka-C1, hh, wg, nos, stau, aub, BicD, dl, smp-30, pcs, Khc, spn-A, en, sog, Ras85D, hb	Egfr, Scr, Hrb27C/Dsim\Hrb27C, tup, Moe, orb, mael, armi, smo, lin, peb, lic, Mad, Hsp83, rl, lab, btz/Dpse\GA11878, tll, tkv, Mer, tsg, Dsor1, Rop, slp1, cad, EcR, cnc, regucalcin, sax, Dfd, eve, TER94, ush, ksr, spn-D, Syt1, spn-E, scw, spn-B, Kr, capu, vas, Dl, bic, csul, N, csw, Pka-C1, smt3, hh, wg, Tm1, POSH, Dad, nos, stau, Rab11, cni, aub, Ets97D, blue, BicD, dl, Gap1, smp-30, shn, pcs, K…	4
GO:0048519	negative regulation of biological process	211	73	44.74	2.8e-06	0.0001522	emc, Egfr, NC2alpha, Rdl, Rca1, Hey, armi, arm, th, Mad, rl, tsh, Mer, esc, hdc, Csk, EcR, pho, ph-p, nec, alph, cas, sgg, lwr, He, Sirt4, tim, Kr, Su(H), Dl, N, pnr, Akt1, tamo, ex, Pka-C1, usp, hh, BicC, wg, Pcl, chm, nos, Pten, Bin1, aub, Tsc1, E(z), dl, Nos, RpS3, mbo, gig, fwd, Rpd3, CtBP, fat2, puc, SuUR, nmo, Axn, MBD-like, gro, Cam, Sin3A, Thor, DmsR-1, en, Sac1, sog, Ras85D, CG9426, dom	fkh, emc, Egfr, Top2, CG10254, CG10257, NC2alpha, Hrb27C/Dsim\Hrb27C, vn, park, Rdl, cpa, I-2, Orc1, brat, Rca1, DMAP1, Hey, feo, Sirt7, armi, arm, RanBPM, chn, peb, gcm, Det, th, Paip2, Mad, rl, tum, Akap200, CG13393, Cby, tsh, tkv, Mer, CG14544, I-t, esc, WASp, hdc, lin-52, hop, plexB, dlg1, CG17278, Csk, Sk1, S6kII, EcR, pho, Hand, ph-p, nec, sax, alph, faf, alpha-Spec/dlt, CkIalpha, cas, eve,…	3
GO:0048699	generation of neurons	182	65	38.59	2.9e-06	0.0001549	Pak, Snr1, robl, caps, arm, lola, Ptpmeg, Lac, robo, nerfin-1, esc, ena, ric8a, Pka-R2, Nrg, EcR, Dscam, InR, ph-p, LIMK1, cas, ems, fry, nol, gogo, Kr, bigmax, Dl, Fas2, ac, l(1)sc, Chi, N, Hsc70-4, Bap60, usp, hh, Dp, Sema-2a, chm, cdc2, nos, stau, brm, vnd, E(z), Bap55, mid, CG7056, Tab2, Rpd3, ato, unc-5, ap, gro, Rho1, RpS29, fra, MED4, Sin3A, en, Ptp61F, sm, Elongin-C, hb	vvl, LanA, aPKC, Pak, Bj1, Sdc, Gbeta13F, ko, tup, Snr1, brat, robl, wit, Ptp69D, sv, caps, enok, scrt, insc, pygo, ind, arm, lola, gcm, Ptpmeg, Lac, zfh1, tum, robo, nerfin-1, esc, ena, WASp, mys, ric8a, Pka-R2, Nrg, CG17118, plexB, dlg1, dnt, EcR, mew, Galpha49B, Dscam, HmgD, trio, ben, InR, Sema-1a, ph-p, LIMK1, run, Dr, Dlic, Acf1, cas, eve, d4, Ets21C, exba/Dyak\GE24159, ems, fry, nol, dlp, …	4
GO:0016477	cell migration	130	50	27.57	3.9e-06	0.0002046	sgl, Egfr, Pak, so, caps, lola, Ptpmeg, th, robo, nerfin-1, dome, ey, ena, zip, Pka-R2, EcR, Dscam, InR, dor, stai, gogo, Kr, Dl, Chi, N, Invadolysin, Hsc70-4, usp, hh, Wnt4, Sema-2a, BicC, Ced-12, nos, par-6, E(z), dl, Pvf1, unc-5, ap, Rho1, fra, trx, wun2, en, Ptp61F, sm, Ras85D, slam, hb	vvl, sgl, Egfr, LanA, Pak, vn, Sdc, ko, tup, Ptp69D, so, trn, caps, lola, gcm, Ptpmeg, th, tai, zfh1, robo, nerfin-1, dome, ey, ena, wb, mys, zip, Pka-R2, hop, plexB, dnt, EcR, mew, Galpha49B, Dscam, trio, InR, Sema-1a, faf, R, awd, eve, Hrs, rap, dor, stai, Tre1, btl, dlp, Krn, gogo, Gef64C, Mrtf, Kr, nvy, betaTub60D, RhoGAP93B, sqh, Dl, Rab5, aay, Chi, N, Invadolysin, csw, Hsc70-4, slbo, usp, b…	3
GO:0007417	central nervous system development	93	39	19.72	4.1e-06	0.0002046	rho, Egfr, Itp-r83A, robl, svp, Ptpmeg, bwa, ey, CkIIbeta, Nrg, hth, EcR, ph-p, cas, Dfd, ems, Kr, gsb, Dl, Fas2, ac, l(1)sc, N, Invadolysin, hh, cnn, wg, CG6083, vnd, dl, Nrx-IV, ato, Src64B, mnb, exd, en, nrv2, hb, disco	rho, Rx, Egfr, LanA, Bj1, vn, spo, bsh, Itp-r83A, brat, robl, l(1)19Ec, enok, svp, ind, Ptpmeg, lab, zfh1, Mgat1, shd, bwa, ey, sad, CkIIbeta, mys, Nrg, hth, CG17221, dlg1, EcR, SoxN, trio, ph-p, run, mbt, Dr, cas, Dfd, eve, ems, btl, siz, ase, Kr, gsb, Dl, Fas2, ac, l(1)sc, N, Invadolysin, csw, mbf1, moody, hh, cnn, wg, Ror, cib, dac, loco, Hem, D, CG6083, vnd, Fmr1, lbe, lbl, dl, foi, Nrx-IV, L…	4
GO:0000578	embryonic axis specification	30	18	6.36	4.1e-06	0.0002046	Egfr, orb, armi, Hsp83, rl, tll, tsg, slp1, lwr, Kr, hh, wg, nos, stau, dl, sog, Ras85D, hb	Egfr, tup, orb, armi, lin, peb, Hsp83, rl, tll, tsg, Dsor1, slp1, sax, eve, ush, ksr, lwr, scw, Kr, csw, hh, wg, nos, stau, pll, dl, Gap1, sog, Ras85D, hb	4
GO:0035220	wing disc development	103	42	21.84	4.1e-06	0.0002046	rho, emc, Egfr, ara, Snr1, net, CG42615/cul-3, cora, Mad, rl, fy, tsh, zip, hth, sca, EcR, fz, LIMK1, Psn, alph, sgg, G9a/Dsim\GD16494, fry, Su(H), Dl, Chi, N, Pka-C1, hh, wg, dally, brm, Ser, ctp, ck, nmo, ap, Rho1, en, sog, Ras85D, by	rho, emc, Egfr, how, Cct1, vn, Ilk, cpa, ara, mirr, Snr1, net, smo, CG42615/cul-3, cora, neur, peb, dgo, Mad, rl, fy, tsh, tkv, vri, crol, fw, mys, cv-2, zip, hop, hth, sca, S6kII, EcR, frtz, fz, mew, ds, LIMK1, Psn, sax, Dr, sno, alph, sgg, G-salpha60A, ksr, G9a/Dsim\GD16494, fry, dlp, Mrtf, ft, Su(H), sqh, Dl, vg, frc, Chi, N, jumu, Su(dx), Pka-C1, ast, Atx-1, hh, salr, wg, dally, cic, Dad, scr…	5
GO:0002165	instar larval or pupal development	252	83	53.44	5.4e-06	0.0002609	rho, emc, Egfr, ara, Eip63E, Snr1, hk, Moe, Rca1, so, net, svp, arm, CG42615/cul-3, cora, mri, CG12163/CG33293, Ptpmeg, th, dare, Mad, Hsp83, sec23, rl, sinah/Dpse\GA11985, fy, tsh, Mer, ey, nej, Obp99d, zip, hth, sca, EcR, fz, ph-p, LIMK1, alph, sgg, G9a/Dsim\GD16494, rig, fry, bigmax, Su(H), Dl, Fas2, trr, Chi, N, eIF-4E, ex, Pka-C1, usp, ninaE, Nurf-38, hh, Cpn, wg, dally, Pten, brm, Ser, crb,…	bowl, rho, emc, Egfr, how, Cct1, vn, Ilk, ara, Eip63E, mirr, Snr1, hk, l(2)37Cc, Moe, Rca1, Atg12, CG10992, sv, so, p47, net, svp, Gld, smo, arm, chn, CG42615/cul-3, Ef1gamma, cora, neur, mri, CG12163/CG33293, peb, Ptpmeg, th, dgo, dare, Mad, Hsp83, sec23, rl, santa-maria, sinah/Dpse\GA11985, Akap200, fy, spag, CecA1, tsh, tkv, vri, Mer, ey, crol, CG14995, fw, nej, cathD, Obp99d, mys, cv-2, zip, …	3
GO:0065008	regulation of biological quality	252	83	53.44	5.4e-06	0.0002609	Fak56D, rho, Egfr, ple, Pak, S6k, Syt12, dm, eag, Arc-p34, CG11077, usnp, arm, cora, Cha/VAChT, Lac, Mad, Hsp83, Bap, rl, Orct2, Mkp3, Mer, endoA, ena, nej, ric8a, Nrg, Eps-15, n-syb, InR, ATP7, sec8, Fer1HCH, ik2, kkv, lqfR, unc-13-4A, Synd, Fas2, Oamb, Akt1, eIF-4E, Hsc70-4, wg, icln, Cdk4, Pten, chico, CG5790, His3.3A, par-6, Tsc1, vnd, CG6227, crb, rdgC, Nrx-IV, gig, AP-50, rab3-GAP, mts, Syx…	Fak56D, rho, rtGEF, Syt4, Egfr, ple, Pak, S6k, cpa, Syt12, tup, Tsf2, sinu, Ddc, dm, Nha1, Sip1, eag, Arc-p34, Dap160, Arf102F, CG11077, usnp, CanB2, arm, CG11590, pdm3, cora, CG12007, Nhe1, peb, stj, Cha/VAChT, Paip2, Lac, CG12370, Mad, Hsp83, Bap, rl, Adar, Vrp1, Orct2, bchs, tkv, ran, Mkp3, Mer, endoA, poe, CanA1, capaR, DAAM, CG14691, CDase/Dyak\CDase, crol, ena, WASp, nej, mys, ric8a, Rop, O…	2
GO:0007163	establishment and/or maintenance of cell polarity	59	28	12.51	5.6e-06	0.0002663	Egfr, ara, Moe, svp, arm, cora, Patj, fy, nej, zip, ric8a, sca, fz, alpha-Cat, sdt, Dl, N, Dp, wg, par-6, crb, Nrx-IV, CG6982, puc, nmo, Rho1, Ras85D, fz2	Egfr, Lap1, aPKC, Cct1, ara, mirr, Moe, Cont, svp, arm, cora, Patj, peb, dgo, fy, nej, zip, ric8a, hop, dlg1, sca, frtz, fz, fas, ds, alpha-Cat, pyd, Krn, sdt, ft, Dl, Rab5, N, csw, Dp, wg, loco, scrib, prc, cni, par-6, crb, Caki, Nrx-IV, CG6982, Cbl, CadN2, veli, puc, nmo, msk, Vang, Rho1, Rbsn-5, gkt, Ras85D, rin, fz2, rok	2
GO:0007423	sensory organ development	167	60	35.41	5.7e-06	0.0002669	emc, Egfr, ara, hk, Moe, Rca1, so, toy, svp, arm, CG42615/cul-3, th, Hsp83, rl, sinah/Dpse\GA11985, tsh, tll, Mer, ey, nej, hth, sca, fz, alph, sgg, fry, Kr, Su(H), Dl, Fas2, ac, trr, Chi, N, pnr, ex, Pka-C1, ninaE, hh, Cpn, wg, dally, pie, Gp150, Ser, crb, ctp, mts, ato, ck, tap, Khc, Ice, puc, nmo, Rho1, CSN4, Ras85D, Dab, fz2	emc, Egfr, Scr, amos, Cct1, ara, mirr, tup, hk, Moe, Rca1, sv, so, p47, toy, insc, svp, smo, arm, chn, CG42615/cul-3, neur, peb, th, dgo, Hsp83, BobA, rl, sinah/Dpse\GA11985, tsh, tll, bchs, tkv, vri, Mer, ey, fw, WASp, nej, Dsor1, hop, klar, hth, sca, S6kII, fz, ds, sw, run, mbt, Nckx30C, sax, sno, alph, faf, R, TER94, sgg, ush, rap, foxo, fred, fry, dlp, Krn, CG3227, ase, sav, Kr, ft, nvy, Hdc,…	4
GO:0045466	R7 cell differentiation	16	12	3.39	6e-06	0.0002731	Egfr, hk, svp, Hsp83, rl, sinah/Dpse\GA11985, nej, alph, N, mts, Ras85D, Dab	Egfr, hk, svp, Hsp83, rl, sinah/Dpse\GA11985, nej, Dsor1, alph, N, csw, klg, Gap1, mts, Ras85D, Dab	10
GO:0016049	cell growth	28	17	5.94	6.1e-06	0.0002731	S6k, dm, eag, Orct2, Mer, InR, Akt1, eIF-4E, wg, Cdk4, Pten, chico, Tsc1, gig, Thor, CycD, Ras85D	S6k, dm, eag, Paip2, Orct2, Mer, poe, InR, slpr, foxo, Akt1, eIF-4E, Pi3K92E, wg, mRpL12, Cdk4, pix, Pten, chico, Hem, Tsc1, gig, Nf1, Rac2, Thor, Fps85D, CycD, Ras85D	2
GO:0006357	regulation of transcription from RNA polymerase II promoter	295	94	62.56	6.1e-06	0.0002731	tj, emc, NC2alpha, TBPH, ara, CG11063, so, toy, Hey, fd64A, svp, H2.0, Hr96, fd96Ca, fd96Cb, lola, tth, Mad, tsh, tll, nerfin-1, Mef2, ey, esc, abba, CycK, nej, slp1, hth, Taf12, EcR, pho, cnc, Hr38, e(r), CG1965, cas, Dfd, CG30077, CG3065, repo, Zyx102EF, CG32105, tim, Kr, bigmax, gsb, Su(H), bic, stc, fd59A, Chd1, l(1)sc, trr, Chi, N, pnr, l(3)73Ah, usp, hh, Dp, wg, Pcl, chm, cdc2, yps, CG5708,…	fkh, bowl, tj, vvl, Rx, emc, GATAe, Scr, NC2alpha, TBPH, Nf-YB, CG10535, MED31, ara, mirr, bsh, tup, brat, Awh, sv, CG11063, so, Sox102F/Dsim\Sox102F, Dcp1, toy, Hey, org-1, enok, CG11294, scrt, fd64A, svp, H2.0, pdm3, Hr96, chn, fd96Ca, fd96Cb, lola, tth, mei-P26, Dsp1, CG42234, Mad, MED27, CG12605, lab, btd, ix, zfh1, Sp1, comr, tsh, tll, nerfin-1, Mef2, ey, MED18, crol, esc, CG15011, abba, Cyc…	5
GO:0007010	cytoskeleton organization and biogenesis	315	99	66.8	6.6e-06	0.0002912	Fak56D, Act57B, Pak, S6k, Klp64D, hk, Moe, neb, robl, dyn-p25, Arc-p34, Hip1, armi, arm, cora, CG12042, Ptpmeg, polo, Hsp83, BBS4, CG13930, Mer, Scgdelta, ena, sas-6, zip, ric8a, CG16837, Cep135, Lk6, fz, cnc, alpha-Cat, Sry-alpha, Map60, LIMK1, Psn, sec8, Corin, ik2, CG3085, CG31551, gammaTub23C, stai, Zyx102EF, bt, Fhos, Klp59C, Atg8a, CycB, Dl, Grip84, N, Invadolysin, Act5C, CG4290, Actn, Pka-…	Fak56D, for, Sas-4, Act57B, CG10083, mspo, Mfap1, katanin-60, Pak, Ilk, S6k, cpa, Tektin-C, Gbeta13F, Klp64D, hk, Moe, neb, flr, robl, dyn-p25, CG10859, Arc-p34, Hip1, l(1)dd4, Gel, ATPsyn-beta, feo, CanB2, CG11242, mael, insc, armi, arm, Ras64B, Kap3, kat-60L1, cora, kst, CG12042, p130CAS, Klp59D, Arp11, Ptpmeg, sub, polo, Atg8b, Dlc90F, Hsp83, santa-maria, ALiX/Dpse\GA11876, Vhl, BBS4, Vrp1, mi…	4
GO:0030307	positive regulation of cell growth	10	9	2.12	6.8e-06	0.0002957	S6k, dm, Orct2, InR, Akt1, eIF-4E, chico, CycD, Ras85D	S6k, dm, Orct2, InR, Akt1, eIF-4E, Pi3K92E, chico, CycD, Ras85D	4
GO:0048523	negative regulation of cellular process	205	70	43.47	7.6e-06	0.0003213	emc, Egfr, NC2alpha, Rdl, Hey, armi, arm, th, Mad, rl, tsh, Mer, esc, hdc, Csk, EcR, pho, ph-p, nec, alph, cas, sgg, lwr, He, Sirt4, tim, Kr, Su(H), Dl, N, pnr, Akt1, tamo, ex, Pka-C1, usp, hh, BicC, wg, Pcl, chm, nos, Pten, Bin1, aub, Tsc1, E(z), dl, Nos, RpS3, mbo, gig, fwd, Rpd3, CtBP, puc, SuUR, nmo, Axn, MBD-like, gro, Cam, Sin3A, Thor, en, Sac1, sog, Ras85D, CG9426, dom	fkh, emc, Egfr, Top2, CG10254, CG10257, NC2alpha, Hrb27C/Dsim\Hrb27C, vn, park, Rdl, cpa, I-2, Orc1, brat, DMAP1, Hey, feo, Sirt7, armi, arm, RanBPM, chn, peb, gcm, Det, th, Paip2, Mad, rl, tum, Akap200, CG13393, Cby, tsh, tkv, Mer, CG14544, I-t, esc, WASp, hdc, lin-52, hop, plexB, dlg1, CG17278, Csk, Sk1, S6kII, EcR, pho, Hand, ph-p, nec, sax, alph, faf, alpha-Spec/dlt, CkIalpha, cas, eve, sgg, …	3
GO:0040007	growth	79	34	16.75	8.6e-06	0.0003586	S6k, dm, eag, slif, Mad, Orct2, Mer, Csk, Lk6, InR, LIMK1, Fas2, Aats-asp, N, Akt1, eIF-4E, ex, bonsai, hh, wg, dally, Cdk4, Pten, chico, Tsc1, E2f, Nos, gig, wbl, fat2, Thor, eIF-4a, CycD, Ras85D	S6k, Ddc, dm, eag, Dap160, slif, CG1139, CG11637, Paip2, Mad, shd, spag, Orct2, tkv, Mer, poe, WASp, Hr4, Csk, Lk6, Pdp1, InR, LIMK1, sax, alpha-Spec/dlt, slpr, Pi3K21B, mr, foxo, scw, sav, ft, path, blw, Fas2, Aats-asp, al, N, yki, Akt1, eIF-4E, ex, Pi3K92E, bonsai, hh, Tctp, wg, lack, dally, mRpL12, Cdk4, scrib, scny, sbb, pix, Pten, chico, Hem, beta-Spec, Tsc1, Fmr1, E2f, NijA, Nos, gig, wbl, …	1
GO:0008544	epidermis development	26	16	5.51	9e-06	0.0003702	Snr1, cora, tio, fy, tsh, zip, fz, LIMK1, Hr38, fry, hh, wg, ovo, ck, puc, Rho1	Snr1, lin, cora, dgo, tio, fy, tsh, vri, zip, frtz, fz, ds, LIMK1, Hr38, Acf1, fry, ft, sqh, hh, wg, ovo, ck, puc, Rho1, trc, rok	4
GO:0001654	eye development	137	51	29.05	9.3e-06	0.0003775	emc, Egfr, ara, hk, Moe, Rca1, so, toy, svp, arm, CG42615/cul-3, Hsp83, rl, sinah/Dpse\GA11985, tsh, tll, Mer, ey, nej, hth, sca, fz, alph, fry, Kr, Su(H), Dl, Fas2, trr, N, ex, Pka-C1, ninaE, hh, Cpn, wg, dally, pie, Gp150, Ser, crb, mts, ato, Khc, Ice, puc, nmo, Rho1, CSN4, Ras85D, Dab	emc, Egfr, Cct1, ara, mirr, hk, Moe, Rca1, sv, so, p47, toy, svp, smo, arm, chn, CG42615/cul-3, neur, peb, dgo, Hsp83, rl, sinah/Dpse\GA11985, tsh, tll, bchs, tkv, Mer, ey, nej, Dsor1, hop, klar, hth, sca, S6kII, fz, ds, sw, run, mbt, Nckx30C, sax, sno, alph, faf, R, TER94, ush, rap, foxo, fred, fry, dlp, Krn, sav, Kr, ft, Hdc, Su(H), Dl, Fas2, trr, frc, N, csw, sna, pelo, jumu, ebi, ex, rst, Pka…	5
GO:0007560	imaginal disc morphogenesis	184	64	39.02	9.6e-06	0.0003845	rho, emc, Egfr, ara, Snr1, hk, Moe, Rca1, so, net, svp, arm, CG42615/cul-3, cora, th, Mad, Hsp83, rl, sinah/Dpse\GA11985, fy, tsh, Mer, ey, nej, zip, hth, sca, EcR, fz, LIMK1, alph, sgg, fry, Su(H), Dl, Fas2, trr, Chi, N, ex, Pka-C1, ninaE, hh, Cpn, wg, dally, brm, Ser, crb, ctp, mts, ato, ck, AP-2, puc, nmo, Axn, ap, Rho1, CSN4, sog, Ras85D, by, Dab	bowl, rho, emc, Egfr, how, Cct1, vn, Ilk, ara, mirr, Snr1, hk, Moe, Rca1, sv, so, p47, net, svp, smo, arm, chn, CG42615/cul-3, cora, neur, peb, th, dgo, Mad, Hsp83, rl, sinah/Dpse\GA11985, fy, spag, tsh, tkv, vri, Mer, ey, crol, fw, nej, mys, cv-2, zip, Dsor1, Crk, hop, klar, hth, dlg1, sca, S6kII, EcR, frtz, fz, mew, ds, LIMK1, mbt, sax, Dr, sno, alph, faf, R, TER94, sgg, G-salpha60A, ksr, rap, …	4
GO:0009948	anterior/posterior axis specification	73	32	15.48	9.9e-06	0.0003853	Egfr, Moe, orb, armi, Hsp83, rl, tll, Mer, tsg, slp1, cnc, Dfd, Kr, vas, Dl, bic, csul, N, Pka-C1, hh, wg, nos, stau, aub, BicD, dl, smp-30, Khc, spn-A, sog, Ras85D, hb	Egfr, Scr, Hrb27C/Dsim\Hrb27C, tup, Moe, orb, mael, armi, lin, peb, lic, Hsp83, rl, lab, btz/Dpse\GA11878, tll, Mer, tsg, Dsor1, Rop, slp1, cad, cnc, regucalcin, sax, Dfd, eve, TER94, ush, ksr, spn-D, Syt1, spn-E, scw, spn-B, Kr, capu, vas, Dl, bic, csul, N, csw, Pka-C1, hh, wg, Tm1, POSH, nos, stau, Rab11, cni, aub, Ets97D, blue, BicD, dl, Gap1, smp-30, Khc, spn-A, mus301, gcl, Rac2, Nacalpha, t…	4
GO:0050793	regulation of developmental process	199	68	42.2	1e-05	0.0003853	Fak56D, Egfr, Pak, Arc-p34, Traf6, arm, CG11593, CG42615/cul-3, th, Mad, Hsp83, rl, Jafrac2, sinah/Dpse\GA11985, tsh, Tao-1, Mer, Mef2, Vps25, ena, hdc, zip, EcR, LIMK1, alph, cas, Dfd, ik2, sgg, lwr, He, fry, Kr, Su(H), Dl, Fas2, N, Akt1, ex, usp, Dp, wg, Pten, CG5790, His3.3A, par-6, Ser, Tsc1, E2f, mid, dl, RpS3, mts, CG7379, mub, CG7497, fat2, Ice, mnb, puc, nmo, vav, Arf79F, Rho1, Ras85D, DL…	fkh, Fak56D, Egfr, LanA, CG10254, CG10257, Pak, hkl, Bj1, vn, brat, lok, Arc-p34, Traf6, arm, CG11593, RanBPM, chn, CG42615/cul-3, neur, CG12007, gcm, Det, th, CG12384, Mad, Hsp83, rl, Jafrac2, ALiX/Dpse\GA11876, egr, sinah/Dpse\GA11985, Cyt-c-d, Cas, CG13393, Vrp1, tsh, tkv, ran, Tao-1, Mer, Mef2, CG14544, Vps25, ena, WASp, wb, hdc, mys, zip, hop, CG16799, hipk, Su(var)3-3, Sk1, S6kII, EcR, CaMK…	2
GO:0048749	compound eye development	128	48	27.14	1.4e-05	0.0005197	emc, Egfr, ara, hk, Moe, Rca1, so, toy, svp, arm, CG42615/cul-3, Hsp83, rl, sinah/Dpse\GA11985, tsh, tll, Mer, ey, nej, hth, sca, fz, alph, fry, Kr, Su(H), Dl, trr, N, ex, Pka-C1, ninaE, hh, Cpn, wg, dally, pie, Gp150, Ser, crb, mts, ato, puc, nmo, Rho1, CSN4, Ras85D, Dab	emc, Egfr, Cct1, ara, mirr, hk, Moe, Rca1, sv, so, p47, toy, svp, arm, chn, CG42615/cul-3, neur, peb, dgo, Hsp83, rl, sinah/Dpse\GA11985, tsh, tll, bchs, tkv, Mer, ey, nej, Dsor1, hop, klar, hth, sca, S6kII, fz, ds, mbt, Nckx30C, sax, sno, alph, faf, R, TER94, ush, rap, foxo, fred, fry, dlp, Krn, sav, Kr, ft, Hdc, Su(H), Dl, trr, frc, N, csw, sna, pelo, jumu, ebi, ex, rst, Pka-C1, ast, Pink1, nin…	6
GO:0035114	imaginal disc-derived appendage morphogenesis	104	41	22.05	1.4e-05	0.0005197	rho, emc, Egfr, ara, Snr1, net, CG42615/cul-3, cora, th, Mad, rl, fy, tsh, zip, hth, sca, EcR, fz, LIMK1, alph, sgg, fry, Dl, Chi, N, Pka-C1, hh, wg, dally, brm, Ser, ctp, ato, ck, AP-2, nmo, ap, Rho1, sog, Ras85D, by	bowl, rho, emc, Egfr, how, Cct1, vn, Ilk, ara, mirr, Snr1, net, CG42615/cul-3, cora, neur, th, dgo, Mad, rl, fy, tsh, tkv, vri, crol, fw, mys, cv-2, zip, hop, hth, sca, S6kII, EcR, frtz, fz, mew, ds, LIMK1, sax, Dr, sno, alph, sgg, G-salpha60A, ksr, fry, dlp, Mrtf, ft, sqh, Dl, vg, frc, Chi, al, N, jumu, Su(dx), Pka-C1, ast, Atx-1, hh, salr, wg, dac, dally, cic, Dad, f, sbb, dve, mib1, brm, Ser, …	4
GO:0048737	imaginal disc-derived appendage development	104	41	22.05	1.4e-05	0.0005197	rho, emc, Egfr, ara, Snr1, net, CG42615/cul-3, cora, th, Mad, rl, fy, tsh, zip, hth, sca, EcR, fz, LIMK1, alph, sgg, fry, Dl, Chi, N, Pka-C1, hh, wg, dally, brm, Ser, ctp, ato, ck, AP-2, nmo, ap, Rho1, sog, Ras85D, by	bowl, rho, emc, Egfr, how, Cct1, vn, Ilk, ara, mirr, Snr1, net, CG42615/cul-3, cora, neur, th, dgo, Mad, rl, fy, tsh, tkv, vri, crol, fw, mys, cv-2, zip, hop, hth, sca, S6kII, EcR, frtz, fz, mew, ds, LIMK1, sax, Dr, sno, alph, sgg, G-salpha60A, ksr, fry, dlp, Mrtf, ft, sqh, Dl, vg, frc, Chi, al, N, jumu, Su(dx), Pka-C1, ast, Atx-1, hh, salr, wg, dac, dally, cic, Dad, f, sbb, dve, mib1, brm, Ser, …	4
GO:0006366	transcription from RNA polymerase II promoter	384	115	81.43	1.5e-05	0.0005436	tj, emc, NC2alpha, TBPH, ara, CG11063, so, toy, Hey, fd64A, svp, H2.0, Hr96, fd96Ca, fd96Cb, lola, tth, Mad, tsh, tll, nerfin-1, Mef2, ey, esc, abba, CycK, nej, slp1, CG17068, hth, Taf12, EcR, pho, cnc, ph-p, Hr38, e(r), CG1965, cas, Dfd, CG30077, CG3065, Taf10b, repo, CG31367, Zyx102EF, CG32105, tim, Kr, bigmax, gsb, Su(H), bic, stc, fd59A, Chd1, l(1)sc, trr, Chi, N, pnr, MED15, l(3)73Ah, Elongi…	fkh, bowl, tj, vvl, Rx, emc, Top2, GATAe, TfIIFalpha, Scr, NC2alpha, TBPH, TfIIEalpha, Nf-YB, CG10535, MED31, ara, Cdk8, mirr, bsh, tup, l(2)37Cg, brat, Awh, Taf13, Aly, sv, CG11063, so, Sox102F/Dsim\Sox102F, Dcp1, toy, Hey, org-1, Rpb8, enok, CG11294, scrt, fd64A, svp, H2.0, pdm3, Hr96, chn, StIP, fd96Ca, fd96Cb, MED14, lola, Hira, tth, mei-P26, Dsp1, Spt6, Fcp1, MED25, CG42234, Mad, MED27, CG12…	4
GO:0007476	imaginal disc-derived wing morphogenesis	94	38	19.93	1.5e-05	0.0005436	rho, emc, Egfr, ara, Snr1, net, CG42615/cul-3, cora, Mad, rl, fy, tsh, zip, hth, sca, EcR, fz, LIMK1, alph, sgg, fry, Dl, Chi, N, Pka-C1, hh, wg, dally, brm, Ser, ctp, ck, nmo, ap, Rho1, sog, Ras85D, by	rho, emc, Egfr, how, Cct1, vn, Ilk, ara, mirr, Snr1, net, CG42615/cul-3, cora, neur, dgo, Mad, rl, fy, tsh, tkv, vri, crol, fw, mys, cv-2, zip, hop, hth, sca, S6kII, EcR, frtz, fz, mew, ds, LIMK1, sax, Dr, sno, alph, sgg, G-salpha60A, ksr, fry, dlp, Mrtf, ft, sqh, Dl, vg, frc, Chi, N, jumu, Su(dx), Pka-C1, ast, Atx-1, hh, salr, wg, dally, cic, Dad, sbb, dve, mib1, brm, Ser, wls, Bx, Gap1, rhea, t…	5
GO:0051252	regulation of RNA metabolic process	466	135	98.82	1.6e-05	0.000573	tj, emc, tra2, CycJ, NC2alpha, TBPH, ara, Snr1, dm, CG11063, so, toy, Hey, fd64A, svp, H2.0, Hr96, fd96Ca, fd96Cb, lola, pUf68, tth, Mad, rl, tio, tsh, tll, nerfin-1, bbx, Mef2, ey, CG14641, esc, abba, CycK, nej, slp1, hth, Taf12, EcR, pho, cnc, ph-p, CG18619, Hr38, e(r), CG1965, cas, Dfd, sgg, RpL40, ems, CG30077, CG3065, repo, CG31367, Sirt4, Zyx102EF, CG32105, tim, Kr, bigmax, gsb, vir, Su(H),…	fkh, bowl, tj, vvl, MBD-R2, Rx, emc, tra2, tst, Top2, GATAe, how, Scr, CycJ, NC2alpha, TBPH, Hrb27C/Dsim\Hrb27C, amos, CG10414, CG10418, Nf-YB, CG10535, MED31, ara, mirr, bsh, tup, Snr1, Orc1, brat, Awh, dm, tou, sv, CG11063, so, Sox102F/Dsim\Sox102F, NFAT, Dcp1, toy, Hey, org-1, CG11266, enok, CG11294, scrt, Sirt7, fd64A, CG11360, svp, pygo, ind, H2.0, CG11617, pdm3, Hr96, chn, fd96Ca, fd96Cb, l…	5
GO:0048732	gland development	91	37	19.3	1.7e-05	0.0006017	rho, Egfr, so, cora, mri, CG12163/CG33293, Ptpmeg, Mad, robo, tsh, tll, Obp99d, zip, hth, EcR, lwr, He, bigmax, gsb, N, pnr, eIF-4E, usp, Sema-2a, Pen, wg, Pten, Ser, crb, fat2, CG7860, Btk29A, unc-5, fra, exd, sog, hb	fkh, rho, Egfr, Scr, Atg12, CG10992, so, Ef1gamma, cora, mri, CG12163/CG33293, gcm, Ptpmeg, Mad, santa-maria, zfh1, Akap200, robo, CecA1, tsh, tll, tkv, CG14995, cathD, Obp99d, zip, hop, CG16708, hth, EcR, mew, fas, Eip93F, bin, CecB, emp, ush, oho23B, lwr, PH4alphaSG1, He, btl, bigmax, gsb, CG3829, NAT1, N, pnr, eIF-4E, Pi3K92E, usp, cbt, Sema-2a, Pen, wg, CG5254, Dcp-1, Atg6, bun, eRF1, Pten, e…	4
GO:0007398	ectoderm development	147	53	31.17	1.8e-05	0.0006298	rho, ara, Snr1, toy, arm, H2.0, cora, tio, fy, robo, tsh, CG13898, sol, ey, zip, Nrg, sca, fz, Dscam, LIMK1, Hr38, CG31665, fry, gsb, Dl, Fas2, N, pnr, Nrk, hh, Sema-2a, wg, Ser, vnd, crb, dl, prd, ovo, CG7466, ck, tap, mnb, puc, unc-5, ap, gro, Rho1, fra, en, sog, Poxm, Dab, hb	vvl, rho, mspo, ara, mirr, bsh, tup, Snr1, Awh, Cont, sv, toy, ind, arm, H2.0, pdm3, lin, cora, neur, CG12078, amx, peb, gcm, dgo, CG42234, tio, zfh1, fy, robo, tsh, neuroligin, CG13898, sol, vri, Ret, ey, zip, hop, Nrg, l(1)G0269, hipk, rho-6, plexB, dnt, sca, frtz, fz, CG17739, Dscam, ds, SoxN, Sema-1a, LIMK1, Hr38, Dr, Acf1, drpr, Neurochondrin, lbm, NfI, ush, Nmdar1, CG30203, Sox14, CG31146, …	4
GO:0006928	cell motility	180	62	38.17	1.9e-05	0.0006426	sgl, Egfr, Pak, robl, so, caps, lola, Ptpmeg, th, robo, nerfin-1, dome, ey, ena, zip, Pka-R2, EcR, And, Dscam, alpha-Cat, InR, dor, gammaTub23C, stai, Zyx102EF, bt, gogo, Kr, Dl, Chi, N, Invadolysin, Hsc70-4, Actn, usp, hh, Wnt4, Sema-2a, BicC, Ced-12, Dhc36C, nos, par-6, E(z), dl, RhoGAP68F, Pvf1, unc-5, ap, Rho1, fra, trx, wun2, en, Ptp61F, sm, betaTub56D, Ras85D, slam, fz2, Abi, hb	vvl, sgl, Egfr, LanA, Pak, vn, Sdc, ko, tup, flr, robl, Ptp69D, so, ATPsyn-beta, trn, caps, lola, gcm, Ptpmeg, th, tai, zfh1, robo, nerfin-1, dome, Gas8, ey, ena, wb, mys, zip, Dhc62B, CG15831, Pka-R2, hop, Roc1b, CG17150, CG17184, plexB, Vha55, dnt, gammaTub37C, betaInt-nu, EcR, mew, Galpha49B, And, Dscam, alpha-Cat, trio, InR, Sema-1a, alphaTub84B, faf, R, scra, awd, eve, Hrs, alpha-catenin-rel…	2
GO:0035107	appendage morphogenesis	105	41	22.27	1.9e-05	0.0006426	rho, emc, Egfr, ara, Snr1, net, CG42615/cul-3, cora, th, Mad, rl, fy, tsh, zip, hth, sca, EcR, fz, LIMK1, alph, sgg, fry, Dl, Chi, N, Pka-C1, hh, wg, dally, brm, Ser, ctp, ato, ck, AP-2, nmo, ap, Rho1, sog, Ras85D, by	bowl, rho, emc, Egfr, how, Cct1, vn, Ilk, ara, mirr, Snr1, net, CG42615/cul-3, cora, neur, th, dgo, Mad, rl, fy, tsh, tkv, vri, crol, fw, mys, cv-2, zip, hop, hth, sca, S6kII, EcR, frtz, fz, mew, ds, LIMK1, sax, Dr, sno, alph, sgg, G-salpha60A, ksr, fry, dlp, Mrtf, ft, sqh, Dl, vg, frc, Chi, al, N, jumu, Su(dx), Pka-C1, ast, Atx-1, hh, salr, wg, dac, dally, cic, Dad, f, sbb, dve, mib1, D, brm, Se…	3
GO:0048736	appendage development	105	41	22.27	1.9e-05	0.0006426	rho, emc, Egfr, ara, Snr1, net, CG42615/cul-3, cora, th, Mad, rl, fy, tsh, zip, hth, sca, EcR, fz, LIMK1, alph, sgg, fry, Dl, Chi, N, Pka-C1, hh, wg, dally, brm, Ser, ctp, ato, ck, AP-2, nmo, ap, Rho1, sog, Ras85D, by	bowl, rho, emc, Egfr, how, Cct1, vn, Ilk, ara, mirr, Snr1, net, CG42615/cul-3, cora, neur, th, dgo, Mad, rl, fy, tsh, tkv, vri, crol, fw, mys, cv-2, zip, hop, hth, sca, S6kII, EcR, frtz, fz, mew, ds, LIMK1, sax, Dr, sno, alph, sgg, G-salpha60A, ksr, fry, dlp, Mrtf, ft, sqh, Dl, vg, frc, Chi, al, N, jumu, Su(dx), Pka-C1, ast, Atx-1, hh, salr, wg, dac, dally, cic, Dad, f, sbb, dve, mib1, D, brm, Se…	3
GO:0051674	localization of cell	184	63	39.02	2e-05	0.0006617	sgl, Egfr, Pak, robl, so, caps, arm, lola, Ptpmeg, th, robo, nerfin-1, dome, ey, ena, zip, Pka-R2, EcR, And, Dscam, alpha-Cat, InR, dor, gammaTub23C, stai, Zyx102EF, bt, gogo, Kr, Dl, Chi, N, Invadolysin, Hsc70-4, Actn, usp, hh, Wnt4, Sema-2a, BicC, Ced-12, Dhc36C, nos, par-6, E(z), dl, RhoGAP68F, Pvf1, unc-5, ap, Rho1, fra, trx, wun2, en, Ptp61F, sm, betaTub56D, Ras85D, slam, fz2, Abi, hb	vvl, sgl, Egfr, LanA, Pak, vn, Sdc, ko, tup, flr, robl, Ptp69D, so, ATPsyn-beta, trn, caps, arm, lola, gcm, Ptpmeg, th, tai, zfh1, robo, nerfin-1, dome, Gas8, ey, ena, wb, mys, zip, Dhc62B, CG15831, Pka-R2, hop, Roc1b, CG17150, CG17184, plexB, Vha55, dnt, gammaTub37C, betaInt-nu, EcR, mew, Galpha49B, And, Dscam, alpha-Cat, trio, InR, Sema-1a, alphaTub84B, faf, R, scra, awd, eve, Hrs, alpha-cateni…	2
GO:0007472	wing disc morphogenesis	95	38	20.15	2e-05	0.0006617	rho, emc, Egfr, ara, Snr1, net, CG42615/cul-3, cora, Mad, rl, fy, tsh, zip, hth, sca, EcR, fz, LIMK1, alph, sgg, fry, Dl, Chi, N, Pka-C1, hh, wg, dally, brm, Ser, ctp, ck, nmo, ap, Rho1, sog, Ras85D, by	rho, emc, Egfr, how, Cct1, vn, Ilk, ara, mirr, Snr1, net, CG42615/cul-3, cora, neur, dgo, Mad, rl, fy, tsh, tkv, vri, crol, fw, mys, cv-2, zip, hop, hth, sca, S6kII, EcR, frtz, fz, mew, ds, LIMK1, sax, Dr, sno, alph, sgg, G-salpha60A, ksr, fry, dlp, Mrtf, ft, sqh, Dl, vg, frc, Chi, N, jumu, Su(dx), Pka-C1, ast, Atx-1, hh, salr, wg, dally, cic, Dad, scrib, sbb, dve, mib1, brm, Ser, wls, Bx, Gap1, …	5
GO:0045449	regulation of transcription	477	137	101.15	2.3e-05	0.0007293	tj, emc, CycJ, NC2alpha, TBPH, ara, Snr1, dm, CG11063, so, toy, Hey, fd64A, net, svp, H2.0, Hr96, fd96Ca, fd96Cb, lola, tth, Mad, rl, tio, danr, tsh, tll, nerfin-1, bbx, Mef2, ey, esc, abba, CycK, nej, slp1, hth, Taf12, EcR, pho, cnc, ph-p, CG18619, Hr38, e(r), CG1965, cas, Dfd, sgg, RpL40, ems, CG30077, HLH4C, CG3065, repo, CG31367, Sirt4, Zyx102EF, CG32105, tim, Kr, bigmax, CG3371, gsb, Su(H), …	fkh, bowl, tj, vvl, MBD-R2, Rx, emc, Top2, GATAe, TfIIFalpha, Scr, CycJ, NC2alpha, TBPH, amos, CG10414, Nf-YB, CG10535, CG10565, MED31, ara, mirr, bsh, tup, Snr1, Orc1, brat, Awh, dm, tou, sv, CG11063, so, DMAP1, Sox102F/Dsim\Sox102F, NFAT, Dcp1, toy, Hey, org-1, enok, CG11294, scrt, Sirt7, fd64A, net, svp, pygo, ind, H2.0, CG11617, pdm3, Hr96, chn, fd96Ca, fd96Cb, lola, CG12129, Hira, tth, peb, …	3
GO:0001754	eye photoreceptor cell differentiation	63	28	13.36	2.6e-05	0.0008076	emc, Egfr, hk, Moe, svp, Hsp83, rl, sinah/Dpse\GA11985, Mer, nej, hth, sca, fz, alph, fry, Dl, N, ex, ninaE, hh, Cpn, crb, mts, ato, Khc, CSN4, Ras85D, Dab	emc, Egfr, hk, Moe, p47, svp, neur, Hsp83, rl, sinah/Dpse\GA11985, Mer, nej, Dsor1, hop, klar, hth, sca, fz, sw, mbt, alph, R, TER94, fry, sav, Hdc, Dl, N, csw, ex, ast, ninaE, prom/CG42383, hh, Cpn, POSH, dac, sec6, bun, B-H2, Rab11, crb, klg, Gap1, rno, mts, Cka, ato, Khc, msk, Alk, Rac2, Amph, melt, pnut, CSN4, lilli, Gl, Ras85D, rin, Gef26, eya, Dab	5
GO:0007419	ventral cord development	20	13	4.24	2.8e-05	0.0008439	svp, cas, ems, Kr, gsb, Dl, ac, l(1)sc, N, wg, vnd, dl, hb	svp, ind, run, Dr, cas, ems, Kr, gsb, Dl, ac, l(1)sc, N, moody, wg, loco, vnd, dl, sim, Pvr, hb	4
GO:0035265	organ growth	20	13	4.24	2.8e-05	0.0008439	S6k, dm, Mer, InR, Akt1, ex, hh, Pten, chico, Tsc1, Nos, gig, fat2	S6k, dm, tkv, Mer, InR, Pi3K21B, sav, ft, Akt1, ex, Pi3K92E, hh, scrib, sbb, Pten, chico, Tsc1, Nos, gig, fat2	2
GO:0046620	regulation of organ growth	20	13	4.24	2.8e-05	0.0008439	S6k, dm, Mer, InR, Akt1, ex, hh, Pten, chico, Tsc1, Nos, gig, fat2	S6k, dm, tkv, Mer, InR, Pi3K21B, sav, ft, Akt1, ex, Pi3K92E, hh, scrib, sbb, Pten, chico, Tsc1, Nos, gig, fat2	3
GO:0035150	regulation of tube size	11	9	2.33	3e-05	0.0008953	cora, Lac, Nrg, kkv, Fas2, chico, Nrx-IV, Rho1, nrv2	sinu, cora, Lac, Nrg, kkv, Fas2, Atpalpha, chico, Nrx-IV, Rho1, nrv2	3
GO:0006355	regulation of transcription, DNA-dependent	432	125	91.61	3.8e-05	0.001112	tj, emc, CycJ, NC2alpha, TBPH, ara, Snr1, dm, CG11063, so, toy, Hey, fd64A, svp, H2.0, Hr96, fd96Ca, fd96Cb, lola, tth, Mad, rl, tio, tsh, tll, nerfin-1, bbx, Mef2, ey, esc, abba, CycK, nej, slp1, hth, Taf12, EcR, pho, cnc, ph-p, CG18619, Hr38, e(r), CG1965, cas, Dfd, sgg, RpL40, ems, CG30077, CG3065, repo, CG31367, Sirt4, Zyx102EF, CG32105, tim, Kr, bigmax, gsb, Su(H), bic, stc, fd59A, Chd1, ac,…	fkh, bowl, tj, vvl, MBD-R2, Rx, emc, Top2, GATAe, Scr, CycJ, NC2alpha, TBPH, amos, CG10414, Nf-YB, CG10535, MED31, ara, mirr, bsh, tup, Snr1, Orc1, brat, Awh, dm, tou, sv, CG11063, so, Sox102F/Dsim\Sox102F, NFAT, Dcp1, toy, Hey, org-1, enok, CG11294, scrt, Sirt7, fd64A, svp, pygo, ind, H2.0, CG11617, pdm3, Hr96, chn, fd96Ca, fd96Cb, lola, tth, mei-P26, Dsp1, gcm, CG42234, Mad, MED27, rl, CG12605,…	4
GO:0008361	regulation of cell size	31	17	6.57	3.9e-05	0.001131	S6k, dm, eag, Orct2, Mer, InR, Akt1, eIF-4E, wg, Cdk4, Pten, chico, Tsc1, gig, Thor, CycD, Ras85D	S6k, dm, eag, Paip2, Orct2, Mer, poe, InR, slpr, Pi3K21B, foxo, Akt1, eIF-4E, Pi3K92E, Tctp, wg, mRpL12, Cdk4, pix, Pten, chico, Hem, Tsc1, gig, Nf1, Rac2, lilli, Thor, Fps85D, CycD, Ras85D	3
GO:0001751	compound eye photoreceptor cell differentiation	61	27	12.94	4e-05	0.001149	emc, Egfr, hk, Moe, svp, Hsp83, rl, sinah/Dpse\GA11985, Mer, nej, hth, sca, fz, alph, fry, Dl, N, ex, ninaE, hh, Cpn, crb, mts, ato, CSN4, Ras85D, Dab	emc, Egfr, hk, Moe, p47, svp, neur, Hsp83, rl, sinah/Dpse\GA11985, Mer, nej, Dsor1, hop, klar, hth, sca, fz, mbt, alph, R, TER94, fry, sav, Hdc, Dl, N, csw, ex, ast, ninaE, prom/CG42383, hh, Cpn, POSH, dac, sec6, bun, B-H2, Rab11, crb, klg, Gap1, rno, mts, Cka, ato, msk, Alk, Rac2, Amph, melt, pnut, CSN4, lilli, Gl, Ras85D, rin, Gef26, eya, Dab	10
GO:0009798	axis specification	101	39	21.42	4.1e-05	0.001156	Egfr, Moe, orb, armi, Hsp83, rl, tll, Mer, tsg, slp1, cactin, cnc, Dfd, lwr, Kr, vas, Dl, bic, csul, N, Pka-C1, hh, Dp, wg, nos, stau, par-6, aub, BicD, dl, wbl, smp-30, sll, Khc, spn-A, eIF-4a, sog, Ras85D, hb	Egfr, ndl, aPKC, Scr, Hrb27C/Dsim\Hrb27C, tup, tral, Moe, orb, mael, armi, lin, peb, lic, Hsp83, rl, lab, btz/Dpse\GA11878, tll, Mer, growl, tsg, Dsor1, Rop, slp1, cactin, cad, cnc, regucalcin, Toll-4, sax, Dfd, eve, TER94, ush, ksr, lwr, spn-D, Syt1, spn-E, scw, Pka-R1, spn-B, Kr, capu, vas, Dl, bic, csul, N, csw, sna, egl, wek, ird5, Pka-C1, hh, Dp, wg, Tm1, POSH, ea, loco, nos, stau, Rab11, CG…	3
GO:0009888	tissue development	245	78	51.95	4.1e-05	0.001156	rho, sgl, ara, Snr1, CG10641, toy, arm, H2.0, Hr96, cora, tio, fy, robo, tsh, CG13898, sol, Mef2, ey, Scgdelta, zip, Nrg, CG16719, slp1, sca, fz, Dscam, cnc, LIMK1, Hr38, CG1942, Mlp60A, CG31665, bt, fry, CG3264, gsb, Dl, Fas2, N, pnr, Nrk, hh, Sema-2a, wg, CG4945, Pten, Ald, Ser, vnd, crb, mid, dl, prd, ovo, CG7056, sip1, CG7466, ck, tap, pcs, mnb, puc, unc-5, ap, gro, Rho1, fra, trx, exd, en, S…	fkh, vvl, rho, sgl, mspo, Mlp84B, LanA, GATAe, how, mbc, ara, mirr, bsh, tup, Snr1, CG10641, Awh, CG10827, Cont, sv, NFAT, toy, org-1, Npc2g, ind, arm, H2.0, CG11637, pdm3, lin, Hr96, cora, neur, CG12078, amx, peb, gcm, dgo, CG42234, tio, CG13185, zfh1, fy, robo, tsh, neuroligin, CG13898, sol, stg, vri, Mef2, Ret, Aph-4, ey, Scgdelta, crol, Cip4, tmod, dmrt11E, zip, hop, Nrg, CG16719, slp1, l(1)G…	3
GO:0048592	eye morphogenesis	115	43	24.39	4.2e-05	0.001173	emc, Egfr, ara, hk, Moe, Rca1, so, svp, arm, CG42615/cul-3, Hsp83, rl, sinah/Dpse\GA11985, tll, Mer, ey, nej, hth, sca, fz, alph, fry, Su(H), Dl, Fas2, trr, N, ex, ninaE, hh, Cpn, wg, crb, mts, ato, Khc, Ice, puc, nmo, Rho1, CSN4, Ras85D, Dab	emc, Egfr, Cct1, ara, mirr, hk, Moe, Rca1, sv, so, p47, svp, smo, arm, chn, CG42615/cul-3, neur, peb, dgo, Hsp83, rl, sinah/Dpse\GA11985, tll, tkv, Mer, ey, nej, Dsor1, hop, klar, hth, sca, S6kII, fz, ds, sw, run, mbt, sax, sno, alph, faf, R, TER94, rap, foxo, fred, fry, Krn, sav, ft, Hdc, Su(H), Dl, Fas2, trr, frc, N, csw, pelo, ebi, ex, rst, ast, cbt, ninaE, prom/CG42383, hh, Cpn, wg, POSH, dac…	4
GO:0009792	embryonic development ending in birth or egg hatching	98	38	20.78	4.6e-05	0.001273	Egfr, Pak, Eip63E, Snr1, dm, Traf6, Mes2/Dyak\Mes2, svp, arm, cora, Mad, Orct2, tsh, ena, zip, EcR, InR, ems, CycB, N, pnr, Hsc70-4, wg, crb, Nrx-IV, wbl, Src64B, CtBP, puc, Btk29A, Rho1, Deaf1, ash1, wal, Ddx1, Sac1, flfl, Ras85D	Egfr, Pak, mbc, Eip63E, spo, mirr, tup, Snr1, barr, dm, Traf6, Mes2/Dyak\Mes2, l(1)19Ec, svp, arm, chn, cora, peb, Mad, zfh1, shd, Orct2, tsh, tkv, sad, ena, mys, zip, dlg1, EcR, fas, InR, R, slpr, ush, Rala, cin, ems, pyd, CycB, sqh, N, pnr, jumu, Mo25, Pi3K92E, Cg25C, mei-41, Hsc70-4, Hmgs/Dsim\Hmgs, cbt, wg, cic, Doc1, blp, scrib, Sema-5c, Atpalpha, bsk, jar, ecd, thr, l(3)mbt, os, cdi, Vha13,…	3
GO:0000904	cellular morphogenesis during differentiation	189	63	40.08	5.1e-05	0.001399	Egfr, Pak, Snr1, hk, Moe, robl, caps, lola, Ptpmeg, Lac, rl, robo, nerfin-1, esc, ena, Pka-R2, Nrg, sca, EcR, Dscam, InR, ph-p, LIMK1, ems, fry, gogo, Kr, bigmax, Dl, Fas2, Chi, N, Hsc70-4, Bap60, usp, ninaE, hh, Dp, Sema-2a, Cpn, chm, nos, brm, crb, E(z), Bap55, CG7056, Tab2, Rpd3, ato, unc-5, ap, gro, Rho1, fra, MED4, Sin3A, en, Ptp61F, sm, Elongin-C, Scm, Dab	vvl, Egfr, LanA, Pak, Sdc, ko, tup, Snr1, hk, Moe, robl, wit, Ptp69D, sv, p47, caps, scrt, pygo, neur, lola, peb, gcm, Ptpmeg, Lac, rl, zfh1, tum, robo, nerfin-1, esc, ena, WASp, mys, Pka-R2, Nrg, klar, CG17118, plexB, dnt, sca, EcR, mew, Galpha49B, Dscam, ds, HmgD, trio, ben, InR, Sema-1a, ph-p, LIMK1, run, mbt, Dlic, R, Acf1, eve, TER94, d4, fs(1)Yb, Ets21C, ems, fry, dlp, gogo, Gef64C, Kr, big…	3
GO:0048666	neuron development	152	53	32.23	5.2e-05	0.001413	Pak, Snr1, robl, caps, lola, Ptpmeg, Lac, robo, nerfin-1, esc, ena, Pka-R2, Nrg, EcR, Dscam, InR, ph-p, LIMK1, ems, fry, gogo, Kr, bigmax, Fas2, Chi, N, Hsc70-4, Bap60, usp, hh, Dp, Sema-2a, chm, nos, brm, E(z), Bap55, CG7056, Tab2, Rpd3, ato, unc-5, ap, gro, Rho1, RpS29, fra, MED4, Sin3A, en, Ptp61F, sm, Elongin-C	vvl, LanA, Pak, Sdc, ko, tup, Snr1, robl, wit, Ptp69D, sv, caps, scrt, pygo, lola, gcm, Ptpmeg, Lac, zfh1, tum, robo, nerfin-1, esc, ena, WASp, mys, Pka-R2, Nrg, CG17118, plexB, dnt, EcR, mew, Galpha49B, Dscam, HmgD, trio, ben, InR, Sema-1a, ph-p, LIMK1, run, Dlic, Acf1, eve, d4, Ets21C, ems, fry, dlp, gogo, Gef64C, Kr, bigmax, mfas, nvy, betaTub60D, RhoGAP93B, Fas2, aay, Chi, N, sna, jumu, Pcaf,…	3
[truncated: 1,052 more rows]

## Sheet: GOCC.DROME
Supplementary table S6-3: Gene ontology enrichment analysis for primary Drosophila hits (Cellular Component).
[truncated: 154 more rows]

[truncated: 3 more sheets: GOCC.DROME+BP, GOMF.DROME, GOMF.DROME+BP]
