# Supplementary material for: A genome-wide Drosophila epithelial tumorigenesis screen identifies Tetraspanin 29Fb as an evolutionarily conserved suppressor of Ras-driven cancer
Source: PLoS Genet. 2018 Oct 16;14(10):e1007688. doi: 10.1371/journal.pgen.1007688 (PMC6203380; doi:10.1371/journal.pgen.1007688)
Supplement: S7 Table — GO enrichment analysis for human seed orthologs and inparalog candidate genes without and with binding partners (+BP). Tables S7-0 and S7-1. All human seed ortholog and inparalog candidate genes (HIT_ENSG and HIT_GENE SYMBOL) with corresponding binding partners defined in BioGrid v8.0 (BioGrid_ENSG and BioGrid_GENE SYMBOL). Binding partners were only added when protein-protein interactions were assigned to at least two human candidate genes. Tables S7-2 to S7-13. Significantly enriched GO terms with p≤0.05 analyzed for human seed orthologs and inparalog candidate genes with and without binding partners (+BP) in the 3 GO domains Biological process (GOBP), Molecular function (GOMF) and Cellular Component (GOCC). Table S7-0. Human seed orthologs and binding partners, Sheet label: HSA.SEED+BP list. Table S7-1. Human inparalogs and binding partners, Sheet label: HSA.INPARALOG+BP list. Table S7-2: Gene ontology enrichment analysis Biological Process (Human Seed Orthologs), Sheet label: GOBP.HSA.SEED. Table S7-3. Gene ontology enrichment analysis Biological Process (Human Seed Orthologs + Binding Partners), Sheet label: GOBP.HSA.SEED+BP. Table S7-4. Gene ontology enrichment analysis Biological Process (Human Inparalogs), Sheet label: GOBP.HSA.INPARALOG. Table S7-5. Gene ontology enrichment analysis Biological Process (Human Inparalogs + Binding Partner), Sheet label: GOBP.HSA.INPARALOG+BP. Table S7-6. Gene ontology enrichment analysis Molecular Function (Human Seed Orthologs), Sheet label: GOMF.HSA.SEED. Table S7-7. Gene ontology enrichment analysis Molecular Function (Human Seed Orthologs + Binding Partners), Sheet label: GOMF.HSA.SEED+BP. Table S7-8. Gene ontology enrichment analysis Molecular Function (Human Inparalogs), Sheet label: GOMF.HSA.INPARALOG. Table S7-9. Gene ontology enrichment analysis Molecular Function (Human Inparalogs + Binding Partner), Sheet label: GOMF.HSA.INPARALOG+BP. Table S7-10. Gene ontology enrichment analysis Cellular Component (Human Seed Ort [file pgen.1007688.s015.xls]

## Sheet: HSA.SEED+BP list
Supplementary table S7-0: Human seed orthologs and binding partners.
HIT_ENSG	BioGrid_ENSG	HOMSA_ GENE SYMBOL	BioGrid_GENE SYMBOL
ENSG00000169398	ENSG00000082701,ENSG00000171862,ENSG00000140443,ENSG00000124181,ENSG00000103653,ENSG00000145782,ENSG00000096968,ENSG00000078053,ENSG00000165699	PTK2	GSK3B,PTENP1/PTEN,IGF1R,PLCG1,CSK,ATG12,JAK2,AMPH,TSC1
ENSG00000178573		MAF
ENSG00000099219		KIAA1815
ENSG00000166596		WDR16
ENSG00000145041		ENSG00000145041
ENSG00000182149		KIAA0174
ENSG00000164548		ENSG00000164548
ENSG00000116198		KIAA0562
ENSG00000166068		SPRED1
ENSG00000000419		DPM1
ENSG00000170776	ENSG00000067560	AKAP13	RHOA
ENSG00000165494		PCF11
ENSG00000018510		AGPS
ENSG00000173546		CSPG4
ENSG00000082996		RNF13
ENSG00000155393		HEATR3
ENSG00000105063		SAPS1
ENSG00000100116		GCAT
ENSG00000165650		PDZD8
ENSG00000144746		ARL6IP5
ENSG00000105355		M6PRBP1
ENSG00000126698	ENSG00000104897	DNAJC8	SF3A2
ENSG00000175175		PPM1E
ENSG00000188895		ENSG00000188895
ENSG00000117305		HMGCL
ENSG00000163932		PRKCD
ENSG00000170515	ENSG00000175054,ENSG00000065361,ENSG00000196591	PA2G4	ATR,ERBB3,HDAC2
ENSG00000058091		PFTK1
ENSG00000164494		PDSS2
ENSG00000065150		RANBP5
ENSG00000077147		TM9SF3
ENSG00000081019		RSBN1
ENSG00000173227		SYT12
ENSG00000172340		SUCLG2
ENSG00000013375		PGM3
ENSG00000150995	ENSG00000067560	ITPR1	RHOA
ENSG00000138756		BMP2K
ENSG00000115468		EFHD1
ENSG00000131437	ENSG00000130758	KIF3A	MAP3K10
ENSG00000197296		C20orf142
ENSG00000156113		KCNMA1
ENSG00000179562	ENSG00000101004	GCC1	ENSG00000101004
ENSG00000168589		DYNLRB2
ENSG00000166847	ENSG00000101004	DCTN5	ENSG00000101004
ENSG00000071462		WBSCR22
ENSG00000140015		KCNH5
ENSG00000163466		ARPC2
ENSG00000157856		C2orf39
ENSG00000130787		HIP1R
ENSG00000048405		ZNF800
ENSG00000135940		COX5B
ENSG00000129460		NGDN
ENSG00000158258		CLSTN2
ENSG00000142279		WTIP
ENSG00000178950		GAK
ENSG00000110344		UBE4A
ENSG00000115204		MPV17
ENSG00000165349		SLC7A3
ENSG00000003989		SLC7A2
ENSG00000196663		KIAA0329
ENSG00000099940	ENSG00000110047,ENSG00000140443	SNAP29	EHD1,IGF1R
ENSG00000007372		PAX6
ENSG00000104613		INTS10
ENSG00000189337		ENSG00000189337
ENSG00000156110		ADK
ENSG00000170382		LRRN5
ENSG00000183569		SERHL2
ENSG00000129595		EPB41L4A
ENSG00000180694		TMEM64
ENSG00000083720		OXCT1
ENSG00000160868		CYP3A4
ENSG00000159111		MRPL10
ENSG00000073146		MOV10L1
ENSG00000138764		CCNG2
ENSG00000123159	ENSG00000081479,ENSG00000166986	GIPC1	LRP2,MARS
ENSG00000140299		BNIP2
ENSG00000133056		PIK3C2B
ENSG00000011405		PIK3C2A
ENSG00000101444	ENSG00000104637	AHCY	ENSG00000104637
ENSG00000142459		EVI5L
ENSG00000211460		TSN
ENSG00000027847		B4GALT7
ENSG00000086848		ALG9
ENSG00000153201	ENSG00000103275,ENSG00000132341	RANBP2	UBE2I,RAN
ENSG00000157916		RER1
ENSG00000171956		FOXB1
ENSG00000164077		MON1A
ENSG00000173166		RAPH1
ENSG00000155561	ENSG00000136997	NUP205	MYC
ENSG00000082397	ENSG00000115306	EPB41L3	SPTBN1
ENSG00000132792		CTNNBL1
ENSG00000121848		ZNF364
ENSG00000183624		C3orf37
ENSG00000198792		C22orf5
ENSG00000107186		MPDZ
ENSG00000132912		DCTN4
ENSG00000198846		ENSG00000198846
ENSG00000129219	ENSG00000124181,ENSG00000078053,ENSG00000111640,ENSG00000143761,ENSG00000154229	PLD2	PLCG1,AMPH,GAPDH,ARF1,PRKCA
ENSG00000179832		ENSG00000179832
ENSG00000148925		BTBD10
ENSG00000174080		CTSF
ENSG00000139719		VPS33A
ENSG00000071859		FAM50A
ENSG00000078872		NFS1
ENSG00000088179		PTPN4
ENSG00000131043		C20orf4
ENSG00000173145		NOC3L
ENSG00000171681		ATF7IP
ENSG00000070748		CHAT
ENSG00000121579		NAT13
ENSG00000172260		NEGR1
ENSG00000161513		FDXR
ENSG00000152527		PLEKHH2
ENSG00000007944		MYLIP
ENSG00000100280	ENSG00000175054,ENSG00000143761,ENSG00000078053	AP1B1	ATR,ARF1,AMPH
ENSG00000121297		TSHZ3
ENSG00000162976		PQLC3
ENSG00000123131		PRDX4
ENSG00000163444		TMEM183B/TMEM183A
ENSG00000162687		KCNT2
ENSG00000183513		ENSG00000183513
ENSG00000101464		PIGU
ENSG00000137714		FDX1
ENSG00000140463		BBS4
ENSG00000173611		C9orf126
ENSG00000179152		C3orf23
ENSG00000182040		USH1G
ENSG00000198554		WDHD1
ENSG00000087152		ATXN7L3
ENSG00000010361		FUZ
ENSG00000161057	ENSG00000175104,ENSG00000175166,ENSG00000110768,ENSG00000125651	PSMC2	TRAF6,PSMD2,GTF2H1,GTF2F1
ENSG00000185008		ROBO2
ENSG00000109180		OCIAD1
ENSG00000204406		MBD5
ENSG00000189203		TMEM179
ENSG00000154127		ENSG00000154127
ENSG00000122194		PLG
ENSG00000101189		C20orf20
ENSG00000104883		PEX11G
ENSG00000136270		TBRG4
ENSG00000198774		PAMCI
ENSG00000179021		C3orf38
ENSG00000100003		SEC14L2
ENSG00000177076		ASAH3L
ENSG00000085185		BCORL1
ENSG00000164086		DUSP7
ENSG00000114439		BBX
ENSG00000179724		FAM11B
ENSG00000174695		TMEM167
ENSG00000164609		SLU7
ENSG00000160551		TAOK1
ENSG00000135018	ENSG00000185359,ENSG00000185624	UBQLN1	HGS,P4HB
ENSG00000186575	ENSG00000185359,ENSG00000115306	NF2	HGS,SPTBN1
ENSG00000182827		ACBD3
ENSG00000188760		ENSG00000188760
ENSG00000068305	ENSG00000108840	MEF2A	HDAC5
ENSG00000181523		SGSH
ENSG00000141985		SH3GL1
ENSG00000167264		DUS2L
ENSG00000166912		MTMR10
ENSG00000196510		ANAPC7
ENSG00000086589		RBM22
ENSG00000120314		WDR55
ENSG00000131475		VPS25
ENSG00000186866		POFUT2
ENSG00000168028		RPSAP15/RPSA
ENSG00000170624		SGCD
ENSG00000184924		ENSG00000184924
ENSG00000154678		PDE1C
ENSG00000188186		ENSG00000188186
ENSG00000061938		TNK2
ENSG00000110171		TRIM3
ENSG00000100997		ABHD12
ENSG00000108094	ENSG00000185624,ENSG00000154582	CUL2	P4HB,TCEB1
ENSG00000181789	ENSG00000143761	COPG	ARF1
ENSG00000167699		C17orf25
ENSG00000118004		COLEC11
ENSG00000085552		IGSF9
ENSG00000131495		NDUFA2
ENSG00000156876		SASS6
ENSG00000112406		HECA
ENSG00000122507		ENSG00000122507
ENSG00000133026	ENSG00000185825	MYH10	BCAP31
ENSG00000111785		RIC8B
ENSG00000114302	ENSG00000082701	PRKAR2A	GSK3B
ENSG00000146540		ENSG00000146540
ENSG00000124333	ENSG00000132639	SYBL1	SNAP25
ENSG00000102743		SLC25A15
ENSG00000091129		NRCAM
ENSG00000060982		BCAT1
ENSG00000204564		C6orf136
ENSG00000206400		ENSG00000206400
ENSG00000206487		ENSG00000206487
ENSG00000127527	ENSG00000063245	EPS15L1	EPN1
ENSG00000142102		ATHL1
ENSG00000137343		C6orf134
ENSG00000206405		ENSG00000206405
ENSG00000206488		ENSG00000206488
ENSG00000123739		PLA2G12A
ENSG00000174799		CEP135
ENSG00000033627		ATP6V0A1
ENSG00000167972		ABCA3
ENSG00000171806		C1orf156
ENSG00000179036	ENSG00000105404,ENSG00000132639,ENSG00000185825	VAMP2	RABAC1,SNAP25,BCAP31
ENSG00000164605		ENSG00000164605
ENSG00000099875		MKNK2
ENSG00000120656	ENSG00000136997	TAF12	MYC
ENSG00000102935	ENSG00000170365	ZNF423	SMAD1
ENSG00000178464		ENSG00000178464
ENSG00000168538		ENSG00000168538
ENSG00000100889		PCK2
ENSG00000173812		EIF1
ENSG00000177103		DSCAML1
ENSG00000010244	ENSG00000065361	ZNF207	ERBB3
ENSG00000066032		CTNNA2
ENSG00000114026	ENSG00000154229	OGG1	PRKCA
ENSG00000148737		TCF7L2
ENSG00000141030		COPS3
ENSG00000143797		MBOAT2
ENSG00000119640		ACYP1
ENSG00000153234		NR4A2
ENSG00000143801	ENSG00000115641	PSEN2	FHL2
ENSG00000165240		ATP7A
ENSG00000138032	ENSG00000165280,ENSG00000090621,ENSG00000105810	PPM1B	VCP,PABPC4,CDK6
ENSG00000108528		SLC25A11
ENSG00000166391		MOGAT2
ENSG00000165934		CPSF2
ENSG00000127054	ENSG00000071539	CPSF3L	TRIP13
ENSG00000142186		SCYL1
ENSG00000119801		YPEL5
ENSG00000077721		UBE2A
ENSG00000131558		EXOC4
ENSG00000145244		CORIN
ENSG00000166347		CYB5A
ENSG00000145425	ENSG00000105011,ENSG00000104637	RPS3A	ASF1B,ENSG00000104637
ENSG00000188641		DPYD
ENSG00000205560		CHKB
ENSG00000120594		PLXDC2
ENSG00000034239		EFCAB1
ENSG00000173208		ABCD2
ENSG00000172731		LRRC20
ENSG00000121671		CRY2
ENSG00000183735	ENSG00000173039	TBK1	RELA
ENSG00000102100		SLC35A2
ENSG00000100325		ASCC2
ENSG00000115524	ENSG00000145782,ENSG00000082701,ENSG00000171720,ENSG00000104897	SF3B1	ATG12,GSK3B,HDAC3,SF3A2
ENSG00000126254		ENSG00000126254
ENSG00000196084	ENSG00000170365	UBA52	SMAD1
ENSG00000100296		THOC5
ENSG00000135638		EMX1
ENSG00000170370		EMX2
ENSG00000204371		EHMT2
ENSG00000206376		ENSG00000206376
ENSG00000137324		ENSG00000137324
ENSG00000147316		MCPH1
ENSG00000151353		TMEM18
ENSG00000135441	ENSG00000104164	BLOC1S1	PLDN
ENSG00000082516	ENSG00000172062,ENSG00000167088,ENSG00000100028,ENSG00000182004	GEMIN5	ENSG00000172062,SNRPD1,SNRPD3,SNRPE
ENSG00000061936		SFRS8
ENSG00000132563		REEP2
ENSG00000138621		PPCDC
ENSG00000168958		C2orf33
ENSG00000153574	ENSG00000129245	RPIA	FXR2
ENSG00000143379	ENSG00000141232,ENSG00000108671,ENSG00000204463,ENSG00000115540,ENSG00000196591	SETDB1	TOB1,PSMD11,BAT3,PREI3,HDAC2
ENSG00000139714		MORN3
ENSG00000166337	ENSG00000136997	TAF10	MYC
ENSG00000099994		SUSD2
ENSG00000150275		PCDH15
ENSG00000018189	ENSG00000109103	RUFY3	UNC119
ENSG00000107959		PITRM1
ENSG00000166902		MRPL16
ENSG00000189166		ENSG00000189166
ENSG00000113282		CLINT1
ENSG00000151014		CCRN4L
ENSG00000184357		HIST1H1B
ENSG00000117632		STMN1
ENSG00000141429		GALNT1
ENSG00000151025		GPR158
ENSG00000134884		ENSG00000134884
ENSG00000105887	ENSG00000173039	MTPN	RELA
ENSG00000176890		TYMS
ENSG00000157985		CENTG2
ENSG00000006530		AGK
ENSG00000106400		ZNHIT1
ENSG00000100319		ZMAT5
ENSG00000100612		DHRS7
ENSG00000124659		TBCC
ENSG00000155657	ENSG00000105011,ENSG00000115641	TTN	ASF1B,FHL2
ENSG00000134775		FHOD3
ENSG00000198168		ENSG00000198168
ENSG00000130768		SMPDL3B
ENSG00000182551		ADI1
ENSG00000148339		SLC25A25
ENSG00000162761		LMX1A
ENSG00000136944		LMX1B
ENSG00000048707		VPS13D
ENSG00000198862		ZNF294
ENSG00000089486		C16orf5
ENSG00000173409		ARV1
ENSG00000170296	ENSG00000108840	GABARAP	HDAC5
ENSG00000072415		MPP5
ENSG00000187714		SLC18A3
ENSG00000185896		LAMP1
ENSG00000149743		TRPT1
ENSG00000100266		PACSIN2
ENSG00000127586		CHTF18
ENSG00000119777		ENSG00000119777
ENSG00000108788		MLX
ENSG00000133835		HSD17B4
ENSG00000147576		ADHFE1
ENSG00000197771		C10orf119
ENSG00000080819		CPOX
ENSG00000164219		PGGT1B
ENSG00000136758		YME1L1
ENSG00000131748		STARD3
ENSG00000198925		ATG9A
ENSG00000134717		BTF3L4
ENSG00000154654		NCAM2
ENSG00000104412		TTC35
ENSG00000127588		GNG13
ENSG00000163797		MRPL33
ENSG00000100462	ENSG00000096968,ENSG00000196235,ENSG00000100028,ENSG00000167088	PRMT5	JAK2,SUPT5H,SNRPD3,SNRPD1
ENSG00000173575		CHD2
ENSG00000086504		MRPL28
ENSG00000145191		EIF2B5
ENSG00000115866		DARS
ENSG00000139352		ASCL1
ENSG00000167548		MLL2
ENSG00000120907		ADRA1A
ENSG00000062485		CS
ENSG00000130640		TUBGCP2
ENSG00000170522		ELOVL6
ENSG00000030304		MUSK
ENSG00000104731		KLHDC4
ENSG00000137818		RPLP1
ENSG00000168876		ANKRD49
ENSG00000185619		PCGF3
ENSG00000103363	ENSG00000154582	TCEB2	TCEB1
ENSG00000116898		MRPS15
ENSG00000119396		RAB14
ENSG00000170145		SNF1LK2
ENSG00000179104		TMTC2
ENSG00000072110		ACTN1
ENSG00000186350	ENSG00000143190,ENSG00000028277,ENSG00000173039,ENSG00000171720,ENSG00000168036	RXRA	POU2F1,POU2F2,RELA,HDAC3,CTNNB1
ENSG00000154646		PRSS7
ENSG00000187866		FAM122A
ENSG00000119878	ENSG00000075711	CRIPT	DLG1
ENSG00000168827		GFM1
ENSG00000167969		DCI
ENSG00000139549		DHH
ENSG00000077800		FKBP6
ENSG00000082515		MRPL22
ENSG00000140750		ARHGAP17
ENSG00000111237		VPS29
ENSG00000099810		MTAP
ENSG00000122870		BICC1
ENSG00000162552		WNT4
ENSG00000003756		RBM5
ENSG00000182872		RBM10
ENSG00000168118		RAB4A
ENSG00000074201	ENSG00000100028,ENSG00000167088,ENSG00000182004	CLNS1A	SNRPD3,SNRPD1,SNRPE
ENSG00000104835		SARS2
ENSG00000188322		SBK1
ENSG00000100099		HPS4
ENSG00000116752		BCAS2
ENSG00000019144		PHLDB1
ENSG00000123505		AMD1
ENSG00000198130		HIBCH
ENSG00000091039		OSBPL8
ENSG00000137055		PLAA
ENSG00000143033		MTF2
ENSG00000079739		PGM1
ENSG00000204842		ATXN2
ENSG00000115677		HDLBP
ENSG00000166889		ENSG00000166889
ENSG00000105278		KIAA1086
ENSG00000136504	ENSG00000101004	MYST2	ENSG00000101004
ENSG00000145912		NOLA2
ENSG00000132640		BTBD3
ENSG00000187109		NAP1L1
ENSG00000155849		ELMO1
ENSG00000113407	ENSG00000175104	TARS	TRAF6
ENSG00000152760		TCTEX1D1
ENSG00000101557		USP14
ENSG00000161547		SFRS2
ENSG00000122692		SMU1
ENSG00000166548		TK2
ENSG00000167671	ENSG00000165280	UBXD1	VCP
ENSG00000197548		ATG7
ENSG00000129596		CDO1
ENSG00000147586		MRPS28
ENSG00000164032		H2AFZ
ENSG00000105968		H2AFV
ENSG00000163029		SMC6
ENSG00000118997		DNAH7
ENSG00000082068		WDR70
ENSG00000185813		PCYT2
ENSG00000137992		DBT
ENSG00000143621		ILF2
ENSG00000089177		C20orf23
ENSG00000166233		ARIH1
ENSG00000129128		SPCS3
ENSG00000170037		CNTROB
ENSG00000065491		TBC1D22B
ENSG00000185651	ENSG00000171862	UBE2L3	PTENP1/PTEN
ENSG00000157881		PANK4
ENSG00000165417	ENSG00000125651	GTF2A1	GTF2F1
ENSG00000109220		CHIC2
ENSG00000100243		CYB5R3
ENSG00000154316		TDH
ENSG00000146463		ZMYM4
ENSG00000172409		CLP1
ENSG00000105875		ENSG00000105875
ENSG00000130348		QRSL1
ENSG00000051341		POLQ
ENSG00000149925		ALDOA
ENSG00000085662		AKR1B1
ENSG00000160469		BRSK1
ENSG00000125207		PIWIL1
ENSG00000015413		DPEP1
ENSG00000171444	ENSG00000165280,ENSG00000175166,ENSG00000166986,ENSG00000128050	MCC	VCP,PSMD2,MARS,PAICS
ENSG00000135775		COG2
ENSG00000182400		TRAPPC6B
ENSG00000124201		ZNFX1
ENSG00000102312		PORCN
ENSG00000145833	ENSG00000104897	DDX46	SF3A2
ENSG00000035862		TIMP2
ENSG00000109576		AADAT
ENSG00000115020		PIP5K3
ENSG00000070366		SMG6
ENSG00000123453		SARDH
ENSG00000196678		EXOD1
ENSG00000148541		FAM13C1
ENSG00000120256		LRP11
ENSG00000141385		AFG3L2
ENSG00000128989		ENSG00000128989
ENSG00000198779		ENSG00000198779
ENSG00000077080		ACTL6B
ENSG00000145996		CDKAL1
ENSG00000156194	ENSG00000198668	PPEF2	ENSG00000198668
ENSG00000109184		DCUN1D4
ENSG00000164070		HSPA4L
ENSG00000151746		BICD1
ENSG00000164532		TBX20
ENSG00000156096		UGT2B4
ENSG00000143612		C1orf43
ENSG00000164332	ENSG00000175166	UBLCP1	PSMD2
ENSG00000089250		NOS1
ENSG00000135903		PAX3
ENSG00000184185	ENSG00000075711	KCNJ12	DLG1
ENSG00000147224		PRPS1
ENSG00000082213		C5orf22
ENSG00000174469		CNTNAP2
ENSG00000103197	ENSG00000006451,ENSG00000165699,ENSG00000082701,ENSG00000144566	TSC2	RALA,TSC1,GSK3B,RAB5A
ENSG00000147027		TMEM47
ENSG00000101220		C20orf27
ENSG00000143393		PIK4CB
ENSG00000151240		DIP2C
ENSG00000152484		USP12
ENSG00000021645		NRXN3
ENSG00000161203		AP2M1
ENSG00000118873		RAB3GAP2
ENSG00000125149		C16orf70
ENSG00000150630		VEGFC
ENSG00000137413		TBN
ENSG00000159423		ALDH4A1
ENSG00000172164		SNTB1
ENSG00000166164	ENSG00000108671	BRD7	PSMD11
ENSG00000003393		ALS2
ENSG00000163913		IFT122
ENSG00000154781		C3orf19
ENSG00000142731		PLK4
ENSG00000157216		SSBP3
ENSG00000165997		ARL5B
ENSG00000117408	ENSG00000103275	IPO13	UBE2I
ENSG00000126432		PRDX5
ENSG00000186153		WWOX
ENSG00000089248		ERP29
ENSG00000152380		ENSG00000152380
ENSG00000029639		TFB1M
ENSG00000125901		MRPS26
ENSG00000168556		ING2
ENSG00000130988		RGN
ENSG00000083312	ENSG00000132341	TNPO1	RAN
ENSG00000171759	ENSG00000166228	PAH	PCBD1
ENSG00000134480	ENSG00000163161,ENSG00000110768,ENSG00000134058,ENSG00000196235,ENSG00000182979	CCNH	ERCC3,GTF2H1,CDK7,SUPT5H,MTA1
ENSG00000165502		RPL36AL
ENSG00000183570		PCBP3
ENSG00000116874		WARS2
ENSG00000136874		STX17
ENSG00000160949	ENSG00000105011	NFKBIL2	ASF1B
ENSG00000105429		MEGF8
ENSG00000168229		PTGDR
ENSG00000125386		C4orf8
ENSG00000143324		XPR1
ENSG00000181915		C10orf22
ENSG00000135773		CAPN9
ENSG00000007392		LUC7L
ENSG00000137261		KIAA0319
ENSG00000154473	ENSG00000196591	BUB3	HDAC2
ENSG00000137474		MYO7A
ENSG00000020426	ENSG00000163161,ENSG00000182979,ENSG00000134058,ENSG00000028277,ENSG00000143190	MNAT1	ERCC3,MTA1,CDK7,POU2F2,POU2F1
ENSG00000158125		XDH
ENSG00000107341		UBE2R2
ENSG00000178403		NEUROG2
ENSG00000090447		TFAP4
ENSG00000168894		ENSG00000168894
ENSG00000115665		SLC5A7
ENSG00000095485		CWF19L1
ENSG00000100023		PPIL2
ENSG00000083857		FAT
ENSG00000120616		EPC1
ENSG00000165806	ENSG00000110330	CASP7	BIRC2
ENSG00000137203	ENSG00000136997,ENSG00000168036	TFAP2A	MYC,CTNNB1
ENSG00000169679		BUB1
ENSG00000162174		ASRGL1
ENSG00000111361		EIF2B1
ENSG00000169836		TACR3
ENSG00000160293		VAV2
ENSG00000141002		TCF25
ENSG00000122696		MCART1
ENSG00000141437		MCART2
ENSG00000112208		BAG2
ENSG00000131269		ABCB7
ENSG00000143416	ENSG00000071539	SELENBP1	TRIP13
ENSG00000205423		C16orf69
ENSG00000115364		MRPL19
ENSG00000181873		C1orf69
ENSG00000135605	ENSG00000096968,ENSG00000067560	TEC	JAK2,RHOA
ENSG00000158201		ABHD3
ENSG00000008294		SPAG9
ENSG00000170876		TMEM43
ENSG00000165527	ENSG00000141480,ENSG00000006451,ENSG00000090621	ARF6	ARRB2,RALA,PABPC4
ENSG00000107731		UNC5B
ENSG00000086758		HUWE1
ENSG00000103544		ENSG00000103544
ENSG00000164885		CDK5
ENSG00000144591		GMPPA
ENSG00000134046	ENSG00000196591	MBD2	HDAC2
ENSG00000162191	ENSG00000105011	ENSG00000162191	ASF1B
ENSG00000114982		ENSG00000114982
ENSG00000126106		TMEM53
ENSG00000105220		GPI
ENSG00000156795	ENSG00000104164,ENSG00000071539,ENSG00000105404,ENSG00000172062,ENSG00000166228	C8orf32	PLDN,TRIP13,RABAC1,ENSG00000172062,PCBD1
ENSG00000175203		DCTN2
ENSG00000167461	ENSG00000204463	RAB8A	BAT3
ENSG00000163812		ZDHHC3
ENSG00000165914		TTC7B
ENSG00000158825		CDA
ENSG00000143156		NME7
ENSG00000186501		C1orf160
ENSG00000100941		PNN
ENSG00000140332		TLE3
ENSG00000143222		UFC1
ENSG00000134153		C15orf24
ENSG00000156869		FRRS1
ENSG00000115317	ENSG00000110330	HTRA2	BIRC2
ENSG00000163788		SNRK
ENSG00000107862		GBF1
ENSG00000171489		SPACA5
ENSG00000171478		SPACA5B
ENSG00000136878		USP20
ENSG00000072310	ENSG00000103275	SREBF1	UBE2I
ENSG00000134769		DTNA
ENSG00000138101		DTNB
ENSG00000177030		DEAF1
ENSG00000187323		DCC
ENSG00000135249		RINT1
ENSG00000125485		DDX31
ENSG00000136897		MRPL50
ENSG00000154803		FLCN
ENSG00000005302		MSL3L1
ENSG00000153933	ENSG00000128050	DGKE	PAICS
ENSG00000148090		AUH
ENSG00000103148		C16orf35
ENSG00000119661		DNAL1
ENSG00000128585	ENSG00000136997	MKLN1	MYC
ENSG00000148730		EIF4EBP2
ENSG00000136813		KIAA0368
ENSG00000133028		SCO1
ENSG00000163960		UBXD7
ENSG00000185630		PBX1
ENSG00000166224		SGPL1
ENSG00000163041		H3F3A
ENSG00000196285		ENSG00000196285
ENSG00000132475		H3F3B
ENSG00000140374		ETFA
ENSG00000084073		ZMPSTE24
ENSG00000047346		KIAA1370
ENSG00000141367	ENSG00000110047,ENSG00000063245,ENSG00000130758,ENSG00000078053,ENSG00000185359	CLTC	EHD1,EPN1,MAP3K10,AMPH,HGS
ENSG00000079785		DDX1
ENSG00000024048		UBR2
ENSG00000118971	ENSG00000105810	CCND2	CDK6
ENSG00000166747	ENSG00000144566,ENSG00000143761	AP1G1	RAB5A,ARF1
ENSG00000211456		SACM1L
ENSG00000101003		GINS1
ENSG00000010072		C1orf124
ENSG00000104824		HNRPL
ENSG00000090539		CHRD
ENSG00000123810		ENSG00000123810
ENSG00000136425		CIB2
ENSG00000105223		PLD3
ENSG00000135698	ENSG00000109103	MPHOSPH6	UNC119
ENSG00000196655		TRAPPC4
ENSG00000087274	ENSG00000198668	ADD1	ENSG00000198668
ENSG00000138823		MTTP
ENSG00000100796		SMEK1
ENSG00000183617		MRPL54
ENSG00000100577		GSTZ1
ENSG00000136205		TNS3
ENSG00000155275		C4orf23
ENSG00000072958	ENSG00000129245	AP1M1	FXR2
ENSG00000164967		C9orf23
ENSG00000102753		KPNA3
ENSG00000172725		PTPRCAP/CORO1B
ENSG00000090013		BLVRB
ENSG00000162688		AGL
ENSG00000010803	ENSG00000141232,ENSG00000115540	SCMH1	TOB1,PREI3
ENSG00000000003		TSPAN6
ENSG00000169910		ASL
ENSG00000129657		SEC14L1
ENSG00000204209		DAXX
ENSG00000206279		ENSG00000206279
ENSG00000206206		ENSG00000206206
ENSG00000104823		ECH1
ENSG00000180329		CCDC43
ENSG00000110801		PSMD9
ENSG00000089195		ENSG00000089195
ENSG00000132388		UBE2G1
ENSG00000122034		GTF3A
ENSG00000101347		SAMHD1
ENSG00000153071	ENSG00000081479,ENSG00000103653	DAB2	LRP2,CSK
ENSG00000080603	ENSG00000141027	ENSG00000080603	NCOR1
ENSG00000153048		CARHSP1
ENSG00000197345		MRPL21
ENSG00000065559	ENSG00000141480,ENSG00000130758	MAP2K4	ARRB2,MAP3K10
ENSG00000101890		GUCY2F
ENSG00000095574		IKZF5
ENSG00000108055	ENSG00000196591	SMC3	HDAC2
ENSG00000138814		PPP3CA
ENSG00000090060		PAPOLA
ENSG00000086827		ZW10
ENSG00000101997		CCDC22
ENSG00000100220		C22orf28
ENSG00000197386	ENSG00000130758,ENSG00000111640,ENSG00000141027	HD	MAP3K10,GAPDH,NCOR1

## Sheet: HSA.INPARALOG+BP list
Supplementary table S7-1: Human inparalogs and binding partners.
HIT_ENSG	BioGrid_ENSG	HOMSA_GENE SYMBOL	BioGrid_GENE SYMBOL
ENSG00000120899		PTK2B
ENSG00000169398	ENSG00000082701,ENSG00000171862,ENSG00000140443,ENSG00000124181,ENSG00000103653,ENSG00000145782,ENSG00000096968,ENSG00000078053,ENSG00000165699	PTK2	GSK3B,PTENP1/PTEN,IGF1R,PLCG1,CSK,ATG12,JAK2,AMPH,TSC1
ENSG00000178573		MAF
ENSG00000204103		MAFB
ENSG00000182759		MAFA
ENSG00000099219		KIAA1815
ENSG00000166596		WDR16
ENSG00000145041		ENSG00000145041
ENSG00000182149		KIAA0174
ENSG00000164548		ENSG00000164548
ENSG00000136527		SFRS10
ENSG00000116198		KIAA0562
ENSG00000198369		SPRED2
ENSG00000188766		SPRED3
ENSG00000166068		SPRED1
ENSG00000000419		DPM1
ENSG00000170776	ENSG00000067560	AKAP13	RHOA
ENSG00000038102		ENSG00000038102
ENSG00000104880		ARHGEF18
ENSG00000116584		ARHGEF2
ENSG00000165494		PCF11
ENSG00000018510		AGPS
ENSG00000173546		CSPG4
ENSG00000108523		RNF167
ENSG00000082996		RNF13
ENSG00000155393		HEATR3
ENSG00000105063		SAPS1
ENSG00000100239		SAPS2
ENSG00000110075		SAPS3
ENSG00000100116		GCAT
ENSG00000165650		PDZD8
ENSG00000144746		ARL6IP5
ENSG00000102050		PRAF2
ENSG00000167676		KIAA1881
ENSG00000147872		ADFP
ENSG00000166819		PLIN
ENSG00000105355		M6PRBP1
ENSG00000126698	ENSG00000104897	DNAJC8	SF3A2
ENSG00000100034		PPM1F
ENSG00000175175		PPM1E
ENSG00000188895		ENSG00000188895
ENSG00000146151		HMGCLL1
ENSG00000117305		HMGCL
ENSG00000065675		PRKCQ
ENSG00000163932		PRKCD
ENSG00000170515	ENSG00000175054,ENSG00000065361,ENSG00000196591	PA2G4	ATR,ERBB3,HDAC2
ENSG00000058091		PFTK1
ENSG00000164494		PDSS2
ENSG00000137040		RANBP6
ENSG00000065150		RANBP5
ENSG00000077147		TM9SF3
ENSG00000187257		RSBN1L
ENSG00000081019		RSBN1
ENSG00000173227		SYT12
ENSG00000187738		ENSG00000187738
ENSG00000172340		SUCLG2
ENSG00000013375		PGM3
ENSG00000150995	ENSG00000067560	ITPR1	RHOA
ENSG00000096433		ITPR3
ENSG00000123104		ITPR2
ENSG00000138756		BMP2K
ENSG00000204113		BMP2KL
ENSG00000115977		AAK1
ENSG00000142634		EFHD2
ENSG00000115468		EFHD1
ENSG00000131437	ENSG00000130758	KIF3A	MAP3K10
ENSG00000197296		C20orf142
ENSG00000156113		KCNMA1
ENSG00000179562	ENSG00000101004	GCC1	ENSG00000101004
ENSG00000168589		DYNLRB2
ENSG00000166847	ENSG00000101004	DCTN5	ENSG00000101004
ENSG00000071462		WBSCR22
ENSG00000140015		KCNH5
ENSG00000143473		KCNH1
ENSG00000163466		ARPC2
ENSG00000157856		C2orf39
ENSG00000127946		HIP1
ENSG00000130787		HIP1R
ENSG00000048405		ZNF800
ENSG00000135940		COX5B
ENSG00000129460		NGDN
ENSG00000139182		CLSTN3
ENSG00000171603		CLSTN1
ENSG00000158258		CLSTN2
ENSG00000142279		WTIP
ENSG00000144791		LIMD1
ENSG00000116675		DNAJC6
ENSG00000178950		GAK
ENSG00000110344		UBE4A
ENSG00000115204		MPV17
ENSG00000165349		SLC7A3
ENSG00000003989		SLC7A2
ENSG00000139514		SLC7A1
ENSG00000196663		KIAA0329
ENSG00000099940	ENSG00000110047,ENSG00000140443	SNAP29	EHD1,IGF1R
ENSG00000007372		PAX6
ENSG00000104613		INTS10
ENSG00000189337		ENSG00000189337
ENSG00000156110		ADK
ENSG00000175928		LRRN1
ENSG00000173114		LRRN3
ENSG00000170382		LRRN5
ENSG00000183569		SERHL2
ENSG00000172250		SERHL
ENSG00000129595		EPB41L4A
ENSG00000180694		TMEM64
ENSG00000083720		OXCT1
ENSG00000198754		OXCT2
ENSG00000141934		PPAP2C
ENSG00000067113		PPAP2A
ENSG00000162407		PPAP2B
ENSG00000160868		CYP3A4
ENSG00000106258		CYP3A5
ENSG00000160870		CYP3A7
ENSG00000021461		CYP3A43
ENSG00000059377		TBXAS1
ENSG00000159111		MRPL10
ENSG00000073146		MOV10L1
ENSG00000138764		CCNG2
ENSG00000113328		CCNG1
ENSG00000179855		GIPC3
ENSG00000123159	ENSG00000081479,ENSG00000166986	GIPC1	LRP2,MARS
ENSG00000137960		GIPC2
ENSG00000140299		BNIP2
ENSG00000106772		KIAA0367
ENSG00000163141		BNIPL
ENSG00000167654		ATCAY
ENSG00000133056		PIK3C2B
ENSG00000011405		PIK3C2A
ENSG00000101444	ENSG00000104637	AHCY	ENSG00000104637
ENSG00000067208		EVI5
ENSG00000142459		EVI5L
ENSG00000177042		TMEM80
ENSG00000187049		ENSG00000187049
ENSG00000211460		TSN
ENSG00000027847		B4GALT7
ENSG00000086848		ALG9
ENSG00000153165		ENSG00000153165
ENSG00000196862		RGPD4
ENSG00000185304		ENSG00000185304
ENSG00000187627		RGPD1/RGPD2
ENSG00000153201	ENSG00000103275,ENSG00000132341	RANBP2	UBE2I,RAN
ENSG00000015568		RGPD7/RGPD5
ENSG00000184538		ENSG00000184538
ENSG00000183054		ENSG00000183054
ENSG00000169629		RGPD8
ENSG00000157916		RER1
ENSG00000204612		FOXB2
ENSG00000171956		FOXB1
ENSG00000103111		MON1B
ENSG00000164077		MON1A
ENSG00000077420		APBB1IP
ENSG00000173166		RAPH1
ENSG00000155561	ENSG00000136997	NUP205	MYC
ENSG00000079819		EPB41L2
ENSG00000159023		EPB41
ENSG00000088367		EPB41L1
ENSG00000082397	ENSG00000115306	EPB41L3	SPTBN1
ENSG00000132792		CTNNBL1
ENSG00000070423		RNF126
ENSG00000121848		ZNF364
ENSG00000183624		C3orf37
ENSG00000198792		C22orf5
ENSG00000107186		MPDZ
ENSG00000132849		INADL
ENSG00000132912		DCTN4
ENSG00000124191		C20orf100
ENSG00000103460		TNRC9
ENSG00000198846		ENSG00000198846
ENSG00000092203		KIAA0737
ENSG00000129219	ENSG00000124181,ENSG00000078053,ENSG00000111640,ENSG00000143761,ENSG00000154229	PLD2	PLCG1,AMPH,GAPDH,ARF1,PRKCA
ENSG00000075651		PLD1
ENSG00000179832		ENSG00000179832
ENSG00000204771		ENSG00000204771
ENSG00000171495		ENSG00000171495
ENSG00000185038		ENSG00000185038
ENSG00000112078		KCTD20
ENSG00000148925		BTBD10
ENSG00000174080		CTSF
ENSG00000139719		VPS33A
ENSG00000145945		FAM50B
ENSG00000071859		FAM50A
ENSG00000078872		NFS1
ENSG00000070159		PTPN3
ENSG00000088179		PTPN4
ENSG00000105197	ENSG00000166971	TIMM50	AKTIP
ENSG00000131043		C20orf4
ENSG00000173145		NOC3L
ENSG00000171681		ATF7IP
ENSG00000070748		CHAT
ENSG00000121579		NAT13
ENSG00000172260		NEGR1
ENSG00000185565		LSAMP
ENSG00000161513		FDXR
ENSG00000152527		PLEKHH2
ENSG00000054690		PLEKHH1
ENSG00000007944		MYLIP
ENSG00000006125		AP2B1
ENSG00000100280	ENSG00000175054,ENSG00000143761,ENSG00000078053	AP1B1	ATR,ARF1,AMPH
ENSG00000182463		TSHZ2
ENSG00000121297		TSHZ3
ENSG00000179981		TSHZ1
ENSG00000162976		PQLC3
ENSG00000149646		C20orf152
ENSG00000123131		PRDX4
ENSG00000169883		ENSG00000169883
ENSG00000163444		TMEM183B/TMEM183A
ENSG00000162687		KCNT2
ENSG00000107147		KCNT1
ENSG00000183513		ENSG00000183513
ENSG00000101464		PIGU
ENSG00000137714		FDX1
ENSG00000140463		BBS4
ENSG00000173611		C9orf126
ENSG00000179152		C3orf23
ENSG00000175311		ANKS4B
ENSG00000182040		USH1G
ENSG00000198554		WDHD1
ENSG00000087152		ATXN7L3
ENSG00000010361		FUZ
ENSG00000161057	ENSG00000175104,ENSG00000175166,ENSG00000110768,ENSG00000125651	PSMC2	TRAF6,PSMD2,GTF2H1,GTF2F1
ENSG00000116288		PARK7
ENSG00000185008		ROBO2
ENSG00000169855		ROBO1
ENSG00000154134		ROBO3
ENSG00000109180		OCIAD1
ENSG00000204406		MBD5
ENSG00000189203		TMEM179
ENSG00000160185		UBASH3A
ENSG00000154127		ENSG00000154127
ENSG00000172940		SLC22A13
ENSG00000019991		HGF
ENSG00000198670		LPA
ENSG00000104368		PLAT
ENSG00000173531		MST1
ENSG00000122194		PLG
ENSG00000101189		C20orf20
ENSG00000104883		PEX11G
ENSG00000136270		TBRG4
ENSG00000198774		PAMCI
ENSG00000189431		ENSG00000189431
ENSG00000179021		C3orf38
ENSG00000133488		SEC14L4
ENSG00000100012		SEC14L3
ENSG00000100003		SEC14L2
ENSG00000177076		ASAH3L
ENSG00000180105		ENSG00000180105
ENSG00000085185		BCORL1
ENSG00000164086		DUSP7
ENSG00000139318		DUSP6
ENSG00000130829		DUSP9
ENSG00000114439		BBX
ENSG00000155984		FAM11A
ENSG00000179724		FAM11B
ENSG00000174695		TMEM167
ENSG00000164609		SLU7
ENSG00000160551		TAOK1
ENSG00000149930		TAOK2
ENSG00000135090		TAOK3
ENSG00000135018	ENSG00000185359,ENSG00000185624	UBQLN1	HGS,P4HB
ENSG00000188021		UBQLN2
ENSG00000160803		UBQLN4
ENSG00000174995		ENSG00000174995
ENSG00000186575	ENSG00000185359,ENSG00000115306	NF2	HGS,SPTBN1
ENSG00000182827		ACBD3
ENSG00000188760		ENSG00000188760
ENSG00000068305	ENSG00000108840	MEF2A	HDAC5
ENSG00000081189		MEF2C
ENSG00000116604		MEF2D
ENSG00000181523		SGSH
ENSG00000141985		SH3GL1
ENSG00000140600		SH3GL3
ENSG00000107295		SH3GL2
ENSG00000167264		DUS2L
ENSG00000150712		MTMR12
ENSG00000166912		MTMR10
ENSG00000196510		ANAPC7
ENSG00000086589		RBM22
ENSG00000120314		WDR55
ENSG00000131475		VPS25
ENSG00000186866		POFUT2
ENSG00000205246		ENSG00000205246
ENSG00000198827		ENSG00000198827
ENSG00000168028		RPSAP15/RPSA
ENSG00000183298		ENSG00000183298
ENSG00000170624		SGCD
ENSG00000102683		SGCG
ENSG00000185053		SGCZ
ENSG00000184924		ENSG00000184924
ENSG00000154678		PDE1C
ENSG00000115252		PDE1A
ENSG00000123360		PDE1B
ENSG00000188186		ENSG00000188186
ENSG00000061938		TNK2
ENSG00000128791		TWSG1
ENSG00000109654		TRIM2
ENSG00000110171		TRIM3
ENSG00000131969		C14orf29
ENSG00000100997		ABHD12
ENSG00000108094	ENSG00000185624,ENSG00000154582	CUL2	P4HB,TCEB1
ENSG00000181789	ENSG00000143761	COPG	ARF1
ENSG00000167699		C17orf25
ENSG00000118004		COLEC11
ENSG00000085552		IGSF9
ENSG00000131495		NDUFA2
ENSG00000156876		SASS6
ENSG00000112406		HECA
ENSG00000122507		ENSG00000122507
ENSG00000133026	ENSG00000185825	MYH10	BCAP31
ENSG00000100345		MYH9
ENSG00000133392		MYH11
ENSG00000105357		MYH14
ENSG00000111785		RIC8B
ENSG00000177963		RIC8A
ENSG00000005249		PRKAR2B
ENSG00000114302	ENSG00000082701	PRKAR2A	GSK3B
ENSG00000146540		ENSG00000146540
ENSG00000124333	ENSG00000132639	SYBL1	SNAP25
ENSG00000120329		SLC25A2
ENSG00000102743		SLC25A15
ENSG00000198910		L1CAM
ENSG00000134121		CHL1
ENSG00000091129		NRCAM
ENSG00000163531		NFASC
ENSG00000101222		C20orf28
ENSG00000060982		BCAT1
ENSG00000105552		BCAT2
ENSG00000204564		C6orf136
ENSG00000206400		ENSG00000206400
ENSG00000206487		ENSG00000206487
ENSG00000127527	ENSG00000063245	EPS15L1	EPN1
ENSG00000085832		EPS15
ENSG00000142102		ATHL1
ENSG00000137343		C6orf134
ENSG00000206405		ENSG00000206405
ENSG00000206488		ENSG00000206488
ENSG00000138308		PLA2G12B
ENSG00000123739		PLA2G12A
ENSG00000174799		CEP135
ENSG00000135951		TSGA10
ENSG00000033627		ATP6V0A1
ENSG00000105929		ATP6V0A4
ENSG00000182333		LIPF
ENSG00000204022		LIPL1
ENSG00000204021		LIPL2
ENSG00000173239		LIPL3
ENSG00000204020		LIPL4
ENSG00000107798		LIPA
ENSG00000167972		ABCA3
ENSG00000171806		C1orf156
ENSG00000139190		VAMP1
ENSG00000179036	ENSG00000105404,ENSG00000132639,ENSG00000185825	VAMP2	RABAC1,SNAP25,BCAP31
ENSG00000164605		ENSG00000164605
ENSG00000156885		COX6A2
ENSG00000111775		COX6A1
ENSG00000099875		MKNK2
ENSG00000079277		MKNK1
ENSG00000120656	ENSG00000136997	TAF12	MYC
ENSG00000102935	ENSG00000170365	ZNF423	SMAD1
ENSG00000198795		ZNF521
ENSG00000178464		ENSG00000178464
ENSG00000174572		ENSG00000174572
ENSG00000147403		RPL10
ENSG00000165496		RPL10L
ENSG00000168538		ENSG00000168538
ENSG00000124253		PCK1
ENSG00000100889		PCK2
ENSG00000173812		EIF1
ENSG00000114784		EIF1B
ENSG00000177103		DSCAML1
ENSG00000171587		DSCAM
ENSG00000010244	ENSG00000065361	ZNF207	ERBB3
ENSG00000187543		ENSG00000187543
ENSG00000044115		CTNNA1
ENSG00000066032		CTNNA2
ENSG00000114026	ENSG00000154229	OGG1	PRKCA
ENSG00000138795		LEF1
ENSG00000152284		TCF7L1
ENSG00000148737		TCF7L2
ENSG00000141030		COPS3
ENSG00000172197		MBOAT1
ENSG00000143797		MBOAT2
ENSG00000119640		ACYP1
ENSG00000119508		NR4A3
ENSG00000123358		NR4A1
ENSG00000153234		NR4A2
ENSG00000143801	ENSG00000115641	PSEN2	FHL2
ENSG00000080815		PSEN1
ENSG00000103066		LYPLA3
ENSG00000165240		ATP7A
ENSG00000123191		ATP7B
ENSG00000138032	ENSG00000165280,ENSG00000090621,ENSG00000105810	PPM1B	VCP,PABPC4,CDK6
ENSG00000100614		PPM1A
ENSG00000108528		SLC25A11
ENSG00000106384		MOGAT3
ENSG00000124003		MOGAT1
ENSG00000147160		DGAT2L4
ENSG00000184210		DGAT2L6
ENSG00000204195		DGAT2L3
ENSG00000062282		DGAT2
ENSG00000166391		MOGAT2
ENSG00000165934		CPSF2
ENSG00000127054	ENSG00000071539	CPSF3L	TRIP13
ENSG00000142186		SCYL1
ENSG00000119801		YPEL5
ENSG00000119048		UBE2B
ENSG00000077721		UBE2A
ENSG00000131558		EXOC4
ENSG00000145244		CORIN
ENSG00000103018		CYB5B
ENSG00000166347		CYB5A
ENSG00000187899		ENSG00000187899
ENSG00000145425	ENSG00000105011,ENSG00000104637	RPS3A	ASF1B,ENSG00000104637
ENSG00000178429		ENSG00000178429
ENSG00000205871		ENSG00000205871
ENSG00000188641		DPYD
ENSG00000205560		CHKB
ENSG00000110721		CHKA
ENSG00000120594		PLXDC2
ENSG00000161381		PLXDC1
ENSG00000034239		EFCAB1
ENSG00000173208		ABCD2
ENSG00000101986		ABCD1
ENSG00000172731		LRRC20
ENSG00000008405		CRY1
ENSG00000121671		CRY2
ENSG00000143466		IKBKE
ENSG00000183735	ENSG00000173039	TBK1	RELA
ENSG00000075303		SLC25A40
ENSG00000013306		SLC25A39
ENSG00000102100		SLC35A2
ENSG00000100325		ASCC2
ENSG00000115524	ENSG00000145782,ENSG00000082701,ENSG00000171720,ENSG00000104897	SF3B1	ATG12,GSK3B,HDAC3,SF3A2
ENSG00000126254		ENSG00000126254
ENSG00000196084	ENSG00000170365	UBA52	SMAD1
ENSG00000100296		THOC5
ENSG00000135638		EMX1
ENSG00000170370		EMX2
ENSG00000204371		EHMT2
ENSG00000206376		ENSG00000206376
ENSG00000137324		ENSG00000137324
ENSG00000181090		EHMT1
ENSG00000147316		MCPH1
ENSG00000151353		TMEM18
ENSG00000135441	ENSG00000104164	BLOC1S1	PLDN
ENSG00000082516	ENSG00000172062,ENSG00000167088,ENSG00000100028,ENSG00000182004	GEMIN5	ENSG00000172062,SNRPD1,SNRPD3,SNRPE
ENSG00000175183		CSRP2
ENSG00000159176		CSRP1
ENSG00000129170		CSRP3
ENSG00000061936		SFRS8
ENSG00000168476		REEP4
ENSG00000068615		REEP1
ENSG00000132563		REEP2
ENSG00000165476		REEP3
ENSG00000138621		PPCDC
ENSG00000168958		C2orf33
ENSG00000153574	ENSG00000129245	RPIA	FXR2
ENSG00000143379	ENSG00000141232,ENSG00000108671,ENSG00000204463,ENSG00000115540,ENSG00000196591	SETDB1	TOB1,PSMD11,BAT3,PREI3,HDAC2
ENSG00000139714		MORN3
ENSG00000166337	ENSG00000136997	TAF10	MYC
ENSG00000099994		SUSD2
ENSG00000150275		PCDH15
ENSG00000018189	ENSG00000109103	RUFY3	UNC119
ENSG00000204130		RUFY2
ENSG00000176783		RUFY1
ENSG00000107959		PITRM1
ENSG00000166902		MRPL16
ENSG00000189166		ENSG00000189166
ENSG00000113282		CLINT1
ENSG00000151014		CCRN4L
ENSG00000124575		HIST1H1D
ENSG00000187475		HIST1H1T
ENSG00000187837		HIST1H1C
ENSG00000124610		HIST1H1A
ENSG00000184357		HIST1H1B
ENSG00000168298		HIST1H1E
ENSG00000015592		STMN4
ENSG00000117632		STMN1
ENSG00000104435		STMN2
ENSG00000141429		GALNT1
ENSG00000144278		GALNT13
ENSG00000151025		GPR158
ENSG00000188888		GPR179
ENSG00000134884		ENSG00000134884
ENSG00000105887	ENSG00000173039	MTPN	RELA
ENSG00000176890		TYMS
ENSG00000135439		CENTG1
ENSG00000157985		CENTG2
ENSG00000133612		CENTG3
ENSG00000151303		ENSG00000151303
ENSG00000006530		AGK
ENSG00000106603		C7orf44
ENSG00000106400		ZNHIT1
ENSG00000100319		ZMAT5
ENSG00000100612		DHRS7
ENSG00000124659		TBCC
ENSG00000155657	ENSG00000105011,ENSG00000115641	TTN	ASF1B,FHL2
ENSG00000134775		FHOD3
ENSG00000198168		ENSG00000198168
ENSG00000130768		SMPDL3B
ENSG00000172594		SMPDL3A
ENSG00000182551		ADI1
ENSG00000163576		EFHB
ENSG00000148339		SLC25A25
ENSG00000085491		SLC25A24
ENSG00000162761		LMX1A
ENSG00000136944		LMX1B
ENSG00000048707		VPS13D
ENSG00000198862		ZNF294
ENSG00000089486		C16orf5
ENSG00000173409		ARV1
ENSG00000162551		ALPL
ENSG00000163286		ALPPL2
ENSG00000163283		ALPP
ENSG00000163295		ALPI
ENSG00000170296	ENSG00000108840	GABARAP	HDAC5
ENSG00000072415		MPP5
ENSG00000187714		SLC18A3
ENSG00000005893		LAMP2
ENSG00000185896		LAMP1
ENSG00000149743		TRPT1
ENSG00000124507		PACSIN1
ENSG00000100266		PACSIN2
ENSG00000165912		PACSIN3
ENSG00000127586		CHTF18
ENSG00000119777	ENSG00000175324	ENSG00000119777	LSM1
ENSG00000108788		MLX
ENSG00000133835		HSD17B4
ENSG00000147576		ADHFE1
ENSG00000197771		C10orf119
ENSG00000080819		CPOX
ENSG00000164219		PGGT1B
ENSG00000136758		YME1L1
ENSG00000010270		STARD3NL
ENSG00000131748		STARD3
ENSG00000181652		ATG9B
ENSG00000198925		ATG9A
ENSG00000174991		BTF3L3
ENSG00000181225		ENSG00000181225
ENSG00000145741		BTF3
ENSG00000134717		BTF3L4
ENSG00000154654		NCAM2
ENSG00000104412		TTC35
ENSG00000127588		GNG13
ENSG00000163797		MRPL33
ENSG00000100462	ENSG00000096968,ENSG00000196235,ENSG00000100028,ENSG00000167088	PRMT5	JAK2,SUPT5H,SNRPD3,SNRPD1
ENSG00000153922		CHD1
ENSG00000173575		CHD2
ENSG00000086504		MRPL28
ENSG00000139352		ASCL1
ENSG00000145191		EIF2B5
ENSG00000115866		DARS
ENSG00000167548		MLL2
ENSG00000120907		ADRA1A
ENSG00000062485		CS
ENSG00000130640		TUBGCP2
ENSG00000170522		ELOVL6
ENSG00000030304		MUSK
ENSG00000104731		KLHDC4
ENSG00000164906		ENSG00000164906
ENSG00000137818		RPLP1
ENSG00000182553		ENSG00000182553
ENSG00000168876		ANKRD49
ENSG00000185619		PCGF3
ENSG00000103363	ENSG00000154582	TCEB2	TCEB1
ENSG00000187072		ENSG00000187072
ENSG00000116898		MRPS15
ENSG00000119396		RAB14
ENSG00000170145		SNF1LK2
ENSG00000142178		SNF1LK
ENSG00000179104		TMTC2
ENSG00000130402		ACTN4
ENSG00000077522		ACTN2
ENSG00000072110		ACTN1
ENSG00000204633		ACTN3
ENSG00000143171		RXRG
ENSG00000186350	ENSG00000143190,ENSG00000028277,ENSG00000173039,ENSG00000171720,ENSG00000168036	RXRA	POU2F1,POU2F2,RELA,HDAC3,CTNNB1
ENSG00000206289		ENSG00000206289
ENSG00000206218		ENSG00000206218
ENSG00000204231		RXRB
ENSG00000154646		PRSS7
ENSG00000187866		FAM122A
ENSG00000156504		FAM122B
ENSG00000119878	ENSG00000075711	CRIPT	DLG1
ENSG00000168827		GFM1
ENSG00000167969		DCI
ENSG00000139549		DHH
ENSG00000164690		SHH
ENSG00000163501		IHH
ENSG00000077800		FKBP6
ENSG00000146722		ENSG00000146722
ENSG00000082515		MRPL22
ENSG00000006740		ENSG00000006740
ENSG00000140750		ARHGAP17
ENSG00000100092		SH3BP1/PDXP
ENSG00000111237		VPS29
ENSG00000099810		MTAP
ENSG00000122870		BICC1
ENSG00000162552		WNT4
ENSG00000003756		RBM5
ENSG00000182872		RBM10
ENSG00000167578		MIA/RAB4B
ENSG00000168118		RAB4A
ENSG00000074201	ENSG00000100028,ENSG00000167088,ENSG00000182004	CLNS1A	SNRPD3,SNRPD1,SNRPE
ENSG00000104835		SARS2
ENSG00000188322		SBK1
ENSG00000100099		HPS4
ENSG00000116752		BCAS2
ENSG00000019144		PHLDB1
ENSG00000144824		PLCXD2/PHLDB2
ENSG00000123505		AMD1
ENSG00000198130		HIBCH
ENSG00000091039		OSBPL8
ENSG00000021762		OSBPL5
ENSG00000137055		PLAA
ENSG00000143033		MTF2
ENSG00000119403		PHF19
ENSG00000112511		PHF1
ENSG00000079739		PGM1
ENSG00000154330		PGM5
ENSG00000168488		ATXN2L
ENSG00000204842		ATXN2
ENSG00000115677	ENSG00000166971	HDLBP	AKTIP
ENSG00000184710		ENSG00000184710
ENSG00000166889		ENSG00000166889
ENSG00000056097		ZFR
ENSG00000105278		KIAA1086
ENSG00000136504	ENSG00000101004	MYST2	ENSG00000101004
ENSG00000145912		NOLA2
ENSG00000132640		BTBD3
ENSG00000184887		BTBD6
ENSG00000187109		NAP1L1
ENSG00000205531		NAP1L4
ENSG00000155849		ELMO1
ENSG00000062598		ELMO2
ENSG00000113407	ENSG00000175104	TARS	TRAF6
ENSG00000185418		TARSL2
ENSG00000152760		TCTEX1D1
ENSG00000101557		USP14
ENSG00000161547		SFRS2
ENSG00000121083		DYNLL2
ENSG00000122692		SMU1
ENSG00000166548		TK2
ENSG00000167671	ENSG00000165280	UBXD1	VCP
ENSG00000197548		ATG7
ENSG00000129596		CDO1
ENSG00000147586		MRPS28
ENSG00000164032		H2AFZ
ENSG00000105968		H2AFV
ENSG00000163029		SMC6
ENSG00000118997		DNAH7
ENSG00000082068		WDR70
ENSG00000185813		PCYT2
ENSG00000137992		DBT
ENSG00000143621		ILF2
ENSG00000089177		C20orf23
ENSG00000166233		ARIH1
ENSG00000129128		SPCS3
ENSG00000170037		CNTROB
ENSG00000065491		TBC1D22B
ENSG00000054611		TBC1D22A
ENSG00000185651	ENSG00000171862	UBE2L3	PTENP1/PTEN
ENSG00000131982		ENSG00000131982
ENSG00000097046		CDC7
ENSG00000157881		PANK4
ENSG00000165417	ENSG00000125651	GTF2A1	GTF2F1
ENSG00000204116		CHIC1
ENSG00000109220		CHIC2
ENSG00000100243		CYB5R3
ENSG00000159348		CYB5R1
ENSG00000154316		TDH
ENSG00000147130		ZMYM3
ENSG00000121741		ZMYM2
ENSG00000163867		ZMYM6
ENSG00000146463		ZMYM4
ENSG00000172409		CLP1
ENSG00000093072		CECR1
ENSG00000105875		ENSG00000105875
ENSG00000130348		QRSL1
ENSG00000051341		POLQ
ENSG00000149925		ALDOA
ENSG00000109107		ALDOC
ENSG00000136872		ALDOB
ENSG00000198074		AKR1B10
ENSG00000085662		AKR1B1
ENSG00000174672		BRSK2
ENSG00000160469		BRSK1
ENSG00000197181		PIWIL2
ENSG00000125207		PIWIL1
ENSG00000134627		PIWIL4
ENSG00000184571		PIWIL3
ENSG00000015413		DPEP1
ENSG00000171444	ENSG00000165280,ENSG00000175166,ENSG00000166986,ENSG00000128050	MCC	VCP,PSMD2,MARS,PAICS
ENSG00000135775		COG2
ENSG00000182400		TRAPPC6B
ENSG00000124201		ZNFX1
ENSG00000102312		PORCN
ENSG00000145833	ENSG00000104897	DDX46	SF3A2
ENSG00000102265		TIMP1
ENSG00000157150		TIMP4
ENSG00000100234		TIMP3
ENSG00000035862		TIMP2
ENSG00000109576		AADAT
ENSG00000115020		PIP5K3
ENSG00000070366		SMG6
ENSG00000123453		SARDH
ENSG00000196678		EXOD1
ENSG00000031003		C5orf5
ENSG00000148541		FAM13C1
ENSG00000138640		FAM13A1
ENSG00000162961		ENSG00000162961
ENSG00000120256		LRP11
ENSG00000167540		AFG3L1
ENSG00000141385		AFG3L2
ENSG00000204637		ENSG00000204637
ENSG00000128989		ENSG00000128989
ENSG00000143420		ENSA
ENSG00000198779		ENSG00000198779
ENSG00000177261		ENSG00000177261
ENSG00000077080		ACTL6B
ENSG00000136518		ACTL6A
ENSG00000145996		CDKAL1
ENSG00000156194	ENSG00000198668	PPEF2	ENSG00000198668
ENSG00000086717		PPEF1
ENSG00000109184		DCUN1D4
ENSG00000137692		DCUN1D5
ENSG00000164070		HSPA4L
ENSG00000170606		HSPA4
ENSG00000120694		HSPH1
ENSG00000151746		BICD1
ENSG00000185963		BICD2
ENSG00000164532		TBX20
ENSG00000198277		UGT2B11
ENSG00000173610		UGT2A1
ENSG00000135220		UGT2A3
ENSG00000156096		UGT2B4
ENSG00000135226		UGT2B28
ENSG00000171234		UGT2B7
ENSG00000167165		UGT1A@/UGT1A8/UGT1A10/UGT1A9/UGT1A7/UGT1A6/UGT1A5/UGT1A4/UGT1A3/UGT1A1
ENSG00000197888		UGT2B17
ENSG00000109181		UGT2B10
ENSG00000197592		UGT2B15
ENSG00000196620		ENSG00000196620
ENSG00000143612		C1orf43
ENSG00000164332	ENSG00000175166	UBLCP1	PSMD2
ENSG00000164867		NOS3
ENSG00000007171		NOS2A
ENSG00000089250		NOS1
ENSG00000135903		PAX3
ENSG00000009709		PAX7
ENSG00000184185	ENSG00000075711	KCNJ12	DLG1
ENSG00000123700		KCNJ2
ENSG00000162728		KCNJ9
ENSG00000182324		KCNJ14
ENSG00000120457		KCNJ5
ENSG00000168135		KCNJ4
ENSG00000153287		PRPS1L1
ENSG00000101911		PRPS2
ENSG00000147224		PRPS1
ENSG00000147434		CHRNA6
ENSG00000080644		CHRNA3
ENSG00000120903		CHRNA2
ENSG00000101204		CHRNA4
ENSG00000082213		C5orf22
ENSG00000106714		CNTNAP3
ENSG00000152910		CNTNAP4
ENSG00000108797		CNTNAP1
ENSG00000174469		CNTNAP2
ENSG00000154529		CNTNAP3B
ENSG00000155052		CNTNAP5
ENSG00000103197	ENSG00000006451,ENSG00000165699,ENSG00000082701,ENSG00000144566	TSC2	RALA,TSC1,GSK3B,RAB5A
ENSG00000147027		TMEM47
ENSG00000112378		PERP
ENSG00000101220		C20orf27
ENSG00000183355		ENSG00000183355
ENSG00000143393		PIK4CB
ENSG00000066084		DIP2B
ENSG00000151240		DIP2C
ENSG00000160305		DIP2A
ENSG00000109189		USP46
ENSG00000152484		USP12
ENSG00000110076		NRXN2
ENSG00000021645		NRXN3
ENSG00000205000		ENSG00000205000
ENSG00000161203		AP2M1
ENSG00000118873		RAB3GAP2
ENSG00000125149		C16orf70
ENSG00000165197		FIGF
ENSG00000150630		VEGFC
ENSG00000137413		TBN
ENSG00000159423		ALDH4A1
ENSG00000101400		SNTA1
ENSG00000172164		SNTB1
ENSG00000168807		SNTB2
ENSG00000166164	ENSG00000108671	BRD7	PSMD11
ENSG00000178038		ALS2CL
ENSG00000003393		ALS2
ENSG00000163913		IFT122
ENSG00000154781		C3orf19
ENSG00000142731		PLK4
ENSG00000157216		SSBP3
ENSG00000145687		SSBP2
ENSG00000130511		SSBP4
ENSG00000165997		ARL5B
ENSG00000162980		ARL5A
ENSG00000117408	ENSG00000103275	IPO13	UBE2I
ENSG00000126432		PRDX5
ENSG00000186153		WWOX
ENSG00000089248		ERP29
ENSG00000162391		C1orf179
ENSG00000152380		ENSG00000152380
ENSG00000029639		TFB1M
ENSG00000125901		MRPS26
ENSG00000168556		ING2
ENSG00000153487		ING1
ENSG00000130988		RGN
ENSG00000083312	ENSG00000132341	TNPO1	RAN
ENSG00000105576		TNPO2
ENSG00000171759	ENSG00000166228	PAH	PCBD1
ENSG00000134480	ENSG00000163161,ENSG00000110768,ENSG00000134058,ENSG00000196235,ENSG00000182979	CCNH	ERCC3,GTF2H1,CDK7,SUPT5H,MTA1
ENSG00000176673		ENSG00000176673
ENSG00000102391		RPL36A
ENSG00000183271		ENSG00000183271
ENSG00000182663		ENSG00000182663
ENSG00000175090		ENSG00000175090
ENSG00000185755		ENSG00000185755
ENSG00000165502		RPL36AL
ENSG00000197111		PCBP2
ENSG00000169564		PCBP1
ENSG00000183570		PCBP3
ENSG00000116874		WARS2
ENSG00000136874		STX17
ENSG00000160949	ENSG00000105011	NFKBIL2	ASF1B
ENSG00000105429		MEGF8
ENSG00000050628		PTGER3
ENSG00000171522		PTGER4
ENSG00000006638		TBXA2R
ENSG00000160013		PTGIR
ENSG00000125384		PTGER2
ENSG00000168229		PTGDR
ENSG00000125386		C4orf8
ENSG00000143324		XPR1
ENSG00000181915		C10orf22
ENSG00000162909		CAPN2
ENSG00000135773		CAPN9
ENSG00000014216		CAPN1
ENSG00000007392		LUC7L
ENSG00000146963		LUC7L2
ENSG00000137261		KIAA0319
ENSG00000142687		KIAA0319L
ENSG00000154473	ENSG00000196591	BUB3	HDAC2
ENSG00000137474		MYO7A
ENSG00000020426	ENSG00000163161,ENSG00000182979,ENSG00000134058,ENSG00000028277,ENSG00000143190	MNAT1	ERCC3,MTA1,CDK7,POU2F2,POU2F1
ENSG00000113732		ATP6V0E1
ENSG00000158125		XDH
ENSG00000107341		UBE2R2
ENSG00000099804		CDC34
ENSG00000181965		NEUROG1
ENSG00000178403		NEUROG2
ENSG00000122859		NEUROG3
ENSG00000090447		TFAP4
ENSG00000168894		ENSG00000168894
ENSG00000115665		SLC5A7
ENSG00000095485		CWF19L1
ENSG00000100023		PPIL2
ENSG00000083857		FAT
ENSG00000086570		FAT2
ENSG00000165323		FAT3
ENSG00000120616		EPC1
ENSG00000135999		EPC2
ENSG00000164305		CASP3
ENSG00000165806	ENSG00000110330	CASP7	BIRC2
ENSG00000116819		TFAP2E
ENSG00000137203	ENSG00000136997,ENSG00000168036	TFAP2A	MYC,CTNNB1
ENSG00000008196		TFAP2B
ENSG00000008197		TFAP2D
ENSG00000087510		TFAP2C
ENSG00000169679		BUB1
ENSG00000162174		ASRGL1
ENSG00000111361		EIF2B1
ENSG00000075073		TACR2
ENSG00000169836		TACR3
ENSG00000115353		TACR1
ENSG00000160293		VAV2
ENSG00000141968		VAV1
ENSG00000134215		VAV3
ENSG00000141002		TCF25
ENSG00000122696		MCART1
ENSG00000141437		MCART2
ENSG00000112208		BAG2
ENSG00000131269		ABCB7
ENSG00000143416	ENSG00000071539	SELENBP1	TRIP13
ENSG00000205423		C16orf69
ENSG00000115364		MRPL19
ENSG00000181873		C1orf69
ENSG00000135605	ENSG00000096968,ENSG00000067560	TEC	JAK2,RHOA
ENSG00000010671		BTK
ENSG00000074966		TXK
ENSG00000113263		ITK
ENSG00000143994		ABHD1
ENSG00000158201		ABHD3
ENSG00000008294		SPAG9
ENSG00000138834		MAPK8IP3
ENSG00000170876		TMEM43
ENSG00000165527	ENSG00000141480,ENSG00000006451,ENSG00000090621	ARF6	ARRB2,RALA,PABPC4
ENSG00000182168		UNC5C
ENSG00000107731		UNC5B
ENSG00000156687		UNC5D
ENSG00000113763		UNC5A
ENSG00000086758		HUWE1
ENSG00000103544		ENSG00000103544
ENSG00000164885		CDK5
ENSG00000144591		GMPPA
ENSG00000071655		MBD3
ENSG00000134046	ENSG00000196591	MBD2	HDAC2
ENSG00000162191	ENSG00000105011	ENSG00000162191	ASF1B
ENSG00000114982		ENSG00000114982
ENSG00000126106		TMEM53
ENSG00000105220		GPI
ENSG00000156795	ENSG00000104164,ENSG00000071539,ENSG00000105404,ENSG00000172062,ENSG00000166228	C8orf32	PLDN,TRIP13,RABAC1,ENSG00000172062,PCBD1
ENSG00000175203		DCTN2
ENSG00000167461	ENSG00000204463	RAB8A	BAT3
ENSG00000166128		RAB8B
ENSG00000153786		ZDHHC7
ENSG00000163812		ZDHHC3
ENSG00000068724		TTC7A
ENSG00000165914		TTC7B
ENSG00000130204		TOMM40
ENSG00000158882		TOMM40L
ENSG00000158825		CDA
ENSG00000143156		NME7
ENSG00000186501		C1orf160
ENSG00000100941		PNN
ENSG00000065717		TLE2
ENSG00000196781		TLE1
ENSG00000140332		TLE3
ENSG00000106829		TLE4
ENSG00000143222		UFC1
ENSG00000134153		C15orf24
ENSG00000156869		FRRS1
ENSG00000115317	ENSG00000110330	HTRA2	BIRC2
ENSG00000170801		HTRA3
ENSG00000163788		SNRK
ENSG00000107862		GBF1
ENSG00000157093		LYZL4
ENSG00000171489		SPACA5
ENSG00000141316		SPACA3
ENSG00000171478		SPACA5B
ENSG00000161572		LYZL6
ENSG00000136878		USP20
ENSG00000077254		USP33
ENSG00000072310	ENSG00000103275	SREBF1	UBE2I
ENSG00000198911		SREBF2
ENSG00000134769		DTNA
ENSG00000138101		DTNB
ENSG00000177030		DEAF1
ENSG00000067141		NEO1
ENSG00000187323		DCC
ENSG00000135249		RINT1
ENSG00000125485		DDX31
ENSG00000136897		MRPL50
ENSG00000154803		FLCN
ENSG00000005302		MSL3L1
ENSG00000153933	ENSG00000128050	DGKE	PAICS
ENSG00000148090		AUH
ENSG00000103148		C16orf35
ENSG00000119661		DNAL1
ENSG00000128585	ENSG00000136997	MKLN1	MYC
ENSG00000148730		EIF4EBP2
ENSG00000187840		EIF4EBP1
ENSG00000136813		KIAA0368
ENSG00000133028		SCO1
ENSG00000163960		UBXD7
ENSG00000185630		PBX1
ENSG00000167081		PBX3
ENSG00000204304		PBX2
ENSG00000206315		ENSG00000206315
ENSG00000181814		ENSG00000181814
ENSG00000206247		ENSG00000206247
ENSG00000166224		SGPL1
ENSG00000180269		GPR139
ENSG00000196169		KIF19/GPR142
ENSG00000163041		H3F3A
ENSG00000196285		ENSG00000196285
ENSG00000132475		H3F3B
ENSG00000140374		ETFA
ENSG00000084073		ZMPSTE24
ENSG00000047346		KIAA1370
ENSG00000070371		CLTCL1
ENSG00000141367	ENSG00000110047,ENSG00000063245,ENSG00000130758,ENSG00000078053,ENSG00000185359	CLTC	EHD1,EPN1,MAP3K10,AMPH,HGS
ENSG00000079785		DDX1
ENSG00000024048		UBR2
ENSG00000159459		UBR1
ENSG00000118971	ENSG00000105810	CCND2	CDK6
ENSG00000112576		CCND3
ENSG00000110092		CCND1
ENSG00000166747	ENSG00000144566,ENSG00000143761	AP1G1	RAB5A,ARF1
ENSG00000092051		AP1G2/JPH4
ENSG00000211456		SACM1L
ENSG00000101003		GINS1
ENSG00000010072		C1orf124
ENSG00000104824		HNRPL
ENSG00000143889		HNRPLL
ENSG00000090539		CHRD
ENSG00000123810		ENSG00000123810
ENSG00000141977		CIB3
ENSG00000136425		CIB2
ENSG00000105223		PLD3
ENSG00000135698	ENSG00000109103	MPHOSPH6	UNC119
ENSG00000101892		ATP1B4
ENSG00000129244		ATP1B2
ENSG00000143153		ATP1B1
ENSG00000069849		ATP1B3
ENSG00000196655		TRAPPC4
ENSG00000148700		ADD3
ENSG00000087274	ENSG00000198668	ADD1	ENSG00000198668
ENSG00000075340		ADD2
ENSG00000137106	ENSG00000175324	GRHPR	LSM1
ENSG00000138823		MTTP
ENSG00000138041		SMEK2
ENSG00000100796		SMEK1
ENSG00000183617		MRPL54
ENSG00000100577		GSTZ1
ENSG00000136205		TNS3
ENSG00000079308		TNS1
ENSG00000111077		TENC1
ENSG00000155275		C4orf23
ENSG00000072958	ENSG00000129245	AP1M1	FXR2
ENSG00000164967		C9orf23
ENSG00000178718		RPP25
ENSG00000186432		KPNA4
ENSG00000102753		KPNA3
ENSG00000110880		CORO1C
ENSG00000167549		CORO6
ENSG00000102879		CORO1A
ENSG00000172725		PTPRCAP/CORO1B
ENSG00000090013		BLVRB
ENSG00000162688		AGL
ENSG00000010803	ENSG00000141232,ENSG00000115540	SCMH1	TOB1,PREI3
ENSG00000102098		SCML2
ENSG00000156298		TSPAN7
ENSG00000000003		TSPAN6
ENSG00000169910		ASL
ENSG00000016391		CHDH
ENSG00000103184		SEC14L5
ENSG00000129657		SEC14L1
ENSG00000204209		DAXX
ENSG00000206279		ENSG00000206279
ENSG00000206206		ENSG00000206206
ENSG00000104823		ECH1
ENSG00000180329		CCDC43
ENSG00000110801		PSMD9
ENSG00000089195		ENSG00000089195
ENSG00000132388		UBE2G1
ENSG00000122034		GTF3A
ENSG00000101347		SAMHD1
ENSG00000153071	ENSG00000081479,ENSG00000103653	DAB2	LRP2,CSK
ENSG00000173406		DAB1
ENSG00000080603	ENSG00000141027	ENSG00000080603	NCOR1
ENSG00000153048		CARHSP1
ENSG00000172346		CSDC2
ENSG00000197345		MRPL21
ENSG00000065559	ENSG00000141480,ENSG00000130758	MAP2K4	ARRB2,MAP3K10
ENSG00000132518		GUCY2D
ENSG00000101890		GUCY2F
ENSG00000095574		IKZF5
ENSG00000108055	ENSG00000196591	SMC3	HDAC2
ENSG00000107758		PPP3CB
ENSG00000138814		PPP3CA
ENSG00000120910		PPP3CC
ENSG00000090060		PAPOLA
ENSG00000115421		PAPOLG
ENSG00000086827		ZW10
ENSG00000101997		CCDC22
ENSG00000205412		ENSG00000205412
ENSG00000206228		ENSG00000206228
ENSG00000135486		HNRPA1
ENSG00000187999		ENSG00000187999
ENSG00000197029		ENSG00000197029
ENSG00000122566		HNRPA2B1
ENSG00000176757		ENSG00000176757
ENSG00000181836		ENSG00000181836
ENSG00000139675		ENSG00000139675
ENSG00000196682		ENSG00000196682
ENSG00000176825		ENSG00000176825
ENSG00000170144		HNRPA3
ENSG00000100220		C22orf28
ENSG00000197386	ENSG00000130758,ENSG00000111640,ENSG00000141027	HD	MAP3K10,GAPDH,NCOR1

## Sheet: GOBP.HSA.SEED
Supplementary table S7-2: Gene ontology enrichment analysis Biological process (Human Seed Orthologs).
GO.ID	Term	Annotated	Significant	Expected	P-value (Hypergeometric)	FDR	Significant (Genes)	Annotated (Genes)	Level
GO:0030182	neuron differentiation	101	31	16.54	2e-04	0.03467	ALS2, PAX6, RUFY3, TIMP2, CHAT, IGSF9, NRCAM, MTPN, HTRA2, EFHD1, STMN1, MYH10, EMX1, PAX3, LMX1B, ASCL1, BBS4, AFG3L2, NR4A2, BRSK1, LMX1A, CDK5, ATP7A, PTK2, EMX2, DSCAML1, NEUROG2, ROBO2, DCC, TRAPPC4, HD	ALS2, ARX, PAFAH1B1, PAX6, ISL1, RUFY3, RUNX3, TIMP2, ASPM, CYFIP1, CHAT, TOP2B, FGFR1, ULK2, IGSF9, NRCAM, LAMB1, PICK1, CDK5RAP1, MIB1, PGRMC1, EYA1, MTPN, EVX1, POU6F2, LIMK1, LHX2, PRPF19, SOD2, KIAA0274, SEMA5A, HTRA2, EFHD1, VAX2, STMN1, EGR2, PARD6B, FOXA2, SIX1, ADORA2A, SMO, HLXB9, PPT1, MAP1B, MYH10, EMX1, PAX3, STXBP1, CDK5RAP2, LMX1B, LBX1, ABI2, BMPR1B, ASCL1, BBS4, AFG3L2, APP, RPS2…	4
GO:0048666	neuron development	76	25	12.44	0.00026	0.03467	ALS2, PAX6, RUFY3, CHAT, IGSF9, NRCAM, HTRA2, EFHD1, STMN1, MYH10, LMX1B, ASCL1, BBS4, AFG3L2, NR4A2, LMX1A, CDK5, ATP7A, PTK2, DSCAML1, NEUROG2, ROBO2, DCC, TRAPPC4, HD	ALS2, ARX, PAFAH1B1, PAX6, ISL1, RUFY3, RUNX3, CYFIP1, CHAT, TOP2B, FGFR1, ULK2, IGSF9, NRCAM, LAMB1, PICK1, PGRMC1, LIMK1, SOD2, KIAA0274, SEMA5A, HTRA2, EFHD1, VAX2, STMN1, EGR2, PARD6B, ADORA2A, PPT1, MAP1B, MYH10, STXBP1, LMX1B, ABI2, BMPR1B, ASCL1, BBS4, AFG3L2, APP, RPS27A, SLIT2, NOTCH1, LRRC4C, POU4F2, NR4A2, GNAQ, TIAM1, RUNX1, SPON2, LHX8, LMX1A, EN1, RYK, CDK5, ATP7A, RET, GBX2, PTK2, …	3
GO:0022008	neurogenesis	121	35	19.81	3e-04	0.03467	ALS2, PAX6, RUFY3, TIMP2, CHAT, IGSF9, NRCAM, MTPN, EIF2B1, HTRA2, EFHD1, STMN1, MYH10, EMX1, PAX3, LMX1B, ASCL1, BBS4, AFG3L2, EIF2B5, VEGFC, NR4A2, BRSK1, LMX1A, CDK5, ATP7A, PTK2, EMX2, DSCAML1, NEUROG2, ROBO2, NF2, DCC, TRAPPC4, HD	ALS2, ARX, PAFAH1B1, PAX6, ISL1, RUFY3, RUNX3, TIMP2, ERBB3, ASPM, CYFIP1, CHAT, TOP2B, FGFR1, XRCC5, ULK2, IGSF9, NRCAM, LAMB1, PICK1, CDK5RAP1, MIB1, PGRMC1, EYA1, CDK6, MTPN, EVX1, POU6F2, LIMK1, LHX2, PRPF19, EIF2B1, SOD2, KIAA0274, SEMA5A, EIF2B4, HTRA2, EFHD1, VAX2, STMN1, EIF2B2, EGR2, PARD6B, BARHL1, FOXA2, SIX1, ADORA2A, SMO, HLXB9, PPT1, MAP1B, MYH10, EMX1, PAX3, STXBP1, CDK5RAP2, LMX1B…	3
GO:0021953	central nervous system neuron differentiation	16	9	2.62	0.00031	0.03467	LMX1B, ASCL1, NR4A2, LMX1A, CDK5, ATP7A, PTK2, NEUROG2, DCC	ARX, PAFAH1B1, SMO, LMX1B, ASCL1, NR4A2, GNAQ, LHX8, LMX1A, CDK5, ATP7A, PTK2, FOXG1B/FOXG1C, NEUROG2, SOX1, DCC	5
GO:0030030	cell projection organization and biogenesis	86	27	14.08	0.00035	0.03467	ALS2, PAX6, RUFY3, CHAT, IGSF9, NRCAM, EFHD1, STMN1, KIF3A, MYH10, MYO7A, BBS4, AFG3L2, PCDH15, NR4A2, VAV2, LMX1A, CDK5, ATP7A, ARF6, RAB8A, PTK2, DSCAML1, NEUROG2, ROBO2, DCC, TRAPPC4	ALS2, ARX, RALA, PAFAH1B1, DNAH9, PAX6, ISL1, RUFY3, RUNX3, VCL, ROCK1, CYFIP1, CHAT, TOP2B, FGFR1, ITGA8, ULK2, WBP11, IGSF9, NRCAM, LAMB1, TEKT2, PGRMC1, KLF5, LIMK1, NEURL, SEMA5A, ARL6, EFHD1, VAX2, STMN1, DNAI1, EGR2, PARD6B, ADORA2A, KIF3A, MAP1B, ARFIP2, MYH10, STXBP1, MYO7A, ABI2, BMPR1B, BBS4, AFG3L2, SOD1, APP, RPS27A, SLIT2, NOTCH1, LRRC4C, PCDH15, POU4F2, NR4A2, TIAM1, SPON2, VAV2, LM…	5
GO:0032990	cell part morphogenesis	86	27	14.08	0.00035	0.03467	ALS2, PAX6, RUFY3, CHAT, IGSF9, NRCAM, EFHD1, STMN1, KIF3A, MYH10, MYO7A, BBS4, AFG3L2, PCDH15, NR4A2, VAV2, LMX1A, CDK5, ATP7A, ARF6, RAB8A, PTK2, DSCAML1, NEUROG2, ROBO2, DCC, TRAPPC4	ALS2, ARX, RALA, PAFAH1B1, DNAH9, PAX6, ISL1, RUFY3, RUNX3, VCL, ROCK1, CYFIP1, CHAT, TOP2B, FGFR1, ITGA8, ULK2, WBP11, IGSF9, NRCAM, LAMB1, TEKT2, PGRMC1, KLF5, LIMK1, NEURL, SEMA5A, ARL6, EFHD1, VAX2, STMN1, DNAI1, EGR2, PARD6B, ADORA2A, KIF3A, MAP1B, ARFIP2, MYH10, STXBP1, MYO7A, ABI2, BMPR1B, BBS4, AFG3L2, SOD1, APP, RPS27A, SLIT2, NOTCH1, LRRC4C, PCDH15, POU4F2, NR4A2, TIAM1, SPON2, VAV2, LM…	4
GO:0048858	cell projection morphogenesis	86	27	14.08	0.00035	0.03467	ALS2, PAX6, RUFY3, CHAT, IGSF9, NRCAM, EFHD1, STMN1, KIF3A, MYH10, MYO7A, BBS4, AFG3L2, PCDH15, NR4A2, VAV2, LMX1A, CDK5, ATP7A, ARF6, RAB8A, PTK2, DSCAML1, NEUROG2, ROBO2, DCC, TRAPPC4	ALS2, ARX, RALA, PAFAH1B1, DNAH9, PAX6, ISL1, RUFY3, RUNX3, VCL, ROCK1, CYFIP1, CHAT, TOP2B, FGFR1, ITGA8, ULK2, WBP11, IGSF9, NRCAM, LAMB1, TEKT2, PGRMC1, KLF5, LIMK1, NEURL, SEMA5A, ARL6, EFHD1, VAX2, STMN1, DNAI1, EGR2, PARD6B, ADORA2A, KIF3A, MAP1B, ARFIP2, MYH10, STXBP1, MYO7A, ABI2, BMPR1B, BBS4, AFG3L2, SOD1, APP, RPS27A, SLIT2, NOTCH1, LRRC4C, PCDH15, POU4F2, NR4A2, TIAM1, SPON2, VAV2, LM…	5
GO:0042136	neurotransmitter biosynthetic process	8	6	1.31	0.00039	0.03467	CHAT, NOS1, SLC5A7, NR4A2, ATP7A, PAH	CHAT, NOS1, SLC5A7, GCH1, NR4A2, ATP7A, PAH, TH	4
GO:0031175	neurite development	61	21	9.99	4e-04	0.03467	ALS2, PAX6, RUFY3, CHAT, IGSF9, NRCAM, EFHD1, STMN1, MYH10, BBS4, AFG3L2, NR4A2, LMX1A, CDK5, ATP7A, PTK2, DSCAML1, NEUROG2, ROBO2, DCC, TRAPPC4	ALS2, ARX, PAFAH1B1, PAX6, ISL1, RUFY3, RUNX3, CYFIP1, CHAT, TOP2B, FGFR1, ULK2, IGSF9, NRCAM, LAMB1, PGRMC1, LIMK1, SEMA5A, EFHD1, VAX2, STMN1, EGR2, PARD6B, ADORA2A, MAP1B, MYH10, STXBP1, ABI2, BMPR1B, BBS4, AFG3L2, APP, RPS27A, SLIT2, NOTCH1, LRRC4C, POU4F2, NR4A2, TIAM1, SPON2, LMX1A, RYK, CDK5, ATP7A, GBX2, PTK2, FEZ2, PTENP1/PTEN, BBS1/DPP3, BAIAP2, FOXG1B/FOXG1C, GRIN1, DSCAML1, NEUROG2, P…	4
GO:0001764	neuron migration	20	10	3.27	0.00049	0.03822	PAX6, NRCAM, MYH10, LMX1B, ASCL1, NR4A2, CDK5, PTK2, NEUROG2, DCC	ARX, PAFAH1B1, PAX6, TOP2B, NRCAM, BARHL1, MYH10, LMX1B, PEX5, ASCL1, NR4A2, PEX13, PXMP3, CDK5, PTK2, NR2F1, NEUROG2, SOX1, PRKG1, DCC	4
GO:0021954	central nervous system neuron development	14	8	2.29	0.00059	0.039	LMX1B, ASCL1, NR4A2, CDK5, ATP7A, PTK2, NEUROG2, DCC	ARX, PAFAH1B1, LMX1B, ASCL1, NR4A2, GNAQ, LHX8, CDK5, ATP7A, PTK2, FOXG1B/FOXG1C, NEUROG2, SOX1, DCC	4
GO:0033205	cytokinesis during cell cycle	6	5	0.98	6e-04	0.039	MYH10, BBS4, DAXX, ENSG00000206206, ENSG00000206279	MYH10, BBS4, RACGAP1, DAXX, ENSG00000206206, ENSG00000206279	3
GO:0000281	cytokinesis after mitosis	4	4	0.65	0.00071	0.04095	MYH10, DAXX, ENSG00000206206, ENSG00000206279	MYH10, DAXX, ENSG00000206206, ENSG00000206279	4
GO:0048699	generation of neurons	113	32	18.5	0.00081	0.04095	ALS2, PAX6, RUFY3, TIMP2, CHAT, IGSF9, NRCAM, MTPN, HTRA2, EFHD1, STMN1, MYH10, EMX1, PAX3, LMX1B, ASCL1, BBS4, AFG3L2, VEGFC, NR4A2, BRSK1, LMX1A, CDK5, ATP7A, PTK2, EMX2, DSCAML1, NEUROG2, ROBO2, DCC, TRAPPC4, HD	ALS2, ARX, PAFAH1B1, PAX6, ISL1, RUFY3, RUNX3, TIMP2, ASPM, CYFIP1, CHAT, TOP2B, FGFR1, XRCC5, ULK2, IGSF9, NRCAM, LAMB1, PICK1, CDK5RAP1, MIB1, PGRMC1, EYA1, MTPN, EVX1, POU6F2, LIMK1, LHX2, PRPF19, SOD2, KIAA0274, SEMA5A, HTRA2, EFHD1, VAX2, STMN1, EGR2, PARD6B, BARHL1, FOXA2, SIX1, ADORA2A, SMO, HLXB9, PPT1, MAP1B, MYH10, EMX1, PAX3, STXBP1, CDK5RAP2, LMX1B, LBX1, ABI2, BMPR1B, PEX5, ASCL1, BB…	4
GO:0000902	cell morphogenesis	104	30	17.03	0.00084	0.04095	ALS2, PAX6, RUFY3, CHAT, IGSF9, NRCAM, EFHD1, STMN1, KIF3A, MYH10, MYO7A, BBS4, AFG3L2, ALDOA, PCDH15, DAB2, NR4A2, VAV2, BRSK1, LMX1A, CDK5, ATP7A, ARF6, RAB8A, PTK2, DSCAML1, NEUROG2, ROBO2, DCC, TRAPPC4	ALS2, ARX, RALA, PAFAH1B1, DNAH9, PAX6, ISL1, RUFY3, RUNX3, NR2E3, VCL, CUL3, RHOA, ROCK1, CYFIP1, CHAT, PLEKHC1, DLG1, TOP2B, FGFR1, ITGA8, ULK2, WBP11, IGSF9, NRCAM, LAMB1, TEKT2, PGRMC1, KLF5, LIMK1, NEURL, PTK7, SEMA5A, ARL6, ECT2, EFHD1, VAX2, RPE65, STMN1, DNAI1, EGR2, PARD6B, IDUA, ADORA2A, KIF3A, MAP1B, ARFIP2, MYH10, ITGA7, STXBP1, MYO7A, ANXA7, ABI2, BMPR1B, BBS4, AFG3L2, SOD1, APP, RPS…	4
GO:0032989	cellular structure morphogenesis	104	30	17.03	0.00084	0.04095	ALS2, PAX6, RUFY3, CHAT, IGSF9, NRCAM, EFHD1, STMN1, KIF3A, MYH10, MYO7A, BBS4, AFG3L2, ALDOA, PCDH15, DAB2, NR4A2, VAV2, BRSK1, LMX1A, CDK5, ATP7A, ARF6, RAB8A, PTK2, DSCAML1, NEUROG2, ROBO2, DCC, TRAPPC4	ALS2, ARX, RALA, PAFAH1B1, DNAH9, PAX6, ISL1, RUFY3, RUNX3, NR2E3, VCL, CUL3, RHOA, ROCK1, CYFIP1, CHAT, PLEKHC1, DLG1, TOP2B, FGFR1, ITGA8, ULK2, WBP11, IGSF9, NRCAM, LAMB1, TEKT2, PGRMC1, KLF5, LIMK1, NEURL, PTK7, SEMA5A, ARL6, ECT2, EFHD1, VAX2, RPE65, STMN1, DNAI1, EGR2, PARD6B, IDUA, ADORA2A, KIF3A, MAP1B, ARFIP2, MYH10, ITGA7, STXBP1, MYO7A, ANXA7, ABI2, BMPR1B, BBS4, AFG3L2, SOD1, APP, RPS…	3
GO:0021549	cerebellum development	9	6	1.47	0.00101	0.04634	MTPN, MYH10, LMX1B, LMX1A, CDK5, ATP7A	AARS, MTPN, SMO, MYH10, LMX1B, LMX1A, CDK5, ATP7A, GBX2	3
GO:0000904	cellular morphogenesis during differentiation	58	19	9.5	0.00148	0.06413	ALS2, PAX6, RUFY3, NRCAM, STMN1, MYH10, MYO7A, BBS4, AFG3L2, DAB2, NR4A2, LMX1A, CDK5, ATP7A, PTK2, DSCAML1, NEUROG2, ROBO2, DCC	ALS2, ARX, PAFAH1B1, PAX6, ISL1, RUFY3, RUNX3, NR2E3, CUL3, CYFIP1, TOP2B, ULK2, NRCAM, PGRMC1, LIMK1, SEMA5A, VAX2, RPE65, STMN1, EGR2, PARD6B, ADORA2A, MYH10, STXBP1, MYO7A, BMPR1B, BBS4, AFG3L2, APP, RPS27A, SLIT2, NOTCH1, LRRC4C, POU4F2, DAB2, NR4A2, TIAM1, SPON2, LMX1A, PRKCI, RYK, CDK5, ATP7A, CTNNB1, GBX2, PTK2, FEZ2, BBS1/DPP3, BAIAP2, FOXG1B/FOXG1C, GRIN1, DSCAML1, NEUROG2, PTPN11, TH, P…	3
GO:0022037	metencephalon development	10	6	1.64	0.00218	0.08949	MTPN, MYH10, LMX1B, LMX1A, CDK5, ATP7A	AARS, MTPN, SMO, MYH10, LMX1B, LMX1A, CDK5, ATP7A, GBX2, GRIN1	3
GO:0048667	neuron morphogenesis during differentiation	48	16	7.86	0.00283	0.09739	ALS2, PAX6, RUFY3, NRCAM, STMN1, MYH10, AFG3L2, NR4A2, LMX1A, CDK5, ATP7A, PTK2, DSCAML1, NEUROG2, ROBO2, DCC	ALS2, ARX, PAFAH1B1, PAX6, ISL1, RUFY3, RUNX3, CYFIP1, TOP2B, ULK2, NRCAM, PGRMC1, LIMK1, SEMA5A, VAX2, STMN1, EGR2, PARD6B, ADORA2A, MYH10, STXBP1, BMPR1B, AFG3L2, APP, RPS27A, SLIT2, NOTCH1, LRRC4C, POU4F2, NR4A2, TIAM1, SPON2, LMX1A, RYK, CDK5, ATP7A, GBX2, PTK2, FEZ2, BAIAP2, FOXG1B/FOXG1C, GRIN1, DSCAML1, NEUROG2, PTPN11, POU3F2, ROBO2, DCC	4
GO:0048812	neurite morphogenesis	48	16	7.86	0.00283	0.09739	ALS2, PAX6, RUFY3, NRCAM, STMN1, MYH10, AFG3L2, NR4A2, LMX1A, CDK5, ATP7A, PTK2, DSCAML1, NEUROG2, ROBO2, DCC	ALS2, ARX, PAFAH1B1, PAX6, ISL1, RUFY3, RUNX3, CYFIP1, TOP2B, ULK2, NRCAM, PGRMC1, LIMK1, SEMA5A, VAX2, STMN1, EGR2, PARD6B, ADORA2A, MYH10, STXBP1, BMPR1B, AFG3L2, APP, RPS27A, SLIT2, NOTCH1, LRRC4C, POU4F2, NR4A2, TIAM1, SPON2, LMX1A, RYK, CDK5, ATP7A, GBX2, PTK2, FEZ2, BAIAP2, FOXG1B/FOXG1C, GRIN1, DSCAML1, NEUROG2, PTPN11, POU3F2, ROBO2, DCC	10
GO:0021575	hindbrain morphogenesis	5	4	0.82	0.0031	0.09739	MTPN, LMX1B, CDK5, ATP7A	MTPN, SMO, LMX1B, CDK5, ATP7A	3
GO:0021587	cerebellum morphogenesis	5	4	0.82	0.0031	0.09739	MTPN, LMX1B, CDK5, ATP7A	MTPN, SMO, LMX1B, CDK5, ATP7A	10
GO:0009063	amino acid catabolic process	32	12	5.24	0.00314	0.09739	NOS1, GSTZ1, AHCY, SARDH, AUH, FRRS1, ALDH4A1, ASRGL1, ASL, PAH, C1orf69, HIBCH	MCCC1, MOXD1, NOS1, PRODH, GSTZ1, MTHFD1, AHCY, FAH, HGD, GLS, GOT1, SARDH, GOT2, GCH1, HDC, GCSH, TMEM91/BCKDHA, AMT, AUH, GLUD1, PTS, TDO2, FRRS1, HPD, ALDH4A1, ASRGL1, ASL, PAH, GLDC, C1orf69, AFMID, HIBCH	5
GO:0016192	vesicle-mediated transport	162	40	26.52	0.00344	0.09739	ALS2, AP1M1, ZW10, SNAP29, PACSIN2, AP1B1, TSC2, M6PRBP1, GBF1, CLINT1, PIP5K3, RAB14, SYBL1, EPS15L1, PLD2, HIP1R, EXOC4, MYH10, RINT1, COG2, STX17, MYO7A, VPS33A, CLTC, PIK4CB, DAB2, ELMO1, RER1, AP2M1, CDK5, ARF6, AP1G1, RAB8A, RAB4A, VAMP2, COPG, TRAPPC6B, TRAPPC4, HD, PAMCI	ALS2, ARF5, RABEP1, AP2S1, NEDD4L, ENSG00000053501, TRAPPC3, EPN1, AP3D1, GOLGA5, ARFGEF1, SYT1, VPS35, FGF10, PTDSR, AP3M2, AP1M1, SCARB1, PICALM, LMAN1, AMPH, LRP2, ZW10, EXOC1, RAPGEF4, SCFD1, SNAP29, CECR2, GGA1, PICK1, ARFGAP3, PACSIN2, AP1B1, HMG2L1, CNIH, SEC23A, ARFGAP1, MIB1, TSC2, VPS18, PLDN, RAB2A, STX10, M6PRBP1, KDELR1, GBF1, GOSR2, RAB34, EHD1, COPZ1, EXOC2, CLINT1, PDCD10, IFT57, …	3
GO:0008202	steroid metabolic process	45	15	7.37	0.0038	0.09739	SREBF1, OSBPL8, SEC14L2, CYB5R3, HDLBP, STARD3, DHH, TDH, UGT2B4, KCNMA1, FDXR, ACBD3, PBX1, WWOX, RXRA	MBTPS2, SOAT1, IDI1, SREBF1, SCARB1, LIPE, ACOX3, HSD17B14, OSBPL8, GPSN2, SEC14L2, CYB5R3, TSPO, STUB1, SULT1E1, HMGCS1, UXS1, HDLBP, SCP2, GALE, CAT, TRERF1, SULT4A1, STARD3, NDUFA9, DHH, MBTPS1, NPC1, SOD1, HSD17B12, TDH, UGT2B4, KCNMA1, G6PD, FDXR, PRKAA2, ACAA2, MVD, SF1, SULT1B1, ACBD3, PBX1, WWOX, RXRA, HSD3B2	4
GO:0007129	synapsis	3	3	0.49	0.00437	0.09739	ENSG00000137324, EHMT2, ENSG00000206376	ENSG00000137324, EHMT2, ENSG00000206376	3
GO:0007130	synaptonemal complex assembly	3	3	0.49	0.00437	0.09739	ENSG00000137324, EHMT2, ENSG00000206376	ENSG00000137324, EHMT2, ENSG00000206376	10
GO:0007274	neuromuscular synaptic transmission	3	3	0.49	0.00437	0.09739	CHAT, SLC5A7, DTNA	CHAT, SLC5A7, DTNA	5
GO:0008625	induction of apoptosis via death domain receptors	3	3	0.49	0.00437	0.09739	DAXX, ENSG00000206206, ENSG00000206279	DAXX, ENSG00000206206, ENSG00000206279	10
GO:0021697	cerebellar cortex formation	3	3	0.49	0.00437	0.09739	MTPN, CDK5, ATP7A	MTPN, CDK5, ATP7A	10
GO:0031023	microtubule organizing center organization and biogenesis	3	3	0.49	0.00437	0.09739	BBS4, SASS6, CNTROB	BBS4, SASS6, CNTROB	4
GO:0050957	equilibrioception	3	3	0.49	0.00437	0.09739	MYO7A, PCDH15, USH1G	MYO7A, PCDH15, USH1G	5
GO:0051297	centrosome organization and biogenesis	3	3	0.49	0.00437	0.09739	BBS4, SASS6, CNTROB	BBS4, SASS6, CNTROB	5
GO:0060004	reflex	3	3	0.49	0.00437	0.09739	AFG3L2, PCDH15, KCNMA1	AFG3L2, PCDH15, KCNMA1	3
GO:0021537	telencephalon development	18	8	2.95	0.00465	0.1008	PAX6, MYH10, ASCL1, BBS4, LMX1A, CDK5, EMX2, HD	ARX, PAFAH1B1, PAX6, LHX2, MYH10, PEX5, ASCL1, BBS4, LMX1A, PEX13, CDK5, TSC1, EMX2, BBS1/DPP3, GRIN1, POU3F2, NF1, HD	3
GO:0009310	amine catabolic process	34	12	5.57	0.00557	0.1119	NOS1, GSTZ1, AHCY, SARDH, AUH, FRRS1, ALDH4A1, ASRGL1, ASL, PAH, C1orf69, HIBCH	MCCC1, MOXD1, SMOX, NOS1, DHPS, PRODH, GSTZ1, MTHFD1, AHCY, FAH, HGD, GLS, GOT1, SARDH, GOT2, GCH1, HDC, GCSH, TMEM91/BCKDHA, AMT, AUH, GLUD1, PTS, TDO2, FRRS1, HPD, ALDH4A1, ASRGL1, ASL, PAH, GLDC, C1orf69, AFMID, HIBCH	4
GO:0044270	nitrogen compound catabolic process	34	12	5.57	0.00557	0.1119	NOS1, GSTZ1, AHCY, SARDH, AUH, FRRS1, ALDH4A1, ASRGL1, ASL, PAH, C1orf69, HIBCH	MCCC1, MOXD1, SMOX, NOS1, DHPS, PRODH, GSTZ1, MTHFD1, AHCY, FAH, HGD, GLS, GOT1, SARDH, GOT2, GCH1, HDC, GCSH, TMEM91/BCKDHA, AMT, AUH, GLUD1, PTS, TDO2, FRRS1, HPD, ALDH4A1, ASRGL1, ASL, PAH, GLDC, C1orf69, AFMID, HIBCH	3
GO:0009653	anatomical structure morphogenesis	281	62	46.01	0.00562	0.1119	ALS2, PAX6, SCMH1, RUFY3, CTNNA2, CHAT, FAT, IGSF9, NOS1, CHRD, NRCAM, TSC2, MTPN, EFHD1, WARS2, STMN1, ADRA1A, PLG, KIF3A, MYH10, PAX3, LMX1B, TFAP2A, MYO7A, TLE3, BBS4, AFG3L2, CORIN, TCF7L2, ALDOA, PCDH15, VEGFC, BICD1, DAB2, NR4A2, KCNMA1, XDH, VAV2, BRSK1, WNT4, LMX1A, TBX20, CDK5, ATP7A, ARF6, RAB8A, MLL2, PTK2, ASL, CSPG4, DEAF1, DSCAML1, NEUROG2, USH1G, ROBO2, WWOX, RXRA, NF2, DCC, ENSG00…	GCLC, ALS2, ARX, HCCS, RALA, PAFAH1B1, DNAH9, PAX6, JARID2, SCMH1, ISL1, RUFY3, RUNX3, RB1CC1, TBPL1, NR2E3, VCL, CUL3, FOXC1, CUL1, PRDM1, CTNNA2, FGFR2, RHOA, ROCK1, CYFIP1, FGF10, CHAT, PRKACA, NLE1, PLEKHC1, DLG1, GPC4, TOP2B, FGFR1, ITGA8, GSK3B, ULK2, FAT, WBP11, IGSF9, GNAS, FKBP1A, NOS1, CHRD, NRCAM, LAMB1, DLD, HECTD1, TGM1, TEKT2, CRKL, LZTR1, PES1, HIRA, EP300, YY1, HNF4A, ARFRP1, MIB1…	2
GO:0019226	transmission of nerve impulse	83	23	13.59	0.00574	0.1119	ALS2, NRXN3, MUSK, CHAT, NOS1, USP14, SLC5A7, RAB14, ADRA1A, GIPC1, DTNA, PPP3CA, AFG3L2, EIF2B5, NR4A2, KCNMA1, CDK5, ATP7A, PTK2, GABARAP, PAH, CNTNAP2, HD	ALS2, PAFAH1B1, BAIAP3, SYN1, NISCH, NCDN, NRXN3, MUSK, HEXB, SYT1, CHAT, PRKACA, AMPH, NOS1, STRN4, CHRNA4, USP14, SLC6A2, PLDN, SLC17A7, SLC6A4, UNC119, ALDH5A1, QKI, EIF2B4, SLC5A7, RAB14, EIF2B2, GRIA2, ADRA1A, EGR2, GIPC1, ATXN1, ADORA2A, PPT1, GCH1, SNAP25, SYT4, NMUR2, PIK4CA, KRAS, DTNA, STXBP1, GABBR2, PPP3CA, NOVA1, AFG3L2, SOD1, APP, RPS27A, EIF2B5, LIN7C, RIT2, NR4A2, GNAQ, KCNMA1, NP…	4
GO:0007268	synaptic transmission	70	20	11.46	0.00674	0.1282	ALS2, NRXN3, MUSK, CHAT, NOS1, USP14, SLC5A7, RAB14, ADRA1A, GIPC1, DTNA, PPP3CA, NR4A2, KCNMA1, CDK5, ATP7A, PTK2, GABARAP, PAH, HD	ALS2, PAFAH1B1, BAIAP3, SYN1, NISCH, NCDN, NRXN3, MUSK, SYT1, CHAT, PRKACA, AMPH, NOS1, STRN4, CHRNA4, USP14, SLC6A2, PLDN, SLC17A7, SLC6A4, UNC119, ALDH5A1, SLC5A7, RAB14, GRIA2, ADRA1A, EGR2, GIPC1, ATXN1, ADORA2A, PPT1, GCH1, SNAP25, SYT4, PIK4CA, KRAS, DTNA, STXBP1, GABBR2, PPP3CA, NOVA1, APP, RPS27A, LIN7C, RIT2, NR4A2, KCNMA1, NPTN, SLC6A1, PINK1, CDK5, ATP7A, RAPSN, SLC6A5, CACNB2, CTNNB1,…	4
GO:0035265	organ growth	12	6	1.96	0.00714	0.1315	ADRA1A, LMX1B, ENSG00000137324, PTK2, EHMT2, ENSG00000206376	ARX, FOXC1, ENSG00000120742, ADRA1A, HLX1, LMX1B, ENSG00000137324, SOD1, PTK2, PTPN11, EHMT2, ENSG00000206376	2
GO:0048741	skeletal muscle fiber development	23	9	3.77	0.00744	0.1315	ALS2, MUSK, CHAT, NOS1, PLG, MYH10, PPP3CA, AFG3L2, TCF7L2	ALS2, MUSK, CHAT, NRD1, NOS1, PLG, NEURL2, SIX1, MYH10, LRP4, TMOD1, PPP3CA, AFG3L2, APP, RPS27A, NOTCH1, TCF7L2, ADAM12, ITGB1, CACNB2, GPHN, KY, MYH6	4
GO:0048747	muscle fiber development	23	9	3.77	0.00744	0.1315	ALS2, MUSK, CHAT, NOS1, PLG, MYH10, PPP3CA, AFG3L2, TCF7L2	ALS2, MUSK, CHAT, NRD1, NOS1, PLG, NEURL2, SIX1, MYH10, LRP4, TMOD1, PPP3CA, AFG3L2, APP, RPS27A, NOTCH1, TCF7L2, ADAM12, ITGB1, CACNB2, GPHN, KY, MYH6	3
GO:0007267	cell-cell signaling	109	28	17.85	0.0077	0.1315	ALS2, NRXN3, MUSK, CHAT, FAT, NOS1, USP14, PSMD9, SLC5A7, RAB14, ADRA1A, GIPC1, DTNA, PPP3CA, DHH, AFG3L2, EIF2B5, TCF7L2, NR4A2, KCNMA1, WNT4, CDK5, ATP7A, PTK2, GABARAP, PAH, CNTNAP2, HD	ALS2, PAFAH1B1, BAIAP3, SYN1, NISCH, SNAI2, NCDN, NRXN3, MUSK, HEXB, CYB5R4, FGFR2, SYT1, FGF10, CHAT, PRKACA, AMPH, FAT, NOS1, STRN4, CHRNA4, USP14, SLC6A2, PLDN, SLC17A7, SLC6A4, UNC119, PSMD9, ALDH5A1, QKI, NUDT3, SEMA5A, IK, EIF2B4, SLC5A7, RAB14, EIF2B2, GRIA2, ENSG00000120742, ADRA1A, EGR2, GIPC1, ATXN1, SIX1, ADORA2A, SMO, PPT1, BARX1, GCH1, SNAP25, SYT4, NMUR2, PIK4CA, KRAS, FST, DTNA, GA…	3
GO:0007628	adult walking behavior	6	4	0.98	0.00809	0.1315	CHAT, HTRA2, PCDH15, KCNMA1	HIPK2, CHAT, HTRA2, PCDH15, KCNMA1, CHD7	5
GO:0021695	cerebellar cortex development	6	4	0.98	0.00809	0.1315	MTPN, MYH10, CDK5, ATP7A	AARS, MTPN, SMO, MYH10, CDK5, ATP7A	10
GO:0046834	lipid phosphorylation	6	4	0.98	0.00809	0.1315	AGK, PIK3C2A, PIK3C2B, PIK4CB	AGK, PIK3C2A, PIK3CB, PIK3C2B, PIK4CA, PIK4CB	4
GO:0048468	cell development	373	78	61.07	0.00848	0.135	ALS2, PAX6, RUFY3, MNAT1, MUSK, TIMP2, CHAT, ACTN1, MOV10L1, IGSF9, NOS1, C16orf5, NRCAM, MTPN, UNC5B, CUL2, EIF2B1, BAG2, HTRA2, EFHD1, STMN1, ADRA1A, PLG, PRDX5, CTNNBL1, MYH10, HSD17B4, EMX1, PAX3, TBRG4, LMX1B, ENSG00000137324, MYO7A, PPP3CA, ASCL1, DHH, BNIP2, BBS4, AFG3L2, PSEN2, EIF2B5, RPS3A, TCF7L2, PCDH15, VEGFC, ITPR1, DAB2, NR4A2, ELMO1, KCNMA1, BRSK1, WNT4, LMX1A, PRKCD, CDK5, ATP7A,…	GCLC, ALS2, ARX, ENSG00000005194, PAFAH1B1, PAX6, NISCH, NME1/NME2, DPF1, ERCC1, ISL1, RUFY3, MNAT1, RUNX3, NDUFS1, RB1CC1, GLRX2, RTEL1/TNFRSF6B, TBPL1, RABEP1, MUSK, NR2E3, TIMP2, CUL3, TDP1, HSPA5, BCAR1, FOXC1, CUL1, NCKAP1, SPHK2, AHRR/PDCD6, HIPK2, DDX20, ERBB3, CYB5R4, ASPM, RHOA, ROCK1, CYFIP1, PTDSR, CHAT, RPS6KA2, TRIP13, PDCD2, ACTN1, MOV10L1, MLH1, TOP2B, FGFR1, NRD1, XRCC5, RIF1, PHL…	2
GO:0007409	axonogenesis	45	14	7.37	0.01006	0.1549	PAX6, RUFY3, NRCAM, STMN1, MYH10, AFG3L2, NR4A2, LMX1A, CDK5, PTK2, DSCAML1, NEUROG2, ROBO2, DCC	ARX, PAFAH1B1, PAX6, ISL1, RUFY3, RUNX3, CYFIP1, TOP2B, ULK2, NRCAM, PGRMC1, LIMK1, SEMA5A, VAX2, STMN1, EGR2, PARD6B, MYH10, STXBP1, BMPR1B, AFG3L2, APP, RPS27A, SLIT2, NOTCH1, LRRC4C, POU4F2, NR4A2, TIAM1, SPON2, LMX1A, RYK, CDK5, GBX2, PTK2, FEZ2, BAIAP2, FOXG1B/FOXG1C, GRIN1, DSCAML1, NEUROG2, PTPN11, POU3F2, ROBO2, DCC	10
GO:0043062	extracellular structure organization and biogenesis	28	10	4.58	0.01013	0.1549	ALS2, NRXN3, B4GALT7, MUSK, CHAT, NRCAM, LMX1B, AFG3L2, ATP7A, PTK2	ALS2, NRXN3, B4GALT7, MUSK, FOXC1, CHAT, ITGA8, NRD1, NRCAM, ERCC2, LRP4, LAMC1, LMX1B, FOXF2, AFG3L2, APP, RPS27A, ENSG00000147408, ATP7A, TSC1, CACNB2, CTNNB1, PTK2, GPHN, KY, GRIN1, MYO6, NF1	3
GO:0016358	dendrite development	13	6	2.13	0.01145	0.1685	CHAT, IGSF9, BBS4, CDK5, ATP7A, TRAPPC4	CHAT, IGSF9, MAP1B, ABI2, BBS4, APP, CDK5, ATP7A, BBS1/DPP3, GRIN1, PRKG1, MYO6, TRAPPC4	10
GO:0042133	neurotransmitter metabolic process	13	6	2.13	0.01145	0.1685	CHAT, NOS1, SLC5A7, NR4A2, ATP7A, PAH	CHAT, NOS1, ALDH5A1, SLC5A7, GCH1, NR4A2, ATP7A, NPR1, PAH, TH, ABAT, PARK2, CLN3	3
GO:0016337	cell-cell adhesion	42	13	6.88	0.01353	0.1899	FAT, NRCAM, TSC2, PAX3, TFAP2A, KIAA0319, BBS4, PCDH15, NCAM2, CLSTN2, DSCAML1, ROBO2, NF2	ATP2C1, PIK3CB, ROCK1, DLG1, ITGA8, FAT, NRCAM, HECTD1, FNDC3A, TSC2, TSTA3, RAPGEF1, VNN1, PTK7, GMDS, CTGF, PAX3, TFAP2A, KIAA0319, BMPR1B, BBS4, MSN, ITGB1, PCDH15, DLG5, NCAM2, NPTN, CLSTN2, T, TSC1, RET, DCHS1, GATAD2A, CTNNB1, NINJ2, PTENP1/PTEN, TRAF6, DSCAML1, KIRREL, ROBO2, NF2, FAT4	3
GO:0030154	cell differentiation	488	97	79.9	0.0151	0.1899	ALS2, PAX6, RUFY3, MNAT1, MUSK, TIMP2, CHAT, ACTN1, MOV10L1, IGSF9, HUWE1, NOS1, C16orf5, CHRD, NRCAM, HPS4, THOC5, ZNF423, MTPN, UNC5B, CUL2, EIF2B1, BAG2, HTRA2, EFHD1, WARS2, STMN1, ADRA1A, PLG, ENSG00000122507, PIWIL1, PRDX5, CTNNBL1, MYH10, HSD17B4, EMX1, PAX3, TBRG4, LMX1B, ENSG00000137324, TBN, MYO7A, PPP3CA, ASCL1, DHH, VPS33A, BNIP2, BBS4, AFG3L2, PSEN2, EIF2B5, RPS3A, TCF7L2, PCDH15, VE…	GCLC, ALS2, ARX, ENSG00000005194, PAFAH1B1, PAX6, NISCH, NME1/NME2, DPF1, ERCC1, ISL1, RUFY3, MNAT1, RUNX3, NDUFS1, RB1CC1, GLRX2, RTEL1/TNFRSF6B, TBPL1, RABEP1, MUSK, NR2E3, TIMP2, CUL3, TDP1, HSPA5, FOXP3, BCAR1, FOXC1, CUL1, MCOLN3, PRDM1, NCKAP1, SPHK2, AHRR/PDCD6, HIPK2, DDX20, AP3D1, ERBB3, CYB5R4, NGEF, ASPM, ZNRD1, FGFR2, RHOA, ROCK1, CYFIP1, KIF2A, FGF10, PTDSR, CHAT, RPS6KA2, TRIP13, DA…	3
GO:0048869	cellular developmental process	488	97	79.9	0.0151	0.1899	ALS2, PAX6, RUFY3, MNAT1, MUSK, TIMP2, CHAT, ACTN1, MOV10L1, IGSF9, HUWE1, NOS1, C16orf5, CHRD, NRCAM, HPS4, THOC5, ZNF423, MTPN, UNC5B, CUL2, EIF2B1, BAG2, HTRA2, EFHD1, WARS2, STMN1, ADRA1A, PLG, ENSG00000122507, PIWIL1, PRDX5, CTNNBL1, MYH10, HSD17B4, EMX1, PAX3, TBRG4, LMX1B, ENSG00000137324, TBN, MYO7A, PPP3CA, ASCL1, DHH, VPS33A, BNIP2, BBS4, AFG3L2, PSEN2, EIF2B5, RPS3A, TCF7L2, PCDH15, VE…	GCLC, ALS2, ARX, ENSG00000005194, PAFAH1B1, PAX6, NISCH, NME1/NME2, DPF1, ERCC1, ISL1, RUFY3, MNAT1, RUNX3, NDUFS1, RB1CC1, GLRX2, RTEL1/TNFRSF6B, TBPL1, RABEP1, MUSK, NR2E3, TIMP2, CUL3, TDP1, HSPA5, FOXP3, BCAR1, FOXC1, CUL1, MCOLN3, PRDM1, NCKAP1, SPHK2, AHRR/PDCD6, HIPK2, DDX20, AP3D1, ERBB3, CYB5R4, NGEF, ASPM, ZNRD1, FGFR2, RHOA, ROCK1, CYFIP1, KIF2A, FGF10, PTDSR, CHAT, RPS6KA2, TRIP13, DA…	2
GO:0000050	urea cycle	4	3	0.65	0.01534	0.1899	SLC25A15, ASL, HD	ARG2, SLC25A15, ASL, HD	5
GO:0019627	urea metabolic process	4	3	0.65	0.01534	0.1899	SLC25A15, ASL, HD	ARG2, SLC25A15, ASL, HD	4
GO:0021544	subpallium development	4	3	0.65	0.01534	0.1899	ASCL1, BBS4, HD	ASCL1, BBS4, BBS1/DPP3, HD	3
GO:0021696	cerebellar cortex morphogenesis	4	3	0.65	0.01534	0.1899	MTPN, CDK5, ATP7A	MTPN, SMO, CDK5, ATP7A	10
GO:0021955	central nervous system neuron axonogenesis	4	3	0.65	0.01534	0.1899	NR4A2, PTK2, DCC	PAFAH1B1, NR4A2, PTK2, DCC	10
GO:0043603	amide metabolic process	4	3	0.65	0.01534	0.1899	SLC25A15, ASL, HD	ARG2, SLC25A15, ASL, HD	3
GO:0045494	photoreceptor cell maintenance	4	3	0.65	0.01534	0.1899	BBS4, PCDH15, USH1G	BBS4, PCDH15, BBS1/DPP3, USH1G	3
GO:0021766	hippocampus development	7	4	1.15	0.01644	0.2004	BBS4, LMX1A, CDK5, EMX2	PAFAH1B1, BBS4, LMX1A, CDK5, TSC1, EMX2, BBS1/DPP3	10
GO:0030902	hindbrain development	14	6	2.29	0.01732	0.2068	MTPN, MYH10, LMX1B, LMX1A, CDK5, ATP7A	AARS, MTPN, EGR2, FOXA2, SMO, MYH10, LMX1B, LMX1A, EN1, CDK5, ATP7A, GBX2, SMAD1, GRIN1	3
GO:0003008	system process	220	48	36.02	0.0175	0.2068	ALS2, PAX6, NRXN3, MUSK, CHAT, CLNS1A, NOS1, CYB5R3, USP14, GUCY2F, SLC5A7, RAB14, ADRA1A, ENSG00000122507, GIPC1, ENSG00000126254, GNG13, MYH10, DTNA, PAX3, MYO7A, PPP3CA, BBS4, AFG3L2, EIF2B5, CORIN, PRPS1, ALDOA, PCDH15, DAB2, NR4A2, PDE1C, KCNMA1, PPEF2, TBX20, CDK5, ATP7A, MOGAT2, PTK2, GABARAP, ATF7IP, PAH, SNTB1, CNTNAP2, USH1G, KCNJ12, NF2, HD	GCLC, ALS2, PAFAH1B1, PAX6, BAIAP3, SYN1, NISCH, SNAI2, NCDN, NRXN3, MUSK, NR2E3, MAP2K3, BEST2, DTNBP1, CUGBP2, NEDD4L, HEXB, FOXC1, KCNH2, MCOLN3, SOAT1, SLC12A2, OAT, SYT1, CHAT, WDR1, PRKACA, CLNS1A, BCS1L, ACTB, DLG1, AMPH, GNB1, ARG2, GNAS, NOS1, STRN4, AARS, CYB5R3, TIMM9, PABPN1, RABGGTA, CHRNA4, MYL9, USP14, TBL1X, GUCY2F, AXIN1, SLC6A2, PLDN, EYA1, NBN, TRPA1, ERCC2, SLC17A7, POU6F2, HP…	2
GO:0030900	forebrain development	39	12	6.39	0.01822	0.2094	PAX6, CHRD, HTRA2, MYH10, ASCL1, BBS4, LMX1A, CDK5, ATP7A, EMX2, NEUROG2, HD	AOF2, ARX, PAFAH1B1, PAX6, ASPM, TOP2B, LRP2, CHRD, LHX2, HTRA2, MYH10, RAX, PEX5, ASCL1, BBS4, APP, NOTCH1, HHEX, GNAQ, LHX8, LMX1A, PEX13, MSX1, CDK5, ATP7A, TSC1, CTNNB1, EMX2, BBS1/DPP3, NR2F1, FOXG1B/FOXG1C, GRIN1, NEUROG2, SOX1, POU3F2, PRKG1, TAL2, NF1, HD	3
GO:0021915	neural tube development	18	7	2.95	0.01852	0.2094	PAX6, CHRD, TSC2, PAX3, TFAP2A, BBS4, TCF7L2	PAX6, CHRD, HECTD1, MIB1, TSC2, PTK7, FOXA2, PAX3, TFAP2A, BBS4, TCF7L2, IPMK, EN1, T, TSC1, GATAD2A, GBX2, TRAF6	3
GO:0050808	synapse organization and biogenesis	18	7	2.95	0.01852	0.2094	ALS2, NRXN3, MUSK, CHAT, NRCAM, AFG3L2, PTK2	ALS2, NRXN3, MUSK, CHAT, NRD1, NRCAM, LRP4, AFG3L2, APP, RPS27A, TSC1, CACNB2, CTNNB1, PTK2, GPHN, KY, GRIN1, MYO6	4
GO:0016044	membrane organization and biogenesis	97	24	15.88	0.02069	0.2305	NOS1, NRCAM, SNAP29, PACSIN2, AP1B1, TSC2, GBF1, CLINT1, SYBL1, EPS15L1, PLD2, HIP1R, MYH10, MYO7A, PIK4CB, DAB2, ELMO1, ARF6, AP1G1, RAB8A, RAB4A, COPG, HD, ATG7	SYT7, RABEP1, AP2S1, NEDD4L, EPN1, FGF10, PTDSR, SCARB1, PICALM, DLG1, AMPH, LRP2, NOS1, NRCAM, SNAP29, PICK1, PACSIN2, AP1B1, TIMM9, SEC23A, ARFGAP1, MIB1, TSC2, PLDN, TIMM50, GBF1, GOSR2, RAB34, EHD1, COPZ1, CLINT1, MFN2, GNPAT, GRIA2, ENSG00000120742, COPA, NPEPL1/STX16, SYBL1, EPS15L1, ADORA2A, A4GALT, COPB1, PLD2, UNC13A, HIP1R, PPT1, AP3B1, MYH10, KRAS, NAPG, LRP4, TIMM10, CD63, DBNL, STXBP…	3
GO:0007420	brain development	73	19	11.95	0.02253	0.2349	PAX6, MNAT1, CTNNA2, CHRD, MTPN, HTRA2, MYH10, EMX1, LMX1B, ASCL1, BBS4, LMX1A, CDK5, ATP7A, EMX2, DSCAML1, NEUROG2, ROBO2, HD	AOF2, ARX, PAFAH1B1, PAX6, MNAT1, FOXC1, SPHK2, CTNNA2, ASPM, FGFR2, TOP2B, LRP2, CHRD, AARS, PHGDH, CDK5RAP1, MTPN, LHX2, HTRA2, EGR2, BARHL1, FOXA2, SMO, PPT1, ENSG00000132467, MYH10, RAX, EMX1, CDK5RAP2, LMX1B, PEX5, ASCL1, IGF1R, BBS4, APP, TPM3, SHROOM2, NOTCH1, ATM, HHEX, AFF2, GNAQ, SHROOM4, LHX8, LMX1A, PEX13, EN1, MSX1, NDUFS4, CDK5, ATP7A, TSC1, CKB, CTNNB1, GBX2, SMAD1, EMX2, ALK, BBS1…	4
GO:0006944	membrane fusion	11	5	1.8	0.02259	0.2349	NOS1, SNAP29, SYBL1, RAB8A, ATG7	RABEP1, NOS1, SNAP29, PLDN, GOSR2, SYBL1, NAPG, NOX5, ADAM12, RAB8A, ATG7	4
GO:0007156	homophilic cell adhesion	11	5	1.8	0.02259	0.2349	FAT, KIAA0319, PCDH15, CLSTN2, ROBO2	PIK3CB, FAT, KIAA0319, ITGB1, PCDH15, NPTN, CLSTN2, RET, DCHS1, ROBO2, FAT4	4
GO:0045444	fat cell differentiation	11	5	1.8	0.02259	0.2349	ENSG00000122507, TBN, BBS4, TCF7L2, NOC3L	GSK3B, SIRT1, SOD2, ENSG00000122507, PPARBP, TBN, BBS4, TCF7L2, TTC8, NOC3L, BBS1/DPP3	4
GO:0051051	negative regulation of transport	11	5	1.8	0.02259	0.2349	NOS1, PACSIN2, PSMD9, CDK5, ARF6	NOS1, PACSIN2, HNF4A, CRYAB, PSMD9, PRKCA, CDK5, ARF6, PTPN11, FAF1, NF1	4
GO:0014706	striated muscle development	45	13	7.37	0.02423	0.2464	ALS2, LUC7L, MUSK, CHAT, NOS1, MTPN, PLG, MYH10, PPP3CA, AFG3L2, TCF7L2, CDK5, RXRA	ALS2, LUC7L, MUSK, RHOA, SIRT2, CHAT, NRD1, NOS1, SIRT1, EP300, MTPN, EZH2, HDAC5, FXR1, ACVR1, PLG, NEURL2, SIX1, MYH10, KRAS, LRP4, HLX1, TMOD1, LBX1, PPP3CA, UNC45B, AFG3L2, APP, RPS27A, NOTCH1, TCF7L2, ADAM12, ITGB1, CDK5, TSC1, CACNB2, VGLL2, GPHN, PTENP1/PTEN, KY, NDUFV2, MKL2, RXRA, MYL6B, MYH6	5
GO:0048015	phosphoinositide-mediated signaling	23	8	3.77	0.02453	0.2464	AGK, PIK3C2A, ADRA1A, GNG13, PIK3C2B, PIK4CB, DGKE, TYMS	AGK, PIK3C2A, PIK3CB, SPHK2, DGKD, GNB1, PICK1, CERK, PRKD3, ADRA1A, GNG13, ADORA2A, NMUR2, PIK3C2B, PIK4CA, DGKB, IGF1R, PIK4CB, DGKE, GNAQ, FEN1, UBE2C, TYMS	6
GO:0021543	pallium development	15	6	2.46	0.02496	0.2464	PAX6, ASCL1, BBS4, LMX1A, CDK5, EMX2	ARX, PAFAH1B1, PAX6, PEX5, ASCL1, BBS4, LMX1A, PEX13, CDK5, TSC1, EMX2, BBS1/DPP3, GRIN1, POU3F2, NF1	3
GO:0042398	amino acid derivative biosynthetic process	15	6	2.46	0.02496	0.2464	SLC5A7, AMD1, CDO1, NR4A2, ATP7A, PAH	SLC5A7, ODC1, SRM, AMD1, BBOX1, CDO1, GCH1, DDC, HDC, NR4A2, ATP7A, PAH, TH, C3orf15, TMLHE	4
GO:0006629	lipid metabolic process	214	46	35.04	0.02549	0.2485	DPM1, AGK, PIK3C2A, AGPS, SREBF1, ALG9, OSBPL8, SEC14L2, CYB5R3, PIGU, ECH1, PLD3, PIP5K3, HDLBP, PLA2G12A, PLD2, SMPDL3B, STARD3, PIK3C2B, HSD17B4, PLAA, MTTP, DHH, BBS4, PIK4CB, CORIN, DGKE, TDH, UGT2B4, KCNMA1, CYP3A4, FDXR, PDSS2, SGPL1, MOGAT2, DCI, ELOVL6, ABCD2, ARV1, ASAH3L, ACBD3, PBX1, PCYT2, WWOX, RXRA, CHKB	DPM1, NDUFAB1, AGK, ALDH3B1, ADIPOR2, PAFAH1B1, PIK3C2A, MBTPS2, AGPS, NR1H3, AGPAT4, ENSG00000043822, HEXB, PIK3CB, SOAT1, PIGV, SPHK2, IDI1, PLA2G10, PIGB, SREBF1, HSD17B10, ACADVL, SCARB1, DGKD, MCCC1, LIPE, LRP2, HADHA, ALG9, ACOX3, HSD17B14, CRLS1, SPTLC1, OSBPL8, SIRT1, SCD, GPSN2, SEC14L2, PLA2G3, PISD, CYB5R3, CPT1B, TSPO, PNPLA3, CERK, ABHD4, HNF4A, CDS2, PLCB4, PIGU, LYPLA3, STUB1, CDIP…	3
GO:0044271	nitrogen compound biosynthetic process	41	12	6.71	0.02699	0.2577	SLC7A2, BCAT1, NOS1, SLC5A7, AMD1, CDO1, NR4A2, ALDH4A1, ATP7A, ASL, PAH, ADI1	SLC7A2, ALDH18A1, BCAT1, HSP90AA1, ARG2, HSD17B14, NOS1, PHGDH, PRODH, MTHFD1, SOD2, SLC5A7, ODC1, SPR, SRM, GOT1, AMD1, GOT2, BBOX1, CDO1, GCH1, DDC, PSAT1, GLUL, HDC, ENSG00000145293, PSPH, NR4A2, ALDH4A1, CBS, ATP7A, MAT2A, ASL, PAH, MTHFR, TH, ADI1, PYCR1, C3orf15, TMLHE, DHFR	3
GO:0030258	lipid modification	8	4	1.31	0.02868	0.2577	AGK, PIK3C2A, PIK3C2B, PIK4CB	AGK, PIK3C2A, PIK3CB, PIK3C2B, PIK4CA, PIK4CB, PTENP1/PTEN, B3GALT1	3
GO:0050877	neurological system process	173	38	28.33	0.02953	0.2577	ALS2, PAX6, NRXN3, MUSK, CHAT, NOS1, USP14, GUCY2F, SLC5A7, RAB14, ADRA1A, ENSG00000122507, GIPC1, ENSG00000126254, GNG13, MYH10, DTNA, PAX3, MYO7A, PPP3CA, BBS4, AFG3L2, EIF2B5, PRPS1, PCDH15, NR4A2, PDE1C, KCNMA1, PPEF2, CDK5, ATP7A, PTK2, GABARAP, PAH, CNTNAP2, USH1G, NF2, HD	ALS2, PAFAH1B1, PAX6, BAIAP3, SYN1, NISCH, SNAI2, NCDN, NRXN3, MUSK, NR2E3, BEST2, DTNBP1, HEXB, KCNH2, MCOLN3, SLC12A2, OAT, SYT1, CHAT, WDR1, PRKACA, BCS1L, ACTB, AMPH, GNB1, GNAS, NOS1, STRN4, AARS, TIMM9, RABGGTA, CHRNA4, USP14, TBL1X, GUCY2F, AXIN1, SLC6A2, PLDN, EYA1, NBN, TRPA1, ERCC2, SLC17A7, POU6F2, HPS1, RGS9, SLC6A4, UNC119, WFS1, SOD2, ALDH5A1, QKI, KCNIP3, EIF2B4, SLC5A7, VAX2, RPE6…	3
GO:0016477	cell migration	85	21	13.92	0.02978	0.2577	PAX6, CHRD, NRCAM, PLG, GIPC1, MYH10, PAX3, TNS3, LMX1B, ASCL1, VEGFC, NR4A2, VAV2, LMX1A, CDK5, PTK2, EMX2, NEUROG2, ROBO2, NF2, DCC	ARX, PAFAH1B1, PAX6, NISCH, ISL1, RUNX3, VCL, BCAR1, FOXC1, ROCK1, SCARB1, TOP2B, NRD1, CHRD, NRCAM, LAMB1, PGRMC1, FLT1, ATP5B, PTP4A1, SEMA5A, ACVR1, CTGF, NKX2-3, PLG, EGR2, GIPC1, PARD6B, BARHL1, SBDS, SIX1, SMO, LAMA5, MYH10, RRAS2, LAMC1, PAX3, TNS3, LMX1B, ABI2, BMPR1B, PEX5, ASCL1, IGF1R, APP, LYST, RPS27A, SLIT2, SHROOM2, MSN, ITGB1, VEGFC, DOCK1, POU4F2, NR4A2, PRKCA, MIA3, SPON2, VAV2,…	3
GO:0006793	phosphorus metabolic process	266	55	43.55	0.03169	0.2577	AGK, SPAG9, PIK3C2A, MUSK, PFTK1, TNK2, MAP2K4, SMG6, PTPN4, NRCAM, MKNK2, GUCY2F, PRKAR2A, CCND2, ACYP1, PRDX4, NDUFA2, PIK3C2B, TEC, TNS3, PPM1B, BMP2K, PPP3CA, SCYL1, EVI5L, PLK4, PIK4CB, NCAM2, TTN, PPEF2, BRSK1, TAOK1, SNRK, PRKCD, DUSP7, CDK5, ATP7A, MTMR10, PTK2, BUB1, SNF1LK2, NEGR1, PPM1E, DSCAML1, GAK, TBK1, ENSG00000184924, ROBO2, NF2, DCC, SBK1, ATG9A, DAXX, ENSG00000206206, ENSG00000…	MTMR7, NDUFAB1, AGK, SPAG9, DYRK4, PIK3C2A, PPP5C, MAP4K3, COX15, NDUFS1, RB1CC1, MUSK, MAP2K3, TRIO, PIK3CB, PFTK1, CTDP1, WNK1, TNK2, ADCK1, HIPK2, ERBB3, MAP2K4, CDC2L5, GOLGA5, FGFR2, ROCK1, PDK3, SIRT2, IKBKAP, SMG6, RPS6KA2, PRKACA, STK10, PTPLAD1, PTPN23, TOP2B, FGFR1, CDC14A, DUSP13, LIPE, DUSP12, GSK3B, ULK2, MAP3K4, MTMR2, NLK, PTPN4, C1orf166, NRCAM, DLD, RAPGEF4, MSH2, SRPK1, JAK2, ND…	3
GO:0006796	phosphate metabolic process	266	55	43.55	0.03169	0.2577	AGK, SPAG9, PIK3C2A, MUSK, PFTK1, TNK2, MAP2K4, SMG6, PTPN4, NRCAM, MKNK2, GUCY2F, PRKAR2A, CCND2, ACYP1, PRDX4, NDUFA2, PIK3C2B, TEC, TNS3, PPM1B, BMP2K, PPP3CA, SCYL1, EVI5L, PLK4, PIK4CB, NCAM2, TTN, PPEF2, BRSK1, TAOK1, SNRK, PRKCD, DUSP7, CDK5, ATP7A, MTMR10, PTK2, BUB1, SNF1LK2, NEGR1, PPM1E, DSCAML1, GAK, TBK1, ENSG00000184924, ROBO2, NF2, DCC, SBK1, ATG9A, DAXX, ENSG00000206206, ENSG00000…	MTMR7, NDUFAB1, AGK, SPAG9, DYRK4, PIK3C2A, PPP5C, MAP4K3, COX15, NDUFS1, RB1CC1, MUSK, MAP2K3, TRIO, PIK3CB, PFTK1, CTDP1, WNK1, TNK2, ADCK1, HIPK2, ERBB3, MAP2K4, CDC2L5, GOLGA5, FGFR2, ROCK1, PDK3, SIRT2, IKBKAP, SMG6, RPS6KA2, PRKACA, STK10, PTPLAD1, PTPN23, TOP2B, FGFR1, CDC14A, DUSP13, LIPE, DUSP12, GSK3B, ULK2, MAP3K4, MTMR2, NLK, PTPN4, C1orf166, NRCAM, DLD, RAPGEF4, MSH2, SRPK1, JAK2, ND…	4
GO:0044255	cellular lipid metabolic process	190	41	31.11	0.03195	0.2577	DPM1, AGK, PIK3C2A, AGPS, SREBF1, ALG9, OSBPL8, SEC14L2, CYB5R3, PIGU, ECH1, PIP5K3, HDLBP, PLA2G12A, SMPDL3B, STARD3, PIK3C2B, HSD17B4, PLAA, MTTP, DHH, PIK4CB, DGKE, TDH, UGT2B4, KCNMA1, FDXR, PDSS2, SGPL1, MOGAT2, DCI, ELOVL6, ABCD2, ARV1, ASAH3L, ACBD3, PBX1, PCYT2, WWOX, RXRA, CHKB	DPM1, NDUFAB1, AGK, ADIPOR2, PAFAH1B1, PIK3C2A, MBTPS2, AGPS, NR1H3, AGPAT4, ENSG00000043822, HEXB, PIK3CB, SOAT1, PIGV, SPHK2, IDI1, PLA2G10, PIGB, SREBF1, ACADVL, SCARB1, DGKD, MCCC1, LIPE, HADHA, ALG9, ACOX3, HSD17B14, CRLS1, SPTLC1, OSBPL8, SIRT1, SCD, GPSN2, SEC14L2, PLA2G3, PISD, CYB5R3, CPT1B, TSPO, PNPLA3, CERK, HNF4A, CDS2, PIGU, LYPLA3, STUB1, CDIPT, ECH1, ENSG00000105655, PIGL, SULT1E1…	3
GO:0007517	muscle development	71	18	11.62	0.03338	0.2577	ALS2, LUC7L, MUSK, MEF2A, CHAT, MOV10L1, NOS1, MTPN, PLG, MYH10, PAX3, PPP3CA, AFG3L2, TCF7L2, ALDOA, CDK5, SGCD, RXRA	ALS2, LUC7L, MUSK, FOXC1, RHOA, MEF2A, SIRT2, CHAT, MOV10L1, DLG1, NRD1, FKBP1A, NOS1, SIRT1, CPT1B, EP300, JPH1, MTPN, EZH2, HDAC5, CRYAB, FXR1, ACVR1, ENSG00000120742, PLG, NEURL2, SIX1, SGCE, LAMA5, MYH10, KRAS, LRP4, ITGA7, PAX3, HLX1, TMOD1, LBX1, PPP3CA, UNC45B, AFG3L2, SOD1, APP, RPS27A, TAGLN3, NOTCH1, TCF7L2, ADAM12, ALDOA, MKX, ITGB1, PFKM, CCDC19/TAGLN2, MSX1, CDK5, TSC1, CACNB2, VGLL2…	4
GO:0022603	regulation of anatomical structure morphogenesis	20	7	3.27	0.03358	0.2577	RUFY3, NRCAM, MYH10, BBS4, ALDOA, PTK2, ROBO2	RALA, RUFY3, CYFIP1, PLEKHC1, ULK2, NRCAM, LIMK1, RUNX2, MYH10, ITGA7, ANXA7, BBS4, SLIT2, LRRC4C, ALDOA, TIAM1, PTK2, GRIN1, POU3F2, ROBO2	3
GO:0030534	adult behavior	20	7	3.27	0.03358	0.2577	CHAT, HTRA2, BBS4, PCDH15, NR4A2, KCNMA1, CDK5	PAFAH1B1, HIPK2, CHAT, CHRNA4, ATP1A3, HTRA2, ATXN1, PPT1, BBS4, APP, PCDH15, NR4A2, KCNMA1, NTAN1, CDK5, CHD7, BBS1/DPP3, GRIN1, ABAT, PARK2	3
GO:0007286	spermatid development	12	5	1.96	0.03363	0.2577	ENSG00000137324, DHH, BBS4, EHMT2, ENSG00000206376	PAFAH1B1, TBPL1, TRIP13, DLD, FNDC3A, NEURL, ENSG00000137324, DHH, BBS4, HRB, EHMT2, ENSG00000206376	3
GO:0019216	regulation of lipid metabolic process	12	5	1.96	0.03363	0.2577	SEC14L2, DHH, BBS4, KCNMA1, CHKB	SEC14L2, HNF4A, STUB1, EDF1, NPC2, DHH, BBS4, SOD1, KCNMA1, PRKAA2, SF1, CHKB	3
GO:0048515	spermatid differentiation	12	5	1.96	0.03363	0.2577	ENSG00000137324, DHH, BBS4, EHMT2, ENSG00000206376	PAFAH1B1, TBPL1, TRIP13, DLD, FNDC3A, NEURL, ENSG00000137324, DHH, BBS4, HRB, EHMT2, ENSG00000206376	4
GO:0001754	eye photoreceptor cell differentiation	5	3	0.82	0.0337	0.2577	PAX6, MYO7A, BBS4	PAX6, MYO7A, BBS4, PRKCI, TH	5
GO:0007172	signal complex assembly	5	3	0.82	0.0337	0.2577	MUSK, CDK5, PTK2	MUSK, PICK1, LRP4, CDK5, PTK2	6
GO:0007530	sex determination	5	3	0.82	0.0337	0.2577	DHH, PTGDR, PBX1	DHH, IGF1R, SF1, PTGDR, PBX1	3
GO:0014003	oligodendrocyte development	5	3	0.82	0.0337	0.2577	EIF2B1, ASCL1, EIF2B5	EIF2B1, EIF2B4, EIF2B2, ASCL1, EIF2B5	4
GO:0042462	eye photoreceptor cell development	5	3	0.82	0.0337	0.2577	PAX6, MYO7A, BBS4	PAX6, MYO7A, BBS4, PRKCI, TH	5
GO:0043094	metabolic compound salvage	5	3	0.82	0.0337	0.2577	ADK, CDA, ADI1	ENSG00000145293, ADK, CDA, ADI1, APRT	3
GO:0046854	phosphoinositide phosphorylation	5	3	0.82	0.0337	0.2577	PIK3C2A, PIK3C2B, PIK4CB	PIK3C2A, PIK3CB, PIK3C2B, PIK4CA, PIK4CB	5
GO:0051567	histone H3-K9 methylation	5	3	0.82	0.0337	0.2577	ENSG00000137324, EHMT2, ENSG00000206376	ENSG00000137324, SUV39H2, PAX5, EHMT2, ENSG00000206376	10
GO:0051592	response to calcium ion	5	3	0.82	0.0337	0.2577	MNAT1, KCNMA1, HD	MNAT1, AHRR/PDCD6, KCNMA1, ACTG1, HD	5
GO:0010038	response to metal ion	16	6	2.62	0.03457	0.2618	MNAT1, CPOX, KCNMA1, XDH, ATP7A, HD	MNAT1, NEDD4L, AHRR/PDCD6, CPOX, SLC11A2, CUTA, GRIA2, NPC1, SOD1, CNGA3, KCNMA1, XDH, ATP7A, D2HGDH, ACTG1, HD	4
GO:0007417	central nervous system development	112	26	18.34	0.03545	0.2659	PAX6, MNAT1, CTNNA2, CHRD, NRCAM, MTPN, EIF2B1, HTRA2, MYH10, EMX1, PAX3, LMX1B, ASCL1, BBS4, EIF2B5, NR4A2, LMX1A, CDK5, ATP7A, PTK2, EMX2, DSCAML1, NEUROG2, ROBO2, DCC, HD	AOF2, ARX, PAFAH1B1, PAX6, JARID2, ISL1, MNAT1, FOXC1, NCKAP1, SPHK2, CTNNA2, ASPM, FGFR2, TOP2B, LRP2, CHRD, AARS, NRCAM, PHGDH, CDK5RAP1, ERCC2, MTPN, EVX1, POU6F2, LHX2, PRPF19, EIF2B1, RAB23, ALDH5A1, EIF2B4, HTRA2, VPS24, EIF2B2, EGR2, WWP1, BARHL1, FOXA2, ADORA2A, SMO, NPAS1, PPT1, ENSG00000132467, NMUR2, MYH10, RAX, GDF11, EMX1, PAX3, CDK5RAP2, LMX1B, LBX1, PEX5, ASCL1, IGF1R, BBS4, APP, T…	4
GO:0006928	cell motility	128	29	20.96	0.03687	0.2713	PAX6, MYLIP, ACTN1, CHRD, NRCAM, STMN1, DNAH7, PLG, GIPC1, MYH10, PAX3, TNS3, LMX1B, ASCL1, VEGFC, NR4A2, ELMO1, VAV2, LMX1A, ARPC2, CDK5, ARF6, TTC7B, PTK2, EMX2, NEUROG2, ROBO2, NF2, DCC	ARX, PAFAH1B1, DNAH9, PAX6, MYLIP, NISCH, ISL1, RUNX3, VCL, BCAR1, FOXC1, AHRR/PDCD6, ROCK1, ACTN1, SCARB1, ACTB, TOP2B, NRD1, CHRD, NRCAM, LAMB1, TEKT2, MSH2, JAK2, PGRMC1, FLT1, ATP1A3, WASL, NEURL, ATP5B, ARPC3, PTP4A1, VNN1, SEMA5A, ACTR3, ACVR1, PPP3R1, CAPZA1, STMN1, RCN2, CTGF, DNAH7, FAM98A, NKX2-3, PLG, EGR2, GIPC1, PARD6B, BARHL1, SBDS, SIX1, SMO, LAMA5, ARFIP2, MYH10, RRAS2, LAMC1, PAX…	2
GO:0051674	localization of cell	128	29	20.96	0.03687	0.2713	PAX6, MYLIP, ACTN1, CHRD, NRCAM, STMN1, DNAH7, PLG, GIPC1, MYH10, PAX3, TNS3, LMX1B, ASCL1, VEGFC, NR4A2, ELMO1, VAV2, LMX1A, ARPC2, CDK5, ARF6, TTC7B, PTK2, EMX2, NEUROG2, ROBO2, NF2, DCC	ARX, PAFAH1B1, DNAH9, PAX6, MYLIP, NISCH, ISL1, RUNX3, VCL, BCAR1, FOXC1, AHRR/PDCD6, ROCK1, ACTN1, SCARB1, ACTB, TOP2B, NRD1, CHRD, NRCAM, LAMB1, TEKT2, MSH2, JAK2, PGRMC1, FLT1, ATP1A3, WASL, NEURL, ATP5B, ARPC3, PTP4A1, VNN1, SEMA5A, ACTR3, ACVR1, PPP3R1, CAPZA1, STMN1, RCN2, CTGF, DNAH7, FAM98A, NKX2-3, PLG, EGR2, GIPC1, PARD6B, BARHL1, SBDS, SIX1, SMO, LAMA5, ARFIP2, MYH10, RRAS2, LAMC1, PAX…	2
GO:0040007	growth	82	20	13.43	0.03796	0.2767	MUSK, GINS1, C20orf20, MTPN, RIC8B, HTRA2, EPC1, ADRA1A, PLG, LMX1B, ENSG00000137324, TBN, AFG3L2, PCDH15, CDA, LMX1A, ING2, PTK2, EHMT2, ENSG00000206376	ARX, ADIPOR2, ERCC1, MUSK, BCAR1, FOXC1, ENSG00000055044, FGFR2, TSG101, DGKD, FGFR1, XRN2, C1orf166, GINS1, HNF4A, NDRG3, C20orf20, NBN, ERCC2, ZRF1, MTPN, HOXA5, TNKS2, PRPF19, RIC8B, BRD8, HTRA2, ICMT, RRAGC, CTGF, EPC1, ENSG00000120742, ADRA1A, PLG, SBDS, YEATS4, SMO, NDUFA13, PPT1, NINJ1, NMUR2, LRP4, ERCC5, GDF11, HLX1, LMX1B, ENSG00000137324, TBN, BMPR1B, PEX5, AFG3L2, SOD1, APP, CREG1, RP…	1
GO:0006694	steroid biosynthetic process	25	8	4.09	0.04015	0.2851	SEC14L2, CYB5R3, STARD3, DHH, TDH, FDXR, ACBD3, PBX1	IDI1, SCARB1, GPSN2, SEC14L2, CYB5R3, HMGCS1, UXS1, SCP2, GALE, TRERF1, STARD3, NDUFA9, DHH, SOD1, HSD17B12, TDH, G6PD, FDXR, PRKAA2, ACAA2, MVD, SF1, ACBD3, PBX1, HSD3B2	4
GO:0042445	hormone metabolic process	25	8	4.09	0.04015	0.2851	STARD3, TCF7L2, UGT2B4, KCNMA1, WNT4, ATP7A, PBX1, HD	AOF2, SCARB1, SLCO4A1, STUB1, SULT1E1, ECE1, PRLHR, TRERF1, STARD3, DUOX1, PCSK6, FURIN, TCF7L2, UGT2B4, KCNMA1, WNT4, ATP7A, SULT1B1, BBS1/DPP3, PTPN11, TH, PARK2, PBX1, HD, HSD3B2	3
GO:0002009	morphogenesis of an epithelium	34	10	5.57	0.04044	0.2851	PAX6, TSC2, PAX3, TFAP2A, BBS4, PCDH15, VEGFC, XDH, WNT4, HD	PAX6, FGFR2, HECTD1, MIB1, TSC2, TIMELESS, PTK7, NKX2-3, FOXA2, SIX1, LAMA5, BARX1, PAX3, TFAP2A, FOXF2, BBS4, TCF8, PCDH15, VEGFC, IPMK, FZD1, XDH, WNT4, T, TSC1, RET, GATAD2A, CTNNB1, ONECUT1, TRAF6, ENSG00000184207, JAG2, HD, E2F4	3
GO:0006468	protein amino acid phosphorylation	172	37	28.16	0.04207	0.2851	SPAG9, MUSK, PFTK1, TNK2, MAP2K4, NRCAM, MKNK2, GUCY2F, PRKAR2A, CCND2, PRDX4, TEC, BMP2K, SCYL1, EVI5L, PLK4, NCAM2, TTN, BRSK1, TAOK1, SNRK, PRKCD, CDK5, PTK2, BUB1, SNF1LK2, NEGR1, DSCAML1, GAK, TBK1, ROBO2, NF2, DCC, SBK1, DAXX, ENSG00000206206, ENSG00000206279	SPAG9, DYRK4, MAP4K3, RB1CC1, MUSK, MAP2K3, TRIO, PIK3CB, PFTK1, WNK1, TNK2, ADCK1, HIPK2, ERBB3, MAP2K4, CDC2L5, GOLGA5, FGFR2, ROCK1, PDK3, IKBKAP, RPS6KA2, PRKACA, STK10, PTPLAD1, TOP2B, FGFR1, LIPE, GSK3B, ULK2, MAP3K4, NLK, C1orf166, NRCAM, RAPGEF4, SRPK1, JAK2, MKNK2, PICK1, HNF4A, PAK7, GUCY2F, STK24, FLT1, CSK, MAST1, CDK6, LIMK1, RPS6KB1, MAP2K1IP1, MAPK10, PTK7, PRPF4B, COL4A3BP, CSNK1A…	6
GO:0006897	endocytosis	58	15	9.5	0.04223	0.2851	PACSIN2, AP1B1, TSC2, CLINT1, SYBL1, EPS15L1, PLD2, HIP1R, MYO7A, PIK4CB, DAB2, ELMO1, ARF6, AP1G1, RAB4A	RABEP1, AP2S1, NEDD4L, EPN1, FGF10, PTDSR, SCARB1, PICALM, AMPH, LRP2, PACSIN2, AP1B1, MIB1, TSC2, RAB34, EHD1, CLINT1, GRIA2, NPEPL1/STX16, SYBL1, EPS15L1, ADORA2A, PLD2, UNC13A, HIP1R, PPT1, AP3B1, KRAS, LRP4, CD63, DBNL, STXBP1, MYO7A, FNBP1L, NPC1, ARRB2, APP, PIK4CB, RAB5A, MEGF10, DOCK1, DAB2, ELMO1, ZFYVE9, SYNJ1, GAPVD1, ARF6, AP1G1, RAB4A, CLCN5, CALR, ELMOD2, AP1S2, AP2A2, BCAP31, CLN3,…	4
GO:0010324	membrane invagination	58	15	9.5	0.04223	0.2851	PACSIN2, AP1B1, TSC2, CLINT1, SYBL1, EPS15L1, PLD2, HIP1R, MYO7A, PIK4CB, DAB2, ELMO1, ARF6, AP1G1, RAB4A	RABEP1, AP2S1, NEDD4L, EPN1, FGF10, PTDSR, SCARB1, PICALM, AMPH, LRP2, PACSIN2, AP1B1, MIB1, TSC2, RAB34, EHD1, CLINT1, GRIA2, NPEPL1/STX16, SYBL1, EPS15L1, ADORA2A, PLD2, UNC13A, HIP1R, PPT1, AP3B1, KRAS, LRP4, CD63, DBNL, STXBP1, MYO7A, FNBP1L, NPC1, ARRB2, APP, PIK4CB, RAB5A, MEGF10, DOCK1, DAB2, ELMO1, ZFYVE9, SYNJ1, GAPVD1, ARF6, AP1G1, RAB4A, CLCN5, CALR, ELMOD2, AP1S2, AP2A2, BCAP31, CLN3,…	4
GO:0006325	establishment and/or maintenance of chromatin architecture	114	26	18.67	0.04324	0.2851	MSL3L1, SFRS8, ACTL6B, ENSG00000080603, BCORL1, HUWE1, PRMT5, C20orf20, H2AFV, EPC1, H3F3B, MYST2, ENSG00000137324, TBN, SETDB1, H3F3A, H2AFZ, MLL2, ING2, CHD2, HIST1H1B, NAP1L1, ENSG00000188895, ENSG00000196285, EHMT2, ENSG00000206376	AOF2, MSL3L1, TLOC1, RSF1, FOXP3, ARID4B, SFRS8, AP3D1, SMARCD1, SIRT2, MCM2, SMARCE1/KRT222P, JARID1A, EED, ACTL6B, SIRT6, ENSG00000080603, MYST3, BCORL1, ENSG00000085231, HUWE1, SIRT4, SUPT16H, TGM1, SIRT1, CECR2, SMARCB1, HIRA, EP300, PRMT5, C20orf20, CHRAC1, ASF1B, H2AFV, EZH2, JMJD2C, CCDC49, CBX1, GCN5L2, HDAC5, SUPT6H, CHD4, SMAP1, BRD8, MLL, SET, EPC1, USP22, YEATS4, CPA4, INOC1, ENSG0000…	5
GO:0019932	second-messenger-mediated signaling	39	11	6.39	0.04328	0.2851	AGK, PIK3C2A, ADRA1A, GNG13, RGN, PIK3C2B, PIK4CB, EIF4EBP2, DGKE, NCAM2, TYMS	AGK, PIK3C2A, PIK3CB, SPHK2, DGKD, GNB1, GNAS, PICK1, CERK, CRHR2, RAPGEF2, PRKD3, ADRA1A, GNG13, ADORA2A, RGN, NMUR2, PIK3C2B, PIK4CA, DGKB, GABBR2, LHCGR, IGF1R, PIK4CB, EIF4EBP2, ADRA2A, DGKE, NCAM2, GNAQ, NDUFS4, GALR1, MTNR1A, FEN1, ADRA1D, UBE2C, TYMS, TBL3, NF1, GRM3	5
GO:0008203	cholesterol metabolic process	21	7	3.44	0.0435	0.2851	SREBF1, SEC14L2, CYB5R3, HDLBP, STARD3, FDXR, RXRA	MBTPS2, SOAT1, IDI1, SREBF1, SCARB1, LIPE, SEC14L2, CYB5R3, HMGCS1, HDLBP, CAT, TRERF1, STARD3, MBTPS1, SOD1, G6PD, FDXR, PRKAA2, ACAA2, MVD, RXRA	5
GO:0016125	sterol metabolic process	21	7	3.44	0.0435	0.2851	SREBF1, SEC14L2, CYB5R3, HDLBP, STARD3, FDXR, RXRA	MBTPS2, SOAT1, IDI1, SREBF1, SCARB1, LIPE, SEC14L2, CYB5R3, HMGCS1, HDLBP, CAT, TRERF1, STARD3, MBTPS1, SOD1, G6PD, FDXR, PRKAA2, ACAA2, MVD, RXRA	4
GO:0016331	morphogenesis of embryonic epithelium	21	7	3.44	0.0435	0.2851	TSC2, PAX3, TFAP2A, BBS4, VEGFC, WNT4, HD	FGFR2, HECTD1, MIB1, TSC2, PTK7, LAMA5, PAX3, TFAP2A, BBS4, VEGFC, IPMK, WNT4, T, TSC1, RET, GATAD2A, CTNNB1, TRAF6, ENSG00000184207, JAG2, HD	4
GO:0051656	establishment of organelle localization	21	7	3.44	0.0435	0.2851	SNAP29, GBF1, MYH10, MYO7A, BBS4, PTK2, COPG	PAFAH1B1, MLH1, BIRC5, SNAP29, ARFGAP1, GBF1, COPZ1, ARL6, RPS15, COPA, COPB1, MYH10, MYO7A, CENPE, BBS4, ARF1, CDC42BPA, SHROOM2, STX5, PTK2, COPG	2
GO:0007399	nervous system development	227	47	37.17	0.04416	0.287	ALS2, PAX6, MYLIP, RUFY3, MNAT1, NRXN3, MUSK, TIMP2, CTNNA2, CHAT, IGSF9, CHRD, NRCAM, ZNF423, TSC2, MTPN, TRIM3, EIF2B1, HTRA2, EFHD1, STMN1, MYH10, EMX1, PAX3, LMX1B, TFAP2A, ASCL1, BBS4, AFG3L2, EIF2B5, PRPS1, TCF7L2, VEGFC, NR4A2, BRSK1, LMX1A, CDK5, ATP7A, PTK2, EMX2, DSCAML1, NEUROG2, ROBO2, NF2, DCC, TRAPPC4, HD	ALS2, AOF2, ARX, PAFAH1B1, PAX6, MYLIP, JARID2, ISL1, RUFY3, MNAT1, RUNX3, NRXN3, MUSK, TIMP2, HEXB, FOXC1, NCKAP1, SPHK2, ERBB3, CTNNA2, NGEF, ASPM, MPPED2, FGFR2, CYFIP1, KIF2A, CHAT, TOP2B, FGFR1, ITGA8, XRCC5, LRP2, ULK2, IGSF9, CHRD, AARS, NRCAM, LAMB1, HECTD1, PHGDH, DGCR14, PICK1, EP300, CDK5RAP1, MIB1, PGRMC1, ZNF423, TSC2, EYA1, ERCC2, TBCB, CDK6, MTPN, EVX1, POU6F2, LIMK1, LHX2, NEURL, …	4
GO:0007416	synaptogenesis	9	4	1.47	0.04508	0.2882	NRXN3, MUSK, NRCAM, PTK2	NRXN3, MUSK, NRCAM, LRP4, APP, RPS27A, PTK2, GRIN1, MYO6	5
GO:0021761	limbic system development	9	4	1.47	0.04508	0.2882	BBS4, LMX1A, CDK5, EMX2	PAFAH1B1, RAX, BBS4, LMX1A, CDK5, TSC1, EMX2, BBS1/DPP3, POU3F2	4
GO:0007155	cell adhesion	136	30	22.27	0.04719	0.2894	CTNNA2, ACTN1, SREBF1, FAT, CHRD, NRCAM, SUSD2, PNN, TSC2, ENSG00000114982, PLXDC2, ENSG00000126254, PAX3, TFAP2A, KIAA0319, BBS4, PCDH15, NCAM2, CLSTN2, CDK5, ARF6, RPSAP15/RPSA, LRRN5, NEGR1, RAPH1, CNTNAP2, DSCAML1, ROBO2, NF2, DCC	RANBP9, NME1/NME2, ATP2C1, SPAST, VCL, TNC, ARHGAP6, BCAR1, PIK3CB, ERBB3, CTNNA2, RHOA, ROCK1, ACTN1, SREBF1, SCARB1, PLEKHC1, DLG1, ITGA8, FAT, WBP11, NID2, SF3B2, MAEA, CHRD, NRCAM, LAMB1, HECTD1, SORBS1, IGFALS, SUSD2, SF3A1, PNN, FNDC3A, TSC2, TSTA3, CDK6, WASL, RAPGEF1, ATP5B, VNN1, BYSL, PTK7, GMDS, SEMA5A, CNTN3, ENSG00000114982, CTGF, CTNNAL1, PLXDC2, TGFBI, MTERFD2, SYMPK, ENSG000001262…	2
GO:0022610	biological adhesion	136	30	22.27	0.04719	0.2894	CTNNA2, ACTN1, SREBF1, FAT, CHRD, NRCAM, SUSD2, PNN, TSC2, ENSG00000114982, PLXDC2, ENSG00000126254, PAX3, TFAP2A, KIAA0319, BBS4, PCDH15, NCAM2, CLSTN2, CDK5, ARF6, RPSAP15/RPSA, LRRN5, NEGR1, RAPH1, CNTNAP2, DSCAML1, ROBO2, NF2, DCC	RANBP9, NME1/NME2, ATP2C1, SPAST, VCL, TNC, ARHGAP6, BCAR1, PIK3CB, ERBB3, CTNNA2, RHOA, ROCK1, ACTN1, SREBF1, SCARB1, PLEKHC1, DLG1, ITGA8, FAT, WBP11, NID2, SF3B2, MAEA, CHRD, NRCAM, LAMB1, HECTD1, SORBS1, IGFALS, SUSD2, SF3A1, PNN, FNDC3A, TSC2, TSTA3, CDK6, WASL, RAPGEF1, ATP5B, VNN1, BYSL, PTK7, GMDS, SEMA5A, CNTN3, ENSG00000114982, CTGF, CTNNAL1, PLXDC2, TGFBI, MTERFD2, SYMPK, ENSG000001262…	1
GO:0001840	neural plate development	13	5	2.13	0.04749	0.2894	TSC2, PAX3, TFAP2A, BBS4, HD	HECTD1, MIB1, TSC2, PTK7, PAX3, TFAP2A, BBS4, IPMK, T, TSC1, GATAD2A, TRAF6, HD	5
GO:0050885	neuromuscular process controlling balance	13	5	2.13	0.04749	0.2894	MYH10, MYO7A, PCDH15, KCNMA1, USH1G	PAFAH1B1, HEXB, AARS, NBN, MYH10, MYO7A, APP, PCDH15, POU4F2, KCNMA1, USH1G, CLN3, HMX3	5
GO:0051648	vesicle localization	13	5	2.13	0.04749	0.2894	SNAP29, GBF1, MYO7A, BBS4, COPG	SNAP29, ARFGAP1, GBF1, COPZ1, ARL6, COPA, COPB1, MYO7A, BBS4, ARF1, SHROOM2, STX5, COPG	4
GO:0051650	establishment of vesicle localization	13	5	2.13	0.04749	0.2894	SNAP29, GBF1, MYO7A, BBS4, COPG	SNAP29, ARFGAP1, GBF1, COPZ1, ARL6, COPA, COPB1, MYO7A, BBS4, ARF1, SHROOM2, STX5, COPG	3
GO:0007519	skeletal muscle development	35	10	5.73	0.04865	0.2897	ALS2, MUSK, CHAT, NOS1, PLG, MYH10, PPP3CA, AFG3L2, TCF7L2, CDK5	ALS2, MUSK, RHOA, CHAT, NRD1, NOS1, SIRT1, EP300, FXR1, ACVR1, PLG, NEURL2, SIX1, MYH10, LRP4, HLX1, TMOD1, LBX1, PPP3CA, UNC45B, AFG3L2, APP, RPS27A, NOTCH1, TCF7L2, ADAM12, ITGB1, CDK5, CACNB2, VGLL2, GPHN, KY, MKL2, MYL6B, MYH6	6
GO:0009309	amine biosynthetic process	35	10	5.73	0.04865	0.2897	BCAT1, SLC5A7, AMD1, CDO1, NR4A2, ALDH4A1, ATP7A, ASL, PAH, ADI1	ALDH18A1, BCAT1, HSD17B14, PHGDH, PRODH, MTHFD1, SLC5A7, ODC1, SRM, GOT1, AMD1, GOT2, BBOX1, CDO1, GCH1, DDC, PSAT1, GLUL, HDC, ENSG00000145293, PSPH, NR4A2, ALDH4A1, CBS, ATP7A, MAT2A, ASL, PAH, MTHFR, TH, ADI1, PYCR1, C3orf15, TMLHE, DHFR	4
GO:0033674	positive regulation of kinase activity	35	10	5.73	0.04865	0.2897	ALS2, AGK, SPAG9, CCND2, DGKE, VAV2, CDK5, DAXX, ENSG00000206206, ENSG00000206279	ALS2, AGK, SPAG9, MAP2K3, PIK3CB, SPHK2, PTPLAD1, DLG1, DGKD, MAP3K4, C1orf166, PICK1, CERK, CDC25B, MAP2K1IP1, PRKD3, CCND2, ADORA2A, GADD45G, MAP3K10, DGKB, DBNL, SOD1, ADRA2A, DGKE, VAV2, CDK5, MAP2K1, TRAF6, ERN1, PTPN11, IRAK1, DAXX, ENSG00000206206, ENSG00000206279	6
GO:0006520	amino acid metabolic process	121	27	19.81	0.05097	0.3012	SLC7A2, BCAT1, NFS1, NOS1, GCAT, GSTZ1, AHCY, SLC25A15, SARS2, TARS, DARS, WARS2, SARDH, ZNFX1, CDO1, ARHGAP17, AUH, FRRS1, ALDH4A1, ASRGL1, ATP7A, ASL, PAH, C1orf69, ADI1, HD, HIBCH	GCLC, SLC7A2, LARS2, SLC7A9, TBC1D23, TPR, PRDM1, ALDH18A1, BCAT1, MCCC1, ENSG00000078328, NFS1, MOXD1, ARG2, C4orf14, HSD17B14, KHSRP, NOS1, AARS, SLC7A8, PHGDH, GGT1, PRODH, GCAT, GSTZ1, MTHFD1, HNF4A, AHCY, SMS, SLC25A15, EARS2, FAH, SARS2, PTOV1, NOVA2, HIBADH, GARS, AARSD1, HDAC5, CARS, ALDH5A1, TARS, RARS, HGD, ACY1, GLS, DARS, FARSLB, WARS2, DARS2, ALDH6A1, GOT1, SARDH, ZNFX1, PEPD, GOT2, …	4
GO:0001505	regulation of neurotransmitter levels	31	9	5.08	0.05465	0.3162	NRXN3, CHAT, NOS1, SLC5A7, RAB14, GIPC1, NR4A2, ATP7A, PAH	BAIAP3, SYN1, NISCH, NRXN3, SYT1, CHAT, NOS1, CHRNA4, PLDN, SLC17A7, SLC6A4, ALDH5A1, SLC5A7, RAB14, GIPC1, ADORA2A, PPT1, GCH1, SNAP25, SYT4, LIN7C, NR4A2, PINK1, ATP7A, NPR1, PAH, TH, ABAT, PARK2, CLN3, MYO6	3
GO:0006334	nucleosome assembly	31	9	5.08	0.05465	0.3162	SFRS8, H2AFV, H3F3B, TBN, H3F3A, H2AFZ, HIST1H1B, NAP1L1, ENSG00000196285	TLOC1, RSF1, SFRS8, AP3D1, MCM2, MYST3, ENSG00000085231, TGM1, ASF1B, H2AFV, CCDC49, SMAP1, SET, H3F3B, TBN, SHPRH, ENSG00000153006, SMARCA5, H3F3A, H2AFZ, NOLC1, CHAF1A, SRRM2, ARL6IP4, HIST2H3D, HIST2H2AB, HIST1H1B, NAP1L1, ENSG00000196285, HIST2H3A, HIST2H3C	5
GO:0007411	axon guidance	22	7	3.6	0.05513	0.3162	PAX6, MYH10, LMX1A, CDK5, NEUROG2, ROBO2, DCC	ARX, PAX6, ISL1, RUNX3, PGRMC1, SEMA5A, EGR2, MYH10, BMPR1B, APP, RPS27A, SLIT2, POU4F2, SPON2, LMX1A, CDK5, GBX2, FEZ2, FOXG1B/FOXG1C, NEUROG2, ROBO2, DCC	10
GO:0042692	muscle cell differentiation	22	7	3.6	0.05513	0.3162	NOS1, MTPN, PLG, MYH10, TCF7L2, WNT4, RXRA	FGF10, NOS1, MTPN, EZH2, QKI, ACVR1, PLG, NEURL2, MYH10, KRAS, TMOD1, NOTCH1, TCF8, TCF7L2, ADAM12, ITGB1, WNT4, TSC1, GLMN, MKL2, RXRA, MYH6	4
GO:0043687	post-translational protein modification	320	63	52.39	0.05616	0.3197	MYLIP, SPAG9, MUSK, PFTK1, TNK2, MAP2K4, UBE2A, NFS1, HUWE1, PTPN4, NRCAM, MKNK2, PPIL2, PRMT5, PIGU, GUCY2F, UBE2R2, UBE4A, PRKAR2A, CCND2, CRY2, PRDX4, SPCS3, UBE2G1, TEC, USP20, ENSG00000137324, PPM1B, BMP2K, PPP3CA, SCYL1, EVI5L, PLK4, PSEN2, NCAM2, TTN, PPEF2, BRSK1, TAOK1, SNRK, PRKCD, DUSP7, CDK5, PTK2, BUB1, SNF1LK2, PAH, NEGR1, PPM1E, DSCAML1, GAK, TBK1, ENSG00000184924, ROBO2, UBE2L3, N…	GCLC, MTMR7, MYLIP, SPAG9, UBE3C, DYRK4, PPP5C, MAP4K3, RB1CC1, GLRX2, MIPEP, MUSK, MAP2K3, TRIO, NEDD4L, FOXP3, PIK3CB, PFTK1, CTDP1, WNK1, TNK2, ADCK1, HIPK2, ERBB3, MAP2K4, CDC2L5, GOLGA5, FGFR2, ROCK1, PDK3, SIRT2, IKBKAP, RPS6KA2, PRKACA, STK10, EED, TSG101, PTPLAD1, PTPN23, TOP2B, SIRT6, UBE2A, FGFR1, HIP2, NFS1, CDC14A, DUSP13, LIPE, DUSP12, GSK3B, MYST3, ULK2, MAP3K4, HUWE1, MTMR2, NLK, N…	6
GO:0051347	positive regulation of transferase activity	36	10	5.89	0.05791	0.3213	ALS2, AGK, SPAG9, CCND2, DGKE, VAV2, CDK5, DAXX, ENSG00000206206, ENSG00000206279	ALS2, AGK, SPAG9, MAP2K3, PIK3CB, SPHK2, PTPLAD1, DLG1, DGKD, MAP3K4, C1orf166, PICK1, CERK, CDC25B, MAP2K1IP1, SERINC1, PRKD3, CCND2, ADORA2A, GADD45G, MAP3K10, DGKB, DBNL, SOD1, ADRA2A, DGKE, VAV2, CDK5, MAP2K1, TRAF6, ERN1, PTPN11, IRAK1, DAXX, ENSG00000206206, ENSG00000206279	5
GO:0006519	amino acid and derivative metabolic process	144	31	23.58	0.05891	0.3213	SLC7A2, BCAT1, NFS1, NOS1, GCAT, GSTZ1, AHCY, SLC25A15, SARS2, MTPN, TARS, SLC5A7, DARS, WARS2, SARDH, AMD1, ZNFX1, CDO1, ARHGAP17, AUH, NR4A2, FRRS1, ALDH4A1, ASRGL1, ATP7A, ASL, PAH, C1orf69, ADI1, HD, HIBCH	GCLC, SLC7A2, LARS2, SLC7A9, TBC1D23, TPR, PRDM1, ALDH18A1, BCAT1, MCCC1, ENSG00000078328, NFS1, MOXD1, ARG2, C4orf14, HSD17B14, KHSRP, SMOX, NOS1, AARS, SLC7A8, PHGDH, DHPS, GGT1, PRODH, GCAT, GSTZ1, MTHFD1, HNF4A, SLCO4A1, AHCY, SMS, SLC25A15, EARS2, FAH, SARS2, PTOV1, NOVA2, MTPN, HIBADH, GARS, AARSD1, HDAC5, CARS, ALDH5A1, TARS, RARS, HGD, ACY1, GLS, SLC5A7, ODC1, DARS, FARSLB, SRM, WARS2, DA…	3
GO:0000051	urea cycle intermediate metabolic process	6	3	0.98	0.05932	0.3213	NOS1, ASL, HD	ARG2, NOS1, HNF4A, FAH, ASL, HD	2
GO:0000239	pachytene	6	3	0.98	0.05932	0.3213	ENSG00000137324, EHMT2, ENSG00000206376	TRIP13, MLH1, ENSG00000137324, OVOL1, EHMT2, ENSG00000206376	10
GO:0007512	adult heart development	6	3	0.98	0.05932	0.3213	MNAT1, ADRA1A, MYH10	MNAT1, ADRA1A, MYH10, HAND2, CHD7, MYH6	5
GO:0019218	regulation of steroid metabolic process	6	3	0.98	0.05932	0.3213	SEC14L2, DHH, KCNMA1	SEC14L2, STUB1, DHH, SOD1, KCNMA1, SF1	4
GO:0043542	endothelial cell migration	6	3	0.98	0.05932	0.3213	PLG, GIPC1, PTK2	SCARB1, PLG, GIPC1, PTK2, PTENP1/PTEN, NF1	4
GO:0001838	embryonic epithelial tube formation	14	5	2.29	0.06425	0.3263	TSC2, PAX3, TFAP2A, BBS4, WNT4	HECTD1, MIB1, TSC2, PTK7, PAX3, TFAP2A, BBS4, IPMK, WNT4, T, TSC1, RET, GATAD2A, TRAF6	4
GO:0006898	receptor-mediated endocytosis	14	5	2.29	0.06425	0.3263	PLD2, HIP1R, PIK4CB, DAB2, ARF6	FGF10, PICALM, LRP2, GRIA2, NPEPL1/STX16, PLD2, HIP1R, PPT1, ARRB2, PIK4CB, DAB2, ARF6, BCAP31, CLN3	5
GO:0042401	biogenic amine biosynthetic process	14	5	2.29	0.06425	0.3263	SLC5A7, AMD1, NR4A2, ATP7A, PAH	SLC5A7, ODC1, SRM, AMD1, BBOX1, GCH1, DDC, HDC, NR4A2, ATP7A, PAH, TH, C3orf15, TMLHE	5
GO:0051128	regulation of cellular component organization and biogenesis	92	21	15.06	0.06437	0.3263	RUFY3, MUSK, DDX1, ENSG00000089195, NRCAM, PACSIN2, TSC2, STMN1, MYH10, BBS4, EIF2B5, EIF4EBP2, ALDOA, ARPC2, ARF6, RAB4A, PTK2, ATF7IP, EIF1, ROBO2, NF2	RALA, ERCC1, ARPC1A, RUFY3, MUSK, AP2S1, NEDD4L, FOXP3, CYFIP1, FGF10, SCARB1, PLEKHC1, DLG1, DDX1, ULK2, EIF3S2, ENSG00000089195, NRCAM, SIRT1, PACSIN2, EIF5, MAPRE1, MIB1, TSC2, EIF3S1, EIF3S6, EIF4H, LIMK1, EIF3S10, EIF4G2, ARPC3, CAND1, MDN1, EIF4G1, ACTR3, SPTBN1, CAPZA1, STMN1, SET, EIF2B2, ETF1, PAIP2, SBDS, EIF2AK4, PPT1, MAP1B, MYH10, EIF2S1, CD63, ITGA7, ARPC5L, NOX5, SPTBN5, ANXA7, PIF…	3
GO:0001843	neural tube closure	10	4	1.64	0.06567	0.3263	TSC2, PAX3, TFAP2A, BBS4	HECTD1, TSC2, PTK7, PAX3, TFAP2A, BBS4, T, TSC1, GATAD2A, TRAF6	10
GO:0009065	glutamine family amino acid catabolic process	10	4	1.64	0.06567	0.3263	NOS1, ALDH4A1, ASRGL1, ASL	NOS1, PRODH, FAH, GLS, GOT1, GOT2, GLUD1, ALDH4A1, ASRGL1, ASL	6
GO:0014020	primary neural tube formation	10	4	1.64	0.06567	0.3263	TSC2, PAX3, TFAP2A, BBS4	HECTD1, TSC2, PTK7, PAX3, TFAP2A, BBS4, T, TSC1, GATAD2A, TRAF6	4
GO:0021782	glial cell development	10	4	1.64	0.06567	0.3263	EIF2B1, ASCL1, EIF2B5, CDK5	EIF2B1, EIF2B4, EIF2B2, ADORA2A, ASCL1, SOD1, EIF2B5, CDK5, POU3F2, NF1	3
GO:0042384	cilium biogenesis	10	4	1.64	0.06567	0.3263	KIF3A, BBS4, PCDH15, RAB8A	ARL6, KIF3A, BBS4, PCDH15, TTC8, RAB8A, ONECUT1, DNAI2, BBS1/DPP3, E2F4	7
GO:0042490	mechanoreceptor differentiation	10	4	1.64	0.06567	0.3263	MYO7A, PCDH15, KCNMA1, USH1G	MCOLN3, MYO7A, SOD1, PCDH15, KCNMA1, GFI1, USH1G, JAG2, MYO6, DLL1	4
GO:0045445	myoblast differentiation	10	4	1.64	0.06567	0.3263	NOS1, PLG, MYH10, TCF7L2	NOS1, PLG, NEURL2, MYH10, TMOD1, NOTCH1, TCF7L2, ADAM12, ITGB1, MYH6	5
GO:0051271	negative regulation of cell motility	10	4	1.64	0.06567	0.3263	ACTN1, CHRD, PLG, NF2	NISCH, VCL, ACTN1, CHRD, PLG, MIA3, PTENP1/PTEN, EGFL7, NF2, NF1	4
GO:0060113	inner ear receptor cell differentiation	10	4	1.64	0.06567	0.3263	MYO7A, PCDH15, KCNMA1, USH1G	MCOLN3, MYO7A, SOD1, PCDH15, KCNMA1, GFI1, USH1G, JAG2, MYO6, DLL1	4
GO:0006887	exocytosis	23	7	3.77	0.06852	0.3361	SNAP29, SYBL1, EXOC4, MYH10, VPS33A, CDK5, RAB8A	ARFGEF1, SYT1, EXOC1, RAPGEF4, SCFD1, SNAP29, PLDN, EXOC2, EXOC8, SYBL1, ENSG00000126522, UNC13A, EXOC4, SNAP25, MYH10, STXBP1, EXOC6, VPS33A, LIN7C, CDK5, RAB8A, EXOC3, EXOC7	4
GO:0051270	regulation of cell motility	23	7	3.77	0.06852	0.3361	PAX6, ACTN1, CHRD, STMN1, PLG, CDK5, NF2	PAX6, NISCH, VCL, BCAR1, ACTN1, CHRD, LAMB1, PTP4A1, STMN1, PLG, PARD6B, LAMA5, RRAS2, IGF1R, MIA3, CDK5, ONECUT1, PTENP1/PTEN, EGFL7, JAG2, NF2, LAMA2, NF1	3
GO:0045045	secretory pathway	67	16	10.97	0.07012	0.3418	ZW10, SNAP29, GBF1, DNAH7, RAB14, SYBL1, EXOC4, MYH10, COG2, VPS33A, RER1, CDK5, RAB8A, COPG, TRAPPC4, HD	ENSG00000053501, TRAPPC3, ARFGEF1, SYT1, LMAN1, ZW10, EXOC1, RAPGEF4, SCFD1, SNAP29, PICK1, SRP54, SEC23A, ARFGAP1, PLDN, RAB2A, GARS, GBF1, GOSR2, COPZ1, EXOC2, NRBP1, EXOC8, DNAH7, RAB14, SEC22A, COPA, RAB9B, NPEPL1/STX16, SYBL1, ERGIC3, ENSG00000126522, COPB1, UNC13A, EXOC4, SNAP25, MYH10, NAPG, COG2, COG3, STXBP1, EXOC6, SEC31A, CENPE, SEC24B, VPS33A, SRP14, DOPEY2, ARF1, LIN7C, SAR1B, KIAA10…	3
GO:0065008	regulation of biological quality	285	56	46.66	0.07149	0.3463	ALS2, NRXN3, MUSK, CHAT, CLNS1A, NOS1, HPS4, C20orf20, GPI, MTPN, RIC8B, HECA, MPV17, SLC5A7, RAB14, PLXDC2, EPC1, ADRA1A, PLG, PRDX4, GIPC1, PRDX5, RGN, ABCB7, MYH10, SCO1, PPP3CA, MTTP, ASCL1, BBS4, AFG3L2, EIF2B5, CORIN, TCF7L2, ALDOA, PCDH15, NR4A2, KCNMA1, XDH, CDA, LMX1A, ARPC2, PRKCD, MON1A, PDSS2, CDK5, ATP7A, ARF6, TAF10, ING2, PTK2, PAH, DEAF1, MAF, USH1G, HD	GCLC, ALS2, AOF2, ARX, ADIPOR2, BAIAP3, SYN1, NISCH, ARPC1A, ATP2C1, NCDN, NRXN3, NDUFS1, RB1CC1, TXNDC4, GLRX2, MUSK, BEST2, CUGBP2, NEDD4L, FOXP3, HEXB, BCAR1, PIK3CB, FOXC1, ENSG00000055044, KCNH2, SLC12A2, PDIA5, CYB5R4, CDC2L5, FGFR2, SYT1, CYFIP1, PYGM, PTDSR, CHAT, PLEKHC1, CLNS1A, TSG101, LMAN1, DLG1, DGKD, FGFR1, GNB1, PHLPP, GSK3B, NLK, GNAS, XRN2, RPLP0, NOS1, MAEA, C1orf166, PABPC4, D…	2
GO:0016310	phosphorylation	218	44	35.69	0.0721	0.3471	AGK, SPAG9, PIK3C2A, MUSK, PFTK1, TNK2, MAP2K4, NRCAM, MKNK2, GUCY2F, PRKAR2A, CCND2, PRDX4, NDUFA2, PIK3C2B, TEC, BMP2K, SCYL1, EVI5L, PLK4, PIK4CB, NCAM2, TTN, BRSK1, TAOK1, SNRK, PRKCD, CDK5, ATP7A, PTK2, BUB1, SNF1LK2, NEGR1, DSCAML1, GAK, TBK1, ROBO2, NF2, DCC, SBK1, ATG9A, DAXX, ENSG00000206206, ENSG00000206279	NDUFAB1, AGK, SPAG9, DYRK4, PIK3C2A, MAP4K3, COX15, NDUFS1, RB1CC1, MUSK, MAP2K3, TRIO, PIK3CB, PFTK1, WNK1, TNK2, ADCK1, HIPK2, ERBB3, MAP2K4, CDC2L5, GOLGA5, FGFR2, ROCK1, PDK3, SIRT2, IKBKAP, RPS6KA2, PRKACA, STK10, PTPLAD1, TOP2B, FGFR1, LIPE, GSK3B, ULK2, MAP3K4, NLK, C1orf166, NRCAM, DLD, RAPGEF4, MSH2, SRPK1, JAK2, NDUFB7, MKNK2, PICK1, HNF4A, PAK7, GUCY2F, PGK1, STK24, FLT1, CSK, TUSC3, M…	5
GO:0003012	muscle system process	28	8	4.58	0.07403	0.3521	ADRA1A, DTNA, ALDOA, KCNMA1, TBX20, ATF7IP, SNTB1, KCNJ12	MAP2K3, KCNH2, DLG1, ARG2, PABPN1, MYL9, CRYAB, ADRA1A, TNNT3, NMUR2, CHRM3, DTNA, SFRS1, SOD1, TPM3, CAMK2D, ALDOA, PRKCA, KCNMA1, SLMAP, TBX20, ATF7IP, SNTB1, FLII, SMTN, KCNJ12, MYL6B, MYH6	3
GO:0006936	muscle contraction	28	8	4.58	0.07403	0.3521	ADRA1A, DTNA, ALDOA, KCNMA1, TBX20, ATF7IP, SNTB1, KCNJ12	MAP2K3, KCNH2, DLG1, ARG2, PABPN1, MYL9, CRYAB, ADRA1A, TNNT3, NMUR2, CHRM3, DTNA, SFRS1, SOD1, TPM3, CAMK2D, ALDOA, PRKCA, KCNMA1, SLMAP, TBX20, ATF7IP, SNTB1, FLII, SMTN, KCNJ12, MYL6B, MYH6	4
GO:0000910	cytokinesis	19	6	3.11	0.07621	0.3538	MYH10, BBS4, CNTROB, DAXX, ENSG00000206206, ENSG00000206279	ANLN, ROCK1, BIRC5, CECR2, SEPT4, SEPT7, MYH10, NOX5, BBS4, CALM2, DIAPH2, CALM1/CALM3, RACGAP1, CNTROB, ENSG00000198668, PRC1, DAXX, ENSG00000206206, ENSG00000206279	3
GO:0007281	germ cell development	19	6	3.11	0.07621	0.3538	MOV10L1, ENSG00000137324, WNT4, DEAF1, EHMT2, ENSG00000206376	ERCC1, RPS6KA2, TRIP13, MOV10L1, MSH2, TDRD1, CDC25B, AXIN1, RPS6KB1, ACVR1, ENSG00000137324, TIAL1, WNT4, DEAF1, NR2C2, TDRD6, TDRD7, EHMT2, ENSG00000206376	3
GO:0009953	dorsal/ventral pattern formation	19	6	3.11	0.07621	0.3538	PAX6, CHRD, KIF3A, LMX1B, TBX20, DSCAML1	PAX6, CHRD, FKBP8, LHX2, RAB23, VAX2, FOXA2, SMO, KIF3A, LRP4, LMX1B, BMPR1B, DISP1, EN1, TBX20, SP8, CTNNB1, FOXG1B/FOXG1C, DSCAML1	4
GO:0010035	response to inorganic substance	19	6	3.11	0.07621	0.3538	MNAT1, CPOX, KCNMA1, XDH, ATP7A, HD	GCLC, MNAT1, NEDD4L, AHRR/PDCD6, CPOX, ENSG00000087087, SLC11A2, CUTA, GRIA2, NPC1, SOD1, CNGA3, KCNMA1, XDH, ATP7A, D2HGDH, ACTG1, HD, ASNA1	3
GO:0009308	amine metabolic process	159	33	26.03	0.08048	0.356	SLC7A2, B4GALT7, BCAT1, NFS1, NOS1, GCAT, GSTZ1, AHCY, SLC25A15, SARS2, MTPN, TARS, SLC5A7, DARS, WARS2, SARDH, AMD1, ZNFX1, CDO1, ARHGAP17, AUH, NR4A2, FRRS1, ALDH4A1, ASRGL1, ATP7A, ASL, PAH, SGSH, C1orf69, ADI1, HD, HIBCH	GCLC, SLC7A2, IDS, LARS2, SLC7A9, B4GALT7, TBC1D23, TPR, HEXB, FOXC1, PRDM1, ALDH18A1, BCAT1, SPHK2, MCCC1, ENSG00000078328, NFS1, MOXD1, ARG2, C4orf14, HSD17B14, KHSRP, SMOX, NOS1, AARS, SLC7A8, PHGDH, DHPS, GGT1, PRODH, GCAT, GSTZ1, MTHFD1, HNF4A, SLCO4A1, AHCY, SMS, SLC25A15, EARS2, FAH, SARS2, PTOV1, NOVA2, MTPN, HIBADH, GARS, AARSD1, HDAC5, UGDH, CARS, ALDH5A1, ARSB, TARS, RARS, HGD, ACY1, G…	3
GO:0006464	protein modification process	419	79	68.6	0.08226	0.356	DPM1, MYLIP, SPAG9, B4GALT7, MUSK, PFTK1, TNK2, MAP2K4, UBE2A, NFS1, HUWE1, ALG9, PTPN4, NRCAM, MKNK2, PPIL2, PRMT5, PIGU, USP14, GUCY2F, TCEB2, UBE2R2, UBE4A, PRKAR2A, CCND2, NAT13, CRY2, PRDX4, SPCS3, UBE2G1, UBQLN1, TEC, COG2, USP20, ENSG00000137324, PPM1B, BMP2K, PPP3CA, MTTP, GALNT1, SCYL1, EVI5L, PLK4, PSEN2, USP12, NCAM2, TTN, PPEF2, BRSK1, TAOK1, SNRK, ZDHHC3, PRKCD, DUSP7, PGGT1B, UBLCP1…	DPM1, GCLC, MTMR7, MYLIP, SPAG9, UBE3C, POMT2, DYRK4, PPP5C, MAP4K3, RB1CC1, GLRX2, MIPEP, B4GALT7, MUSK, MAP2K3, AGA, TRIO, NEDD4L, FOXP3, PIK3CB, HHAT, PFTK1, CTDP1, WNK1, PIGV, TNK2, ADCK1, HIPK2, ERBB3, MAP2K4, CDC2L5, GOLGA5, FGFR2, ROCK1, PDK3, SIRT2, PIGB, IKBKAP, RPS6KA2, PRKACA, STK10, EED, TSG101, PTPLAD1, PTPN23, TOP2B, SIRT6, UBE2A, FGFR1, HIP2, NFS1, CDC14A, DUSP13, LIPE, LRP2, DUSP1…	5
GO:0018958	phenol metabolic process	24	7	3.93	0.08369	0.356	DHRS7, MTPN, HSD17B4, NR4A2, ATP7A, PAH, WWOX	HSD17B10, MOXD1, HSD17B14, DHRS7, MTPN, SPR, FVT1, GCH1, DDC, HSD17B4, HDC, NR4A2, DHRS4, RDH13, BDH1, HPGD, ATP7A, DHRSX/ZBED1, NPR1, PAH, SULT1B1, TH, PARK2, WWOX	4
GO:0032259	methylation	24	7	3.93	0.08369	0.356	TFB1M, PRMT5, ENSG00000137324, KCNMA1, ATF7IP, EHMT2, ENSG00000206376	TFB1M, EED, PICK1, PRMT5, EZH2, TRDMT1, ICMT, PCMT1, PRMT1, PRMT7, ENSG00000137324, CARM1, ENSG00000145388, N6AMT2, SUV39H2, KCNMA1, NSD1, GATAD2A, ATF7IP, DMAP1, SUZ12, PAX5, EHMT2, ENSG00000206376	4
GO:0040011	locomotion	24	7	3.93	0.08369	0.356	PAX6, ACTN1, CHRD, STMN1, PLG, CDK5, NF2	PAX6, NISCH, VCL, BCAR1, ACTN1, CHRD, LAMB1, PTP4A1, STMN1, PLG, PARD6B, ADORA2A, LAMA5, RRAS2, IGF1R, MIA3, CDK5, ONECUT1, PTENP1/PTEN, EGFL7, JAG2, NF2, LAMA2, NF1	1
GO:0040012	regulation of locomotion	24	7	3.93	0.08369	0.356	PAX6, ACTN1, CHRD, STMN1, PLG, CDK5, NF2	PAX6, NISCH, VCL, BCAR1, ACTN1, CHRD, LAMB1, PTP4A1, STMN1, PLG, PARD6B, ADORA2A, LAMA5, RRAS2, IGF1R, MIA3, CDK5, ONECUT1, PTENP1/PTEN, EGFL7, JAG2, NF2, LAMA2, NF1	2
GO:0008344	adult locomotory behavior	15	5	2.46	0.08389	0.356	CHAT, HTRA2, PCDH15, NR4A2, KCNMA1	PAFAH1B1, HIPK2, CHAT, ATP1A3, HTRA2, ATXN1, PPT1, APP, PCDH15, NR4A2, KCNMA1, NTAN1, CHD7, GRIN1, PARK2	4
GO:0050803	regulation of synapse structure and activity	15	5	2.46	0.08389	0.356	MUSK, GIPC1, CDK5, PTK2, HD	NCDN, MUSK, EGR2, GIPC1, ADORA2A, PPT1, KRAS, APP, RPS27A, NPTN, CDK5, PTK2, GRIN1, MYO6, HD	3
GO:0007017	microtubule-based process	74	17	12.12	0.08569	0.356	C20orf23, SNAP29, GBF1, SMC3, STMN1, DNAH7, TUBGCP2, KIF3A, BBS4, SASS6, DYNLRB2, PTK2, CNTROB, GABARAP, DCTN2, COPG, HD	PAFAH1B1, DNAH9, RANBP9, ENSG00000056678, KIF2A, SMC1A, KIFAP3, MLH1, DYNC1I2, C20orf23, KIF4A, TEKT2, SNAP29, GTPBP1, DNAL4, ARFGAP1, MAPRE1, GBF1, NEURL, SMC3, COPZ1, KIF21B, KIF17, STMN1, DNAH7, DYNLL2, COPA, KNS2, TUBGCP3, SBDS, RHOT1, PEX1, COPB1, KIF1A, TUBGCP2, KIF3A, TUBG1, MAP1B, ACTR10, RAN, KIF13A, ENSG00000137822, LRPPRC, SEPT11, CENPE, BBS4, KATNB1, APP, ARF1, CDC42BPA, CENPJ, TUBGCP…	5
GO:0043412	biopolymer modification	444	83	72.7	0.08931	0.356	DPM1, MYLIP, SPAG9, B4GALT7, TFB1M, MUSK, PFTK1, TNK2, MAP2K4, UBE2A, NFS1, HUWE1, ALG9, PTPN4, NRCAM, MKNK2, PPIL2, PRMT5, PIGU, USP14, GUCY2F, TCEB2, UBE2R2, UBE4A, OGG1, PRKAR2A, CCND2, NAT13, CRY2, PRDX4, SPCS3, UBE2G1, UBQLN1, TEC, COG2, USP20, ENSG00000137324, PPM1B, BMP2K, PPP3CA, MTTP, GALNT1, SCYL1, EVI5L, PLK4, PSEN2, NOLA2, USP12, NCAM2, TTN, PPEF2, BRSK1, TAOK1, SNRK, ZDHHC3, PRKCD, D…	DPM1, GCLC, MTMR7, MYLIP, SPAG9, UBE3C, POMT2, DYRK4, PPP5C, MAP4K3, RB1CC1, GLRX2, MIPEP, B4GALT7, TFB1M, MUSK, MAP2K3, METTL1, AGA, TRIO, NEDD4L, FOXP3, PIK3CB, HHAT, PFTK1, CTDP1, WNK1, PIGV, TNK2, ADCK1, HIPK2, NTHL1, ERBB3, MAP2K4, CDC2L5, GOLGA5, FGFR2, ROCK1, PDK3, SIRT2, PIGB, IKBKAP, RPS6KA2, PRKACA, STK10, EED, TSG101, PTPLAD1, PTPN23, TOP2B, SIRT6, UBE2A, FGFR1, HIP2, NFS1, CDC14A, DUS…	4
GO:0006066	alcohol metabolic process	117	25	19.16	0.08994	0.356	PGM3, SREBF1, PGM1, SEC14L2, CYB5R3, DHRS7, PCK2, SLC35A2, GPI, MTPN, HDLBP, SARDH, ENSG00000128989, STARD3, HSD17B4, ALDOA, NR4A2, RPIA, FDXR, ATP7A, MOGAT2, PAH, WWOX, RXRA, POFUT2	FUCA2, ALDH3B1, NISCH, MBTPS2, PGM3, MDH1, CHDH, SOAT1, SPHK2, IDI1, PKM2, PDK3, SREBF1, HSD17B10, SCARB1, LIPE, PGM1, MOXD1, HSD17B14, XYLB, SEC14L2, CYB5R3, MIOX, DHRS7, PCK2, HNF4A, SLC35A2, PGK1, TSTA3, GPI, ENSG00000105655, MTPN, OGDH, HIBADH, UGDH, ALDH2, GAPDH, LDHB, ALDH5A1, GMDS, MAN2A1, HMGCS1, GPD2, HDLBP, SPR, TROVE2, GALE, FVT1, GOT1, ENSG00000120742, CAT, ECD, SARDH, TRERF1, ENSG000…	3
GO:0000096	sulfur amino acid metabolic process	11	4	1.8	0.09028	0.356	NFS1, AHCY, CDO1, ADI1	GCLC, NFS1, MTHFD1, AHCY, SMS, CDO1, ENSG00000145293, CBS, MAT2A, MTHFR, ADI1	4
GO:0006090	pyruvate metabolic process	11	4	1.8	0.09028	0.356	PCK2, GPI, ENSG00000128989, HD	PCK2, HNF4A, GPI, GPD2, ENSG00000128989, ME3, G6PC2, GPD1, PC, SLC25A10, HD	6
GO:0006584	catecholamine metabolic process	11	4	1.8	0.09028	0.356	MTPN, NR4A2, ATP7A, PAH	MOXD1, MTPN, GCH1, DDC, HDC, NR4A2, ATP7A, NPR1, PAH, TH, PARK2	5
GO:0006635	fatty acid beta-oxidation	11	4	1.8	0.09028	0.356	ECH1, HSD17B4, DCI, CHKB	ACADVL, HADHA, ACOX3, ECH1, ACADS, ECHS1, HSD17B4, HADHB, PEX5, DCI, CHKB	6
GO:0007528	neuromuscular junction development	11	4	1.8	0.09028	0.356	ALS2, MUSK, CHAT, AFG3L2	ALS2, MUSK, CHAT, NRD1, LRP4, AFG3L2, APP, RPS27A, CACNB2, GPHN, KY	5
GO:0040013	negative regulation of locomotion	11	4	1.8	0.09028	0.356	ACTN1, CHRD, PLG, NF2	NISCH, VCL, ACTN1, CHRD, PLG, ADORA2A, MIA3, PTENP1/PTEN, EGFL7, NF2, NF1	3
GO:0043112	receptor metabolic process	11	4	1.8	0.09028	0.356	ALS2, MUSK, PLD2, CDK5	ALS2, MUSK, PICK1, ECE1, GRIA2, PLD2, LRP4, FURIN, ARRB2, CDK5, FNTA	5
GO:0050770	regulation of axonogenesis	11	4	1.8	0.09028	0.356	RUFY3, NRCAM, PTK2, ROBO2	RUFY3, ULK2, NRCAM, LIMK1, SLIT2, LRRC4C, TIAM1, PTK2, GRIN1, POU3F2, ROBO2	10
GO:0045860	positive regulation of protein kinase activity	34	9	5.57	0.09093	0.356	ALS2, AGK, SPAG9, CCND2, DGKE, CDK5, DAXX, ENSG00000206206, ENSG00000206279	ALS2, AGK, SPAG9, MAP2K3, PIK3CB, SPHK2, PTPLAD1, DLG1, DGKD, MAP3K4, C1orf166, PICK1, CERK, CDC25B, MAP2K1IP1, PRKD3, CCND2, ADORA2A, GADD45G, MAP3K10, DGKB, DBNL, SOD1, ADRA2A, DGKE, CDK5, MAP2K1, TRAF6, ERN1, PTPN11, IRAK1, DAXX, ENSG00000206206, ENSG00000206279	7
GO:0006570	tyrosine metabolic process	7	3	1.15	0.09147	0.356	GSTZ1, ATP7A, PAH	GSTZ1, FAH, HGD, HPD, ATP7A, PAH, TH	5
GO:0007128	meiotic prophase I	7	3	1.15	0.09147	0.356	ENSG00000137324, EHMT2, ENSG00000206376	TRIP13, MLH1, RAD1, ENSG00000137324, OVOL1, EHMT2, ENSG00000206376	5
GO:0007257	activation of JNK activity	7	3	1.15	0.09147	0.356	DAXX, ENSG00000206206, ENSG00000206279	PTPLAD1, C1orf166, MAP3K10, DBNL, DAXX, ENSG00000206206, ENSG00000206279	10
GO:0009081	branched chain family amino acid metabolic process	7	3	1.15	0.09147	0.356	BCAT1, AUH, HIBCH	BCAT1, MCCC1, HIBADH, ALDH6A1, TMEM91/BCKDHA, AUH, HIBCH	5
GO:0016601	Rac protein signal transduction	7	3	1.15	0.09147	0.356	ALS2, ELMO1, ARF6	ALS2, NISCH, PTPLAD1, KRAS, DBNL, ELMO1, ARF6	7
GO:0042423	catecholamine biosynthetic process	7	3	1.15	0.09147	0.356	NR4A2, ATP7A, PAH	GCH1, DDC, HDC, NR4A2, ATP7A, PAH, TH	6
GO:0043507	positive regulation of JNK activity	7	3	1.15	0.09147	0.356	DAXX, ENSG00000206206, ENSG00000206279	PTPLAD1, C1orf166, MAP3K10, DBNL, DAXX, ENSG00000206206, ENSG00000206279	9
GO:0046488	phosphatidylinositol metabolic process	7	3	1.15	0.09147	0.356	PIK3C2A, PIP5K3, PIK4CB	PIK3C2A, ENSG00000043822, PIP5K3, PIK4CA, PIK4CB, PIP5K1A, IHPK3	8
GO:0048709	oligodendrocyte differentiation	7	3	1.15	0.09147	0.356	EIF2B1, ASCL1, EIF2B5	EIF2B1, EIF2B4, EIF2B2, ASCL1, EIF2B5, NKX6-1, NF1	5
GO:0051324	prophase	7	3	1.15	0.09147	0.356	ENSG00000137324, EHMT2, ENSG00000206376	TRIP13, MLH1, RAD1, ENSG00000137324, OVOL1, EHMT2, ENSG00000206376	4
GO:0007626	locomotory behavior	54	13	8.84	0.09158	0.356	ALS2, CHAT, TSC2, HTRA2, PCDH15, NR4A2, KCNMA1, ATP7A, TTC7B, ASL, GCC1, ROBO2, HD	ALS2, RALA, PAFAH1B1, RALBP1, HEXB, PIK3CB, MCOLN3, HIPK2, FGF10, CHAT, LAMB1, CHRNA4, TSC2, ATP1A3, SOD2, KIAA0274, HTRA2, ATXN1, SYMPK, SBDS, ADORA2A, PPT1, LAMC1, NOVA1, SOD1, APP, TPM3, LYST, SLIT2, PCDH15, FER, NR4A2, PRKCA, KCNMA1, NTAN1, STX5, PEX13, ENSG00000163106, ATP7A, TTC7B, MAP2K1, ASL, CHD7, TLN2, GRIN1, GCC1, TH, CMTM4, ROBO2, PARK2, LAMA2, MYO6, HD, VPS13A	3
GO:0007283	spermatogenesis	49	12	8.02	0.09236	0.356	SPAG9, PGM3, UBR2, FAM50A, MOV10L1, PIWIL1, ENSG00000137324, DHH, BBS4, HD, EHMT2, ENSG00000206376	LIG3, PAFAH1B1, DNAH9, SPAG9, ERCC1, PGM3, UBR2, TBPL1, TRIP13, DAZAP1, FAM50A, MOV10L1, MLH1, DUSP13, GMCL1, XRN2, DLD, SIRT1, NDRG3, FNDC3A, ASF1B, NEURL, RAD51C, ENSG00000112526, QKI, RAD23B, ACVR2A, PIWIL1, KHDRBS3, WDR33, ENSG00000137324, DHH, BBS4, AZI1, SOD1, NR6A1, BOLL, TNRC4, RACGAP1, PAFAH1B2, OVOL1, HRB, NR2C2, JAG2, PAX5, HD, BRD2, EHMT2, ENSG00000206376	5
GO:0048232	male gamete generation	49	12	8.02	0.09236	0.356	SPAG9, PGM3, UBR2, FAM50A, MOV10L1, PIWIL1, ENSG00000137324, DHH, BBS4, HD, EHMT2, ENSG00000206376	LIG3, PAFAH1B1, DNAH9, SPAG9, ERCC1, PGM3, UBR2, TBPL1, TRIP13, DAZAP1, FAM50A, MOV10L1, MLH1, DUSP13, GMCL1, XRN2, DLD, SIRT1, NDRG3, FNDC3A, ASF1B, NEURL, RAD51C, ENSG00000112526, QKI, RAD23B, ACVR2A, PIWIL1, KHDRBS3, WDR33, ENSG00000137324, DHH, BBS4, AZI1, SOD1, NR6A1, BOLL, TNRC4, RACGAP1, PAFAH1B2, OVOL1, HRB, NR2C2, JAG2, PAX5, HD, BRD2, EHMT2, ENSG00000206376	4
GO:0006606	protein import into nucleus	44	11	7.2	0.09264	0.356	RANBP5, TNPO1, RBM22, KPNA3, TSC2, IPO13, CRY2, PPP3CA, RANBP2, NUP205, HD	POLA2, KPNA6, TPR, ENSG00000055044, RANBP5, RHOA, FGF10, XPO1, TNPO1, RBM22, SIRT1, JAK2, HNF4A, KPNA3, NUTF2, TSC2, KPNB1, NUP98, CBLB, SPTBN1, IPO13, CRY2, CSE1L, RPL23, NUP214, SMO, NDUFA13, PPP3CA, MBTPS1, TOB1, RERE, RANBP2, NUP205, ZFYVE9, XPO6, SNUPN, PPIH, KPNA2, FAF1, IPO4, NF1, HD, IPO9, IPO7	5
GO:0051170	nuclear import	44	11	7.2	0.09264	0.356	RANBP5, TNPO1, RBM22, KPNA3, TSC2, IPO13, CRY2, PPP3CA, RANBP2, NUP205, HD	POLA2, KPNA6, TPR, ENSG00000055044, RANBP5, RHOA, FGF10, XPO1, TNPO1, RBM22, SIRT1, JAK2, HNF4A, KPNA3, NUTF2, TSC2, KPNB1, NUP98, CBLB, SPTBN1, IPO13, CRY2, CSE1L, RPL23, NUP214, SMO, NDUFA13, PPP3CA, MBTPS1, TOB1, RERE, RANBP2, NUP205, ZFYVE9, XPO6, SNUPN, PPIH, KPNA2, FAF1, IPO4, NF1, HD, IPO9, IPO7	6
GO:0016197	endosome transport	20	6	3.27	0.09448	0.3595	ALS2, PIP5K3, RAB14, SYBL1, HD, PAMCI	ALS2, VPS35, HMG2L1, EHD1, PIP5K3, RAB14, VPS4B, RAB9B, NPEPL1/STX16, SYBL1, ZFYVE20, DOPEY2, LYST, CHMP7, VTI1A, STX5, HGS, HD, VPS13A, PAMCI	4
GO:0043473	pigmentation	20	6	3.27	0.09448	0.3595	HPS4, PAX3, MYO7A, VPS33A, BBS4, ATP7A	AP3D1, HPS4, PLDN, HPS1, HPS5, SOD2, KIAA0274, ARL6, PAX3, MYC, MYO7A, VPS33A, BBS4, LYST, SHROOM2, GNAQ, EN1, ATP7A, TH, NF1	1
GO:0051129	negative regulation of cellular component organization and biogenesis	25	7	4.09	0.10062	0.381	RUFY3, PACSIN2, STMN1, EIF2B5, EIF4EBP2, ARF6, PTK2	ERCC1, RUFY3, FOXP3, ULK2, PACSIN2, MAPRE1, SPTBN1, CAPZA1, STMN1, SET, PAIP2, SBDS, MAP1B, SPTBN5, KATNB1, EIF2B5, SHROOM2, GSN, EIF4EBP2, ARF6, PTK2, ERCC4, HMGB1, PAX5, SPTAN1	4
GO:0022607	cellular component assembly	258	50	42.24	0.10315	0.3887	SPAG9, MNAT1, MUSK, SFRS8, RANBP5, NFS1, DDX1, GEMIN5, TNPO1, ZW10, ENSG00000089195, KPNA3, TCEB2, GPI, H2AFV, EIF2B1, DARS, IPO13, TAF12, TUBGCP2, H3F3B, MYH10, SCO1, MBD2, CCNH, ENSG00000137324, TBN, EIF2B5, RPS3A, EIF4EBP2, NUP205, KCNMA1, CDA, H3F3A, H2AFZ, PDSS2, SLU7, CDK5, ATP7A, GTF2A1, TAF10, PTK2, ATF7IP, EIF1, HIST1H1B, NAP1L1, ENSG00000196285, EHMT2, ATXN2, ENSG00000206376	FKBP4, POLR2J, SPAG9, THRAP4, TLOC1, RANBP9, ANLN, COX15, MNAT1, SLC7A9, TBPL1, MUSK, VCL, CRSP6, AP2S1, POLR2B, RSF1, CUGBP2, RAD51, TMEM48, SFRS8, TAF2, DDX20, TAF11, AP3D1, RANBP5, SYT1, SIRT2, IKBKAP, MCM2, PICALM, BCS1L, KIFAP3, MLH1, DGKD, SIRT6, NFS1, DDX1, GEMIN5, XPO1, MYST3, TNPO1, TDRD3, EIF3S2, ENSG00000085231, ATG16L1, ZW10, MTMR2, SIRT4, ENSG00000089195, CCNK, SIP1, TGM1, SIRT1, SF3…	3
GO:0043623	cellular protein complex assembly	35	9	5.73	0.10556	0.3958	MUSK, RANBP5, TNPO1, IPO13, SCO1, MBD2, NUP205, CDK5, PTK2	FKBP4, ANLN, COX15, MUSK, TMEM48, RANBP5, MLH1, XPO1, TNPO1, PICK1, NUBP1, KPNB1, NUP98, NDUFS8, IPO13, CSE1L, TNFSF5IP1, ADRM1, SCO1, MBD2, LRP4, CENPE, NUP205, ZFYVE9, PEX13, COX18, NDUFS4, CDK5, COX11, XPO6, PTK2, CALR, IPO4, IPO9, IPO7	5
GO:0046903	secretion	114	24	18.67	0.10864	0.4055	NRXN3, ZW10, ERP29, SNAP29, GBF1, PSMD9, DNAH7, RAB14, GIPC1, SYBL1, EXOC4, MYH10, COG2, VPS33A, TCF7L2, DAB2, KCNMA1, RER1, MON1A, CDK5, RAB8A, COPG, TRAPPC4, HD	BAIAP3, SYN1, NISCH, NRXN3, NEDD4L, FOXP3, ENSG00000053501, TRAPPC3, ERBB3, CYB5R4, ARFGEF1, SYT1, LMAN1, ZW10, ERP29, EXOC1, RAPGEF4, SCFD1, SNAP29, PICK1, ARFGAP3, SRP54, SEC23A, ARFGAP1, CHRNA4, PLDN, RAB2A, GARS, GBF1, GOSR2, PSMD9, COPZ1, EXOC2, NRBP1, EXOC8, DNAH7, RAB14, ENSG00000120742, SEC22A, COPA, GIPC1, RAB9B, NPEPL1/STX16, SYBL1, ERGIC3, ENSG00000126522, CANX, ADORA2A, COPB1, SERGEF,…	2
GO:0007010	cytoskeleton organization and biogenesis	153	31	25.05	0.11304	0.4199	ACTN1, EPB41L3, C20orf23, SNAP29, PACSIN2, GBF1, SMC3, STMN1, DNAH7, PLD2, TUBGCP2, KIF3A, MYH10, FHOD3, MYO7A, BBS4, ALDOA, PCDH15, ELMO1, SASS6, ARPC2, ARF6, DYNLRB2, PTK2, CNTROB, GABARAP, SGCD, DCTN2, COPG, NF2, HD	LASP1, RALA, PAFAH1B1, DNAH9, RANBP9, NISCH, ANLN, ARPC1A, ATP2C1, ARHGAP6, BCAR1, ENSG00000056678, RHOA, ROCK1, KIF2A, ACTN1, SMC1A, PLEKHC1, DLG1, KIFAP3, MLH1, KLHL20, DYNC1I2, EPB41L3, C20orf23, MAEA, KIF4A, TEKT2, SORBS1, SNAP29, CECR2, GTPBP1, DNAL4, PACSIN2, DAAM1, ARFGAP1, MAPRE1, PLS3, NUBP1, MAST1, DNAJB6, WASL, LIMK1, GBF1, NEURL, SMC3, ARHGEF17, ARPC3, COPZ1, ACTR3, SPTBN1, CAPZA1, KI…	4
GO:0032940	secretion by cell	93	20	15.23	0.11433	0.4226	NRXN3, ZW10, ERP29, SNAP29, GBF1, DNAH7, RAB14, GIPC1, SYBL1, EXOC4, MYH10, COG2, VPS33A, RER1, MON1A, CDK5, RAB8A, COPG, TRAPPC4, HD	BAIAP3, SYN1, NISCH, NRXN3, FOXP3, ENSG00000053501, TRAPPC3, ARFGEF1, SYT1, LMAN1, ZW10, ERP29, EXOC1, RAPGEF4, SCFD1, SNAP29, PICK1, ARFGAP3, SRP54, SEC23A, ARFGAP1, CHRNA4, PLDN, RAB2A, GARS, GBF1, GOSR2, COPZ1, EXOC2, NRBP1, EXOC8, DNAH7, RAB14, SEC22A, COPA, GIPC1, RAB9B, NPEPL1/STX16, SYBL1, ERGIC3, ENSG00000126522, CANX, ADORA2A, COPB1, SERGEF, UNC13A, PPT1, EXOC4, SNAP25, SYT4, MYH10, NAPG…	3
GO:0030031	cell projection biogenesis	21	6	3.44	0.11487	0.4226	KIF3A, MYH10, BBS4, PCDH15, VAV2, RAB8A	RALA, VCL, ROCK1, CYFIP1, WBP11, NEURL, ARL6, KIF3A, ARFIP2, MYH10, BBS4, PCDH15, VAV2, TTC8, RAB8A, ONECUT1, DNAI2, BBS1/DPP3, BAIAP2, SH2B1, E2F4	6
GO:0048731	system development	451	83	73.84	0.11833	0.4244	ALS2, PAX6, LUC7L, MYLIP, PGM3, RUFY3, MNAT1, NRXN3, MUSK, TIMP2, CTNNA2, MEF2A, CHAT, MOV10L1, IGSF9, NOS1, CHRD, NRCAM, THOC5, ZNF423, TSC2, MTPN, TRIM3, EIF2B1, HECA, HTRA2, EFHD1, WARS2, STMN1, ADRA1A, PLG, KIF3A, MYH10, HSD17B4, EMX1, PAX3, TNS3, LMX1B, TFAP2A, MYO7A, PPP3CA, ASCL1, DHH, VPS33A, TLE3, BBS4, TCF25, AFG3L2, EIF2B5, PRPS1, TCF7L2, ALDOA, PCDH15, VEGFC, NR4A2, KCNMA1, BRSK1, WNT…	ALS2, AOF2, ARX, HCCS, ENSG00000005194, PAFAH1B1, PAX6, LUC7L, MYLIP, JARID2, CSDE1/NRAS, NME1/NME2, ERCC1, PGM3, ISL1, ATP2C1, RUFY3, SNAI2, MNAT1, RUNX3, NRXN3, RB1CC1, MUSK, NR2E3, TIMP2, FOXP3, HEXB, FOXC1, CUL1, MCOLN3, PRDM1, NCKAP1, SPHK2, AP3D1, ERBB3, CTNNA2, NGEF, ASPM, ZNRD1, MPPED2, FGFR2, RHOA, MEF2A, CYFIP1, KIF2A, SIRT2, UFD1L, FGF10, PTDSR, CHAT, PRKACA, MOV10L1, PICALM, DLG1, MLH…	3
GO:0000059	protein import into nucleus, docking	12	4	1.96	0.11861	0.4244	RANBP5, TNPO1, IPO13, NUP205	RANBP5, XPO1, TNPO1, KPNB1, NUP98, IPO13, CSE1L, NUP205, XPO6, IPO4, IPO9, IPO7	10
GO:0001839	neural plate morphogenesis	12	4	1.96	0.11861	0.4244	TSC2, PAX3, TFAP2A, BBS4	HECTD1, MIB1, TSC2, PTK7, PAX3, TFAP2A, BBS4, IPMK, T, TSC1, GATAD2A, TRAF6	5
GO:0001841	neural tube formation	12	4	1.96	0.11861	0.4244	TSC2, PAX3, TFAP2A, BBS4	HECTD1, MIB1, TSC2, PTK7, PAX3, TFAP2A, BBS4, IPMK, T, TSC1, GATAD2A, TRAF6	4
GO:0030100	regulation of endocytosis	12	4	1.96	0.11861	0.4244	PACSIN2, TSC2, ARF6, RAB4A	AP2S1, NEDD4L, FGF10, SCARB1, PACSIN2, MIB1, TSC2, PPT1, CD63, ARF6, RAB4A, CALR	4
GO:0030198	extracellular matrix organization and biogenesis	12	4	1.96	0.11861	0.4244	B4GALT7, LMX1B, ATP7A, PTK2	B4GALT7, FOXC1, ITGA8, ERCC2, LAMC1, LMX1B, FOXF2, APP, ENSG00000147408, ATP7A, PTK2, NF1	4
GO:0019725	cellular homeostasis	94	20	15.39	0.12415	0.4341	CLNS1A, ADRA1A, PLG, PRDX4, PRDX5, RGN, ABCB7, SCO1, PPP3CA, BBS4, AFG3L2, EIF2B5, ALDOA, PCDH15, KCNMA1, MON1A, CDK5, ATP7A, USH1G, HD	GCLC, ATP2C1, NDUFS1, TXNDC4, GLRX2, BEST2, NEDD4L, HEXB, PIK3CB, KCNH2, SLC12A2, PDIA5, PYGM, CLNS1A, DLG1, GNB1, DLD, TXNL1, TXN2, APEX1, CHRNA4, ATP1A3, TXNL2/TXNL3, WFS1, ATP5B, SOD2, QKI, C5orf14, EIF2B4, ABCB6, QSCN6, PRDX6, EIF2B2, ADRA1A, PLG, ACO1, EGR2, PRDX4, LCAT/SLC12A4, ATXN1, PRDX5, RHOT1, ADORA2A, RGN, PPT1, ABCB7, NMUR2, SCO1, TPT1, TXN, MYC, ANXA7, PPP3CA, BBS4, AFG3L2, C17orf37…	2
GO:0043065	positive regulation of apoptosis	62	14	10.15	0.12478	0.4341	C16orf5, CUL2, HTRA2, PLG, RPS3A, KCNMA1, PRKCD, CDK5, WWOX, DCC, HD, DAXX, ENSG00000206206, ENSG00000206279	DPF1, RUNX3, CUL3, CUL1, AHRR/PDCD6, HIPK2, DDX20, MLH1, C16orf5, C1orf166, PRODH, ERCC2, CUL2, RNF7, HTRA2, PPP3R1, C6orf97, PLG, C14orf153, ADORA2A, NDUFA13, MAP3K10, GCH1, DAP3, XPA, MYC, TLR2, NOX5, SOD1, TP53BP2, LYST, HSPD1, RPS3A, NOTCH1, RPS3, ATM, TIAL1, CEBPG, PRKCA, KCNMA1, AIFM1, ERCC3, PRKCD, CDK5, ENDOG, FEM1B, PTENP1/PTEN, SART1, GRIN1, ERN1, TRAIP, CHEK2, AIFM3, FAF1, WWOX, DCC, T…	5
GO:0043068	positive regulation of programmed cell death	62	14	10.15	0.12478	0.4341	C16orf5, CUL2, HTRA2, PLG, RPS3A, KCNMA1, PRKCD, CDK5, WWOX, DCC, HD, DAXX, ENSG00000206206, ENSG00000206279	DPF1, RUNX3, CUL3, CUL1, AHRR/PDCD6, HIPK2, DDX20, MLH1, C16orf5, C1orf166, PRODH, ERCC2, CUL2, RNF7, HTRA2, PPP3R1, C6orf97, PLG, C14orf153, ADORA2A, NDUFA13, MAP3K10, GCH1, DAP3, XPA, MYC, TLR2, NOX5, SOD1, TP53BP2, LYST, HSPD1, RPS3A, NOTCH1, RPS3, ATM, TIAL1, CEBPG, PRKCA, KCNMA1, AIFM1, ERCC3, PRKCD, CDK5, ENDOG, FEM1B, PTENP1/PTEN, SART1, GRIN1, ERN1, TRAIP, CHEK2, AIFM3, FAF1, WWOX, DCC, T…	4
GO:0001709	cell fate determination	8	3	1.31	0.12915	0.4341	PAX6, ASCL1, DSCAML1	PAX6, POU6F2, LBX1, ASCL1, CTNNB1, DSCAML1, JAG2, DLL1	2
GO:0006904	vesicle docking during exocytosis	8	3	1.31	0.12915	0.4341	EXOC4, VPS33A, RAB8A	SCFD1, PLDN, EXOC4, SNAP25, STXBP1, EXOC6, VPS33A, RAB8A	4
GO:0008624	induction of apoptosis by extracellular signals	8	3	1.31	0.12915	0.4341	DAXX, ENSG00000206206, ENSG00000206279	AHRR/PDCD6, ADORA2A, NDUFA13, DAP3, PRKCA, DAXX, ENSG00000206206, ENSG00000206279	11
GO:0022604	regulation of cell morphogenesis	8	3	1.31	0.12915	0.4341	MYH10, BBS4, ALDOA	RALA, CYFIP1, PLEKHC1, MYH10, ITGA7, ANXA7, BBS4, ALDOA	4
GO:0030073	insulin secretion	8	3	1.31	0.12915	0.4341	PSMD9, TCF7L2, HD	CYB5R4, PSMD9, ENSG00000120742, SNAP25, TCF7L2, PFKM, PTPN11, HD	5
GO:0042461	photoreceptor cell development	8	3	1.31	0.12915	0.4341	PAX6, MYO7A, BBS4	PAX6, NR2E3, RPE65, MYO7A, BBS4, PRKCI, BBS1/DPP3, TH	4
GO:0043434	response to peptide hormone stimulus	8	3	1.31	0.12915	0.4341	EIF2B1, EIF2B5, ASL	EIF2B1, EIF2B4, EIF2B2, GOT1, EGR2, EIF2B5, TSC1, ASL	4
GO:0043506	regulation of JNK activity	8	3	1.31	0.12915	0.4341	DAXX, ENSG00000206206, ENSG00000206279	PTPLAD1, C1orf166, MAP3K10, DBNL, CBS, DAXX, ENSG00000206206, ENSG00000206279	8
GO:0048066	pigmentation during development	8	3	1.31	0.12915	0.4341	HPS4, PAX3, VPS33A	AP3D1, HPS4, PLDN, HPS1, SOD2, PAX3, VPS33A, GNAQ	2
GO:0048278	vesicle docking	8	3	1.31	0.12915	0.4341	EXOC4, VPS33A, RAB8A	SCFD1, PLDN, EXOC4, SNAP25, STXBP1, EXOC6, VPS33A, RAB8A	3
GO:0006917	induction of apoptosis	52	12	8.51	0.13112	0.4341	C16orf5, CUL2, HTRA2, PLG, RPS3A, PRKCD, WWOX, DCC, HD, DAXX, ENSG00000206206, ENSG00000206279	DPF1, RUNX3, CUL3, CUL1, AHRR/PDCD6, HIPK2, DDX20, MLH1, C16orf5, C1orf166, PRODH, ERCC2, CUL2, RNF7, HTRA2, C6orf97, PLG, C14orf153, ADORA2A, NDUFA13, MAP3K10, GCH1, DAP3, XPA, MYC, TLR2, NOX5, TP53BP2, LYST, RPS3A, RPS3, ATM, TIAL1, CEBPG, PRKCA, AIFM1, ERCC3, PRKCD, FEM1B, PTENP1/PTEN, SART1, ERN1, TRAIP, CHEK2, AIFM3, WWOX, DCC, TUBB2C, HD, DAXX, ENSG00000206206, ENSG00000206279	10
GO:0012502	induction of programmed cell death	52	12	8.51	0.13112	0.4341	C16orf5, CUL2, HTRA2, PLG, RPS3A, PRKCD, WWOX, DCC, HD, DAXX, ENSG00000206206, ENSG00000206279	DPF1, RUNX3, CUL3, CUL1, AHRR/PDCD6, HIPK2, DDX20, MLH1, C16orf5, C1orf166, PRODH, ERCC2, CUL2, RNF7, HTRA2, C6orf97, PLG, C14orf153, ADORA2A, NDUFA13, MAP3K10, GCH1, DAP3, XPA, MYC, TLR2, NOX5, TP53BP2, LYST, RPS3A, RPS3, ATM, TIAL1, CEBPG, PRKCA, AIFM1, ERCC3, PRKCD, FEM1B, PTENP1/PTEN, SART1, ERN1, TRAIP, CHEK2, AIFM3, WWOX, DCC, TUBB2C, HD, DAXX, ENSG00000206206, ENSG00000206279	5
GO:0035295	tube development	52	12	8.51	0.13112	0.4341	NOS1, TSC2, HECA, ADRA1A, PAX3, TNS3, TFAP2A, BBS4, KCNMA1, WNT4, TBX20, ATP7A	GCLC, FOXC1, FGFR2, FGF10, PTDSR, DLG1, NOS1, HECTD1, EP300, MIB1, FLT1, TSC2, HOXA5, SOD2, HECA, PTK7, MAN2A1, SEMA5A, ACVR1, ECE1, ADRA1A, FOXA2, SIX1, ADORA2A, LAMA5, GCH1, PAX3, TNS3, GATA4, TFAP2A, BBS4, SOD1, NOTCH1, IPMK, HHEX, KCNMA1, G6PD, WNT4, T, TBX20, ATP7A, TSC1, RET, ILK, GATAD2A, CTNNB1, GBX2, NPR1, ADRA1D, TRAF6, BMPR2, LGR4	3
GO:0007093	mitotic cell cycle checkpoint	17	5	2.78	0.13134	0.4341	ZW10, RINT1, BUB3, BRSK1, BUB1	DLG1, ZW10, NBN, MAD2L2, TNFSF5IP1, RINT1, ENSG00000136273, ATM, RAD17, BUB3, BRSK1, MAD2L1, BUB1, CDC2, TRIAP1, KNTC1, BLM	5
GO:0048589	developmental growth	17	5	2.78	0.13134	0.4341	MUSK, GINS1, MTPN, PLG, TBN	MUSK, GINS1, NBN, MTPN, PRPF19, PLG, SBDS, SMO, NINJ1, LRP4, TBN, BMPR1B, APP, RPS27A, NOTCH1, NINJ2, CCDC16	2
GO:0048513	organ development	361	67	59.11	0.13289	0.4361	ALS2, PAX6, LUC7L, PGM3, MNAT1, MUSK, CTNNA2, MEF2A, CHAT, MOV10L1, NOS1, CHRD, THOC5, TSC2, MTPN, HECA, HTRA2, WARS2, ADRA1A, PLG, KIF3A, MYH10, HSD17B4, EMX1, PAX3, TNS3, LMX1B, TFAP2A, MYO7A, PPP3CA, ASCL1, DHH, VPS33A, TLE3, BBS4, TCF25, AFG3L2, EIF2B5, TCF7L2, ALDOA, PCDH15, VEGFC, KCNMA1, WNT4, LMX1A, SNRK, TBX20, CDK5, ATP7A, ARF6, CASP7, MLL2, PTK2, ASL, EMX2, SGCD, CSPG4, DSCAML1, NEUROG…	ALS2, AOF2, ARX, HCCS, ENSG00000005194, PAFAH1B1, PAX6, LUC7L, JARID2, CSDE1/NRAS, NME1/NME2, ERCC1, PGM3, ISL1, ATP2C1, SNAI2, MNAT1, RUNX3, RB1CC1, MUSK, NR2E3, FOXP3, HEXB, FOXC1, CUL1, MCOLN3, PRDM1, SPHK2, AP3D1, ERBB3, CTNNA2, ASPM, ZNRD1, FGFR2, RHOA, MEF2A, SIRT2, UFD1L, FGF10, PTDSR, CHAT, PRKACA, MOV10L1, PICALM, DLG1, TOP2B, FGFR1, ITGA8, NRD1, XRCC5, OSTM1, LRP2, GSK3B, MYST3, GNAS, F…	3
GO:0051276	chromosome organization and biogenesis	150	30	24.56	0.13308	0.4361	MSL3L1, SFRS8, SMG6, ACTL6B, ENSG00000080603, BCORL1, HUWE1, ZW10, PRMT5, C20orf20, H2AFV, SMC3, EPC1, H3F3B, MYST2, ENSG00000137324, TBN, SETDB1, BUB3, H3F3A, H2AFZ, MLL2, ING2, CHD2, HIST1H1B, NAP1L1, ENSG00000188895, ENSG00000196285, EHMT2, ENSG00000206376	AOF2, MSL3L1, TLOC1, NCAPD2, ERCC1, MRE11A, RTEL1/TNFRSF6B, RFC1, RSF1, FOXP3, ARID4B, ENSG00000056678, SFRS8, AP3D1, SMARCD1, SIRT2, SMG6, SMC1A, MCM2, SMARCE1/KRT222P, JARID1A, EED, ACTL6B, SIRT6, ENSG00000080603, MYST3, APRIN, BCORL1, ENSG00000085231, RAD54L, HUWE1, ZW10, SIRT4, SUPT16H, TGM1, MSH2, SIRT1, CECR2, SMARCB1, HIRA, EP300, PRMT5, ACIN1, C20orf20, NBN, CHRAC1, ENSG00000104637, ASF1B…	4
GO:0045786	negative regulation of cell cycle	42	10	6.88	0.13654	0.4412	RBM5, MOV10L1, PNN, TSC2, FLCN, CDK5, MCC, WWOX, NF2, DCC	RBM5, NME1/NME2, ZMYND11, RUNX3, RB1CC1, FOXC1, MOV10L1, DLG1, MLH1, CYLD, MSH2, SMARCB1, PNN, HNF4A, RASSF2, CDK5RAP1, AXIN1, TSC2, ENSG00000104637, SUFU, DPH1, CREBL2, XRN1, RAP1A, SLC5A8, TP53BP2, ATM, EXT2, TBRG1, FLCN, HPGD, CDK5, TSC1, MCC, PTENP1/PTEN, BRMS1, EXT1, WWOX, NF2, HEXIM1, DCC, NF1	4
GO:0008652	amino acid biosynthetic process	22	6	3.6	0.13728	0.4412	BCAT1, CDO1, ALDH4A1, ASL, PAH, ADI1	ALDH18A1, BCAT1, HSD17B14, PHGDH, PRODH, MTHFD1, GOT1, GOT2, CDO1, PSAT1, GLUL, ENSG00000145293, PSPH, ALDH4A1, CBS, MAT2A, ASL, PAH, MTHFR, ADI1, PYCR1, DHFR	5
GO:0043414	biopolymer methylation	22	6	3.6	0.13728	0.4412	TFB1M, PRMT5, ENSG00000137324, ATF7IP, EHMT2, ENSG00000206376	TFB1M, EED, PICK1, PRMT5, EZH2, TRDMT1, ICMT, PCMT1, PRMT1, PRMT7, ENSG00000137324, CARM1, ENSG00000145388, SUV39H2, NSD1, GATAD2A, ATF7IP, DMAP1, SUZ12, PAX5, EHMT2, ENSG00000206376	5
GO:0050878	regulation of body fluid levels	22	6	3.6	0.13728	0.4412	HPS4, GPI, PLXDC2, PLG, KCNMA1, PDSS2	PIK3CB, LMAN1, PABPC4, HPS4, HNF4A, SFRS16, GPI, WFS1, PLXDC2, PLG, COPA, FOXA2, F10, ADORA2A, ANXA7, FLI1, GNAQ, KCNMA1, USF1, PDSS2, NPR1, ROR1	2
GO:0031497	chromatin assembly	37	9	6.06	0.13854	0.4412	SFRS8, H2AFV, H3F3B, TBN, H3F3A, H2AFZ, HIST1H1B, NAP1L1, ENSG00000196285	TLOC1, RSF1, SFRS8, AP3D1, SIRT2, MCM2, SIRT6, MYST3, ENSG00000085231, SIRT4, TGM1, SIRT1, ASF1B, H2AFV, CCDC49, HDAC5, SMAP1, SET, H3F3B, TBN, SHPRH, ENSG00000153006, SMARCA5, H3F3A, H2AFZ, NOLC1, CHAF1A, SRRM2, ARL6IP4, HIST2H3D, HIST2H2AB, HIST1H1B, NAP1L1, SIRT7, ENSG00000196285, HIST2H3A, HIST2H3C	4
GO:0015837	amine transport	27	7	4.42	0.13956	0.4412	SLC7A2, SLC25A15, SLC5A7, ARL6IP5, SLC7A3, SLC18A3, HD	SLC7A2, SLC7A14, SLC7A9, SLC44A1, SLC7A8, PICK1, SLC32A1, SLC25A15, SLC6A2, SLC6A4, SERINC1, SLC5A7, SLC36A1, SERGEF, SLC3A1, SLC25A26, ARL6IP5, ENSG00000157637, TSPAN33, SLC7A3, LENG8, ENSG00000169507, SLC25A22, PARK2, SLC18A3, CLN3, HD	3
GO:0051640	organelle localization	27	7	4.42	0.13956	0.4412	SNAP29, GBF1, MYH10, MYO7A, BBS4, PTK2, COPG	PAFAH1B1, ASPM, MLH1, BIRC5, C1orf166, SNAP29, ARFGAP1, GBF1, COPZ1, ARL6, RPS15, MFN2, COPA, PEX1, COPB1, MYH10, MYO7A, CENPE, BBS4, ARF1, CDC42BPA, SHROOM2, STX5, PEX13, HOOK3, PTK2, COPG	3
GO:0000226	microtubule cytoskeleton organization and biogenesis	32	8	5.24	0.13971	0.4412	SMC3, STMN1, TUBGCP2, BBS4, SASS6, PTK2, CNTROB, GABARAP	PAFAH1B1, RANBP9, SMC1A, MLH1, TEKT2, MAPRE1, NEURL, SMC3, STMN1, TUBGCP3, SBDS, TUBGCP2, TUBG1, MAP1B, RAN, ENSG00000137822, SEPT11, BBS4, KATNB1, CDC42BPA, CENPJ, TUBGCP5, SASS6, HOOK3, PTK2, CNTROB, GABARAP, BBS1/DPP3, UBE2C, RCC1, DYNC1H1, PRC1	6
GO:0018193	peptidyl-amino acid modification	32	8	5.24	0.13971	0.4412	DPM1, TNK2, PRMT5, NAT13, GALNT1, CDK5, ATP7A, NF2	DPM1, TNK2, PDK3, RPS6KA2, GSK3B, DHPS, JAK2, EP300, PRMT5, HNF4A, TRIM23/ARD1A, TUSC3, METAP2, DDOST, NAT13, DAD1, PRMT7, STT3A, ABI2, MAP3K12, GALNT1, GALNT2, NMT2, PRKCA, DPH3, DYRK1A, CDK5, ATP7A, NARG1L, ENSG00000172878, P4HB, NF2	6
GO:0000187	activation of MAPK activity	13	4	2.13	0.15022	0.4706	SPAG9, DAXX, ENSG00000206206, ENSG00000206279	SPAG9, MAP2K3, PIK3CB, PTPLAD1, C1orf166, MAP3K10, DBNL, SOD1, ADRA2A, PTPN11, DAXX, ENSG00000206206, ENSG00000206279	7
GO:0007015	actin filament organization	13	4	2.13	0.15022	0.4706	ACTN1, ALDOA, PCDH15, NF2	ARHGAP6, BCAR1, RHOA, ACTN1, DLG1, SORBS1, PLS3, ALDOA, PCDH15, SHROOM4, PRKCI, TSC1, NF2	7
GO:0016311	dephosphorylation	43	10	7.04	0.15343	0.4768	SMG6, PTPN4, TNS3, PPM1B, PPP3CA, PPEF2, DUSP7, MTMR10, PPM1E, ENSG00000184924	MTMR7, PPP5C, CTDP1, SMG6, PTPN23, CDC14A, DUSP13, DUSP12, MTMR2, PTPN4, MTMR3, CDC25B, EYA1, MTMR9, PPP2CB, TIMM50, NDUFS3/PTPMT1, PTP4A1, DUSP22, PPP2R4, PPP6C, PTPRB, VPS16/PTPRA, TNS3, PPM1B, PPP3CA, DUSP11, PPEF2, CDC25C, SSU72, PPM1L, DUSP7, PPM2C, MTMR10, PPP2R3B, PTENP1/PTEN, PPM1E, PTPN11, ENSG00000184924, PPP1CC, DUPD1, PTPN1, SMG5	5
GO:0048193	Golgi vesicle transport	43	10	7.04	0.15343	0.4768	ZW10, GBF1, RAB14, SYBL1, COG2, RER1, RAB8A, COPG, TRAPPC4, HD	TRAPPC3, GOLGA5, LMAN1, ZW10, PICK1, SEC23A, ARFGAP1, RAB2A, STX10, GBF1, GOSR2, COPZ1, NRBP1, RAB14, SEC22A, COPA, RAB9B, NPEPL1/STX16, SYBL1, ERGIC3, COPB1, NAPG, COG2, COG3, SEC31A, SEC24B, DOPEY2, ARF1, SAR1B, KIAA1012, RER1, PRKCI, COG5, COG1, RAB8A, TRAPPC2L, COG7, SEC24C, COPG, TRAPPC2, TRAPPC4, HD, VPS13A	4
GO:0042063	gliogenesis	18	5	2.95	0.15873	0.4894	EIF2B1, ASCL1, EIF2B5, CDK5, NF2	ERBB3, CDK6, PRPF19, EIF2B1, EIF2B4, EIF2B2, EGR2, ADORA2A, ASCL1, SOD1, SLIT2, EIF2B5, NOTCH1, NKX6-1, CDK5, POU3F2, NF2, NF1	4
GO:0050905	neuromuscular process	18	5	2.95	0.15873	0.4894	MYH10, MYO7A, PCDH15, KCNMA1, USH1G	PAFAH1B1, HEXB, AARS, NBN, ADORA2A, GCH1, MYH10, MYO7A, PEX5, APP, PCDH15, POU4F2, KCNMA1, GRIN1, USH1G, PARK2, CLN3, HMX3	4
GO:0006575	amino acid derivative metabolic process	33	8	5.4	0.1596	0.4901	AHCY, MTPN, SLC5A7, AMD1, CDO1, NR4A2, ATP7A, PAH	MOXD1, SMOX, DHPS, SLCO4A1, AHCY, SMS, MTPN, ALDH5A1, SLC5A7, ODC1, SRM, PCMT1, AMD1, BBOX1, CDO1, GCH1, DDC, HDC, TDO2, NR4A2, ATP7A, CKB, MAT2A, NPR1, PAH, SULT1B1, TH, ABAT, AFMID, C3orf15, PARK2, P4HB, TMLHE	4
GO:0009725	response to hormone stimulus	28	7	4.58	0.1614	0.4903	EIF2B1, PRKAR2A, ADRA1A, GNG13, EIF2B5, KCNMA1, ASL	GCLC, ADIPOR2, PRKACA, GNB1, GNAS, EIF2B1, PRKAR2A, EIF2B4, FHL2, EIF2B2, GOT1, ADRA1A, EGR2, ACADS, GNG13, TMEM91/BCKDHA, CNGA3, EIF2B5, KCNMA1, ADCY1, TSC1, MAT2A, MAP2K1, ASL, GNG12, PTPN11, TH, PRKAR1B	3
GO:0019220	regulation of phosphate metabolic process	23	6	3.77	0.16154	0.4903	TNK2, SMG6, PRKAR2A, CCND2, ATP7A, NF2	RB1CC1, TNK2, SIRT2, SMG6, RAPGEF4, HNF4A, PRKAR2A, CCND2, PPP2R4, ATXN1, ARRB2, CNGA3, RAD17, PRKCA, NDUFS4, ATP7A, AKTIP, PPP1R14B, GLMN, PRKG1, NF2, PRKAR1B, SMG5	5
GO:0051174	regulation of phosphorus metabolic process	23	6	3.77	0.16154	0.4903	TNK2, SMG6, PRKAR2A, CCND2, ATP7A, NF2	RB1CC1, TNK2, SIRT2, SMG6, RAPGEF4, HNF4A, PRKAR2A, CCND2, PPP2R4, ATXN1, ARRB2, CNGA3, RAD17, PRKCA, NDUFS4, ATP7A, AKTIP, PPP1R14B, GLMN, PRKG1, NF2, PRKAR1B, SMG5	4
GO:0006333	chromatin assembly or disassembly	49	11	8.02	0.1663	0.4909	MSL3L1, SFRS8, H2AFV, H3F3B, TBN, H3F3A, H2AFZ, CHD2, HIST1H1B, NAP1L1, ENSG00000196285	MSL3L1, TLOC1, RSF1, ARID4B, SFRS8, AP3D1, SIRT2, MCM2, SMARCE1/KRT222P, SIRT6, MYST3, ENSG00000085231, SIRT4, SUPT16H, TGM1, SIRT1, ASF1B, H2AFV, CCDC49, CBX1, HDAC5, CHD4, SMAP1, SET, H3F3B, TBN, SHPRH, SUV39H2, ENSG00000153006, SMARCA5, H3F3A, H2AFZ, NOLC1, CHAF1A, SRRM2, CHD7, HTATIP, CHD2, ARL6IP4, HIST2H3D, HIST2H2AB, HIST1H1B, MORF4L1, NAP1L1, SIRT7, ENSG00000196285, TLK1, HIST2H3A, HIST2H…	6
GO:0006807	nitrogen compound metabolic process	171	33	28	0.16895	0.4909	SLC7A2, B4GALT7, BCAT1, NFS1, NOS1, GCAT, GSTZ1, AHCY, SLC25A15, SARS2, MTPN, TARS, SLC5A7, DARS, WARS2, SARDH, AMD1, ZNFX1, CDO1, ARHGAP17, AUH, NR4A2, FRRS1, ALDH4A1, ASRGL1, ATP7A, ASL, PAH, SGSH, C1orf69, ADI1, HD, HIBCH	GCLC, SLC7A2, IDS, LARS2, SLC7A9, B4GALT7, TBC1D23, TPR, HEXB, FOXC1, PRDM1, ALDH18A1, BCAT1, SPHK2, MCCC1, ENSG00000078328, NFS1, MOXD1, HSP90AA1, ARG2, C4orf14, HSD17B14, KHSRP, SMOX, NOS1, AARS, SLC7A8, PHGDH, DHPS, UPB1, GGT1, PRODH, GCAT, GSTZ1, MTHFD1, HNF4A, SLCO4A1, AHCY, SMS, SLC25A15, EARS2, FAH, SARS2, PTOV1, NOVA2, MTPN, HIBADH, GARS, AARSD1, HDAC5, UGDH, CARS, SOD2, ALDH5A1, VNN1, AR…	2
GO:0000209	protein polyubiquitination	9	3	1.47	0.17118	0.4909	HUWE1, PPIL2, UBE4A	UBE3C, HUWE1, PPIL2, STUB1, PRPF19, UBE4A, UBE2V1, UBE4B, TRAF6	9
GO:0002790	peptide secretion	9	3	1.47	0.17118	0.4909	PSMD9, TCF7L2, HD	CYB5R4, PSMD9, ENSG00000120742, SNAP25, TCF7L2, PFKM, CHD7, PTPN11, HD	3
GO:0006094	gluconeogenesis	9	3	1.47	0.17118	0.4909	PCK2, GPI, ENSG00000128989	PCK2, HNF4A, GPI, GPD2, ENSG00000128989, G6PC2, GPD1, PC, SLC25A10	7
GO:0006903	vesicle targeting	9	3	1.47	0.17118	0.4909	SNAP29, GBF1, COPG	SNAP29, ARFGAP1, GBF1, COPZ1, COPA, COPB1, ARF1, STX5, COPG	4
GO:0007405	neuroblast proliferation	9	3	1.47	0.17118	0.4909	PAX6, ASCL1, VEGFC	PAFAH1B1, PAX6, ASPM, SMO, ASCL1, VEGFC, RACGAP1, FOXG1B/FOXG1C, NF1	3
GO:0009408	response to heat	9	3	1.47	0.17118	0.4909	NOS1, EIF2B1, EIF2B5	GCLC, NOS1, CRYAB, EIF2B1, EIF2B4, EIF2B2, SOD1, EIF2B5, DNAJB4	3
GO:0030072	peptide hormone secretion	9	3	1.47	0.17118	0.4909	PSMD9, TCF7L2, HD	CYB5R4, PSMD9, ENSG00000120742, SNAP25, TCF7L2, PFKM, CHD7, PTPN11, HD	4
GO:0030336	negative regulation of cell migration	9	3	1.47	0.17118	0.4909	CHRD, PLG, NF2	NISCH, VCL, CHRD, PLG, MIA3, PTENP1/PTEN, EGFL7, NF2, NF1	5
GO:0032271	regulation of protein polymerization	9	3	1.47	0.17118	0.4909	STMN1, ARPC2, ARF6	ARPC1A, DLG1, MAPRE1, ARPC3, ACTR3, STMN1, ARPC5L, ARPC2, ARF6	5
GO:0042446	hormone biosynthetic process	9	3	1.47	0.17118	0.4909	STARD3, ATP7A, PBX1	AOF2, SCARB1, TRERF1, STARD3, DUOX1, ATP7A, TH, PBX1, HSD3B2	4
GO:0042491	auditory receptor cell differentiation	9	3	1.47	0.17118	0.4909	MYO7A, PCDH15, KCNMA1	MCOLN3, MYO7A, SOD1, PCDH15, KCNMA1, GFI1, JAG2, MYO6, DLL1	5
GO:0043408	regulation of MAPKKK cascade	9	3	1.47	0.17118	0.4909	TIMP2, ADRA1A, NF2	TIMP2, HIPK2, AXIN1, DUSP22, ADRA1A, MYD88, ATP6AP2, NF2, NF1	4
GO:0046530	photoreceptor cell differentiation	9	3	1.47	0.17118	0.4909	PAX6, MYO7A, BBS4	PAX6, NR2E3, RPE65, MYO7A, BBS4, NOTCH1, PRKCI, BBS1/DPP3, TH	4
GO:0065003	macromolecular complex assembly	240	45	39.3	0.17214	0.4918	SPAG9, MNAT1, MUSK, SFRS8, RANBP5, NFS1, DDX1, GEMIN5, TNPO1, ZW10, ENSG00000089195, KPNA3, TCEB2, GPI, H2AFV, EIF2B1, DARS, IPO13, TAF12, TUBGCP2, H3F3B, SCO1, MBD2, CCNH, TBN, EIF2B5, RPS3A, EIF4EBP2, NUP205, KCNMA1, CDA, H3F3A, H2AFZ, PDSS2, SLU7, CDK5, GTF2A1, TAF10, PTK2, ATF7IP, EIF1, HIST1H1B, NAP1L1, ENSG00000196285, ATXN2	FKBP4, POLR2J, SPAG9, THRAP4, TLOC1, RANBP9, ANLN, COX15, MNAT1, SLC7A9, TBPL1, MUSK, VCL, CRSP6, POLR2B, RSF1, CUGBP2, RAD51, TMEM48, SFRS8, TAF2, DDX20, TAF11, AP3D1, RANBP5, SYT1, IKBKAP, MCM2, BCS1L, KIFAP3, MLH1, DGKD, NFS1, DDX1, GEMIN5, XPO1, MYST3, TNPO1, TDRD3, EIF3S2, ENSG00000085231, ATG16L1, ZW10, MTMR2, ENSG00000089195, CCNK, SIP1, TGM1, SF3A1, PICK1, ADSL, EIF5, PRPF6, KPNA3, POLR2C…	3
GO:0006461	protein complex assembly	110	22	18.01	0.17879	0.5054	SPAG9, MNAT1, MUSK, RANBP5, NFS1, GEMIN5, TNPO1, ZW10, KPNA3, TCEB2, GPI, DARS, IPO13, TUBGCP2, SCO1, MBD2, NUP205, KCNMA1, CDA, PDSS2, CDK5, PTK2	FKBP4, SPAG9, RANBP9, ANLN, COX15, MNAT1, SLC7A9, MUSK, VCL, RAD51, TMEM48, RANBP5, SYT1, IKBKAP, BCS1L, KIFAP3, MLH1, DGKD, NFS1, GEMIN5, XPO1, TNPO1, ATG16L1, ZW10, MTMR2, PICK1, ADSL, KPNA3, NUBP1, TCEB2, TJP1, GPI, MPP6, WASL, KPNB1, NUP98, NDUFS8, MDN1, ALDH5A1, CUTA, STK16, DARS, CAPZA1, IPO13, MLL, FAM98A, CAT, SEPT7, ATPAF1, PARD6B, CSE1L, TRPV5, TNFSF5IP1, TUBGCP2, HLXB9, ADRM1, ATPIF1, …	4
GO:0006730	one-carbon compound metabolic process	34	8	5.57	0.18072	0.5054	TFB1M, PRMT5, AHCY, ENSG00000137324, KCNMA1, ATF7IP, EHMT2, ENSG00000206376	TFB1M, MTHFD2, EED, PICK1, PRMT5, MTHFD1, AHCY, EZH2, TRDMT1, ICMT, PCMT1, PRMT1, PRMT7, MTHFS, FPGS, ENSG00000137324, CARM1, ALDH1L1, ENSG00000145388, N6AMT2, SUV39H2, KCNMA1, ENSG00000158467, NSD1, GATAD2A, MAT2A, ATF7IP, DMAP1, SUZ12, SHMT2, DHFR, PAX5, EHMT2, ENSG00000206376	3
GO:0001932	regulation of protein amino acid phosphorylation	14	4	2.29	0.18461	0.5054	TNK2, PRKAR2A, CCND2, NF2	RB1CC1, TNK2, RAPGEF4, HNF4A, PRKAR2A, CCND2, ARRB2, CNGA3, PRKCA, NDUFS4, AKTIP, PRKG1, NF2, PRKAR1B	6
GO:0007200	G-protein signaling, coupled to IP3 second messenger (phospholipase C activating)	14	4	2.29	0.18461	0.5054	AGK, ADRA1A, GNG13, DGKE	AGK, SPHK2, DGKD, GNB1, PICK1, CERK, PRKD3, ADRA1A, GNG13, ADORA2A, NMUR2, DGKB, DGKE, GNAQ	6
GO:0009791	post-embryonic development	14	4	2.29	0.18461	0.5054	MYO7A, ITPR1, NR4A2, ASL	ERCC1, GNAS, ERCC2, SOD2, ALDH5A1, NKX2-3, ENSG00000120742, ACO1, MYO7A, ITPR1, NR4A2, GNAQ, ASL, TAL2	2
GO:0031644	regulation of neurological process	14	4	2.29	0.18461	0.5054	CHAT, ADRA1A, PPP3CA, CDK5	NISCH, CHAT, PRKACA, GRIA2, ADRA1A, ADORA2A, KRAS, STXBP1, PPP3CA, RPS27A, PINK1, CDK5, PARK2, LAMA2	3
GO:0043406	positive regulation of MAP kinase activity	14	4	2.29	0.18461	0.5054	SPAG9, DAXX, ENSG00000206206, ENSG00000206279	SPAG9, MAP2K3, PIK3CB, PTPLAD1, C1orf166, MAP3K10, DBNL, SOD1, ADRA2A, MAP2K1, PTPN11, DAXX, ENSG00000206206, ENSG00000206279	8
GO:0050804	regulation of synaptic transmission	14	4	2.29	0.18461	0.5054	CHAT, ADRA1A, PPP3CA, CDK5	NISCH, CHAT, PRKACA, GRIA2, ADRA1A, ADORA2A, KRAS, STXBP1, PPP3CA, RPS27A, PINK1, CDK5, PARK2, LAMA2	4
GO:0051716	cellular response to stimulus	14	4	2.29	0.18461	0.5054	SREBF1, EIF2B1, EIF2B5, NR4A2	GLRX2, HSPA5, SREBF1, GSK3B, SIRT1, WFS1, EIF2B1, EIF2B4, EIF2B2, GOT1, EIF2S1, EIF2B5, NR4A2, USF1	2
GO:0051969	regulation of transmission of nerve impulse	14	4	2.29	0.18461	0.5054	CHAT, ADRA1A, PPP3CA, CDK5	NISCH, CHAT, PRKACA, GRIA2, ADRA1A, ADORA2A, KRAS, STXBP1, PPP3CA, RPS27A, PINK1, CDK5, PARK2, LAMA2	3
GO:0030384	phosphoinositide metabolic process	29	7	4.75	0.18467	0.5054	DPM1, PIK3C2A, ALG9, PIGU, PIP5K3, PIK3C2B, PIK4CB	DPM1, PIK3C2A, ENSG00000043822, PIK3CB, PIGV, PIGB, ALG9, PIGU, PIGL, KIAA0274, PIP5K3, PIGT, PIK3C2B, PIK4CA, PIGC, SEMA6D, PIK4CB, PIP5K1A, ENSG00000148985, PERLD1, IHPK3, PIGA, PIGO, PTENP1/PTEN, PIGG, ALG12, PIGW, PIGP, GPAA1	7
GO:0044242	cellular lipid catabolic process	29	7	4.75	0.18467	0.5054	ECH1, SMPDL3B, HSD17B4, UGT2B4, SGPL1, DCI, CHKB	HEXB, ACADVL, SCARB1, LIPE, HADHA, ACOX3, HSD17B14, PNPLA3, LYPLA3, ECH1, ALDH5A1, PRDX6, ACADS, TRERF1, ECHS1, SMPDL3B, PPT1, HACL1, HSD17B4, HADHB, PEX5, UGT2B4, PEX13, SGPL1, SMPD1, DCI, PLA2G4B, ABAT, CHKB	4
GO:0032268	regulation of cellular protein metabolic process	105	21	17.19	0.18577	0.5066	TNK2, DDX1, ENSG00000089195, MKNK2, MTPN, PRKAR2A, STMN1, CCND2, DNAH7, GIPC1, NGDN, EIF2B5, EIF4EBP2, ARPC2, CDK5, ARF6, PA2G4, EIF1, NF2, ATG7, ATXN2	GCLC, ARPC1A, RB1CC1, MAP2K3, FOXP3, TNK2, DLG1, DDX1, EIF3S2, NFX1, ENSG00000089195, RAPGEF4, MKNK2, EIF5, HNF4A, MAPRE1, STUB1, EIF3S1, EIF3S6, FCER2, MTPN, EIF4H, EIF3S10, ENSG00000109618, EIF4G2, ARPC3, RAB23, QKI, PRKAR2A, EIF4G1, ACTR3, EIF2B4, SPTBN1, CAPZA1, ECE1, STMN1, CCND2, DNAH7, SET, PPP2R4, EIF2B2, GRIA2, ETF1, PAIP2, ENSG00000120742, ACO1, GIPC1, SBDS, EIF2AK4, NGDN, NDUFA13, MAP1…	4
GO:0035023	regulation of Rho protein signal transduction	19	5	3.11	0.1882	0.5079	ALS2, TTN, VAV2, ARF6, AKAP13	ALS2, PAFAH1B1, RALBP1, TRIO, NGEF, ARHGEF10, ARHGEF17, ECT2, ARHGEF6, KRAS, ARHGEF4, TTN, TIAM1, VAV2, ARF6, TSC1, AKAP13, TNFRSF25/PLEKHG5, ITSN1	6
GO:0042493	response to drug	19	5	3.11	0.1882	0.5079	CPOX, ADRA1A, EMX1, ABCA3, EMX2	CPOX, HADHA, RAD54L, GNAS, TRPA1, ATP1A3, ADRA1A, EMX1, SLC2A8, TLR2, SOD1, SLC15A2, ENSG00000164073, ABCA3, MAT2A, LAT, EMX2, CTPS, TOP1	3
GO:0045664	regulation of neuron differentiation	19	5	3.11	0.1882	0.5079	PAX6, TIMP2, NRCAM, ASCL1, LMX1A	PAX6, ISL1, TIMP2, ASPM, NRCAM, CDK5RAP1, MIB1, EYA1, PRPF19, FOXA2, SIX1, CDK5RAP2, LBX1, ASCL1, NOTCH1, LMX1A, NKX6-1, FOXG1B/FOXG1C, CALR	4
GO:0007005	mitochondrion organization and biogenesis	45	10	7.37	0.19012	0.5114	SLC25A15, SLC25A11, MPV17, HTRA2, STARD3, SLC25A25, ATP7A, CASP7, HD, CHKB	SLC25A5, MIPEP, SLC25A40, HSP90AA1, C1orf166, SLC25A1, TSPO, SLC25A17, TIMM9, SLC25A15, TIMM44, TIMM50, SLC25A11, GRPEL1, AIP, NDUFS8, SOD2, MAN2A1, MPV17, HTRA2, MFN2, SLC25A19, TIMM17B, TOMM40, STARD3, DAP3, TIMM17A, TIMM10, MYC, PEX5, SLC25A25, TIMM8B, SLC25A27, COX18, NDUFS4, SLC25A32, ATP7A, PRDX3, CASP7, SLC25A10, MRPL12, HD, KIAA1279, CHKB, DNAJC19	4
GO:0003013	circulatory system process	35	8	5.73	0.20299	0.5359	CLNS1A, NOS1, CYB5R3, ADRA1A, CORIN, KCNMA1, TBX20, KCNJ12	GCLC, NISCH, MAP2K3, CUGBP2, FOXC1, KCNH2, SOAT1, CLNS1A, NOS1, CYB5R3, SOD2, ECE1, ADRA1A, ADORA2A, GCH1, SFRS1, SOD1, CORIN, CAMK2D, FLI1, PRKCA, KCNMA1, G6PD, TBX20, NPR1, CHD7, ADRA1D, ATP2A2, MTHFR, TH, ATP6AP2, KCNJ12, MYH6, BMPR2, E2F4	3
GO:0008015	blood circulation	35	8	5.73	0.20299	0.5359	CLNS1A, NOS1, CYB5R3, ADRA1A, CORIN, KCNMA1, TBX20, KCNJ12	GCLC, NISCH, MAP2K3, CUGBP2, FOXC1, KCNH2, SOAT1, CLNS1A, NOS1, CYB5R3, SOD2, ECE1, ADRA1A, ADORA2A, GCH1, SFRS1, SOD1, CORIN, CAMK2D, FLI1, PRKCA, KCNMA1, G6PD, TBX20, NPR1, CHD7, ADRA1D, ATP2A2, MTHFR, TH, ATP6AP2, KCNJ12, MYH6, BMPR2, E2F4	4
GO:0008610	lipid biosynthetic process	101	20	16.54	0.20618	0.5359	DPM1, PIK3C2A, AGPS, ALG9, SEC14L2, CYB5R3, PIGU, STARD3, HSD17B4, DHH, PIK4CB, DGKE, TDH, FDXR, PDSS2, MOGAT2, ELOVL6, ACBD3, PBX1, PCYT2	DPM1, NDUFAB1, PIK3C2A, AGPS, AGPAT4, ENSG00000043822, HEXB, PIGV, SPHK2, IDI1, PIGB, SCARB1, MCCC1, ALG9, CRLS1, SCD, GPSN2, SEC14L2, PISD, CYB5R3, CPT1B, PNPLA3, HNF4A, CDS2, PIGU, CDIPT, ENSG00000105655, PIGL, PRPF19, PTGES3, LTA4H, MBOAT5, SERINC1, QKI, HMGCS1, PCCB, UXS1, SCP2, GNPAT, GALE, PIGT, TRERF1, A4GALT, ACLY, STARD3, ACACA, PIK4CA, HSD17B4, CEPT1, PIGC, SEMA6D, NDUFA9, DHH, SOD1, PI…	3
GO:0003006	reproductive developmental process	30	7	4.91	0.20923	0.5359	HSD17B4, DHH, EIF2B5, TCF7L2, WNT4, PTGDR, PBX1	FKBP4, CSDE1/NRAS, ERCC1, FOXC1, DLG1, MSH2, SIRT1, FNDC3A, EIF2B4, EIF2B2, IDE, ACVR2A, HSD17B4, FST, LHCGR, BMPR1B, DHH, IGF1R, SOD1, RQCD1, EIF2B5, TCF7L2, WNT4, LHX8, SF1, PTGDR, CHD7, PBX1, LGR4, DNAJC19	2
GO:0006497	protein amino acid lipidation	30	7	4.91	0.20923	0.5359	DPM1, ALG9, PIGU, MTTP, ZDHHC3, PGGT1B, ATG7	DPM1, HHAT, PIGV, PIGB, ALG9, RABGGTA, PIGU, PIGL, PIGT, FNTB, PIGC, SEMA6D, MTTP, ENSG00000148985, NMT2, ZDHHC1, PERLD1, ZDHHC3, PGGT1B, PIGA, PIGO, FNTA, PIGG, ALG12, PIGW, PIGP, ZDHHC17, CHM, ATG7, GPAA1	5
GO:0042158	lipoprotein biosynthetic process	30	7	4.91	0.20923	0.5359	DPM1, ALG9, PIGU, MTTP, ZDHHC3, PGGT1B, ATG7	DPM1, HHAT, PIGV, PIGB, ALG9, RABGGTA, PIGU, PIGL, PIGT, FNTB, PIGC, SEMA6D, MTTP, ENSG00000148985, NMT2, ZDHHC1, PERLD1, ZDHHC3, PGGT1B, PIGA, PIGO, FNTA, PIGG, ALG12, PIGW, PIGP, ZDHHC17, CHM, ATG7, GPAA1	4
GO:0016042	lipid catabolic process	46	10	7.53	0.20981	0.5359	ECH1, PLD3, PLA2G12A, PLD2, SMPDL3B, HSD17B4, UGT2B4, SGPL1, DCI, CHKB	PAFAH1B1, HEXB, PLA2G10, ACADVL, SCARB1, LIPE, HADHA, ACOX3, HSD17B14, PLA2G3, PNPLA3, ABHD4, PLCB4, LYPLA3, ECH1, PLD3, ALDH5A1, PRDX6, ACADS, PLA2G12A, PLCG1, TRERF1, ECHS1, PLD2, SMPDL3B, PPT1, HACL1, HSD17B4, HADHB, PEX5, ENSG00000151176, PROM2, UGT2B4, PEX13, PLB1, SGPL1, SMPD1, DCI, PAFAH1B2, PLA2G4B, PNLIP, PNPLA2, PLCB1, ABAT, IPO4, CHKB	3
GO:0043549	regulation of kinase activity	68	14	11.13	0.21247	0.5359	ALS2, AGK, SPAG9, MNAT1, TSC2, CCND2, DGKE, VAV2, CDK5, SPRED1, NF2, DAXX, ENSG00000206206, ENSG00000206279	ALS2, AGK, SPAG9, MNAT1, MAP2K3, PIK3CB, SPHK2, PTPLAD1, DLG1, DGKD, CCNT2, MAP3K4, CCNK, C1orf166, PICK1, CERK, CDC25B, CDK5RAP1, TSC2, CDC37, BCCIP, MAP2K1IP1, GTF2H1, DUSP22, PRKD3, CCND2, PKMYT1, ADORA2A, CCNT1, SNX6, GADD45G, MLLT1, MAP3K10, GPS2, CDK7, DGKB, DBNL, TARBP2, SOD1, APP, ADRA2A, DGKE, PRKCA, CDC25C, CBS, VAV2, CDK5, PRDX3, TSC1, SPRED1, MAP2K1, GPS1, CDK5R2, PTENP1/PTEN, CKS1B, …	5
GO:0006576	biogenic amine metabolic process	25	6	4.09	0.21493	0.5359	MTPN, SLC5A7, AMD1, NR4A2, ATP7A, PAH	MOXD1, SMOX, DHPS, SLCO4A1, SMS, MTPN, SLC5A7, ODC1, SRM, AMD1, BBOX1, GCH1, DDC, HDC, TDO2, NR4A2, ATP7A, NPR1, PAH, SULT1B1, TH, AFMID, C3orf15, PARK2, TMLHE	4
GO:0031399	regulation of protein modification process	25	6	4.09	0.21493	0.5359	TNK2, PRKAR2A, CCND2, CDK5, NF2, ATG7	GCLC, RB1CC1, FOXP3, TNK2, RAPGEF4, HNF4A, STUB1, PRKAR2A, CCND2, SET, PPP2R4, ARRB2, CNGA3, PRKCA, G6PD, NDUFS4, CDK5, TSC1, AKTIP, UBE2N, PRKG1, NF2, PRKAR1B, PAX5, ATG7	5
GO:0048729	tissue morphogenesis	25	6	4.09	0.21493	0.5359	CHRD, ATP7A, MLL2, NF2, ENSG00000189337, HD	RUNX3, FOXC1, FGFR2, PRKACA, DLG1, CHRD, TGM1, ERCC2, ACVR1, ECSIT, FST, SLIT2, NOTCH1, TBX6, EXT2, TCHH, ERCC3, ATP7A, MLL2, SMAD1, NF2, ENSG00000189337, HD, DLL1, BMPR2	3
GO:0051246	regulation of protein metabolic process	130	25	21.29	0.21541	0.5359	TNK2, UBE2A, DDX1, ENSG00000089195, MKNK2, MTPN, UBE2R2, PRKAR2A, STMN1, CCND2, DNAH7, GIPC1, NGDN, UBE2G1, EIF2B5, EIF4EBP2, ARPC2, CDK5, ARF6, PA2G4, EIF1, UBE2L3, NF2, ATG7, ATXN2	GCLC, ARPC1A, RB1CC1, MAP2K3, NEDD4L, FOXP3, TNK2, TSG101, DLG1, UBE2A, HIP2, DDX1, XPO1, EIF3S2, NFX1, ENSG00000089195, RAPGEF4, MKNK2, EIF5, HNF4A, MAPRE1, STUB1, UBE2I, EIF3S1, UBE2W, EIF3S6, FCER2, MTPN, EIF4H, UBE2R2, EIF3S10, WFS1, ENSG00000109618, EIF4G2, ARPC3, MDN1, RAB23, QKI, PRKAR2A, EIF4G1, ACTR3, EIF2B4, SPTBN1, CAPZA1, ECE1, STMN1, CCND2, DNAH7, SET, PPP2R4, EIF2B2, GRIA2, ETF1, PA…	3
GO:0006909	phagocytosis	10	3	1.64	0.2164	0.5359	SYBL1, MYO7A, ELMO1	PTDSR, SCARB1, SYBL1, ADORA2A, MYO7A, MEGF10, DOCK1, ELMO1, CALR, ELMOD2	5
GO:0007259	JAK-STAT cascade	10	3	1.64	0.2164	0.5359	PIGU, CDK5, NF2	PIAS1, JAK2, HNF4A, PIGU, STAMBP, STATIP1, CDK5, HGS, NF2, AGPAT1	6
GO:0008016	regulation of heart contraction	10	3	1.64	0.2164	0.5359	NOS1, ADRA1A, KCNJ12	CUGBP2, KCNH2, NOS1, ADRA1A, PRKCA, ADRA1D, ATP2A2, TH, KCNJ12, MYH6	3
GO:0008584	male gonad development	10	3	1.64	0.2164	0.5359	HSD17B4, DHH, WNT4	CSDE1/NRAS, ERCC1, MSH2, FNDC3A, ACVR2A, HSD17B4, LHCGR, DHH, WNT4, SF1	5
GO:0022406	membrane docking	10	3	1.64	0.2164	0.5359	EXOC4, VPS33A, RAB8A	ROCK1, SCFD1, PLDN, EXOC4, SNAP25, STXBP1, EXOC6, VPS33A, MSN, RAB8A	2
GO:0031401	positive regulation of protein modification process	10	3	1.64	0.2164	0.5359	TNK2, CCND2, ATG7	RB1CC1, FOXP3, TNK2, STUB1, CCND2, PPP2R4, PRKCA, AKTIP, UBE2N, ATG7	6
GO:0031647	regulation of protein stability	10	3	1.64	0.2164	0.5359	HPS4, GIPC1, PRKCD	HPS4, GIPC1, NAPG, COG3, HSPD1, TBRG1, PRKCD, COG7, PTENP1/PTEN, CALR	3
GO:0048663	neuron fate commitment	10	3	1.64	0.2164	0.5359	PAX6, PAX3, ASCL1	PAX6, ISL1, EVX1, POU6F2, FOXA2, PAX3, LBX1, ASCL1, NOTCH1, NKX6-1	3
GO:0051146	striated muscle cell differentiation	10	3	1.64	0.2164	0.5359	MTPN, MYH10, RXRA	MTPN, EZH2, NEURL2, MYH10, KRAS, TMOD1, ITGB1, TSC1, RXRA, MYH6	5
GO:0006082	organic acid metabolic process	205	38	33.57	0.21908	0.5359	SLC7A2, BCAT1, NFS1, NOS1, GCAT, GSTZ1, PCK2, AHCY, SLC25A15, ECH1, SARS2, GPI, TARS, DARS, WARS2, SARDH, ZNFX1, ENSG00000128989, CDO1, HSD17B4, ARHGAP17, AUH, FRRS1, ALDH4A1, ASRGL1, ATP7A, GTF2A1, SGPL1, DCI, ASL, ELOVL6, PAH, ABCD2, C1orf69, ADI1, HD, HIBCH, CHKB	GCLC, SLC7A2, NDUFAB1, ADIPOR2, LARS2, MDH1, SLC7A9, TBC1D23, TPR, PRDM1, ALDH18A1, BCAT1, MTHFD2, ACADVL, MCCC1, ENSG00000078328, NFS1, MOXD1, ARG2, C4orf14, HADHA, ACOX3, HSD17B14, KHSRP, SLC23A2, NOS1, AARS, SLC7A8, PHGDH, SCD, GGT1, PRODH, GCAT, ACO2, GSTZ1, MTHFD1, PCK2, HNF4A, IDH3B, AHCY, SMS, SLC25A15, LYPLA3, MTHFSD, EARS2, FAH, ECH1, SARS2, PTOV1, NOVA2, GPI, HIBADH, GARS, AARSD1, HDAC5…	3
GO:0019752	carboxylic acid metabolic process	205	38	33.57	0.21908	0.5359	SLC7A2, BCAT1, NFS1, NOS1, GCAT, GSTZ1, PCK2, AHCY, SLC25A15, ECH1, SARS2, GPI, TARS, DARS, WARS2, SARDH, ZNFX1, ENSG00000128989, CDO1, HSD17B4, ARHGAP17, AUH, FRRS1, ALDH4A1, ASRGL1, ATP7A, GTF2A1, SGPL1, DCI, ASL, ELOVL6, PAH, ABCD2, C1orf69, ADI1, HD, HIBCH, CHKB	GCLC, SLC7A2, NDUFAB1, ADIPOR2, LARS2, MDH1, SLC7A9, TBC1D23, TPR, PRDM1, ALDH18A1, BCAT1, MTHFD2, ACADVL, MCCC1, ENSG00000078328, NFS1, MOXD1, ARG2, C4orf14, HADHA, ACOX3, HSD17B14, KHSRP, SLC23A2, NOS1, AARS, SLC7A8, PHGDH, SCD, GGT1, PRODH, GCAT, ACO2, GSTZ1, MTHFD1, PCK2, HNF4A, IDH3B, AHCY, SMS, SLC25A15, LYPLA3, MTHFSD, EARS2, FAH, ECH1, SARS2, PTOV1, NOVA2, GPI, HIBADH, GARS, AARSD1, HDAC5…	4
GO:0006865	amino acid transport	20	5	3.27	0.21943	0.5359	SLC7A2, SLC25A15, ARL6IP5, SLC7A3, HD	SLC7A2, SLC7A14, SLC7A9, SLC7A8, SLC32A1, SLC25A15, SERINC1, SLC36A1, SERGEF, SLC3A1, SLC25A26, ARL6IP5, ENSG00000157637, TSPAN33, SLC7A3, LENG8, ENSG00000169507, SLC25A22, CLN3, HD	4
GO:0042325	regulation of phosphorylation	20	5	3.27	0.21943	0.5359	TNK2, PRKAR2A, CCND2, ATP7A, NF2	RB1CC1, TNK2, SIRT2, RAPGEF4, HNF4A, PRKAR2A, CCND2, ATXN1, ARRB2, CNGA3, RAD17, PRKCA, NDUFS4, ATP7A, AKTIP, PPP1R14B, GLMN, PRKG1, NF2, PRKAR1B	6
GO:0050767	regulation of neurogenesis	20	5	3.27	0.21943	0.5359	PAX6, RUFY3, NRCAM, PTK2, ROBO2	PAX6, RUFY3, XRCC5, ULK2, NRCAM, LIMK1, PRPF19, SLIT2, NOTCH1, LRRC4C, TIAM1, NPTN, NKX6-1, PTK2, LIG4, GRIN1, POU3F2, ROBO2, XRCC2, NF1	3
GO:0006479	protein amino acid methylation	15	4	2.46	0.22124	0.5359	PRMT5, ENSG00000137324, EHMT2, ENSG00000206376	EED, PRMT5, EZH2, ICMT, PCMT1, PRMT1, PRMT7, ENSG00000137324, CARM1, SUV39H2, NSD1, SUZ12, PAX5, EHMT2, ENSG00000206376	6
GO:0008213	protein amino acid alkylation	15	4	2.46	0.22124	0.5359	PRMT5, ENSG00000137324, EHMT2, ENSG00000206376	EED, PRMT5, EZH2, ICMT, PCMT1, PRMT1, PRMT7, ENSG00000137324, CARM1, SUV39H2, NSD1, SUZ12, PAX5, EHMT2, ENSG00000206376	7
GO:0009069	serine family amino acid metabolic process	15	4	2.46	0.22124	0.5359	NFS1, SARDH, CDO1, C1orf69	GCLC, NFS1, PHGDH, SARDH, CDO1, PSAT1, GCSH, AMT, PSPH, CBS, SRR, GLDC, C1orf69, SHMT2, DHFR	5
GO:0009116	nucleoside metabolic process	15	4	2.46	0.22124	0.5359	PRPS1, ADK, CDA, DPYD	UPP2, TBPL1, ERH, NUDT3, UMPS, PPAT, DUT, PRPSAP2, PRPS1, ADK, CDA, DTYMK, DPYD, NP, APRT	5
GO:0010001	glial cell differentiation	15	4	2.46	0.22124	0.5359	EIF2B1, ASCL1, EIF2B5, CDK5	ERBB3, PRPF19, EIF2B1, EIF2B4, EIF2B2, EGR2, ADORA2A, ASCL1, SOD1, EIF2B5, NOTCH1, NKX6-1, CDK5, POU3F2, NF1	4
GO:0019395	fatty acid oxidation	15	4	2.46	0.22124	0.5359	ECH1, HSD17B4, DCI, CHKB	ADIPOR2, ACADVL, HADHA, ACOX3, ECH1, ACADS, ECHS1, HACL1, HSD17B4, HADHB, PEX5, PRKAA2, PEX13, DCI, CHKB	5
GO:0016049	cell growth	36	8	5.89	0.22629	0.5465	C20orf20, MTPN, RIC8B, EPC1, ADRA1A, CDA, LMX1A, ING2	ADIPOR2, BCAR1, ENSG00000055044, FGFR2, TSG101, DGKD, FGFR1, XRN2, C1orf166, HNF4A, NDRG3, C20orf20, ZRF1, MTPN, RIC8B, BRD8, RRAGC, CTGF, EPC1, ADRA1A, YEATS4, NDUFA13, PPT1, CREG1, CAMK2D, CDA, LMX1A, COVA1, ING2, NPR1, HTATIP, DMAP1, PAK2, RUVBL2, MORF4L1, NOL8	2
GO:0042391	regulation of membrane potential	31	7	5.08	0.23492	0.5655	ADRA1A, PPP3CA, AFG3L2, EIF2B5, KCNMA1, CDK5, HD	GCLC, NDUFS1, BEST2, HEXB, KCNH2, DLG1, DLD, CHRNA4, SOD2, QKI, EIF2B4, EIF2B2, ADRA1A, EGR2, ATXN1, ADORA2A, PPP3CA, AFG3L2, SOD1, EIF2B5, GNAQ, KCNMA1, CDK5, PRDX3, TSC1, GRIN1, AIFM3, POU3F2, CLN3, NF1, HD	5
GO:0000165	MAPKKK cascade	42	9	6.88	0.24009	0.5709	SPAG9, TIMP2, MAP2K4, ADRA1A, SPRED1, NF2, DAXX, ENSG00000206206, ENSG00000206279	SPAG9, MAP4K3, RB1CC1, MAP2K3, TIMP2, PIK3CB, HIPK2, MAP2K4, PTPLAD1, FGFR1, MAP3K4, C1orf166, CRKL, AXIN1, MAP2K1IP1, MAPK10, RAPGEF2, DUSP22, ADRA1A, ARHGEF6, GADD45G, MAP3K10, GPS2, DBNL, MAP3K12, SOD1, ADRA2A, PRKCA, MAPKAPK2, PPM1L, RET, SPRED1, GPS1, SMAD1, MYD88, PTPN11, ATP6AP2, NF2, NF1, DAXX, ENSG00000206206, ENSG00000206279	6
GO:0007601	visual perception	42	9	6.88	0.24009	0.5709	PAX6, GUCY2F, ENSG00000122507, ENSG00000126254, MYO7A, BBS4, PCDH15, PPEF2, USH1G	PAX6, NR2E3, DTNBP1, OAT, RABGGTA, TBL1X, GUCY2F, POU6F2, HPS1, RGS9, UNC119, WFS1, VAX2, RPE65, PRPF3, TGFBI, OPN4, ENSG00000122507, OPA3, ENSG00000126254, PPT1, RAX, WDR36, PDCL, MYO7A, RABGGTB, BBS4, CNGA3, CYP4V2, PCDH15, SLC24A2, PPEF2, PDE6D, TTC8, CACNB2, PRPF8, BBS1/DPP3, TH, USH1G, CHM, TOPORS, DNAJC19	6
GO:0035239	tube morphogenesis	42	9	6.88	0.24009	0.5709	NOS1, TSC2, ADRA1A, PAX3, TFAP2A, BBS4, KCNMA1, WNT4, TBX20	GCLC, FOXC1, FGF10, DLG1, NOS1, HECTD1, MIB1, FLT1, TSC2, SOD2, PTK7, SEMA5A, ACVR1, ECE1, ADRA1A, FOXA2, SIX1, ADORA2A, LAMA5, GCH1, PAX3, TFAP2A, BBS4, SOD1, NOTCH1, IPMK, KCNMA1, G6PD, WNT4, T, TBX20, TSC1, RET, ILK, GATAD2A, CTNNB1, GBX2, NPR1, ADRA1D, TRAF6, BMPR2, LGR4	3
GO:0050953	sensory perception of light stimulus	42	9	6.88	0.24009	0.5709	PAX6, GUCY2F, ENSG00000122507, ENSG00000126254, MYO7A, BBS4, PCDH15, PPEF2, USH1G	PAX6, NR2E3, DTNBP1, OAT, RABGGTA, TBL1X, GUCY2F, POU6F2, HPS1, RGS9, UNC119, WFS1, VAX2, RPE65, PRPF3, TGFBI, OPN4, ENSG00000122507, OPA3, ENSG00000126254, PPT1, RAX, WDR36, PDCL, MYO7A, RABGGTB, BBS4, CNGA3, CYP4V2, PCDH15, SLC24A2, PPEF2, PDE6D, TTC8, CACNB2, PRPF8, BBS1/DPP3, TH, USH1G, CHM, TOPORS, DNAJC19	5
GO:0003001	generation of a signal involved in cell-cell signaling	26	6	4.26	0.24363	0.5741	NRXN3, PSMD9, RAB14, GIPC1, TCF7L2, HD	BAIAP3, SYN1, NISCH, NRXN3, CYB5R4, SYT1, CHRNA4, PLDN, PSMD9, RAB14, ENSG00000120742, GIPC1, ADORA2A, PPT1, SNAP25, SYT4, FST, TCF7L2, LIN7C, PFKM, PINK1, CHD7, PTPN11, PARK2, MYO6, HD	2
GO:0007160	cell-matrix adhesion	26	6	4.26	0.24363	0.5741	ACTN1, PLXDC2, ENSG00000126254, CDK5, RAPH1, NF2	ARHGAP6, PIK3CB, RHOA, ACTN1, ITGA8, NID2, SF3B2, SORBS1, CDK6, CTGF, PLXDC2, ENSG00000126254, SGCE, ITGA7, ITGB1, MED19, SON, CDK5, TSC1, ILK, CTNNB1, ONECUT1, PTENP1/PTEN, RAPH1, NF2, NF1	4
GO:0031589	cell-substrate adhesion	26	6	4.26	0.24363	0.5741	ACTN1, PLXDC2, ENSG00000126254, CDK5, RAPH1, NF2	ARHGAP6, PIK3CB, RHOA, ACTN1, ITGA8, NID2, SF3B2, SORBS1, CDK6, CTGF, PLXDC2, ENSG00000126254, SGCE, ITGA7, ITGB1, MED19, SON, CDK5, TSC1, ILK, CTNNB1, ONECUT1, PTENP1/PTEN, RAPH1, NF2, NF1	3
GO:0051338	regulation of transferase activity	70	14	11.46	0.2466	0.5793	ALS2, AGK, SPAG9, MNAT1, TSC2, CCND2, DGKE, VAV2, CDK5, SPRED1, NF2, DAXX, ENSG00000206206, ENSG00000206279	ALS2, AGK, SPAG9, MNAT1, MAP2K3, PIK3CB, SPHK2, PTPLAD1, DLG1, DGKD, CCNT2, MAP3K4, CCNK, C1orf166, PICK1, CERK, CDC25B, CDK5RAP1, TSC2, CDC37, BCCIP, MAP2K1IP1, GTF2H1, SERINC1, DUSP22, PRKD3, CCND2, PKMYT1, ADORA2A, CCNT1, SNX6, GADD45G, MLLT1, MAP3K10, GPS2, CDK7, DGKB, DBNL, TARBP2, PIF1, SOD1, APP, ADRA2A, DGKE, PRKCA, CDC25C, CBS, VAV2, CDK5, PRDX3, TSC1, SPRED1, MAP2K1, GPS1, CDK5R2, PTENP…	4
GO:0048598	embryonic morphogenesis	59	12	9.66	0.24977	0.5793	TSC2, PAX3, TFAP2A, MYO7A, BBS4, TCF7L2, PCDH15, VEGFC, WNT4, DSCAML1, USH1G, HD	FGFR2, FGF10, DLG1, ITGA8, GNAS, HECTD1, MIB1, TSC2, EYA1, HOXA5, RAB23, PTK7, VAX2, ECE1, HOXB3, SIX1, LAMA5, LRP4, PAX3, GATA4, HLX1, MYC, TFAP2A, MYO7A, BBS4, SOD1, NOTCH1, TCF8, TCF7L2, PCDH15, VEGFC, IPMK, GNAQ, SKI, WNT4, GFI1, EN1, MSX1, T, SP8, OSR2, TSC1, RET, GATAD2A, CTNNB1, GBX2, CHD7, TRAF6, FOXG1B/FOXG1C, DSCAML1, TH, MAB21L2, USH1G, TBX1, ENSG00000184207, JAG2, HMX3, MYO6, HD	3
GO:0016055	Wnt receptor signaling pathway	21	5	3.44	0.25211	0.5793	PORCN, TLE3, TCF7L2, WNT4, BRD7	FGF10, GSK3B, NLK, LRRFIP2, PORCN, AXIN1, WNT5B, CSNK1A1, BARX1, LRP4, TLE3, TCF7L2, HHEX, FZD1, WNT4, SENP2, BRD7, BTRC, CTNNB1, FZD8, CSNK2B/LY6G5B	5
GO:0030334	regulation of cell migration	21	5	3.44	0.25211	0.5793	PAX6, CHRD, PLG, CDK5, NF2	PAX6, NISCH, VCL, BCAR1, CHRD, LAMB1, PTP4A1, PLG, PARD6B, LAMA5, RRAS2, IGF1R, MIA3, CDK5, ONECUT1, PTENP1/PTEN, EGFL7, JAG2, NF2, LAMA2, NF1	4
GO:0043405	regulation of MAP kinase activity	21	5	3.44	0.25211	0.5793	SPAG9, SPRED1, DAXX, ENSG00000206206, ENSG00000206279	SPAG9, MAP2K3, PIK3CB, PTPLAD1, C1orf166, DUSP22, MAP3K10, GPS2, DBNL, SOD1, ADRA2A, PRKCA, CBS, SPRED1, MAP2K1, GPS1, PTPN11, NF1, DAXX, ENSG00000206206, ENSG00000206279	7
GO:0048511	rhythmic process	21	5	3.44	0.25211	0.5793	CHAT, CRY2, EIF2B5, CCRN4L, KCNMA1	FOXC1, CHAT, SIRT1, ENSG00000100104, HLF, TIMELESS, EIF2B4, EIF2B2, CRY2, OPN4, EGR2, ARNTL, BMPR1B, SOD1, EIF2B5, CCRN4L, KCNMA1, COVA1, MTNR1A, MAT2A, ATOH7	1
GO:0001508	regulation of action potential	16	4	2.62	0.25955	0.5793	ADRA1A, AFG3L2, EIF2B5, KCNMA1	HEXB, CHRNA4, QKI, EIF2B4, EIF2B2, ADRA1A, EGR2, AFG3L2, SOD1, EIF2B5, GNAQ, KCNMA1, TSC1, POU3F2, CLN3, NF1	5
GO:0009062	fatty acid catabolic process	16	4	2.62	0.25955	0.5793	ECH1, HSD17B4, DCI, CHKB	ACADVL, HADHA, ACOX3, LYPLA3, ECH1, ALDH5A1, ACADS, ECHS1, HACL1, HSD17B4, HADHB, PEX5, PEX13, DCI, ABAT, CHKB	5
GO:0016054	organic acid catabolic process	16	4	2.62	0.25955	0.5793	ECH1, HSD17B4, DCI, CHKB	ACADVL, HADHA, ACOX3, LYPLA3, ECH1, ALDH5A1, ACADS, ECHS1, HACL1, HSD17B4, HADHB, PEX5, PEX13, DCI, ABAT, CHKB	4
GO:0046395	carboxylic acid catabolic process	16	4	2.62	0.25955	0.5793	ECH1, HSD17B4, DCI, CHKB	ACADVL, HADHA, ACOX3, LYPLA3, ECH1, ALDH5A1, ACADS, ECHS1, HACL1, HSD17B4, HADHB, PEX5, PEX13, DCI, ABAT, CHKB	5
GO:0017038	protein import	54	11	8.84	0.26112	0.5793	RANBP5, TNPO1, RBM22, KPNA3, TSC2, IPO13, CRY2, PPP3CA, RANBP2, NUP205, HD	POLA2, KPNA6, TPR, ENSG00000055044, RANBP5, RHOA, FGF10, XPO1, TNPO1, RBM22, SIRT1, JAK2, TIMM9, HNF4A, KPNA3, NUTF2, TSC2, KPNB1, PEX12, GRPEL1, AIP, NUP98, CBLB, SPTBN1, IPO13, CRY2, CSE1L, RPL23, NUP214, PEX1, SMO, TOMM40, NDUFA13, TIMM10, PPP3CA, MBTPS1, TOB1, RERE, TIMM8B, RANBP2, NUP205, ZFYVE9, PEX13, XPO6, SNUPN, PPIH, KPNA2, FAF1, IPO4, NF1, HD, IPO9, IPO7, DNAJC19	4
GO:0006413	translational initiation	32	7	5.24	0.26157	0.5793	DDX1, ENSG00000089195, EIF2B1, EIF2B5, RPS3A, EIF4EBP2, EIF1	DDX1, EIF3S2, ENSG00000089195, EIF5, EIF3S1, EIF3S6, EIF3S9, EIF4H, EIF3S10, EIF4G2, EIF2B1, EIF4G1, EIF2B4, EIF2B2, PAIP2, EIF2S2, EIF2AK4, EIF2S1, DENR, EIF2B5, RPS3A, EIF3S3, EIF4EBP2, RPS3, EIF4E, BOLL, EIF4A2, EIF5B, PAIP1, EIF1, EIF3S8, BRF1	3
GO:0055066	di-, tri-valent inorganic cation homeostasis	32	7	5.24	0.26157	0.5793	ADRA1A, RGN, ABCB7, SCO1, MON1A, ATP7A, HD	ATP2C1, HEXB, PIK3CB, PYGM, GNB1, WFS1, SOD2, ABCB6, ADRA1A, ACO1, RGN, ABCB7, NMUR2, SCO1, TPT1, MYC, ANXA7, SOD1, APP, PRKCA, ALAS2, MFI2, MON1A, ATP7A, FTH1, SLC30A1, ATP2A2, GRIN1, ATOX1, CALR, CLN3, HD	7
GO:0006221	pyrimidine nucleotide biosynthetic process	11	3	1.8	0.2637	0.5793	NME7, PRPS1, TYMS	NME1/NME2, TBPL1, DHODH, UMPS, NME7, PRPS1, CMPK, DTYMK, CTPS, NME6, TYMS	5
GO:0006821	chloride transport	11	3	1.8	0.2637	0.5793	CLNS1A, ACTL6B, SUSD2	SLC12A2, CLNS1A, ACTL6B, SUSD2, CLCN7, POU6F2, HPS1, LCAT/SLC12A4, CLIC2, CD2BP2, CLCN5	6
GO:0006890	retrograde vesicle-mediated transport, Golgi to ER	11	3	1.8	0.2637	0.5793	GBF1, RER1, COPG	PICK1, ARFGAP1, GBF1, COPZ1, COPA, COPB1, COG3, ARF1, RER1, COG7, COPG	4
GO:0007586	digestion	11	3	1.8	0.2637	0.5793	CAPN9, KCNMA1, MOGAT2	COPA, ACO1, PEPD, CHRM3, CAPN9, MEP1B, KCNMA1, MOGAT2, GALR1, PNLIP, PGA4	2
GO:0009566	fertilization	11	3	1.8	0.2637	0.5793	ENSG00000137324, EHMT2, ENSG00000206376	HEXB, AAAS, FNDC3A, ENSG00000126522, ENSG00000137324, NOX5, DNALI1, FUT10, BBS1/DPP3, EHMT2, ENSG00000206376	2
GO:0016571	histone methylation	11	3	1.8	0.2637	0.5793	ENSG00000137324, EHMT2, ENSG00000206376	EED, EZH2, PRMT7, ENSG00000137324, CARM1, SUV39H2, NSD1, SUZ12, PAX5, EHMT2, ENSG00000206376	7
GO:0021510	spinal cord development	11	3	1.8	0.2637	0.5793	CHRD, PAX3, ASCL1	ISL1, CHRD, ERCC2, EVX1, RAB23, GDF11, PAX3, LBX1, ASCL1, NKX6-1, NF1	3
GO:0046546	development of primary male sexual characteristics	11	3	1.8	0.2637	0.5793	HSD17B4, DHH, WNT4	CSDE1/NRAS, ERCC1, MSH2, FNDC3A, ACVR2A, HSD17B4, LHCGR, DHH, WNT4, SF1, LGR4	4
GO:0048167	regulation of synaptic plasticity	11	3	1.8	0.2637	0.5793	GIPC1, CDK5, HD	NCDN, EGR2, GIPC1, ADORA2A, KRAS, RPS27A, NPTN, CDK5, GRIN1, MYO6, HD	4
GO:0048730	epidermis morphogenesis	11	3	1.8	0.2637	0.5793	ATP7A, MLL2, ENSG00000189337	RUNX3, TGM1, ERCC2, FST, NOTCH1, TCHH, ERCC3, ATP7A, MLL2, ENSG00000189337, DLL1	4
GO:0055072	iron ion homeostasis	11	3	1.8	0.2637	0.5793	ABCB7, MON1A, HD	SOD2, ABCB6, ACO1, ABCB7, MYC, SOD1, ALAS2, MFI2, MON1A, FTH1, HD	8
GO:0007276	gamete generation	71	14	11.62	0.26441	0.5793	SPAG9, PGM3, UBR2, FAM50A, MOV10L1, PIWIL1, ENSG00000137324, DHH, BBS4, WNT4, DEAF1, HD, EHMT2, ENSG00000206376	LIG3, PAFAH1B1, DNAH9, SPAG9, ERCC1, PGM3, UBR2, TBPL1, HEXB, FOXC1, RPS6KA2, TRIP13, DAZAP1, FAM50A, MOV10L1, MLH1, DUSP13, GMCL1, XRN2, DLD, MSH2, TDRD1, SIRT1, PICK1, NDRG3, CDC25B, FNDC3A, AXIN1, ASF1B, NEURL, RAD51C, RPS6KB1, ENSG00000112526, QKI, ACVR1, RAD23B, ACVR2A, USP9X, PIWIL1, KHDRBS3, FST, WDR33, ENSG00000137324, BMPR1B, DHH, BBS4, AZI1, SOD1, DIAPH2, NR6A1, ATM, ITGB1, TIAL1, BOLL,…	3
GO:0006643	membrane lipid metabolic process	77	15	12.61	0.27046	0.5909	DPM1, PIK3C2A, ALG9, PIGU, PIP5K3, PLA2G12A, SMPDL3B, PIK3C2B, PLAA, PIK4CB, DGKE, SGPL1, ARV1, ASAH3L, PCYT2	DPM1, PAFAH1B1, PIK3C2A, AGPAT4, ENSG00000043822, HEXB, PIK3CB, PIGV, SPHK2, PLA2G10, PIGB, ALG9, CRLS1, SPTLC1, PLA2G3, PISD, CPT1B, CERK, CDS2, PIGU, LYPLA3, CDIPT, ENSG00000105655, PIGL, MBOAT5, SERINC1, ALDH5A1, KIAA0274, PIP5K3, PRDX6, PLA2G12A, PIGT, A4GALT, RSHL2, SMPDL3B, PPT1, PIK3C2B, PIK4CA, CEPT1, PIGC, TEX2, PLAA, SEMA6D, PIK4CB, PIP5K1A, UGCG, ENSG00000148985, DGKE, PROM2, SAMD8, PC…	4
GO:0007610	behavior	83	16	13.59	0.27584	0.6006	ALS2, CHAT, TSC2, HTRA2, MBD2, BBS4, PCDH15, NR4A2, KCNMA1, CDK5, ATP7A, TTC7B, ASL, GCC1, ROBO2, HD	ALS2, RALA, PAFAH1B1, RALBP1, HEXB, PIK3CB, MCOLN3, HIPK2, FGF10, CHAT, ITGA8, AMPH, LAMB1, AAAS, CHRNA4, TSC2, ATP1A3, SOD2, KIAA0274, KCNIP3, HTRA2, PRLHR, EGR2, ATXN1, SYMPK, SBDS, ADORA2A, NPAS1, PPT1, NMUR2, KRAS, MBD2, LAMC1, ABI2, NOVA1, BBS4, SOD1, APP, TPM3, LYST, ZNF650, SLIT2, PCDH15, FER, NR4A2, PRKCA, AFF2, GNAQ, KCNMA1, NTAN1, RUNX1, STX5, LHX8, GFI1, PEX13, ENSG00000163106, ADCY1, …	2
GO:0045859	regulation of protein kinase activity	66	13	10.81	0.27645	0.6006	ALS2, AGK, SPAG9, MNAT1, TSC2, CCND2, DGKE, CDK5, SPRED1, NF2, DAXX, ENSG00000206206, ENSG00000206279	ALS2, AGK, SPAG9, MNAT1, MAP2K3, PIK3CB, SPHK2, PTPLAD1, DLG1, DGKD, CCNT2, MAP3K4, CCNK, C1orf166, PICK1, CERK, CDC25B, CDK5RAP1, TSC2, CDC37, BCCIP, MAP2K1IP1, GTF2H1, DUSP22, PRKD3, CCND2, PKMYT1, ADORA2A, CCNT1, SNX6, GADD45G, MLLT1, MAP3K10, GPS2, CDK7, DGKB, DBNL, TARBP2, SOD1, APP, ADRA2A, DGKE, PRKCA, CDC25C, CBS, CDK5, TSC1, SPRED1, MAP2K1, GPS1, CDK5R2, PTENP1/PTEN, CKS1B, TRAF6, ANAPC2…	6
GO:0009889	regulation of biosynthetic process	72	14	11.79	0.28266	0.6085	DDX1, ENSG00000089195, MKNK2, SEC14L2, MTPN, DNAH7, ENSG00000128989, NGDN, DHH, EIF2B5, EIF4EBP2, PA2G4, EIF1, ATXN2	AOF2, MAP2K3, FOXP3, DDX1, HSP90AA1, ARG2, EIF3S2, NFX1, ENSG00000089195, MKNK2, SEC14L2, EIF5, HNF4A, EIF3S1, EIF3S6, FCER2, MTPN, EIF4H, EIF3S10, ENSG00000109618, EIF4G2, SOD2, QKI, EIF4G1, EIF2B4, DNAH7, EIF2B2, ETF1, PAIP2, ENSG00000120742, ACO1, TRERF1, EIF2AK4, ENSG00000128989, NGDN, NDUFA13, EIF2S1, DNAJC1, DHH, SRP14, FURIN, SOD1, APP, EIF2B5, EIF3S3, EIF4EBP2, EIF4E, GUCY1A2, BOLL, CEBPG…	3
GO:0031326	regulation of cellular biosynthetic process	72	14	11.79	0.28266	0.6085	DDX1, ENSG00000089195, MKNK2, SEC14L2, MTPN, DNAH7, ENSG00000128989, NGDN, DHH, EIF2B5, EIF4EBP2, PA2G4, EIF1, ATXN2	AOF2, MAP2K3, FOXP3, DDX1, HSP90AA1, ARG2, EIF3S2, NFX1, ENSG00000089195, MKNK2, SEC14L2, EIF5, HNF4A, EIF3S1, EIF3S6, FCER2, MTPN, EIF4H, EIF3S10, ENSG00000109618, EIF4G2, SOD2, QKI, EIF4G1, EIF2B4, DNAH7, EIF2B2, ETF1, PAIP2, ENSG00000120742, ACO1, TRERF1, EIF2AK4, ENSG00000128989, NGDN, NDUFA13, EIF2S1, DNAJC1, DHH, SRP14, FURIN, SOD1, APP, EIF2B5, EIF3S3, EIF4EBP2, EIF4E, GUCY1A2, BOLL, CEBPG…	4
GO:0007243	protein kinase cascade	95	18	15.55	0.28499	0.6085	TSPAN6, SPAG9, TIMP2, MAP2K4, MKNK2, PIGU, TSC2, ADRA1A, PRDX4, TEC, CDK5, SPRED1, SNF1LK2, TBK1, NF2, DAXX, ENSG00000206206, ENSG00000206279	TSPAN6, SPAG9, PPP5C, MAP4K3, ATP2C1, RB1CC1, PIAS1, MAP2K3, TIMP2, PIK3CB, MAP3K7IP2, WNK1, HIPK2, ERBB3, MAP2K4, RHOA, RPS6KA2, PRKACA, PTPLAD1, FGFR1, MAP3K4, NLK, FKBP1A, C1orf166, SRPK1, JAK2, MKNK2, CRKL, HNF4A, PIGU, AXIN1, TSC2, MAST1, RPS6KB1, MAP2K1IP1, MAPK10, RAPGEF2, BIRC2, DUSP22, ECT2, GPR177, GPR89A, ADRA1A, CAT, PRDX4, UBE2V1, STAMBP, ARHGEF6, GADD45G, MAP3K10, GPS2, STATIP1, TEC…	5
GO:0006446	regulation of translational initiation	22	5	3.6	0.28588	0.6085	DDX1, ENSG00000089195, EIF2B5, EIF4EBP2, EIF1	DDX1, EIF3S2, ENSG00000089195, EIF5, EIF3S1, EIF3S6, EIF4H, EIF3S10, EIF4G2, EIF4G1, EIF2B2, PAIP2, EIF2AK4, EIF2S1, EIF2B5, EIF3S3, EIF4EBP2, BOLL, EIF4A2, EIF5B, EIF1, EIF3S8	4
GO:0046489	phosphoinositide biosynthetic process	22	5	3.6	0.28588	0.6085	DPM1, PIK3C2A, ALG9, PIGU, PIK4CB	DPM1, PIK3C2A, ENSG00000043822, PIGV, PIGB, ALG9, PIGU, PIGL, PIGT, PIK4CA, PIGC, SEMA6D, PIK4CB, ENSG00000148985, PERLD1, PIGA, PIGO, PIGG, ALG12, PIGW, PIGP, GPAA1	7
GO:0065004	protein-DNA complex assembly	78	15	12.77	0.28814	0.6085	MNAT1, SFRS8, H2AFV, TAF12, H3F3B, CCNH, TBN, H3F3A, H2AFZ, GTF2A1, TAF10, ATF7IP, HIST1H1B, NAP1L1, ENSG00000196285	POLR2J, THRAP4, TLOC1, MNAT1, TBPL1, CRSP6, POLR2B, RSF1, SFRS8, TAF2, TAF11, AP3D1, MCM2, MYST3, ENSG00000085231, CCNK, TGM1, POLR2C, ERCC2, ASF1B, POLR2I, H2AFV, TAF6, CCDC49, GTF2H1, GTF2H3, CAND1, CRSP3, SMAP1, SET, TAF12, GTF2F1, PPARBP, H3F3B, CDK7, CCNH, MED4, CDK9, MYC, TBN, GTF2A2, TAF4B, SHPRH, POLE3, ENSG00000153006, SMARCA5, GTF2E1, CRSP9, CRSP8, H3F3A, ERCC3, CCNL1, POLR2H, H2AFZ, TH…	4
GO:0042157	lipoprotein metabolic process	33	7	5.4	0.28903	0.6085	DPM1, ALG9, PIGU, MTTP, ZDHHC3, PGGT1B, ATG7	DPM1, HHAT, PIGV, PIGB, ALG9, RABGGTA, PIGU, PIGL, PIGT, FNTB, PPT1, PIGC, SEMA6D, MTTP, ENSG00000148985, ATM, NMT2, ZDHHC1, PERLD1, ZDHHC3, PGGT1B, PIGA, PIGO, FNTA, PIGG, APOLD1/DDX47, ALG12, PIGW, PIGP, ZDHHC17, CHM, ATG7, GPAA1	5
GO:0009966	regulation of signal transduction	142	26	23.25	0.29497	0.6085	TSPAN6, ALS2, TIMP2, TBC1D22B, CHRD, PIGU, TSC2, GBF1, RIC8B, ADRA1A, GIPC1, PLD2, RGN, ASCL1, EVI5L, NCAM2, TTN, CENTG2, VAV2, WNT4, ARF6, SPRED1, SNF1LK2, AKAP13, TBK1, NF2	TSPAN6, ALS2, PAFAH1B1, RABGAP1, PPP5C, ATP2C1, RALBP1, GLRX2, TIMP2, TBC1D23, TRIO, MAP3K7IP2, HIPK2, ERBB3, TBC1D22B, NGEF, ARFGEF1, RHOA, FGF10, ITGA8, SMAP1L, NLK, FKBP1A, BRAP, IGBP1, C1orf166, CHRD, RAPGEF4, SIRT1, TBC1D10A, ARFGAP3, HNF4A, ARFGAP1, PIGU, FLT1, AXIN1, TSC2, ARHGEF10, TBC1D17, TBC1D13, RAPGEF1, GBF1, RGS9, SMURF2, TBC1D9, TBC1D19, RAPGEF2, ARHGEF17, BIRC2, RIC8B, SMAP1, KIAA…	3
GO:0007507	heart development	50	10	8.19	0.29575	0.6085	MNAT1, TSC2, ADRA1A, MYH10, PAX3, BBS4, TCF25, TBX20, CASP7, RXRA	ISL1, MNAT1, RB1CC1, FOXC1, ERBB3, FGFR2, PTDSR, FKBP1A, CRKL, EP300, MIB1, TSC2, GYS1, HDAC5, SOD2, IRX4, ACVR1, PPP3R1, ECE1, ADRA1A, SMO, MYH10, PAX3, GATA4, LBX1, BBS4, TCF25, TP53BP2, NOTCH1, ATM, ITGB1, HHEX, GNAQ, MSX1, HAND2, TBX20, TSC1, CASP7, CTNNB1, CHD7, PTENP1/PTEN, NDUFV2, ZFPM1, TH, TBX1, MKL2, RXRA, HEXIM1, NF1, MYH6	4
GO:0048522	positive regulation of cellular process	325	57	53.21	0.29814	0.6085	TSPAN6, ALS2, PAX6, MNAT1, TNK2, MEF2A, C16orf5, CHRD, NRCAM, SEC14L2, ZNF423, CUL2, PSMD9, HTRA2, STMN1, CCND2, EPC1, ADRA1A, PLG, GIPC1, ENSG00000128989, CCNH, PAX3, TNS3, TBRG4, LMX1B, TBN, ASCL1, BBS4, ILF2, EIF2B5, RPS3A, TCF7L2, VEGFC, NR4A2, NCAM2, KCNMA1, PRKCD, TBX20, CDK5, ARF6, ING2, ATF7IP, NEUROG2, MAF, TBK1, ROBO2, WWOX, RXRA, NF2, NAP1L1, DCC, HD, ATG7, DAXX, ENSG00000206206, ENSG0…	TSPAN6, GCLC, NFYA, ALS2, AOF2, MEOX1, RALA, PAX6, NME1/NME2, DPF1, PPP5C, ISL1, ATP2C1, MNAT1, RUNX3, RNF10, RB1CC1, NR2E3, PIAS1, MAP2K3, CUL3, CRSP6, RSF1, NEDD4L, FOXP3, BCAR1, RAD51, FOXC1, CUL1, MAP3K7IP2, TNK2, SPHK2, AHRR/PDCD6, HIPK2, DDX20, AP3D1, ERBB3, CDC2L5, SMARCD1, NFYC, FGFR2, RHOA, MEF2A, FGF10, PRKACA, DLG1, MLH1, ITGA8, XRCC5, HSP90AA1, GSK3B, MYST3, NUFIP1, PSMC5, GNAS, FKBP1…	3
GO:0000082	G1/S transition of mitotic cell cycle	17	4	2.78	0.29899	0.6085	BCAT1, CUL2, CCND2, PPP3CA	DBF4, CUL3, CUL1, BCAT1, CUL2, ACVR1, MYB, CCND2, PPP6C, PPP3CA, CAMK2D, SKP2, ITGB1, GFI1, POLE, RCC1, E2F4	3
GO:0001666	response to hypoxia	17	4	2.78	0.29899	0.6085	NOS1, NR4A2, KCNMA1, ASL	PYGM, NOS1, EP300, CHRNA4, BIRC2, ECE1, SLC2A8, ATP1B1, HYOU1, NR4A2, KCNMA1, ALAS2, USF1, SCNN1B, ASL, TH, NF1	3
GO:0007050	cell cycle arrest	17	4	2.78	0.29899	0.6085	CUL2, TBRG4, TCF7L2, PA2G4	CUL3, CUL1, TSG101, MSH2, NBN, AK1, CUL2, EIF4G2, TBRG4, MYC, TCF7L2, TBRG1, PPP2R3B, PA2G4, SART1, ERN1, CALR	3
GO:0007599	hemostasis	17	4	2.78	0.29899	0.6085	HPS4, GPI, PLXDC2, PLG	PIK3CB, LMAN1, PABPC4, HPS4, HNF4A, SFRS16, GPI, PLXDC2, PLG, FOXA2, F10, ADORA2A, ANXA7, FLI1, GNAQ, USF1, ROR1	3
GO:0051241	negative regulation of multicellular organismal process	17	4	2.78	0.29899	0.6085	NOS1, ADRA1A, PLG, KCNMA1	FOXP3, DLG1, NOS1, CBLB, ADRA1A, PLG, RC3H1, HLX1, TARBP2, FURIN, SOD1, KCNMA1, USF1, ADRA1D, ATP2A2, GLMN, BMPR2	3
GO:0048518	positive regulation of biological process	337	59	55.18	0.29918	0.6085	TSPAN6, ALS2, PAX6, MNAT1, TNK2, MEF2A, NOS1, C16orf5, CHRD, NRCAM, SEC14L2, HPS4, ZNF423, CUL2, PSMD9, HTRA2, STMN1, CCND2, EPC1, ADRA1A, PLG, GIPC1, ENSG00000128989, CCNH, PAX3, TNS3, TBRG4, LMX1B, TBN, ASCL1, BBS4, ILF2, EIF2B5, RPS3A, TCF7L2, VEGFC, NR4A2, NCAM2, KCNMA1, PRKCD, TBX20, CDK5, ARF6, ING2, ATF7IP, NEUROG2, MAF, TBK1, ROBO2, WWOX, RXRA, NF2, NAP1L1, DCC, HD, ATG7, DAXX, ENSG000002…	TSPAN6, GCLC, NFYA, ALS2, AOF2, ARX, MEOX1, RALA, PAX6, NME1/NME2, DPF1, PPP5C, ISL1, ATP2C1, MNAT1, RUNX3, RNF10, RB1CC1, NR2E3, PIAS1, MAP2K3, CUL3, CRSP6, RSF1, NEDD4L, FOXP3, BCAR1, RAD51, FOXC1, CUL1, MAP3K7IP2, TNK2, SPHK2, AHRR/PDCD6, HIPK2, DDX20, AP3D1, ERBB3, CDC2L5, SMARCD1, NFYC, FGFR2, RHOA, MEF2A, FGF10, PRKACA, DLG1, MLH1, ITGA8, XRCC5, HSP90AA1, GSK3B, MYST3, NUFIP1, PSMC5, GNAS, …	3
GO:0008361	regulation of cell size	39	8	6.39	0.30111	0.6085	C20orf20, MTPN, RIC8B, EPC1, ADRA1A, CDA, LMX1A, ING2	ADIPOR2, RB1CC1, BCAR1, ENSG00000055044, FGFR2, TSG101, DGKD, FGFR1, XRN2, C1orf166, HNF4A, NDRG3, C20orf20, ZRF1, MTPN, RIC8B, BRD8, RRAGC, CTGF, EPC1, ADRA1A, YEATS4, NDUFA13, PPT1, CREG1, CAMK2D, CDA, LMX1A, COVA1, TSC1, ING2, NPR1, HTATIP, DMAP1, PAK2, RUVBL2, MORF4L1, NOL8, E2F4	3
GO:0006605	protein targeting	96	18	15.72	0.30125	0.6085	RANBP5, TNPO1, RBM22, HPS4, KPNA3, TSC2, IPO13, DNAH7, CRY2, GIPC1, PPP3CA, RANBP2, NUP205, ZDHHC3, CDK5, GABARAP, HD, PAMCI	TLOC1, POLA2, KPNA6, MIPEP, TPR, ENSG00000055044, RANBP5, RHOA, FGF10, PRKACA, GSK3B, XPO1, TNPO1, RBM22, GNAS, SIRT1, JAK2, HPS4, PICK1, TSPO, TIMM9, SRP54, HNF4A, KPNA3, NUTF2, TSC2, TIMM44, CDC37, KPNB1, PEX12, GRPEL1, AIP, NUP98, HSPA9, CBLB, SPTBN1, ICMT, MFN2, IPO13, DNAH7, CRY2, GIPC1, CSE1L, XPO5, RPL23, TIMM17B, NUP214, PEX1, SMO, TOMM40, NDUFA13, ATG4D, RAN, NXT1, AP3B1, TIMM17A, TIMM10…	5
GO:0048646	anatomical structure formation	56	11	9.17	0.30339	0.6085	CHRD, MTPN, PLG, VEGFC, TBX20, CDK5, ATP7A, PTK2, CSPG4, NF2, HD	PAFAH1B1, TBPL1, CUL3, FOXC1, FGFR2, PRKACA, NLE1, CHRD, KLF5, FLT1, TJP1, MTPN, CRHR2, C1GALT1, SHB, ATP5B, SEMA5A, ACVR1, MFN2, CTGF, PLG, EGR2, FOXA2, ECSIT, ATPIF1, GATA4, SLIT2, NOTCH1, TBX6, VEGFC, EXT2, HHEX, RUNX1, ZC3H12A, HAND2, AGGF1, TBX20, CDK5, ATP7A, CDX2, CTNNB1, GBX2, PTK2, NPR1, SMAD1, PTENP1/PTEN, EGFL7, CSPG4, HRB, APOLD1/DDX47, TBX1, NF2, NF1, HD, TEAD4, BMPR2	2
GO:0015849	organic acid transport	28	6	4.58	0.3039	0.6085	SLC7A2, SLC25A15, ADRA1A, ARL6IP5, SLC7A3, HD	SLC7A2, SLC13A2, SLC7A14, SLC7A9, SLC39A9, ABCC9, SLC7A8, SLC25A1, SLC32A1, SLC25A15, SERINC1, PRLHR, ADRA1A, SLC36A1, SERGEF, SLC3A1, SLC25A26, ARL6IP5, PROM2, ENSG00000157637, TSPAN33, SLC7A3, LENG8, ENSG00000169507, SLC25A22, SLC25A10, CLN3, HD	3
GO:0046942	carboxylic acid transport	28	6	4.58	0.3039	0.6085	SLC7A2, SLC25A15, ADRA1A, ARL6IP5, SLC7A3, HD	SLC7A2, SLC13A2, SLC7A14, SLC7A9, SLC39A9, ABCC9, SLC7A8, SLC25A1, SLC32A1, SLC25A15, SERINC1, PRLHR, ADRA1A, SLC36A1, SERGEF, SLC3A1, SLC25A26, ARL6IP5, PROM2, ENSG00000157637, TSPAN33, SLC7A3, LENG8, ENSG00000169507, SLC25A22, SLC25A10, CLN3, HD	4
GO:0006644	phospholipid metabolic process	62	12	10.15	0.30987	0.6085	DPM1, PIK3C2A, ALG9, PIGU, PIP5K3, PLA2G12A, SMPDL3B, PIK3C2B, PLAA, PIK4CB, DGKE, PCYT2	DPM1, PAFAH1B1, PIK3C2A, AGPAT4, ENSG00000043822, HEXB, PIK3CB, PIGV, PLA2G10, PIGB, ALG9, CRLS1, PLA2G3, PISD, CPT1B, CDS2, PIGU, CDIPT, ENSG00000105655, PIGL, MBOAT5, SERINC1, ALDH5A1, KIAA0274, PIP5K3, PRDX6, PLA2G12A, PIGT, SMPDL3B, PIK3C2B, PIK4CA, CEPT1, PIGC, PLAA, SEMA6D, PIK4CB, PIP5K1A, ENSG00000148985, DGKE, PROM2, SAMD8, PCYT1A, PERLD1, IHPK3, PIGA, PIGO, ENSG00000166183, SMPD1, PLA2G…	5
GO:0006873	cellular ion homeostasis	62	12	10.15	0.30987	0.6085	ADRA1A, RGN, ABCB7, SCO1, PPP3CA, AFG3L2, EIF2B5, KCNMA1, MON1A, CDK5, ATP7A, HD	GCLC, ATP2C1, NDUFS1, BEST2, NEDD4L, HEXB, PIK3CB, KCNH2, PYGM, DLG1, GNB1, DLD, CHRNA4, ATP1A3, WFS1, ATP5B, SOD2, QKI, EIF2B4, ABCB6, EIF2B2, ADRA1A, ACO1, EGR2, ATXN1, ADORA2A, RGN, PPT1, ABCB7, NMUR2, SCO1, TPT1, MYC, ANXA7, PPP3CA, AFG3L2, SOD1, APP, EIF2B5, PRKCA, GNAQ, KCNMA1, ALAS2, MFI2, MON1A, CDK5, ATP7A, PRDX3, TSC1, CKB, FTH1, SLC30A1, ATP2A2, GRIN1, ATOX1, CALR, AIFM3, POU3F2, CLN3,…	4
GO:0055082	cellular chemical homeostasis	62	12	10.15	0.30987	0.6085	ADRA1A, RGN, ABCB7, SCO1, PPP3CA, AFG3L2, EIF2B5, KCNMA1, MON1A, CDK5, ATP7A, HD	GCLC, ATP2C1, NDUFS1, BEST2, NEDD4L, HEXB, PIK3CB, KCNH2, PYGM, DLG1, GNB1, DLD, CHRNA4, ATP1A3, WFS1, ATP5B, SOD2, QKI, EIF2B4, ABCB6, EIF2B2, ADRA1A, ACO1, EGR2, ATXN1, ADORA2A, RGN, PPT1, ABCB7, NMUR2, SCO1, TPT1, MYC, ANXA7, PPP3CA, AFG3L2, SOD1, APP, EIF2B5, PRKCA, GNAQ, KCNMA1, ALAS2, MFI2, MON1A, CDK5, ATP7A, PRDX3, TSC1, CKB, FTH1, SLC30A1, ATP2A2, GRIN1, ATOX1, CALR, AIFM3, POU3F2, CLN3,…	3
GO:0031325	positive regulation of cellular metabolic process	149	27	24.4	0.31047	0.6085	PAX6, MNAT1, TNK2, MEF2A, SEC14L2, ZNF423, PSMD9, CCND2, EPC1, ENSG00000128989, CCNH, PAX3, LMX1B, TBN, ASCL1, ILF2, EIF2B5, TCF7L2, NR4A2, TBX20, ARF6, ING2, ATF7IP, NEUROG2, MAF, RXRA, ATG7	GCLC, NFYA, AOF2, MEOX1, PAX6, ISL1, MNAT1, RNF10, RB1CC1, NR2E3, PIAS1, MAP2K3, CRSP6, RSF1, FOXP3, RAD51, FOXC1, TNK2, HIPK2, SMARCD1, NFYC, MEF2A, DLG1, HSP90AA1, MYST3, NUFIP1, PSMC5, SIRT1, SEC14L2, EP300, PHF5A, HNF4A, PRPF6, KLF5, ZNF423, STUB1, ERCC2, FCER2, EVX1, GTF2H1, PSMD9, FAM130A1, CAND1, SOD2, ACVR1, FHL2, ECE1, FOXO3A, CCND2, PPP2R4, NKX2-3, EPC1, ENSG00000120742, NFYB, EGR2, USP…	4
GO:0006752	group transfer coenzyme metabolic process	12	3	1.96	0.31206	0.6085	PPCDC, PANK4, GTF2A1	MTHFD2, COASY, MTHFD1, MTHFSD, VNN1, ACLY, MTHFS, FPGS, PPCDC, ALDH1L1, PANK4, GTF2A1	5
GO:0006914	autophagy	12	3	1.96	0.31206	0.6085	GABARAP, ATG7, ATG9A	ATG16L1, CTSD, BECN1, ATG4D, NPC1, ATG3, ATG12, ATG4B, GABARAP, CLN3, ATG7, ATG9A	2
GO:0007270	nerve-nerve synaptic transmission	12	3	1.96	0.31206	0.6085	ALS2, ADRA1A, CDK5	ALS2, NISCH, GRIA2, ADRA1A, ADORA2A, KRAS, STXBP1, PINK1, CDK5, GRIN1, TH, PARK2	5
GO:0007606	sensory perception of chemical stimulus	12	3	1.96	0.31206	0.6085	GNG13, BBS4, PDE1C	BEST2, GNB1, GNAS, TRPA1, GNG13, ADCY3, BBS4, ZNF650, SLIT2, PDE1C, SCNN1B, BBS1/DPP3	5
GO:0009072	aromatic amino acid family metabolic process	12	3	1.96	0.31206	0.6085	GSTZ1, ATP7A, PAH	ENSG00000078328, GSTZ1, FAH, HGD, GCH1, PTS, TDO2, HPD, ATP7A, PAH, TH, AFMID	4
GO:0009112	nucleobase metabolic process	12	3	1.96	0.31206	0.6085	PRPS1, CDA, DPYD	DHODH, UMPS, ALDH6A1, PAICS, PPAT, PRPS1, DPYS, CDA, GART, GMPS, DPYD, APRT	4
GO:0009237	siderophore metabolic process	12	3	1.96	0.31206	0.6085	DHRS7, HSD17B4, WWOX	HSD17B10, HSD17B14, DHRS7, SPR, FVT1, HSD17B4, DHRS4, RDH13, BDH1, HPGD, DHRSX/ZBED1, WWOX	4
GO:0009238	enterobactin metabolic process	12	3	1.96	0.31206	0.6085	DHRS7, HSD17B4, WWOX	HSD17B10, HSD17B14, DHRS7, SPR, FVT1, HSD17B4, DHRS4, RDH13, BDH1, HPGD, DHRSX/ZBED1, WWOX	4
GO:0009239	enterobactin biosynthetic process	12	3	1.96	0.31206	0.6085	DHRS7, HSD17B4, WWOX	HSD17B10, HSD17B14, DHRS7, SPR, FVT1, HSD17B4, DHRS4, RDH13, BDH1, HPGD, DHRSX/ZBED1, WWOX	5
GO:0009712	catechol metabolic process	12	3	1.96	0.31206	0.6085	DHRS7, HSD17B4, WWOX	HSD17B10, HSD17B14, DHRS7, SPR, FVT1, HSD17B4, DHRS4, RDH13, BDH1, HPGD, DHRSX/ZBED1, WWOX	5
GO:0017148	negative regulation of translation	12	3	1.96	0.31206	0.6085	DNAH7, EIF2B5, EIF4EBP2	FOXP3, NFX1, DNAH7, PAIP2, NDUFA13, SRP14, FURIN, EIF2B5, EIF4EBP2, IGF2BP1, TSC1, CALR	4
GO:0019228	regulation of action potential in neuron	12	3	1.96	0.31206	0.6085	AFG3L2, EIF2B5, KCNMA1	HEXB, QKI, EIF2B4, EIF2B2, EGR2, AFG3L2, SOD1, EIF2B5, KCNMA1, TSC1, POU3F2, NF1	6
GO:0019290	siderophore biosynthetic process	12	3	1.96	0.31206	0.6085	DHRS7, HSD17B4, WWOX	HSD17B10, HSD17B14, DHRS7, SPR, FVT1, HSD17B4, DHRS4, RDH13, BDH1, HPGD, DHRSX/ZBED1, WWOX	5
GO:0019540	siderophore biosynthetic process from catechol	12	3	1.96	0.31206	0.6085	DHRS7, HSD17B4, WWOX	HSD17B10, HSD17B14, DHRS7, SPR, FVT1, HSD17B4, DHRS4, RDH13, BDH1, HPGD, DHRSX/ZBED1, WWOX	6
GO:0021987	cerebral cortex development	12	3	1.96	0.31206	0.6085	ASCL1, BBS4, CDK5	ARX, PAFAH1B1, PEX5, ASCL1, BBS4, PEX13, CDK5, TSC1, BBS1/DPP3, GRIN1, POU3F2, NF1	10
GO:0046661	male sex differentiation	12	3	1.96	0.31206	0.6085	HSD17B4, DHH, WNT4	FKBP4, CSDE1/NRAS, ERCC1, MSH2, FNDC3A, ACVR2A, HSD17B4, LHCGR, DHH, WNT4, SF1, LGR4	3
GO:0046907	intracellular transport	303	53	49.61	0.31469	0.6121	ALS2, RANBP5, SMG6, AP1M1, TNPO1, RBM22, ZW10, C20orf23, ERP29, HPS4, AP1B1, SLC25A15, KPNA3, TSC2, GBF1, SLC25A11, MLX, PIP5K3, IPO13, RAB3GAP2, DNAH7, RAB14, CRY2, GIPC1, SYBL1, KIF3A, STARD3, MYH10, COG2, STX17, MYO7A, PPP3CA, BBS4, CLTC, SLC25A25, RANBP2, NUP205, RER1, AP2M1, ZDHHC3, CDK5, ARF6, ARL5B, AP1G1, RAB8A, RAB4A, DYNLRB2, GABARAP, COPG, TRAPPC4, HD, PAMCI, CHKB	ALS2, ARF5, SLC25A5, RALA, PAFAH1B1, DNAH9, TLOC1, POLA2, ATP2C1, KPNA6, MIPEP, NUP160, RANBP3, AP2S1, TPR, ENSG00000053501, TRAPPC3, ENSG00000055044, ENSG00000056678, TMEM48, AP3D1, RANBP5, GOLGA5, RHOA, KIF2A, VPS35, FGF10, SMG6, AP3M2, PRKACA, AP1M1, LMAN1, SLC25A40, DYNC1I2, RAB21, HSP90AA1, GSK3B, XPO1, TNPO1, RAB10, RBM22, ZW10, GNAS, REM1, C20orf23, ERP29, KIF4A, NUP50, AAAS, NUP188, SIRT1…	3
GO:0009887	organ morphogenesis	138	25	22.59	0.32027	0.6186	PAX6, CTNNA2, WARS2, PLG, PAX3, TFAP2A, MYO7A, TLE3, BBS4, TCF7L2, PCDH15, VEGFC, WNT4, TBX20, ATP7A, ARF6, PTK2, ASL, CSPG4, DSCAML1, USH1G, WWOX, RXRA, NF2, HD	HCCS, PAFAH1B1, PAX6, JARID2, ISL1, RB1CC1, FOXC1, CUL1, PRDM1, CTNNA2, FGFR2, FGF10, DLG1, ITGA8, GSK3B, GNAS, FKBP1A, LAMB1, TGM1, CRKL, EP300, YY1, MIB1, KLF5, FLT1, EYA1, HOXA5, CRHR2, C1GALT1, SHB, BIRC2, ATP5B, SOD2, QKI, MAN2A1, SEMA5A, ACVR1, VAX2, ICMT, MFN2, WARS2, GNPAT, CTGF, NKX2-3, HOXB3, ENSG00000120742, PLG, RUNX2, SIX1, IDUA, SMO, LAMA5, ATPIF1, E2F5, FST, LRP4, GDF11, ITGA7, HEY…	3
GO:0006869	lipid transport	23	5	3.77	0.32042	0.6186	OSBPL8, HDLBP, STARD3, MTTP, CHKB	ATP11B, SCARB1, OSBPL8, TSPO, COL4A3BP, HDLBP, SCP2, VPS4B, NPC2, ATP8A1, GOT2, SLC27A1, STARD3, MTTP, NPC1, PITPNC1, RFT1, ATP9B, SLC27A4, APOLD1/DDX47, ENSG00000182327, PSAP, CHKB	3
GO:0051130	positive regulation of cellular component organization and biogenesis	23	5	3.77	0.32042	0.6186	BBS4, EIF2B5, ARF6, ROBO2, NF2	RALA, NEDD4L, FOXP3, FGF10, DLG1, SIRT1, MIB1, LIMK1, CAND1, PPT1, CD63, BBS4, KATNB1, SLIT2, EIF2B5, BOLL, TIAM1, ARF6, UBE2N, CALR, ROBO2, FAF1, NF2	4
GO:0055080	cation homeostasis	40	8	6.55	0.32725	0.6303	ADRA1A, RGN, ABCB7, SCO1, KCNMA1, MON1A, ATP7A, HD	ATP2C1, NEDD4L, HEXB, PIK3CB, PYGM, GNB1, ATP1A3, WFS1, ATP5B, SOD2, ABCB6, ADRA1A, ACO1, RGN, PPT1, ABCB7, NMUR2, SCO1, TPT1, MYC, ANXA7, SOD1, APP, PRKCA, KCNMA1, ALAS2, MFI2, ENSG00000164038, MON1A, ATP7A, FTH1, SLC30A1, ATP2A2, GRIN1, ATOX1, CALR, CLN3, HD, SLC9A8, ASNA1	6
GO:0006996	organelle organization and biogenesis	454	78	74.33	0.32928	0.6326	ALS2, MSL3L1, TFB1M, SFRS8, SMG6, ACTN1, ACTL6B, ENSG00000080603, EPB41L3, BCORL1, HUWE1, ZW10, C20orf23, SNAP29, HPS4, PACSIN2, PRMT5, C20orf20, SLC25A15, PEX11G, H2AFV, GBF1, SMC3, SLC25A11, MPV17, HTRA2, STMN1, DNAH7, EPC1, PLD2, NGDN, TUBGCP2, KIF3A, STARD3, H3F3B, MYH10, FHOD3, COG2, MYST2, ENSG00000137324, TBN, MYO7A, BBS4, SETDB1, NOLA2, SLC25A25, ALDOA, PCDH15, BUB3, ELMO1, SASS6, H3F3A, …	LASP1, ALS2, AOF2, SLC25A5, MSL3L1, RALA, PAFAH1B1, DNAH9, TLOC1, RANBP9, NCAPD2, NISCH, UTP18, ANLN, ERCC1, ARPC1A, ATP2C1, MRE11A, RTEL1/TNFRSF6B, MIPEP, TFB1M, RFC1, AP2S1, DTNBP1, ARHGAP6, RSF1, FOXP3, HEXB, BCAR1, MRTO4, ARID4B, ENSG00000055044, ENSG00000056678, TMEM48, SFRS8, AP3D1, WDR3, SMARCD1, GOLGA5, RHOA, ROCK1, FTSJ1, KIF2A, SIRT2, SMG6, ACTN1, SMC1A, MCM2, SMARCE1/KRT222P, JARID1A, …	3
GO:0006725	aromatic compound metabolic process	63	12	10.32	0.3307	0.6338	GSTZ1, DHRS7, MTPN, HSD17B4, PRPS1, NR4A2, CDA, ATP7A, GTF2A1, PAH, WWOX, DPYD	MTHFD2, HSD17B10, MOCOS, ENSG00000078328, MOXD1, HSD17B14, GSTZ1, DHRS7, MTHFD1, DHODH, MTHFSD, FAH, MTPN, ALDH5A1, HGD, UMPS, SPR, KMO, FVT1, ALDH6A1, PCMT1, MOCS3, PAICS, PPAT, GCH1, DDC, HSD17B4, MTHFS, FPGS, HDC, EPHX1, ALDH1L1, PRPS1, DPYS, PTS, TDO2, NR4A2, DHRS4, HPD, CDA, GART, RDH13, BDH1, GMPS, HPGD, MOCS2, ATP7A, GTF2A1, PCBD1, MAT2A, DHRSX/ZBED1, NPR1, ETFDH, GPHN, PAH, SULT1B1, TH, A…	3
GO:0006839	mitochondrial transport	29	6	4.75	0.335	0.6389	SLC25A15, SLC25A11, STARD3, SLC25A25, HD, CHKB	SLC25A5, MIPEP, SLC25A40, HSP90AA1, SLC25A1, TSPO, SLC25A17, TIMM9, SLC25A15, TIMM44, SLC25A11, GRPEL1, AIP, MFN2, SLC25A19, TIMM17B, TOMM40, STARD3, TIMM17A, TIMM10, SLC25A25, TIMM8B, SLC25A27, SLC25A32, SLC25A10, HD, KIAA1279, CHKB, DNAJC19	4
GO:0045165	cell fate commitment	29	6	4.75	0.335	0.6389	PAX6, PAX3, ASCL1, TCF7L2, DSCAML1, NEUROG2	PAX6, ISL1, PRDM1, FGFR2, FGF10, EYA1, FKBP8, EVX1, POU6F2, FOXA2, SIX1, PAX3, LBX1, ASCL1, NOTCH1, TCF7L2, TBX6, ITGB1, GFI1, NKX6-1, CTNNB1, ONECUT1, SMAD1, DSCAML1, NEUROG2, TBX1, JAG2, TEAD4, DLL1	2
GO:0009991	response to extracellular stimulus	18	4	2.95	0.33907	0.6444	SREBF1, NR4A2, ASL, RXRA	ADIPOR2, GLRX2, HSPA5, SREBF1, SIRT1, ACADS, SLC10A3, SUOX, TMEM91/BCKDHA, SOD1, OGT, NR4A2, USF1, ASL, RXRA, VARS, BAT5, CSNK2B/LY6G5B	3
GO:0045892	negative regulation of transcription, DNA-dependent	75	14	12.28	0.33956	0.6444	MLX, EPC1, MBD2, PAX3, ENSG00000137324, TCF25, TBX20, PA2G4, ATF7IP, DAXX, EHMT2, ENSG00000206206, ENSG00000206279, ENSG00000206376	AOF2, JARID2, ZMYND11, SNAI2, NR2E3, RSF1, FOXP3, CHES1, PRDM1, HIPK2, DDX20, SIRT2, LMCD1, SMARCE1/KRT222P, TSG101, SIRT6, NFX1, SIRT4, SIRT1, UBE2I, DNAJB6, MLX, HDAC5, KCNIP3, ORC2L, VAX2, DR1, EPC1, SIN3B, NDUFA13, NPAS1, MBD2, MEIS2, FST, PAX3, FOXF2, ENSG00000137324, NCOA2, TCF25, NCOR1, ZNF593, PURB, NR6A1, TCF8, POU4F2, GABPA, MSX1, VPS72, TBX20, RPS14, CDX2, NSD1, GATAD2A, CTNNB1, RBPSUH…	5
GO:0045941	positive regulation of transcription	116	21	18.99	0.34181	0.6471	PAX6, MNAT1, MEF2A, SEC14L2, ZNF423, PSMD9, EPC1, CCNH, PAX3, LMX1B, TBN, ASCL1, ILF2, TCF7L2, NR4A2, TBX20, ING2, ATF7IP, NEUROG2, MAF, RXRA	NFYA, AOF2, MEOX1, PAX6, ISL1, MNAT1, RNF10, NR2E3, PIAS1, MAP2K3, CRSP6, RSF1, FOXP3, FOXC1, HIPK2, SMARCD1, NFYC, MEF2A, MYST3, NUFIP1, PSMC5, SEC14L2, EP300, PHF5A, HNF4A, PRPF6, KLF5, ZNF423, ERCC2, EVX1, GTF2H1, PSMD9, FAM130A1, CAND1, ACVR1, FHL2, FOXO3A, NKX2-3, EPC1, NFYB, EGR2, USP22, TRERF1, ATXN1, RUNX2, GTF2F1, PPARBP, FOXA2, PAX1, HIVEP3, YEATS4, KLF2, RAN, ARNTL, MED6, CDK7, CCNH, P…	4
GO:0016568	chromatin modification	81	15	13.26	0.34314	0.6481	MSL3L1, ENSG00000080603, BCORL1, HUWE1, PRMT5, C20orf20, EPC1, MYST2, ENSG00000137324, SETDB1, MLL2, ING2, ENSG00000188895, EHMT2, ENSG00000206376	AOF2, MSL3L1, RSF1, FOXP3, SMARCD1, SIRT2, SMARCE1/KRT222P, JARID1A, EED, SIRT6, ENSG00000080603, MYST3, BCORL1, HUWE1, SIRT4, SIRT1, CECR2, SMARCB1, HIRA, EP300, PRMT5, C20orf20, CHRAC1, ASF1B, EZH2, JMJD2C, GCN5L2, HDAC5, SUPT6H, CHD4, BRD8, MLL, SET, EPC1, USP22, YEATS4, CPA4, INOC1, ENSG00000132467, PRMT7, MYST2, ENSG00000137324, MAP3K12, HMG20A, NCOR1, CARM1, RERE, SETDB1, UTX, SUV39H2, SMAR…	6
GO:0032269	negative regulation of cellular protein metabolic process	35	7	5.73	0.34564	0.6512	STMN1, DNAH7, GIPC1, EIF2B5, EIF4EBP2, CDK5, NF2	GCLC, FOXP3, NFX1, HNF4A, MAPRE1, RAB23, SPTBN1, CAPZA1, STMN1, DNAH7, SET, PPP2R4, PAIP2, GIPC1, SBDS, NDUFA13, MAP1B, DNAJC1, SPTBN5, SRP14, FURIN, KATNB1, EIF2B5, SHROOM2, GSN, EIF4EBP2, PRKCA, IGF2BP1, CDK5, TSC1, CALR, NF2, CLN3, PAX5, SPTAN1	5
GO:0050793	regulation of developmental process	241	42	39.46	0.35048	0.6587	PAX6, LUC7L, RUFY3, MUSK, TIMP2, ACTN1, C16orf5, CHRD, NRCAM, HPS4, THOC5, MTPN, CUL2, HTRA2, PLG, PRDX5, MYH10, TBN, ASCL1, VPS33A, BNIP2, BBS4, RPS3A, TCF7L2, ALDOA, NR4A2, KCNMA1, XDH, WNT4, LMX1A, PRKCD, CDK5, ATP7A, PTK2, MAF, ROBO2, WWOX, DCC, HD, DAXX, ENSG00000206206, ENSG00000206279	GCLC, ENSG00000005194, RALA, PAX6, LUC7L, NME1/NME2, DPF1, ERCC1, ISL1, RUFY3, RUNX3, RB1CC1, RTEL1/TNFRSF6B, MUSK, TIMP2, CUL3, HSPA5, FOXP3, BCAR1, FOXC1, CUL1, SPHK2, AHRR/PDCD6, HIPK2, DDX20, AP3D1, ERBB3, ASPM, RHOA, ROCK1, CYFIP1, SIRT2, FGF10, ACTN1, PLEKHC1, MLH1, XRCC5, RIF1, GSK3B, MYST3, ULK2, PSMC5, GNAS, C16orf5, BIRC5, MAEA, C1orf166, CHRD, AARS, NRCAM, MSH2, SIRT1, PRODH, HPS4, THO…	2
GO:0009893	positive regulation of metabolic process	152	27	24.89	0.35132	0.6587	PAX6, MNAT1, TNK2, MEF2A, SEC14L2, ZNF423, PSMD9, CCND2, EPC1, ENSG00000128989, CCNH, PAX3, LMX1B, TBN, ASCL1, ILF2, EIF2B5, TCF7L2, NR4A2, TBX20, ARF6, ING2, ATF7IP, NEUROG2, MAF, RXRA, ATG7	GCLC, NFYA, AOF2, MEOX1, PAX6, ISL1, MNAT1, RNF10, RB1CC1, NR2E3, PIAS1, MAP2K3, CRSP6, RSF1, FOXP3, RAD51, FOXC1, TNK2, HIPK2, SMARCD1, NFYC, MEF2A, DLG1, HSP90AA1, MYST3, NUFIP1, PSMC5, SIRT1, SEC14L2, EP300, PHF5A, HNF4A, PRPF6, KLF5, ZNF423, STUB1, ERCC2, FCER2, EVX1, WFS1, GTF2H1, PSMD9, FAM130A1, CAND1, SOD2, ACVR1, FHL2, ECE1, FOXO3A, CCND2, PPP2R4, NKX2-3, EPC1, ENSG00000120742, NFYB, EGR…	3
GO:0043085	positive regulation of catalytic activity	105	19	17.19	0.35377	0.6617	ALS2, AGK, SPAG9, TSC2, PSMD9, CCND2, ADRA1A, RGN, PSEN2, NR4A2, DGKE, VAV2, PSMC2, CDK5, ATP7A, ANAPC7, DAXX, ENSG00000206206, ENSG00000206279	ALS2, CDC27, AGK, PSMB1, SPAG9, RALBP1, MAP2K3, PIK3CB, CUL1, SPHK2, PTPLAD1, DLG1, DGKD, MAP3K4, PSMC5, GNAS, ANAPC5, C1orf166, MSH2, PSMD8, PICK1, CERK, PSMC6, PSMC1, PSMB5, PSMA6, CDC25B, PSMD7, TSC2, FCER2, FZR1, PSMA2, PSMB3, PSMD11, MAP2K1IP1, PSMD9, SERINC1, SKP1A, IFT57, PSMD14, HSPE1, PRKD3, CDC20, CCND2, PPP2R4, C6orf97, ADRA1A, PSMB2, ADORA2A, PSMA1, CDC16, GADD45G, MAP3K10, RGN, PSME3…	4
GO:0022402	cell cycle process	176	31	28.82	0.35541	0.6618	UBR2, BCAT1, ZW10, PRMT5, SMC3, CUL2, PSMD9, STMN1, CCND2, MYH10, MPHOSPH6, TBRG4, ENSG00000137324, CCNG2, PPP3CA, DHH, BBS4, TCF7L2, BUB3, SASS6, PSMC2, BUB1, CNTROB, PA2G4, DCTN2, ANAPC7, DAXX, EHMT2, ENSG00000206206, ENSG00000206279, ENSG00000206376	CDC27, LIG3, DBF4, PAFAH1B1, PSMB1, NCAPD2, ANLN, PPP5C, MRE11A, UBR2, CUL3, RAD51, CHES1, CUL1, ENSG00000056678, BCAT1, POLD1, CDC2L5, ASPM, SIRT2, RPS6KA2, TRIP13, SMC1A, TSG101, RBM7, MLH1, DUSP13, GSK3B, APRIN, RAD54L, ZW10, PSMC5, ANAPC5, BIRC5, CCNK, MSH2, PSMD8, PES1, PRMT5, PSMC6, PSMC1, PSMB5, PSMA6, CDC25B, MAPRE1, POLA1, PSMD7, UBE2I, NBN, FZR1, CDK6, ZRF1, PSMA2, AK1, SMC3, CUL2, PSMB…	2
GO:0006323	DNA packaging	47	9	7.7	0.36016	0.6618	SFRS8, H2AFV, H3F3B, TBN, H3F3A, H2AFZ, HIST1H1B, NAP1L1, ENSG00000196285	TLOC1, NCAPD2, RSF1, SFRS8, AP3D1, SIRT2, MCM2, SIRT6, MYST3, ENSG00000085231, SIRT4, TGM1, SIRT1, ACIN1, TRIM23/ARD1A, ASF1B, H2AFV, CCDC49, HDAC5, NCAPG, SMAP1, SMC4, SET, NCAPH, HAT1, H3F3B, SMC2, TBN, SHPRH, ENSG00000153006, SMARCA5, AIFM1, H3F3A, H2AFZ, NOLC1, CHAF1A, SRRM2, DFFB, ARL6IP4, HIST2H3D, HIST2H2AB, HIST1H1B, NAP1L1, SIRT7, ENSG00000196285, HIST2H3A, HIST2H3C	3
GO:0040008	regulation of growth	47	9	7.7	0.36016	0.6618	MUSK, C20orf20, HTRA2, EPC1, AFG3L2, CDA, LMX1A, ING2, PTK2	ARX, ADIPOR2, MUSK, BCAR1, FOXC1, TSG101, C1orf166, HNF4A, NDRG3, C20orf20, ZRF1, TNKS2, BRD8, HTRA2, CTGF, EPC1, ENSG00000120742, YEATS4, NDUFA13, PPT1, NMUR2, HLX1, PEX5, AFG3L2, SOD1, APP, CREG1, RPS27A, CAMK2D, CDA, G6PD, LMX1A, TKT, WRN, COVA1, ING2, PTK2, NPR1, CHD7, HTATIP, DMAP1, PTPN11, PAK2, RUVBL2, POU3F2, MORF4L1, NOL8	2
GO:0001707	mesoderm formation	13	3	2.13	0.36061	0.6618	CHRD, NF2, HD	FOXC1, FGFR2, PRKACA, CHRD, ACVR1, ECSIT, SLIT2, TBX6, EXT2, SMAD1, NF2, HD, BMPR2	4
GO:0009890	negative regulation of biosynthetic process	13	3	2.13	0.36061	0.6618	DNAH7, EIF2B5, EIF4EBP2	FOXP3, NFX1, DNAH7, PAIP2, NDUFA13, SRP14, FURIN, SOD1, EIF2B5, EIF4EBP2, IGF2BP1, TSC1, CALR	4
GO:0015833	peptide transport	13	3	2.13	0.36061	0.6618	PSMD9, TCF7L2, HD	CYB5R4, SCARB1, PSMD9, ENSG00000120742, SNAP25, TCF7L2, PFKM, DISP1, SLC15A2, GAPVD1, CHD7, PTPN11, HD	3
GO:0031327	negative regulation of cellular biosynthetic process	13	3	2.13	0.36061	0.6618	DNAH7, EIF2B5, EIF4EBP2	FOXP3, NFX1, DNAH7, PAIP2, NDUFA13, SRP14, FURIN, SOD1, EIF2B5, EIF4EBP2, IGF2BP1, TSC1, CALR	5
GO:0048332	mesoderm morphogenesis	13	3	2.13	0.36061	0.6618	CHRD, NF2, HD	FOXC1, FGFR2, PRKACA, CHRD, ACVR1, ECSIT, SLIT2, TBX6, EXT2, SMAD1, NF2, HD, BMPR2	4
GO:0030005	cellular di-, tri-valent inorganic cation homeostasis	30	6	4.91	0.36645	0.671	ADRA1A, RGN, ABCB7, SCO1, MON1A, ATP7A	ATP2C1, HEXB, PIK3CB, PYGM, GNB1, WFS1, ABCB6, ADRA1A, ACO1, RGN, ABCB7, NMUR2, SCO1, TPT1, MYC, ANXA7, SOD1, APP, PRKCA, ALAS2, MFI2, MON1A, ATP7A, FTH1, SLC30A1, ATP2A2, GRIN1, ATOX1, CALR, CLN3	6
GO:0006417	regulation of translation	59	11	9.66	0.3696	0.673	DDX1, ENSG00000089195, MKNK2, MTPN, DNAH7, NGDN, EIF2B5, EIF4EBP2, PA2G4, EIF1, ATXN2	MAP2K3, FOXP3, DDX1, EIF3S2, NFX1, ENSG00000089195, MKNK2, EIF5, EIF3S1, EIF3S6, FCER2, MTPN, EIF4H, EIF3S10, ENSG00000109618, EIF4G2, QKI, EIF4G1, EIF2B4, DNAH7, EIF2B2, ETF1, PAIP2, ENSG00000120742, ACO1, EIF2AK4, NGDN, NDUFA13, EIF2S1, DNAJC1, SRP14, FURIN, APP, EIF2B5, EIF3S3, EIF4EBP2, EIF4E, BOLL, CEBPG, EIF4A2, EIF5B, IGF2BP1, TSC1, PA2G4, PAIP1, MYD88, RELA, EIF1, TLR1, GLMN, TRAF6, CALR,…	3
GO:0009605	response to external stimulus	106	19	17.36	0.37048	0.673	SLC7A2, SREBF1, TSC2, MTPN, PLXDC2, PLG, PRDX5, CDO1, MYH10, PLAA, AFG3L2, PCDH15, NR4A2, KCNMA1, TTC7B, ASL, GCC1, ROBO2, RXRA	SLC7A2, RALA, ADIPOR2, PGLYRP1, SYT7, RALBP1, GLRX2, NR2E3, MAP2K3, TNC, HSPA5, FOXP3, PIK3CB, SLC12A2, ERBB3, FECH, FGF10, SREBF1, LMAN1, NFX1, PABPC4, LAMB1, SIRT1, HNF4A, TSC2, TRPA1, SFRS16, MTPN, NEURL, HDAC5, UNC119, LTA4H, SOD2, VNN1, ACVR1, CTGF, PLXDC2, PLG, OPN4, EGR2, ACADS, SYMPK, FOXA2, FNTB, F10, PRDX5, SBDS, SLC10A3, ADORA2A, CDO1, NINJ1, MYH10, LAMC1, MYC, PLAA, TLR2, BMPR1B, SUOX…	2
GO:0051094	positive regulation of developmental process	106	19	17.36	0.37048	0.673	PAX6, C16orf5, NRCAM, HPS4, CUL2, HTRA2, PLG, BBS4, RPS3A, KCNMA1, PRKCD, CDK5, ROBO2, WWOX, DCC, HD, DAXX, ENSG00000206206, ENSG00000206279	RALA, PAX6, NME1/NME2, DPF1, RUNX3, CUL3, FOXP3, CUL1, AHRR/PDCD6, HIPK2, DDX20, AP3D1, MLH1, XRCC5, GNAS, C16orf5, C1orf166, NRCAM, PRODH, HPS4, ACIN1, ERCC2, LIMK1, CUL2, PRPF19, VNN1, SMAP1, RNF7, ACVR1, HTRA2, PPP3R1, FOXO3A, C6orf97, ACVR2A, PLG, RUNX2, FOXA2, C14orf153, ADORA2A, NDUFA13, MAP3K10, GCH1, DAP3, AP3B1, FST, GATA4, HLX1, XPA, MYC, TLR2, NOX5, BMPR1B, BBS4, SOD1, TP53BP2, LYST, H…	3
GO:0050801	ion homeostasis	65	12	10.64	0.37316	0.673	ADRA1A, RGN, ABCB7, SCO1, PPP3CA, AFG3L2, EIF2B5, KCNMA1, MON1A, CDK5, ATP7A, HD	GCLC, ATP2C1, NDUFS1, BEST2, NEDD4L, HEXB, PIK3CB, KCNH2, PYGM, DLG1, GNB1, DLD, CHRNA4, ATP1A3, WFS1, ATP5B, SOD2, QKI, EIF2B4, ABCB6, EIF2B2, ADRA1A, ACO1, EGR2, ATXN1, ADORA2A, RGN, PPT1, ABCB7, NMUR2, SCO1, TPT1, MYC, ANXA7, PPP3CA, AFG3L2, SOD1, APP, EIF2B5, PRKCA, GNAQ, KCNMA1, ALAS2, MFI2, ENSG00000164038, MON1A, CDK5, ATP7A, PRDX3, TSC1, CKB, FTH1, NPR1, SLC30A1, ATP2A2, GRIN1, ATOX1, CAL…	5
GO:0006650	glycerophospholipid metabolic process	36	7	5.89	0.37444	0.673	DPM1, PIK3C2A, ALG9, PIGU, PIP5K3, PIK3C2B, PIK4CB	DPM1, PIK3C2A, ENSG00000043822, PIK3CB, PIGV, PIGB, ALG9, CPT1B, PIGU, PIGL, SERINC1, ALDH5A1, KIAA0274, PIP5K3, PIGT, PIK3C2B, PIK4CA, PIGC, SEMA6D, PIK4CB, PIP5K1A, ENSG00000148985, PCYT1A, PERLD1, IHPK3, PIGA, PIGO, PTENP1/PTEN, PIGG, ALG12, PIGW, PIGP, GPAA1, AGPAT1, ENSG00000206255, ENSG00000206324	6
GO:0030003	cellular cation homeostasis	36	7	5.89	0.37444	0.673	ADRA1A, RGN, ABCB7, SCO1, KCNMA1, MON1A, ATP7A	ATP2C1, NEDD4L, HEXB, PIK3CB, PYGM, GNB1, ATP1A3, WFS1, ATP5B, ABCB6, ADRA1A, ACO1, RGN, PPT1, ABCB7, NMUR2, SCO1, TPT1, MYC, ANXA7, SOD1, APP, PRKCA, KCNMA1, ALAS2, MFI2, MON1A, ATP7A, FTH1, SLC30A1, ATP2A2, GRIN1, ATOX1, CALR, CLN3, ASNA1	5
GO:0030705	cytoskeleton-dependent intracellular transport	36	7	5.89	0.37444	0.673	C20orf23, DNAH7, KIF3A, MYH10, MYO7A, DYNLRB2, HD	PAFAH1B1, DNAH9, ENSG00000056678, KIF2A, DYNC1I2, C20orf23, KIF4A, GTPBP1, DNAL4, KIF21B, KIF17, DNAH7, KNS2, RHOT1, KIF1A, KIF3A, TUBG1, ACTR10, MYH10, KIF13A, MYO7A, LRPPRC, CENPE, APP, DNAH3, ENSG00000167552, DYNLRB2, KIF5B, TUBB2C, MYL6B, MYO6, DYNC1H1, HD, MYO5A, MYH6, KIFC1	4
GO:0051248	negative regulation of protein metabolic process	36	7	5.89	0.37444	0.673	STMN1, DNAH7, GIPC1, EIF2B5, EIF4EBP2, CDK5, NF2	GCLC, FOXP3, NFX1, HNF4A, MAPRE1, RAB23, SPTBN1, CAPZA1, STMN1, DNAH7, SET, PPP2R4, PAIP2, GIPC1, SBDS, NDUFA13, MAP1B, DNAJC1, SPTBN5, SRP14, FURIN, KATNB1, EIF2B5, SHROOM2, GSN, EIF4EBP2, PRKCA, IGF2BP1, CDK5, TSC1, RELA, CALR, NF2, CLN3, PAX5, SPTAN1	4
GO:0019953	sexual reproduction	77	14	12.61	0.37876	0.6786	SPAG9, PGM3, UBR2, FAM50A, MOV10L1, PIWIL1, ENSG00000137324, DHH, BBS4, WNT4, DEAF1, HD, EHMT2, ENSG00000206376	LIG3, PAFAH1B1, DNAH9, SPAG9, ERCC1, PGM3, UBR2, TBPL1, HEXB, FOXC1, RPS6KA2, TRIP13, DAZAP1, FAM50A, MOV10L1, MLH1, DUSP13, GMCL1, XRN2, DLD, AAAS, MSH2, TDRD1, SIRT1, PICK1, NDRG3, CDC25B, FNDC3A, AXIN1, ASF1B, NEURL, RAD51C, RPS6KB1, ENSG00000112526, QKI, ACVR1, RAD23B, ACVR2A, USP9X, PIWIL1, ENSG00000126522, KHDRBS3, FST, WDR33, ENSG00000137324, NOX5, BMPR1B, DHH, BBS4, AZI1, SOD1, DIAPH2, NR…	2
GO:0008406	gonad development	19	4	3.11	0.3793	0.6786	HSD17B4, DHH, EIF2B5, WNT4	CSDE1/NRAS, ERCC1, FOXC1, MSH2, SIRT1, FNDC3A, EIF2B4, EIF2B2, ACVR2A, HSD17B4, FST, LHCGR, BMPR1B, DHH, SOD1, EIF2B5, WNT4, LHX8, SF1	4
GO:0048469	cell maturation	25	5	4.09	0.39052	0.6959	NOS1, NRCAM, MYH10, NR4A2, KCNMA1	RUNX3, RPS6KA2, TRIP13, NOS1, MAEA, NRCAM, DLD, PICK1, CDC25B, ERCC2, NEURL2, RUNX2, MYH10, GDF11, TMOD1, APP, ADAM12, ITGB1, NR4A2, GNAQ, KCNMA1, G6PD, RET, CTNNB1, MYH6	2
GO:0030029	actin filament-based process	66	12	10.81	0.39466	0.6959	ACTN1, EPB41L3, PACSIN2, MYH10, FHOD3, MYO7A, ALDOA, PCDH15, ELMO1, ARPC2, ARF6, NF2	RALA, PAFAH1B1, NISCH, ARPC1A, ATP2C1, ARHGAP6, BCAR1, RHOA, ROCK1, ACTN1, PLEKHC1, DLG1, EPB41L3, SORBS1, PACSIN2, DAAM1, PLS3, WASL, LIMK1, ARHGEF17, ARPC3, ACTR3, SPTBN1, CAPZA1, KIF21B, NEURL2, ARHGEF6, ARFIP2, MYH10, KRAS, FHOD3, TMOD1, ARPC5L, MYO7A, SPTBN5, ABI2, CDC42BPA, TAGLN3, ARHGAP26, SHROOM2, DIAPH2, GSN, ALDOA, ITGB1, PCDH15, ADRA2A, ELMO1, SHROOM4, CCDC19/TAGLN2, FMNL3, RACGAP1, A…	5
GO:0000075	cell cycle checkpoint	31	6	5.08	0.39802	0.6959	ZW10, RINT1, CCNG2, BUB3, BRSK1, BUB1	CHES1, SMC1A, DLG1, ZW10, BIRC5, CDC45L, MSH2, NBN, ERCC2, RAD1, MAD2L2, TNFSF5IP1, RINT1, ENSG00000136273, CCNG2, ATM, RAD17, BUB3, BRSK1, ERCC3, MAD2L1, CDT1, DDB1, BUB1, CDC2, TRIAP1, ATR, PTPN11, CHEK2, KNTC1, BLM	4
GO:0010033	response to organic substance	31	6	5.08	0.39802	0.6959	NOS1, EIF2B1, EIF2B5, NR4A2, CDK5, ASL	PPP5C, GLRX2, PYGM, DGKD, NOS1, AARS, HNF4A, CHRNA4, EIF2B1, EIF2B4, VPS4B, EIF2B2, GOT2, ADORA2A, GLUL, MYC, DUOX1, TMEM91/BCKDHA, SOD1, CNGA3, EIF2B5, NR4A2, NDUFS4, CDK5, MAT2A, ASL, RELA, GRIN1, TH, ABAT, SUPT5H	3
GO:0048878	chemical homeostasis	78	14	12.77	0.39858	0.6959	ADRA1A, RGN, ABCB7, SCO1, PPP3CA, MTTP, AFG3L2, EIF2B5, TCF7L2, KCNMA1, MON1A, CDK5, ATP7A, HD	GCLC, ATP2C1, NDUFS1, BEST2, NEDD4L, HEXB, PIK3CB, KCNH2, CYB5R4, PYGM, DLG1, GNB1, DLD, HNF4A, CHRNA4, ATP1A3, WFS1, ATP5B, SOD2, QKI, EIF2B4, ABCB6, NPC2, EIF2B2, GOT1, ADRA1A, ACO1, EGR2, ATXN1, IDUA, ADORA2A, RGN, PPT1, ABCB7, NMUR2, SCO1, TPT1, MYC, ANXA7, PPP3CA, MTTP, TARBP2, AFG3L2, NPC1, SOD1, APP, EIF2B5, TCF7L2, PFKM, PRKCA, GNAQ, KCNMA1, ALAS2, USF1, MFI2, ENSG00000164038, MON1A, CDK5…	4
GO:0051253	negative regulation of RNA metabolic process	78	14	12.77	0.39858	0.6959	MLX, EPC1, MBD2, PAX3, ENSG00000137324, TCF25, TBX20, PA2G4, ATF7IP, DAXX, EHMT2, ENSG00000206206, ENSG00000206279, ENSG00000206376	AOF2, JARID2, ZMYND11, SNAI2, NR2E3, RSF1, FOXP3, CHES1, PRDM1, HIPK2, DDX20, SIRT2, LMCD1, SMARCE1/KRT222P, TSG101, SIRT6, NFX1, SIRT4, SIRT1, UBE2I, DNAJB6, MLX, HDAC5, RPS13, KCNIP3, ORC2L, VAX2, DR1, EPC1, SIN3B, NDUFA13, NPAS1, MBD2, MEIS2, FST, PAX3, FOXF2, ENSG00000137324, NCOA2, TCF25, NCOR1, ZNF593, PURB, NR6A1, TCF8, POU4F2, GABPA, MSX1, VPS72, TBX20, RPS14, CDX2, NSD1, GATAD2A, CTNNB1,…	6
GO:0044249	cellular biosynthetic process	426	72	69.75	0.39868	0.6959	SLC7A2, BCAT1, CHAT, DDX1, CPOX, MRPL22, MRPL28, ENSG00000089195, NOS1, MKNK2, SEC14L2, DHRS7, PCK2, GUCY2F, SARS2, GPI, MTPN, EIF2B1, TARS, MRPL19, SLC5A7, DARS, WARS2, MRPS15, DNAH7, AMD1, ZNFX1, MRPS26, ENSG00000128989, NGDN, CDO1, QRSL1, STARD3, HSD17B4, RPLP1, PPCDC, DHH, ARHGAP17, NME7, EIF2B5, RPS3A, PRPS1, EIF4EBP2, ALDOA, NR4A2, ADK, PANK4, MRPL10, ALDH4A1, MRPL33, PDSS2, ATP7A, GTF2A1, …	GCLC, SLC7A2, AOF2, NDUFAB1, NME1/NME2, LARS2, COX15, TBPL1, MAP2K3, ADSS, RPL26L1, ENSG00000037757, TPR, MRPS10, FOXP3, MRPL43, PRDM1, ALDH18A1, BCAT1, MRPS35, MRPS24, RPL18, AP3D1, MTHFD2, FECH, IDI1, COASY, CHAT, RPL31/RPL31P10, HSD17B10, SCARB1, MCM2, MOCOS, MCCC1, DDX1, CPOX, HSP90AA1, ARG2, PHLPP, MRPL22, CYLD, C4orf14, EIF3S2, NFX1, MRPL28, HSD17B14, KHSRP, COQ9, RPLP0, ENSG00000089195, NO…	3
GO:0043009	chordate embryonic development	84	15	13.75	0.4001	0.6959	PAX6, CHRD, GINS1, TSC2, MYH10, PAX3, LMX1B, TFAP2A, TBN, BBS4, COPS3, TCF7L2, DAB2, MLL2, DSCAML1	AOF2, MEOX1, PAX6, CUL3, FOXC1, PRDM1, YBX1, FGFR2, NLE1, DLG1, GNAS, CHRD, HECTD1, MSH2, SMARCB1, EP300, GINS1, MIB1, TSC2, TJP1, NBN, ERCC2, HOXA5, GCN5L2, PRPF19, PTK7, MAN2A1, ACVR1, ICMT, MFN2, MYB, HOXB3, ACVR2A, PLCG1, FOXA2, PAX1, SBDS, SIX1, DAD1, MYH10, PAX3, SFRS1, GATA4, LMX1B, TFAP2A, TBN, BBS4, COPS3, ZNF650, TCF8, TCF7L2, ATM, ITGB1, IPMK, DAB2, GABPA, RUNX1, SYVN1, EN1, MSX1, HAND…	4
GO:0045893	positive regulation of transcription, DNA-dependent	96	17	15.72	0.4025	0.6959	PAX6, MNAT1, SEC14L2, EPC1, CCNH, PAX3, LMX1B, TBN, ASCL1, ILF2, TCF7L2, NR4A2, TBX20, ATF7IP, NEUROG2, MAF, RXRA	NFYA, AOF2, MEOX1, PAX6, ISL1, MNAT1, NR2E3, PIAS1, MAP2K3, CRSP6, RSF1, FOXP3, FOXC1, HIPK2, SMARCD1, NFYC, NUFIP1, PSMC5, SEC14L2, EP300, PHF5A, HNF4A, PRPF6, ERCC2, EVX1, GTF2H1, FAM130A1, CAND1, FHL2, FOXO3A, NKX2-3, EPC1, NFYB, EGR2, TRERF1, ATXN1, RUNX2, PPARBP, FOXA2, PAX1, YEATS4, RAN, ARNTL, MED6, CDK7, CCNH, PAX3, GATA4, LMX1B, MYC, FOXF2, TBN, YAP1, ASCL1, NCOA2, TMEM91/BCKDHA, APP, IL…	5
GO:0003015	heart process	14	3	2.29	0.4086	0.6959	NOS1, ADRA1A, KCNJ12	MAP2K3, CUGBP2, KCNH2, NOS1, ADRA1A, SFRS1, SOD1, CAMK2D, PRKCA, ADRA1D, ATP2A2, TH, KCNJ12, MYH6	4
GO:0003018	vascular process in circulatory system	14	3	2.29	0.4086	0.6959	NOS1, ADRA1A, KCNMA1	GCLC, FOXC1, NOS1, SOD2, ECE1, ADRA1A, ADORA2A, GCH1, SOD1, KCNMA1, G6PD, NPR1, ADRA1D, BMPR2	4
GO:0007127	meiosis I	14	3	2.29	0.4086	0.6959	ENSG00000137324, EHMT2, ENSG00000206376	LIG3, MRE11A, RAD51, TRIP13, MLH1, RAD51C, RAD1, RAD50, KLHDC3, ENSG00000137324, ATM, OVOL1, EHMT2, ENSG00000206376	4
GO:0008217	regulation of blood pressure	14	3	2.29	0.4086	0.6959	NOS1, ADRA1A, CORIN	NISCH, NOS1, SOD2, ECE1, ADRA1A, GCH1, SOD1, CORIN, G6PD, NPR1, ADRA1D, ATP6AP2, MYH6, BMPR2	3
GO:0016050	vesicle organization and biogenesis	14	3	2.29	0.4086	0.6959	ALS2, GBF1, COPG	ALS2, AP2S1, PICALM, ARFGAP1, GBF1, COPZ1, COPA, COPB1, UNC13A, STXBP1, LYST, ARF1, PRKCI, COPG	4
GO:0019319	hexose biosynthetic process	14	3	2.29	0.4086	0.6959	PCK2, GPI, ENSG00000128989	PCK2, HNF4A, TSTA3, GPI, ENSG00000105655, GMDS, GPD2, ENSG00000128989, SORD, PMM2, G6PC2, GPD1, PC, SLC25A10	6
GO:0030323	respiratory tube development	14	3	2.29	0.4086	0.6959	HECA, TNS3, ATP7A	FGFR2, FGF10, PTDSR, EP300, HOXA5, HECA, MAN2A1, FOXA2, LAMA5, TNS3, NOTCH1, ATP7A, CTNNB1, BMPR2	4
GO:0032535	regulation of cellular component size	14	3	2.29	0.4086	0.6959	ALS2, ARPC2, ARF6	ALS2, ARPC1A, DLG1, ARPC3, ACTR3, SPTBN1, CAPZA1, ARPC5L, SPTBN5, SHROOM2, GSN, ARPC2, ARF6, SPTAN1	3
GO:0035150	regulation of tube size	14	3	2.29	0.4086	0.6959	NOS1, ADRA1A, KCNMA1	GCLC, FOXC1, NOS1, SOD2, ECE1, ADRA1A, ADORA2A, GCH1, SOD1, KCNMA1, G6PD, NPR1, ADRA1D, BMPR2	3
GO:0046879	hormone secretion	14	3	2.29	0.4086	0.6959	PSMD9, TCF7L2, HD	NISCH, CYB5R4, CHRNA4, PSMD9, ENSG00000120742, ADORA2A, SNAP25, FST, TCF7L2, PFKM, PINK1, CHD7, PTPN11, HD	3
GO:0048705	skeletal morphogenesis	14	3	2.29	0.4086	0.6959	TFAP2A, DSCAML1, WWOX	DLG1, GNAS, HOXA5, HOXB3, SIX1, IDUA, MYC, TFAP2A, TCF8, RYK, OSR2, DSCAML1, TBX1, WWOX	4
GO:0050880	regulation of blood vessel size	14	3	2.29	0.4086	0.6959	NOS1, ADRA1A, KCNMA1	GCLC, FOXC1, NOS1, SOD2, ECE1, ADRA1A, ADORA2A, GCH1, SOD1, KCNMA1, G6PD, NPR1, ADRA1D, BMPR2	4
GO:0060047	heart contraction	14	3	2.29	0.4086	0.6959	NOS1, ADRA1A, KCNJ12	MAP2K3, CUGBP2, KCNH2, NOS1, ADRA1A, SFRS1, SOD1, CAMK2D, PRKCA, ADRA1D, ATP2A2, TH, KCNJ12, MYH6	5
GO:0051049	regulation of transport	49	9	8.02	0.4104	0.6974	NOS1, PACSIN2, TSC2, PSMD9, ENSG00000128989, TCF7L2, CDK5, ARF6, RAB4A	AP2S1, NEDD4L, RHOA, SYT1, FGF10, PRKACA, SCARB1, GSK3B, NOS1, AAAS, SIRT1, PACSIN2, TSPO, HNF4A, CHRNA4, MIB1, TSC2, WFS1, CRYAB, PSMD9, NCBP2, ENSG00000120742, ADORA2A, SMO, ENSG00000128989, PPT1, SNAP25, TRPC4, CD63, NOX5, MBTPS1, TCF7L2, PFKM, PRKCA, PINK1, CDK5, GAPVD1, ARF6, STIM1, RAB4A, SCNN1B, ASPSCR1, CHD7, CALR, PTPN11, TMEM142A, FAF1, PARK2, NF1	3
GO:0007423	sensory organ development	55	10	9.01	0.4128	0.6993	PAX6, MYH10, LMX1B, MYO7A, ASCL1, BBS4, PCDH15, KCNMA1, MAF, USH1G	PAX6, NR2E3, FOXC1, MCOLN3, FGFR2, FGF10, PTDSR, DLG1, ITGA8, YY1, EYA1, FKBP8, CRYAB, VAX2, MFN2, ECE1, SIX1, MYH10, MEIS2, RAX, GDF11, LMX1B, MYC, MYO7A, ABI2, BMPR1B, ASCL1, BBS4, SOD1, SHROOM2, TCF8, PCDH15, POU4F2, KCNMA1, GFI1, PRKCI, CTNNB1, GBX2, CHD7, FOXG1B/FOXG1C, MAF, TH, BHLHB5, MAB21L2, USH1G, SOX1, TBX1, JAG2, HMX3, MYO6, NF1, DLL1, RING1, ENSG00000206215, ENSG00000206287	4
GO:0006888	ER to Golgi vesicle-mediated transport	20	4	3.27	0.41927	0.6993	ZW10, SYBL1, TRAPPC4, HD	TRAPPC3, LMAN1, ZW10, SEC23A, RAB2A, GOSR2, NRBP1, SEC22A, SYBL1, ERGIC3, COG3, SEC31A, SEC24B, SAR1B, KIAA1012, TRAPPC2L, SEC24C, TRAPPC2, TRAPPC4, HD	4
GO:0048608	reproductive structure development	20	4	3.27	0.41927	0.6993	HSD17B4, DHH, EIF2B5, WNT4	CSDE1/NRAS, ERCC1, FOXC1, DLG1, MSH2, SIRT1, FNDC3A, EIF2B4, EIF2B2, ACVR2A, HSD17B4, FST, LHCGR, BMPR1B, DHH, SOD1, EIF2B5, WNT4, LHX8, SF1	3
GO:0048839	inner ear development	20	4	3.27	0.41927	0.6993	MYO7A, PCDH15, KCNMA1, USH1G	MCOLN3, FGFR2, FGF10, ITGA8, EYA1, SIX1, MYO7A, SOD1, PCDH15, KCNMA1, GFI1, GBX2, CHD7, FOXG1B/FOXG1C, USH1G, TBX1, JAG2, HMX3, MYO6, DLL1	3
GO:0051493	regulation of cytoskeleton organization and biogenesis	20	4	3.27	0.41927	0.6993	STMN1, ARPC2, ARF6, NF2	ARPC1A, DLG1, MAPRE1, ARPC3, ACTR3, SPTBN1, CAPZA1, STMN1, SBDS, MAP1B, ARPC5L, SPTBN5, KATNB1, SHROOM2, GSN, ARPC2, ARF6, TSC1, NF2, SPTAN1	5
GO:0009056	catabolic process	386	65	63.2	0.41977	0.6993	MYLIP, MNAT1, UBR2, CS, SMG6, UBE2A, OXCT1, HUWE1, NOS1, GSTZ1, AHCY, USP14, TCEB2, ECH1, GPI, PLD3, UBE2R2, PITRM1, CUL2, UBE4A, PSMD9, OGG1, PLG, GIPC1, SARDH, PLA2G12A, PLD2, SMPDL3B, UBE2G1, HSD17B4, CCNH, UBQLN1, YME1L1, KIAA0368, USP20, AFG3L2, UFC1, ENSG00000145041, AUH, ALDOA, USP12, RANBP2, RPIA, BUB3, UGT2B4, FRRS1, CDA, ALDH4A1, PSMC2, ASRGL1, SGPL1, ARIH1, DCI, ASL, SPACA5B, SPACA5, P…	GCLC, CDC27, UPP2, PAFAH1B1, KIAA0100, MYLIP, PSMB1, UBE3C, ERCC1, C14orf130, MDH1, MNAT1, DERA, UBR2, RNASET2, PIAS1, CUL3, DCUN1D1, NEDD4L, HEXB, ENSG00000053501, CUL1, USP36, CS, NTHL1, PKM2, OTUD5, PYGM, PLA2G10, UFD1L, SMG6, ACADVL, SCARB1, TSG101, EXOSC7, MLH1, KLHL20, UBE2A, MCCC1, HIP2, LIPE, MOXD1, CNOT4, UBE1DC1, XPO1, OXCT1, CYLD, HADHA, NFX1, HUWE1, ACOX3, HSD17B14, PSMC5, GMCL1, SMOX…	2
GO:0000375	RNA splicing, via transesterification reactions	91	16	14.9	0.41996	0.6993	RBM5, SFRS8, CLNS1A, DDX1, GEMIN5, PAPOLA, PRMT5, HNRPL, SF3B1, DNAJC8, SFRS2, ENSG00000164548, SLU7, PCF11, CPSF2, CLP1	RBM5, POLR2J, POLR2B, CUGBP2, SFRS8, U2AF2, DDX20, YBX1, CPSF1, SMC1A, CLNS1A, DDX1, GEMIN5, TDRD3, NFX1, SF3B2, PAPOLA, SIP1, HNRPM, SF3A1, SNRPD3, NHP2L1, PHF5A, PRMT5, PABPN1, CSTF1, PRPF6, CSTF2, POLR2C, HNRPL, SNRP70, SF3A2, POLR2I, PRPF31, SF4, EFTUD2, ENSG00000111987, NCBP2, ENSG00000115128, SF3B1, SFRS7, PRPF3, CPSF3, ENSG00000123154, UPF3B, GTF2F1, SNRPB, HNRPR, DNAJC8, RBM8A, SNRPA1, SR…	4
GO:0000377	RNA splicing, via transesterification reactions with bulged adenosine as nucleophile	91	16	14.9	0.41996	0.6993	RBM5, SFRS8, CLNS1A, DDX1, GEMIN5, PAPOLA, PRMT5, HNRPL, SF3B1, DNAJC8, SFRS2, ENSG00000164548, SLU7, PCF11, CPSF2, CLP1	RBM5, POLR2J, POLR2B, CUGBP2, SFRS8, U2AF2, DDX20, YBX1, CPSF1, SMC1A, CLNS1A, DDX1, GEMIN5, TDRD3, NFX1, SF3B2, PAPOLA, SIP1, HNRPM, SF3A1, SNRPD3, NHP2L1, PHF5A, PRMT5, PABPN1, CSTF1, PRPF6, CSTF2, POLR2C, HNRPL, SNRP70, SF3A2, POLR2I, PRPF31, SF4, EFTUD2, ENSG00000111987, NCBP2, ENSG00000115128, SF3B1, SFRS7, PRPF3, CPSF3, ENSG00000123154, UPF3B, GTF2F1, SNRPB, HNRPR, DNAJC8, RBM8A, SNRPA1, SR…	5
GO:0000398	nuclear mRNA splicing, via spliceosome	91	16	14.9	0.41996	0.6993	RBM5, SFRS8, CLNS1A, DDX1, GEMIN5, PAPOLA, PRMT5, HNRPL, SF3B1, DNAJC8, SFRS2, ENSG00000164548, SLU7, PCF11, CPSF2, CLP1	RBM5, POLR2J, POLR2B, CUGBP2, SFRS8, U2AF2, DDX20, YBX1, CPSF1, SMC1A, CLNS1A, DDX1, GEMIN5, TDRD3, NFX1, SF3B2, PAPOLA, SIP1, HNRPM, SF3A1, SNRPD3, NHP2L1, PHF5A, PRMT5, PABPN1, CSTF1, PRPF6, CSTF2, POLR2C, HNRPL, SNRP70, SF3A2, POLR2I, PRPF31, SF4, EFTUD2, ENSG00000111987, NCBP2, ENSG00000115128, SF3B1, SFRS7, PRPF3, CPSF3, ENSG00000123154, UPF3B, GTF2F1, SNRPB, HNRPR, DNAJC8, RBM8A, SNRPA1, SR…	4
GO:0051254	positive regulation of RNA metabolic process	97	17	15.88	0.4205	0.6993	PAX6, MNAT1, SEC14L2, EPC1, CCNH, PAX3, LMX1B, TBN, ASCL1, ILF2, TCF7L2, NR4A2, TBX20, ATF7IP, NEUROG2, MAF, RXRA	NFYA, AOF2, MEOX1, PAX6, ISL1, MNAT1, NR2E3, PIAS1, MAP2K3, CRSP6, RSF1, FOXP3, FOXC1, HIPK2, SMARCD1, NFYC, NUFIP1, PSMC5, SEC14L2, EP300, PHF5A, HNF4A, PRPF6, ERCC2, EVX1, GTF2H1, FAM130A1, CAND1, FHL2, FOXO3A, NKX2-3, EPC1, NFYB, EGR2, TRERF1, ATXN1, RUNX2, PPARBP, FOXA2, PAX1, YEATS4, RAN, ARNTL, MED6, CDK7, CCNH, PAX3, GATA4, NCBP1, LMX1B, MYC, FOXF2, TBN, YAP1, ASCL1, NCOA2, TMEM91/BCKDHA, …	6
GO:0051649	establishment of cellular localization	350	59	57.31	0.42248	0.7002	ALS2, NRXN3, RANBP5, SMG6, AP1M1, TNPO1, RBM22, ZW10, C20orf23, ERP29, SNAP29, HPS4, AP1B1, SLC25A15, KPNA3, TSC2, GBF1, SLC25A11, MLX, PIP5K3, IPO13, RAB3GAP2, DNAH7, RAB14, CRY2, GIPC1, SYBL1, KIF3A, EXOC4, STARD3, MYH10, COG2, STX17, MYO7A, PPP3CA, VPS33A, BBS4, CLTC, SLC25A25, RANBP2, NUP205, RER1, AP2M1, ZDHHC3, MON1A, CDK5, ARF6, ARL5B, AP1G1, RAB8A, RAB4A, DYNLRB2, PTK2, GABARAP, COPG, TRA…	ALS2, ARF5, SLC25A5, RALA, PAFAH1B1, DNAH9, BAIAP3, SYN1, TLOC1, NISCH, POLA2, ATP2C1, NRXN3, KPNA6, MIPEP, NUP160, RANBP3, AP2S1, TPR, FOXP3, ENSG00000053501, TRAPPC3, ENSG00000055044, ENSG00000056678, TMEM48, AP3D1, RANBP5, GOLGA5, ARFGEF1, RHOA, SYT1, KIF2A, VPS35, FGF10, SMG6, AP3M2, PRKACA, AP1M1, LMAN1, SLC25A40, MLH1, DYNC1I2, RAB21, HSP90AA1, GSK3B, XPO1, TNPO1, RAB10, RBM22, ZW10, GNAS, …	2
GO:0048519	negative regulation of biological process	338	57	55.34	0.42338	0.7002	RBM5, PAX6, LUC7L, SCMH1, RUFY3, B4GALT7, TIMP2, ACTN1, MOV10L1, NOS1, CHRD, PACSIN2, THOC5, PNN, ZNF423, TSC2, CUL2, MLX, PSMD9, STMN1, DNAH7, EPC1, ADRA1A, PLG, GIPC1, PRDX5, PLD2, MBD2, PAX3, ENSG00000137324, BNIP2, TCF25, EIF2B5, EIF4EBP2, TCF7L2, NR4A2, FLCN, KCNMA1, CDA, WNT4, LMX1A, TBX20, CDK5, ARF6, PTK2, PA2G4, MCC, ATF7IP, WWOX, NF2, DCC, HD, DAXX, EHMT2, ENSG00000206206, ENSG000002062…	GCLC, RBM5, AOF2, ENSG00000005194, ADIPOR2, PAX6, LUC7L, JARID2, NISCH, SCMH1, NME1/NME2, ERCC1, ZMYND11, ISL1, RUFY3, SNAI2, RUNX3, RB1CC1, NR1H3, RTEL1/TNFRSF6B, B4GALT7, NR2E3, VCL, TIMP2, HSPA5, RSF1, FOXP3, CHES1, FOXC1, CUL1, PRDM1, SPHK2, HIPK2, DDX20, ERBB3, ASPM, RHOA, ROCK1, SIRT2, FGF10, LMCD1, ACTN1, MOV10L1, SMARCE1/KRT222P, EED, TSG101, DLG1, MLH1, SIRT6, XRCC5, RFX3, RIF1, SMARCA2,…	3
GO:0007266	Rho protein signal transduction	26	5	4.26	0.42549	0.7002	ALS2, TTN, VAV2, ARF6, AKAP13	ALS2, PAFAH1B1, RALBP1, TRIO, ARHGAP6, NGEF, RHOA, ROCK1, PTPLAD1, ARHGEF10, LIMK1, ARHGEF17, ECT2, ARHGEF6, KRAS, ARHGEF4, ADRA2A, TTN, TIAM1, VAV2, ARF6, TSC1, AKAP13, TNFRSF25/PLEKHG5, ARHGAP1, ITSN1	7
GO:0007548	sex differentiation	26	5	4.26	0.42549	0.7002	HSD17B4, DHH, EIF2B5, TCF7L2, WNT4	FKBP4, CSDE1/NRAS, ERCC1, FOXC1, MSH2, SIRT1, FNDC3A, EIF2B4, EIF2B2, IDE, ACVR2A, HSD17B4, FST, LHCGR, BMPR1B, DHH, SOD1, RQCD1, EIF2B5, TCF7L2, WNT4, LHX8, SF1, CHD7, LGR4, DNAJC19	3
GO:0032270	positive regulation of cellular protein metabolic process	26	5	4.26	0.42549	0.7002	TNK2, CCND2, EIF2B5, ARF6, ATG7	GCLC, RB1CC1, FOXP3, TNK2, DLG1, STUB1, FCER2, ECE1, CCND2, PPP2R4, ENSG00000120742, KATNB1, EIF2B5, BOLL, CEBPG, PRKCA, ARF6, AKTIP, MYD88, RELA, TLR1, GLMN, TRAF6, UBE2N, ATG7, RPS4X	5
GO:0006354	RNA elongation	32	6	5.24	0.4295	0.7038	MNAT1, TCEB2, TAF12, CCNH, GTF2A1, TAF10	POLR2J, TCEB3, MNAT1, POLR2B, TAF11, ENSG00000085231, POLR2C, TCEB2, ERCC2, POLR2I, TAF6, GTF2H1, GTF2H3, ELL2, TAF12, GTF2F1, ADRM1, CDK7, CCNH, CDK9, GTF2A2, TAF4B, GTF2E1, ERCC3, POLR2H, GTF2A1, TAF10, POLR2L, GTF2F2, SUPT5H, GTF2E2, TAF13	4
GO:0006368	RNA elongation from RNA polymerase II promoter	32	6	5.24	0.4295	0.7038	MNAT1, TCEB2, TAF12, CCNH, GTF2A1, TAF10	POLR2J, TCEB3, MNAT1, POLR2B, TAF11, ENSG00000085231, POLR2C, TCEB2, ERCC2, POLR2I, TAF6, GTF2H1, GTF2H3, ELL2, TAF12, GTF2F1, ADRM1, CDK7, CCNH, CDK9, GTF2A2, TAF4B, GTF2E1, ERCC3, POLR2H, GTF2A1, TAF10, POLR2L, GTF2F2, SUPT5H, GTF2E2, TAF13	5
GO:0006470	protein amino acid dephosphorylation	38	7	6.22	0.43224	0.7068	PTPN4, PPM1B, PPP3CA, PPEF2, DUSP7, PPM1E, ENSG00000184924	MTMR7, PPP5C, CTDP1, PTPN23, CDC14A, DUSP13, DUSP12, MTMR2, PTPN4, MTMR3, CDC25B, EYA1, PPP2CB, TIMM50, NDUFS3/PTPMT1, PTP4A1, DUSP22, PPP2R4, PPP6C, PTPRB, VPS16/PTPRA, PPM1B, PPP3CA, DUSP11, PPEF2, CDC25C, SSU72, PPM1L, DUSP7, PPM2C, PPP2R3B, PTENP1/PTEN, PPM1E, PTPN11, ENSG00000184924, PPP1CC, DUPD1, PTPN1	6
GO:0030036	actin cytoskeleton organization and biogenesis	62	11	10.15	0.43731	0.7136	ACTN1, EPB41L3, PACSIN2, MYH10, FHOD3, ALDOA, PCDH15, ELMO1, ARPC2, ARF6, NF2	RALA, PAFAH1B1, NISCH, ARPC1A, ATP2C1, ARHGAP6, BCAR1, RHOA, ROCK1, ACTN1, PLEKHC1, DLG1, EPB41L3, SORBS1, PACSIN2, DAAM1, PLS3, WASL, LIMK1, ARHGEF17, ARPC3, ACTR3, SPTBN1, CAPZA1, KIF21B, NEURL2, ARHGEF6, ARFIP2, MYH10, KRAS, FHOD3, TMOD1, ARPC5L, SPTBN5, ABI2, CDC42BPA, TAGLN3, ARHGAP26, SHROOM2, DIAPH2, GSN, ALDOA, ITGB1, PCDH15, ADRA2A, ELMO1, SHROOM4, CCDC19/TAGLN2, FMNL3, RACGAP1, ARPC2, P…	6
GO:0009792	embryonic development ending in birth or egg hatching	86	15	14.08	0.43853	0.7141	PAX6, CHRD, GINS1, TSC2, MYH10, PAX3, LMX1B, TFAP2A, TBN, BBS4, COPS3, TCF7L2, DAB2, MLL2, DSCAML1	AOF2, MEOX1, PAX6, CUL3, FOXC1, PRDM1, YBX1, FGFR2, NLE1, DLG1, GNAS, CHRD, HECTD1, MSH2, SMARCB1, EP300, GINS1, MIB1, TSC2, TJP1, NBN, ERCC2, HOXA5, EVX1, GCN5L2, PRPF19, PTK7, MAN2A1, ACVR1, ICMT, MFN2, MYB, HOXB3, ACVR2A, PLCG1, FOXA2, PAX1, SBDS, SIX1, DAD1, MYH10, PAX3, SFRS1, GATA4, LMX1B, TFAP2A, TBN, BBS4, COPS3, TP53BP2, ZNF650, TCF8, TCF7L2, ATM, ITGB1, IPMK, DAB2, GABPA, RUNX1, SYVN1, …	3
GO:0044248	cellular catabolic process	358	60	58.62	0.44163	0.7176	MYLIP, MNAT1, UBR2, CS, SMG6, UBE2A, OXCT1, HUWE1, NOS1, GSTZ1, AHCY, USP14, TCEB2, ECH1, GPI, UBE2R2, PITRM1, CUL2, UBE4A, PSMD9, OGG1, PLG, GIPC1, SARDH, SMPDL3B, UBE2G1, HSD17B4, CCNH, UBQLN1, KIAA0368, USP20, UFC1, ENSG00000145041, AUH, ALDOA, USP12, RANBP2, RPIA, BUB3, UGT2B4, FRRS1, CDA, ALDH4A1, PSMC2, ASRGL1, SGPL1, ARIH1, DCI, ASL, SPACA5B, SPACA5, PAH, SUCLG2, C1orf69, UBE2L3, DPYD, ANA…	GCLC, CDC27, UPP2, KIAA0100, MYLIP, PSMB1, UBE3C, ERCC1, C14orf130, MDH1, MNAT1, DERA, UBR2, RNASET2, PIAS1, CUL3, DCUN1D1, NEDD4L, HEXB, CUL1, USP36, CS, NTHL1, PKM2, OTUD5, PYGM, UFD1L, SMG6, ACADVL, SCARB1, TSG101, EXOSC7, MLH1, KLHL20, UBE2A, MCCC1, HIP2, LIPE, MOXD1, CNOT4, UBE1DC1, OXCT1, CYLD, HADHA, NFX1, HUWE1, ACOX3, HSD17B14, PSMC5, GMCL1, SMOX, XRN2, ANAPC5, BRAP, NOS1, C1orf166, PABP…	3
GO:0048523	negative regulation of cellular process	328	55	53.7	0.44468	0.7187	RBM5, PAX6, SCMH1, RUFY3, B4GALT7, TIMP2, ACTN1, MOV10L1, NOS1, CHRD, PACSIN2, THOC5, PNN, ZNF423, TSC2, CUL2, MLX, PSMD9, STMN1, DNAH7, EPC1, ADRA1A, PLG, GIPC1, PRDX5, PLD2, MBD2, PAX3, ENSG00000137324, BNIP2, TCF25, EIF2B5, EIF4EBP2, TCF7L2, NR4A2, FLCN, CDA, WNT4, LMX1A, TBX20, CDK5, ARF6, PTK2, PA2G4, MCC, ATF7IP, WWOX, NF2, DCC, HD, DAXX, EHMT2, ENSG00000206206, ENSG00000206279, ENSG0000020…	GCLC, RBM5, AOF2, ENSG00000005194, ADIPOR2, PAX6, JARID2, NISCH, SCMH1, NME1/NME2, ERCC1, ZMYND11, ISL1, RUFY3, SNAI2, RUNX3, RB1CC1, NR1H3, RTEL1/TNFRSF6B, B4GALT7, NR2E3, VCL, TIMP2, HSPA5, RSF1, FOXP3, CHES1, FOXC1, CUL1, PRDM1, SPHK2, HIPK2, DDX20, ERBB3, ASPM, RHOA, ROCK1, SIRT2, FGF10, LMCD1, ACTN1, MOV10L1, SMARCE1/KRT222P, EED, TSG101, DLG1, MLH1, SIRT6, XRCC5, RFX3, RIF1, SMARCA2, GSK3B,…	3
GO:0001704	formation of primary germ layer	15	3	2.46	0.45545	0.7187	CHRD, NF2, HD	FOXC1, FGFR2, PRKACA, CHRD, ACVR1, FOXA2, ECSIT, SLIT2, TBX6, EXT2, CTNNB1, SMAD1, NF2, HD, BMPR2	3
GO:0008286	insulin receptor signaling pathway	15	3	2.46	0.45545	0.7187	TSC2, EIF4EBP2, SNF1LK2	NR1H3, BCAR1, SORBS1, TSC2, RPE65, PIK3R3, VPS16/PTPRA, SLC2A8, IGF1R, EIF4EBP2, PRKCA, SNF1LK2, BAIAP2, AP3S1, PTPN1	7
GO:0009123	nucleoside monophosphate metabolic process	15	3	2.46	0.45545	0.7187	PRPS1, ADK, TYMS	ADSS, CECR1, ADSL, DHODH, UMPS, PAICS, ATIC, PRPS1, ADK, GART, GMPS, ADAL, TLN2, TYMS, PFAS	7
GO:0009124	nucleoside monophosphate biosynthetic process	15	3	2.46	0.45545	0.7187	PRPS1, ADK, TYMS	ADSS, CECR1, ADSL, DHODH, UMPS, PAICS, ATIC, PRPS1, ADK, GART, GMPS, ADAL, TLN2, TYMS, PFAS	5
GO:0032956	regulation of actin cytoskeleton organization and biogenesis	15	3	2.46	0.45545	0.7187	ARPC2, ARF6, NF2	ARPC1A, DLG1, ARPC3, ACTR3, SPTBN1, CAPZA1, ARPC5L, SPTBN5, SHROOM2, GSN, ARPC2, ARF6, TSC1, NF2, SPTAN1	7
GO:0032970	regulation of actin filament-based process	15	3	2.46	0.45545	0.7187	ARPC2, ARF6, NF2	ARPC1A, DLG1, ARPC3, ACTR3, SPTBN1, CAPZA1, ARPC5L, SPTBN5, SHROOM2, GSN, ARPC2, ARF6, TSC1, NF2, SPTAN1	6
GO:0046364	monosaccharide biosynthetic process	15	3	2.46	0.45545	0.7187	PCK2, GPI, ENSG00000128989	PCK2, HNF4A, TSTA3, GPI, ENSG00000105655, GMDS, GPD2, ENSG00000128989, SORD, PMM2, G6PC2, G6PD, GPD1, PC, SLC25A10	5
GO:0006913	nucleocytoplasmic transport	99	17	16.21	0.45656	0.7187	RANBP5, SMG6, TNPO1, RBM22, KPNA3, TSC2, MLX, IPO13, RAB14, CRY2, PPP3CA, RANBP2, NUP205, CDK5, RAB8A, RAB4A, HD	RALA, POLA2, KPNA6, NUP160, TPR, ENSG00000055044, RANBP5, RHOA, FGF10, SMG6, PRKACA, RAB21, GSK3B, XPO1, TNPO1, RAB10, RBM22, REM1, AAAS, SIRT1, JAK2, HNF4A, RAE1, KPNA3, NUTF2, TSC2, RAB11A, RAB2A, KPNB1, RASD1, MLX, RAB34, NUP98, NUP107, RAB23, HSPA9, NUP155, CBLB, NCBP2, RPS15, SPTBN1, RAP1A, IPO13, SET, GLE1L, RAB14, CRY2, RAB9B, RAP2C, CSE1L, XPO5, ATXN1, RPL23, NUP214, SMO, NDUFA13, RAN, NX…	5
GO:0007254	JNK cascade	21	4	3.44	0.45861	0.7187	MAP2K4, DAXX, ENSG00000206206, ENSG00000206279	MAP4K3, RB1CC1, HIPK2, MAP2K4, PTPLAD1, MAP3K4, C1orf166, CRKL, AXIN1, MAPK10, DUSP22, ARHGEF6, MAP3K10, GPS2, DBNL, MAP3K12, GPS1, MYD88, DAXX, ENSG00000206206, ENSG00000206279	6
GO:0031098	stress-activated protein kinase signaling pathway	21	4	3.44	0.45861	0.7187	MAP2K4, DAXX, ENSG00000206206, ENSG00000206279	MAP4K3, RB1CC1, HIPK2, MAP2K4, PTPLAD1, MAP3K4, C1orf166, CRKL, AXIN1, MAPK10, DUSP22, ARHGEF6, MAP3K10, GPS2, DBNL, MAP3K12, GPS1, MYD88, DAXX, ENSG00000206206, ENSG00000206279	5
GO:0045137	development of primary sexual characteristics	21	4	3.44	0.45861	0.7187	HSD17B4, DHH, EIF2B5, WNT4	CSDE1/NRAS, ERCC1, FOXC1, MSH2, SIRT1, FNDC3A, EIF2B4, EIF2B2, ACVR2A, HSD17B4, FST, LHCGR, BMPR1B, DHH, SOD1, EIF2B5, WNT4, LHX8, SF1, CHD7, LGR4	3
GO:0001558	regulation of cell growth	27	5	4.42	0.46007	0.7187	C20orf20, EPC1, CDA, LMX1A, ING2	ADIPOR2, BCAR1, TSG101, C1orf166, HNF4A, NDRG3, C20orf20, ZRF1, BRD8, CTGF, EPC1, YEATS4, NDUFA13, PPT1, CREG1, CAMK2D, CDA, LMX1A, COVA1, ING2, NPR1, HTATIP, DMAP1, PAK2, RUVBL2, MORF4L1, NOL8	3
GO:0006289	nucleotide-excision repair	27	5	4.42	0.46007	0.7187	MNAT1, PITRM1, OGG1, CCNH, UBQLN1	ERCC1, MNAT1, RFC1, RFC2, POLD1, NTHL1, POLE2, ERCC2, PITRM1, GTF2H1, GTF2H3, RFC5, OGG1, RPA2, RAD23B, RFC3, CDK7, CCNH, ERCC5, UBQLN1, XPA, ERCC3, DDB1, LIG4, ERCC4, POLE, DCLRE1A	5
GO:0021700	developmental maturation	27	5	4.42	0.46007	0.7187	NOS1, NRCAM, MYH10, NR4A2, KCNMA1	RUNX3, RPS6KA2, TRIP13, NOS1, MAEA, NRCAM, DLD, PICK1, CDC25B, ERCC2, NEURL2, RUNX2, MYH10, GDF11, TMOD1, APP, NOTCH1, ADAM12, ITGB1, NR4A2, GNAQ, KCNMA1, G6PD, RET, CTNNB1, GRIN1, MYH6	2
GO:0046474	glycerophospholipid biosynthetic process	27	5	4.42	0.46007	0.7187	DPM1, PIK3C2A, ALG9, PIGU, PIK4CB	DPM1, PIK3C2A, ENSG00000043822, PIGV, PIGB, ALG9, CPT1B, PIGU, PIGL, PIGT, PIK4CA, PIGC, SEMA6D, PIK4CB, ENSG00000148985, PCYT1A, PERLD1, PIGA, PIGO, PIGG, ALG12, PIGW, PIGP, GPAA1, AGPAT1, ENSG00000206255, ENSG00000206324	6
GO:0022618	protein-RNA complex assembly	57	10	9.33	0.46029	0.7187	SFRS8, DDX1, ENSG00000089195, EIF2B1, EIF2B5, RPS3A, EIF4EBP2, SLU7, EIF1, ATXN2	CUGBP2, SFRS8, DDX20, DDX1, TDRD3, EIF3S2, ENSG00000089195, SIP1, SF3A1, EIF5, PRPF6, EIF3S1, EIF3S6, SF3A2, PRPF31, EIF3S9, EIF4H, EIF3S10, EIF4G2, EIF2B1, EIF4G1, EIF2B4, EIF2B2, PAIP2, EIF2S2, EIF2AK4, NIP7, EIF2S1, SFRS1, DENR, TXNL4A, SNRPG, EIF2B5, RPS3A, EIF3S3, EIF4EBP2, RPS3, EIF4E, BOLL, EIF4A2, EIF5B, RPS14, SLU7, BMS1L, SNRPD1, TSR1, SF1, ENSG00000172062, PAIP1, EIF1, DDX23, SNRPE, SF…	4
GO:0046578	regulation of Ras protein signal transduction	51	9	8.35	0.46064	0.7187	ALS2, TBC1D22B, GBF1, EVI5L, TTN, CENTG2, VAV2, ARF6, AKAP13	ALS2, PAFAH1B1, RABGAP1, RALBP1, TBC1D23, TRIO, TBC1D22B, NGEF, ARFGEF1, SMAP1L, TBC1D10A, ARFGAP3, ARFGAP1, ARHGEF10, TBC1D17, TBC1D13, GBF1, TBC1D9, TBC1D19, ARHGEF17, SMAP1, KIAA1244, CENTB2, ECT2, ICMT, MFN2, ARHGEF6, TBC1D5, KRAS, ARHGEF4, TBC1D4, EVI5L, IQSEC1, TBC1D7, PSD2, USP6NL, DDEF1, TTN, TIAM1, WDR67, CENTG2, VAV2, TBC1D24, ARF6, TSC1, ENSG00000167037, AKAP13, TNFRSF25/PLEKHG5, HRB, …	5
GO:0007126	meiosis	33	6	5.4	0.46072	0.7187	UBR2, ZW10, SMC3, ENSG00000137324, EHMT2, ENSG00000206376	LIG3, MRE11A, UBR2, RAD51, TRIP13, SMC1A, RBM7, MLH1, DUSP13, RAD54L, ZW10, CDC25B, NBN, FZR1, SMC3, RAD51C, RAD1, RAD50, NEK2, KLHDC3, ENSG00000137324, ADCY3, ATM, BOLL, SUV39H2, OVOL1, EXO1, TOP3A, CALR, DMWD, XRCC2, EHMT2, ENSG00000206376	4
GO:0051327	M phase of meiotic cell cycle	33	6	5.4	0.46072	0.7187	UBR2, ZW10, SMC3, ENSG00000137324, EHMT2, ENSG00000206376	LIG3, MRE11A, UBR2, RAD51, TRIP13, SMC1A, RBM7, MLH1, DUSP13, RAD54L, ZW10, CDC25B, NBN, FZR1, SMC3, RAD51C, RAD1, RAD50, NEK2, KLHDC3, ENSG00000137324, ADCY3, ATM, BOLL, SUV39H2, OVOL1, EXO1, TOP3A, CALR, DMWD, XRCC2, EHMT2, ENSG00000206376	4
GO:0042221	response to chemical stimulus	172	29	28.16	0.46305	0.7209	ALS2, MNAT1, CPOX, NOS1, TSC2, EIF2B1, PRKAR2A, ADRA1A, PRDX5, GNG13, EMX1, EIF2B5, NR4A2, TTN, UGT2B4, KCNMA1, XDH, CYP3A4, HSPA4L, CDK5, ATP7A, TTC7B, ABCA3, ASL, EMX2, GCC1, ROBO2, RXRA, HD	GCLC, ALS2, RALA, ADIPOR2, CSDE1/NRAS, PPP5C, ERCC1, RALBP1, MNAT1, TXNDC4, GLRX2, NEDD4L, PIK3CB, AHRR/PDCD6, CYB5R4, SYT1, SIRT2, PYGM, FGF10, PRKACA, DGKD, GNB1, CPOX, HSP90AA1, HADHA, RAD54L, ENSG00000087087, GNAS, NOS1, AARS, LAMB1, PSMB5, HNF4A, CHRNA4, DNAJC3, TSC2, TRPA1, PPP2CB, ERCC2, ATP1A3, DNAJB6, ENSG00000109618, HSPA8, AIP, NDUFS8, SLC11A2, EIF2B1, SOD2, VNN1, CUTA, RNF7, PRKAR2A, …	2
GO:0051169	nuclear transport	100	17	16.37	0.47455	0.7368	RANBP5, SMG6, TNPO1, RBM22, KPNA3, TSC2, MLX, IPO13, RAB14, CRY2, PPP3CA, RANBP2, NUP205, CDK5, RAB8A, RAB4A, HD	RALA, POLA2, KPNA6, NUP160, TPR, ENSG00000055044, RANBP5, RHOA, FGF10, SMG6, PRKACA, RAB21, GSK3B, XPO1, TNPO1, RAB10, RBM22, REM1, AAAS, SIRT1, JAK2, HNF4A, RAE1, KPNA3, NUTF2, TSC2, RAB11A, RAB2A, KPNB1, RASD1, MLX, RAB34, NUP98, NUP107, RAB23, HSPA9, NUP155, CBLB, NCBP2, RPS15, SPTBN1, RAP1A, IPO13, SET, GLE1L, RAB14, CRY2, RAB9B, RAP2C, CSE1L, XPO5, ATXN1, RPL23, NUP214, SMO, NDUFA13, RAN, NX…	4
GO:0051641	cellular localization	356	59	58.29	0.4819	0.7368	ALS2, NRXN3, RANBP5, SMG6, AP1M1, TNPO1, RBM22, ZW10, C20orf23, ERP29, SNAP29, HPS4, AP1B1, SLC25A15, KPNA3, TSC2, GBF1, SLC25A11, MLX, PIP5K3, IPO13, RAB3GAP2, DNAH7, RAB14, CRY2, GIPC1, SYBL1, KIF3A, EXOC4, STARD3, MYH10, COG2, STX17, MYO7A, PPP3CA, VPS33A, BBS4, CLTC, SLC25A25, RANBP2, NUP205, RER1, AP2M1, ZDHHC3, MON1A, CDK5, ARF6, ARL5B, AP1G1, RAB8A, RAB4A, DYNLRB2, PTK2, GABARAP, COPG, TRA…	ALS2, ARF5, SLC25A5, RALA, PAFAH1B1, DNAH9, BAIAP3, SYN1, TLOC1, NISCH, POLA2, ATP2C1, NRXN3, KPNA6, MIPEP, NUP160, RANBP3, AP2S1, TPR, FOXP3, ENSG00000053501, TRAPPC3, ENSG00000055044, ENSG00000056678, TMEM48, AP3D1, RANBP5, ASPM, GOLGA5, ARFGEF1, RHOA, SYT1, KIF2A, VPS35, FGF10, SMG6, AP3M2, PRKACA, AP1M1, LMAN1, SLC25A40, MLH1, DYNC1I2, RAB21, HSP90AA1, GSK3B, XPO1, TNPO1, RAB10, RBM22, ZW10, …	2
GO:0045935	positive regulation of nucleobase, nucleoside, nucleotide and nucleic acid metabolic process	125	21	20.47	0.48647	0.7368	PAX6, MNAT1, MEF2A, SEC14L2, ZNF423, PSMD9, EPC1, CCNH, PAX3, LMX1B, TBN, ASCL1, ILF2, TCF7L2, NR4A2, TBX20, ING2, ATF7IP, NEUROG2, MAF, RXRA	NFYA, AOF2, MEOX1, PAX6, ISL1, MNAT1, RNF10, NR2E3, PIAS1, MAP2K3, CRSP6, RSF1, FOXP3, RAD51, FOXC1, HIPK2, SMARCD1, NFYC, MEF2A, MYST3, NUFIP1, PSMC5, SIRT1, SEC14L2, EP300, PHF5A, HNF4A, PRPF6, KLF5, ZNF423, ERCC2, EVX1, GTF2H1, PSMD9, FAM130A1, CAND1, ACVR1, FHL2, FOXO3A, NKX2-3, EPC1, NFYB, EGR2, USP22, TRERF1, ATXN1, RUNX2, GTF2F1, PPARBP, FOXA2, PAX1, HIVEP3, YEATS4, KLF2, RAN, ARNTL, MED6,…	5
GO:0001654	eye development	34	6	5.57	0.49149	0.7368	PAX6, MYH10, LMX1B, MYO7A, BBS4, MAF	PAX6, NR2E3, FOXC1, PTDSR, DLG1, YY1, FKBP8, CRYAB, VAX2, MFN2, MYH10, MEIS2, RAX, GDF11, LMX1B, MYO7A, ABI2, BMPR1B, BBS4, SHROOM2, TCF8, POU4F2, PRKCI, CTNNB1, CHD7, MAF, TH, BHLHB5, MAB21L2, SOX1, NF1, RING1, ENSG00000206215, ENSG00000206287	5
GO:0051321	meiotic cell cycle	34	6	5.57	0.49149	0.7368	UBR2, ZW10, SMC3, ENSG00000137324, EHMT2, ENSG00000206376	LIG3, MRE11A, UBR2, RAD51, TRIP13, SMC1A, RBM7, MLH1, DUSP13, RAD54L, ZW10, CDC25B, NBN, FZR1, SMC3, RAD51C, RAD1, RAD50, NEK2, KLHDC3, TUBG1, ENSG00000137324, ADCY3, ATM, BOLL, SUV39H2, OVOL1, EXO1, TOP3A, CALR, DMWD, XRCC2, EHMT2, ENSG00000206376	3
GO:0007398	ectoderm development	28	5	4.58	0.49402	0.7368	TFAP2A, ATP7A, MLL2, NF2, ENSG00000189337	NME1/NME2, ATP2C1, RUNX3, FGF10, AARS, TGM1, ERCC2, VAX2, CTGF, FOXA2, FST, LRP4, TFAP2A, UGCG, NOTCH1, TCHH, ERCC3, ATP7A, MLL2, CTNNB1, BTD, OVOL1, RELA, ATP2A2, POU3F2, NF2, ENSG00000189337, DLL1	4
GO:0051247	positive regulation of protein metabolic process	28	5	4.58	0.49402	0.7368	TNK2, CCND2, EIF2B5, ARF6, ATG7	GCLC, RB1CC1, FOXP3, TNK2, DLG1, STUB1, FCER2, WFS1, ECE1, CCND2, PPP2R4, ENSG00000120742, KATNB1, EIF2B5, BOLL, CEBPG, PRKCA, ARF6, AKTIP, MYD88, RELA, TLR1, GLMN, TRAF6, UBE2N, FAF1, ATG7, RPS4X	4
GO:0007600	sensory perception	95	16	15.55	0.49416	0.7368	PAX6, GUCY2F, ENSG00000122507, ENSG00000126254, GNG13, PAX3, MYO7A, BBS4, PRPS1, PCDH15, PDE1C, KCNMA1, PPEF2, CDK5, USH1G, NF2	PAX6, SNAI2, NR2E3, BEST2, DTNBP1, HEXB, KCNH2, MCOLN3, SLC12A2, OAT, WDR1, BCS1L, ACTB, GNB1, GNAS, TIMM9, RABGGTA, CHRNA4, TBL1X, GUCY2F, AXIN1, EYA1, TRPA1, ERCC2, POU6F2, HPS1, RGS9, UNC119, WFS1, KCNIP3, VAX2, RPE65, PRPF3, SLC19A2, TGFBI, OPN4, ENSG00000122507, BARHL1, OPA3, ENSG00000126254, SIX1, GNG13, ADORA2A, PPT1, KRAS, RAX, TIMM10, ERCC5, WDR36, PAX3, PDCL, MYC, MYO7A, RABGGTB, ADCY3,…	4
GO:0006665	sphingolipid metabolic process	22	4	3.6	0.49699	0.7368	SMPDL3B, SGPL1, ARV1, ASAH3L	HEXB, SPHK2, SPTLC1, CERK, LYPLA3, SERINC1, ALDH5A1, A4GALT, RSHL2, SMPDL3B, PPT1, TEX2, UGCG, SAMD8, SGPL1, SMPD1, ARV1, ASAH3L, GBA, CLN3, ASAH2, PSAP	5
GO:0006935	chemotaxis	22	4	3.6	0.49699	0.7368	TSC2, TTC7B, GCC1, ROBO2	RALA, RALBP1, PIK3CB, FGF10, LAMB1, TSC2, SYMPK, SBDS, LAMC1, TPM3, LYST, SLIT2, FER, PRKCA, STX5, TTC7B, MAP2K1, TLN2, GCC1, CMTM4, ROBO2, LAMA2	3
GO:0007059	chromosome segregation	22	4	3.6	0.49699	0.7368	ZW10, SMC3, PSEN2, BUB3	NCAPD2, ENSG00000056678, SMC1A, MLH1, APRIN, ZW10, SRPK1, TOP3B, UBE2I, SMC3, RAD51C, NCAPG, SMC4, NEK2, NCAPH, ARL8B, SMC2, CENPE, PSEN2, BUB3, MAD2L1, KIFC1	2
GO:0030522	intracellular receptor-mediated signaling pathway	22	4	3.6	0.49699	0.7368	RXRA, DAXX, ENSG00000206206, ENSG00000206279	THRAP4, PIAS1, CRSP6, EDD1, FHL2, DDX54, PPARBP, RAN, CDK7, MED4, NCOA2, CARM1, THRAP6, CTNNB1, HTATIP, THRAP5, CALR, CRSP2, RXRA, DAXX, ENSG00000206206, ENSG00000206279	5
GO:0042330	taxis	22	4	3.6	0.49699	0.7368	TSC2, TTC7B, GCC1, ROBO2	RALA, RALBP1, PIK3CB, FGF10, LAMB1, TSC2, SYMPK, SBDS, LAMC1, TPM3, LYST, SLIT2, FER, PRKCA, STX5, TTC7B, MAP2K1, TLN2, GCC1, CMTM4, ROBO2, LAMA2	3
GO:0051050	positive regulation of transport	22	4	3.6	0.49699	0.7368	PSMD9, ENSG00000128989, TCF7L2, CDK5	NEDD4L, RHOA, FGF10, PRKACA, GSK3B, MIB1, WFS1, PSMD9, NCBP2, ENSG00000120742, ADORA2A, SMO, ENSG00000128989, PPT1, CD63, TCF7L2, PFKM, PINK1, CDK5, STIM1, CALR, TMEM142A	4
GO:0051260	protein homooligomerization	22	4	3.6	0.49699	0.7368	SPAG9, GPI, KCNMA1, CDA	SPAG9, RAD51, SYT1, DGKD, ATG16L1, GPI, ALDH5A1, CUTA, FAM98A, HLXB9, ATPIF1, GCH1, CDK9, DPYS, STOM, KCNMA1, CDA, SMARCAD1, NKX6-1, PCBD1, SOX1, INPP5B	6
GO:0051345	positive regulation of hydrolase activity	22	4	3.6	0.49699	0.7368	ALS2, TSC2, ADRA1A, RGN	ALS2, RALBP1, C1orf166, TSC2, IFT57, HSPE1, PPP2R4, C6orf97, ADRA1A, RGN, NMUR2, MYC, HSPD1, RPS3, GNAQ, VCP, WRN, TSC1, CYCS, ERN1, AIFM3, NF1	5
GO:0006886	intracellular protein transport	199	33	32.58	0.49873	0.7368	RANBP5, AP1M1, TNPO1, RBM22, ERP29, HPS4, AP1B1, KPNA3, TSC2, IPO13, RAB3GAP2, DNAH7, RAB14, CRY2, GIPC1, COG2, STX17, PPP3CA, CLTC, RANBP2, NUP205, AP2M1, ZDHHC3, CDK5, ARF6, ARL5B, AP1G1, RAB8A, RAB4A, GABARAP, COPG, HD, PAMCI	ARF5, RALA, TLOC1, POLA2, KPNA6, MIPEP, NUP160, AP2S1, TPR, ENSG00000055044, TMEM48, AP3D1, RANBP5, RHOA, FGF10, AP3M2, PRKACA, AP1M1, RAB21, GSK3B, XPO1, TNPO1, RAB10, RBM22, GNAS, REM1, ERP29, NUP50, NUP188, SIRT1, JAK2, GGA1, HPS4, PICK1, ARFGAP3, AP1B1, TSPO, TIMM9, SRP54, SEC23A, HNF4A, ARFRP1, KPNA3, NUTF2, NUP93, TSC2, RAB11A, VPS18, RAB2A, STX10, TIMM44, TIMM50, CDC37, KDELR1, SEC61B, SEC…	4
GO:0006220	pyrimidine nucleotide metabolic process	16	3	2.62	0.50065	0.7368	NME7, PRPS1, TYMS	NME1/NME2, TBPL1, NTHL1, DHODH, UMPS, SMUG1, DUT, DCTD, TDG, NME7, PRPS1, CMPK, DTYMK, CTPS, NME6, TYMS	7
GO:0006469	negative regulation of protein kinase activity	16	3	2.62	0.50065	0.7368	TSC2, SPRED1, NF2	CDK5RAP1, TSC2, DUSP22, ADORA2A, SNX6, GADD45G, MLLT1, GPS2, TARBP2, PRKCA, SPRED1, GPS1, PAK2, NF2, HEXIM1, NF1	7
GO:0007568	aging	16	3	2.62	0.50065	0.7368	ADRA1A, PRKCD, HD	ERCC1, MSH2, SIRT1, ERCC2, ZMIZ1, SOD2, ENSG00000120742, ADRA1A, KRAS, ERCC5, SOD1, PRKCD, WRN, CALR, HD, AGPAT1	2
GO:0009615	response to virus	16	3	2.62	0.50065	0.7368	XPR1, AP2M1, TBK1	AP2S1, ABCC9, XPO1, DNAJC3, BECN1, HBXIP, RPS15A, TARBP2, XPR1, LYST, AP2M1, ABCE1, MYD88, RELA, AP2A2, TBK1	3
GO:0015698	inorganic anion transport	16	3	2.62	0.50065	0.7368	CLNS1A, ACTL6B, SUSD2	SLC4A7, SLC12A2, CLNS1A, ACTL6B, SUSD2, CLCN7, SLC17A7, POU6F2, HPS1, LCAT/SLC12A4, SLC20A1, CLIC2, RACGAP1, CD2BP2, CLCN5, SLC26A11	5
GO:0030521	androgen receptor signaling pathway	16	3	2.62	0.50065	0.7368	DAXX, ENSG00000206206, ENSG00000206279	THRAP4, PIAS1, CRSP6, FHL2, PPARBP, RAN, CDK7, MED4, THRAP6, CTNNB1, HTATIP, THRAP5, CRSP2, DAXX, ENSG00000206206, ENSG00000206279	7
GO:0031667	response to nutrient levels	16	3	2.62	0.50065	0.7368	SREBF1, ASL, RXRA	ADIPOR2, HSPA5, SREBF1, SIRT1, ACADS, SLC10A3, SUOX, TMEM91/BCKDHA, SOD1, OGT, USF1, ASL, RXRA, VARS, BAT5, CSNK2B/LY6G5B	4
GO:0032504	multicellular organism reproduction	16	3	2.62	0.50065	0.7368	MBD2, EIF2B5, XDH	HEXB, FOXC1, SIRT1, NEURL, EIF2B4, EIF2B2, ACVR2A, MBD2, BMPR1B, SOD1, EIF2B5, XDH, HK2, GRIN1, PTPN11, HMX3	2
GO:0042472	inner ear morphogenesis	16	3	2.62	0.50065	0.7368	MYO7A, PCDH15, USH1G	FGFR2, FGF10, ITGA8, EYA1, SIX1, MYO7A, SOD1, PCDH15, GFI1, GBX2, CHD7, FOXG1B/FOXG1C, USH1G, TBX1, HMX3, MYO6	3
GO:0046165	alcohol biosynthetic process	16	3	2.62	0.50065	0.7368	PCK2, GPI, ENSG00000128989	PCK2, HNF4A, TSTA3, GPI, ENSG00000105655, GMDS, GPD2, GOT1, ENSG00000128989, SORD, PMM2, G6PC2, G6PD, GPD1, PC, SLC25A10	4
GO:0048609	reproductive process in a multicellular organism	16	3	2.62	0.50065	0.7368	MBD2, EIF2B5, XDH	HEXB, FOXC1, SIRT1, NEURL, EIF2B4, EIF2B2, ACVR2A, MBD2, BMPR1B, SOD1, EIF2B5, XDH, HK2, GRIN1, PTPN11, HMX3	2
GO:0051258	protein polymerization	16	3	2.62	0.50065	0.7368	STMN1, ARPC2, ARF6	ARPC1A, ARHGAP6, DLG1, MAPRE1, ARPC3, ACTR3, STMN1, TUBG1, ARPC5L, DIAPH2, GSN, CENPJ, ARPC2, ARF6, ENSG00000167552, TUBB2C	5
GO:0051726	regulation of cell cycle	114	19	18.67	0.50621	0.7436	RBM5, MNAT1, MOV10L1, ZW10, PRMT5, PNN, TSC2, CCND2, RINT1, CCNG2, BUB3, FLCN, BRSK1, CDK5, BUB1, MCC, WWOX, NF2, DCC	RBM5, NME1/NME2, ANLN, ZMYND11, MNAT1, RUNX3, RB1CC1, CUL3, CHES1, FOXC1, CDC2L5, SIRT2, SMC1A, MOV10L1, DLG1, MLH1, CCNT2, CYLD, ZW10, BIRC5, CCNK, MAEA, CDC45L, MSH2, SMARCB1, PRMT5, PNN, HNF4A, RASSF2, CDK5RAP1, AXIN1, TSC2, NBN, ENSG00000104637, ERCC2, FZR1, CDC37, SUFU, BCCIP, DPH1, GTF2H1, CREBL2, TIMELESS, RAD1, XRN1, RAP1A, MAD2L2, NEK2, CCND2, USP22, NUP214, PIN1, PKMYT1, HERC2, TNFSF5IP…	3
GO:0006512	ubiquitin cycle	41	7	6.71	0.51719	0.7553	MYLIP, HUWE1, PPIL2, UBE4A, USP20, CDK5, UBE2L3	GCLC, MYLIP, UBE3C, NEDD4L, HUWE1, C1orf166, HECTD1, PPIL2, MIB1, STUB1, PRPF19, UBE4A, CAND1, WWP1, UBE2V1, USP22, HERC2, UBE4B, USP20, FBXO11, SAE1, NOSIP, RPS27A, ATG3, CDK5, VCP, TSC1, UBE2C, TRAF6, LONRF3, UBE2N, SUZ12, RNF41, PARK2, UBE2L3, UBE2H, USP7, MIB2, RING1, ENSG00000206215, ENSG00000206287	7
GO:0008654	phospholipid biosynthetic process	41	7	6.71	0.51719	0.7553	DPM1, PIK3C2A, ALG9, PIGU, PIK4CB, DGKE, PCYT2	DPM1, PIK3C2A, AGPAT4, ENSG00000043822, HEXB, PIGV, PIGB, ALG9, CRLS1, PISD, CPT1B, CDS2, PIGU, CDIPT, ENSG00000105655, PIGL, MBOAT5, SERINC1, PIGT, PIK4CA, CEPT1, PIGC, SEMA6D, PIK4CB, ENSG00000148985, DGKE, SAMD8, PCYT1A, PERLD1, PIGA, PIGO, PIGG, TMEM15, ALG12, PIGW, PIGP, PCYT2, GPAA1, AGPAT1, ENSG00000206255, ENSG00000206324	5
GO:0016051	carbohydrate biosynthetic process	41	7	6.71	0.51719	0.7553	PGM3, B4GALT7, PCK2, GPI, ENSG00000128989, COG2, AGL	PGM3, B4GALT7, PCK2, HNF4A, TSTA3, GYS1, GPI, ENSG00000105655, UGDH, GMDS, GPD2, UXS1, SLC35D1, GALE, ENSG00000128989, MPDU1, COG2, GLCE, SORD, PMM2, CAMK2D, CASK, ENSG00000147408, EXT2, G6PC2, PHKG2, G6PD, AGL, MAPKAPK2, NDST2, GPD1, NANP, B3GALT1, PC, B3GNT1, B3GALT6, CHST13, EXT1, SLC25A10, GFPT1, GLT25D2	4
GO:0042592	homeostatic process	176	29	28.82	0.51809	0.7553	CLNS1A, HECA, MPV17, ADRA1A, PLG, PRDX4, PRDX5, RGN, ABCB7, SCO1, PPP3CA, MTTP, ASCL1, BBS4, AFG3L2, EIF2B5, TCF7L2, ALDOA, PCDH15, KCNMA1, XDH, MON1A, CDK5, ATP7A, TAF10, DEAF1, MAF, USH1G, HD	GCLC, AOF2, ARX, ATP2C1, NCDN, NDUFS1, TXNDC4, GLRX2, BEST2, CUGBP2, NEDD4L, FOXP3, HEXB, PIK3CB, KCNH2, SLC12A2, PDIA5, CYB5R4, CDC2L5, PYGM, PTDSR, CLNS1A, DLG1, GNB1, PHLPP, GSK3B, NLK, GNAS, RPLP0, MAEA, DLD, TXNL1, TXN2, EP300, ACIN1, APEX1, HNF4A, CHRNA4, TBL1X, ERCC2, ATP1A3, CDK6, TXNL2/TXNL3, ZMIZ1, WFS1, ATP5B, SOD2, SMAP1, HECA, QKI, IRX4, C5orf14, MPV17, EIF2B4, ABCB6, QSCN6, PRDX6, M…	3
GO:0007242	intracellular signaling cascade	372	61	60.91	0.51912	0.7554	TSPAN6, ALS2, AGK, SPAG9, PIK3C2A, TIMP2, TNK2, TBC1D22B, MAP2K4, C16orf5, MKNK2, PIGU, GUCY2F, TSC2, GBF1, PRKAR2A, PIP5K3, STMN1, RAB14, ADRA1A, PRDX4, GNG13, PLD2, RGN, PIK3C2B, ENSG00000134884, RINT1, TEC, EVI5L, MTF2, PIK4CB, PSEN2, EIF4EBP2, CARHSP1, DGKE, NCAM2, TTN, ELMO1, CENTG2, VAV2, BRSK1, PRKCD, CDK5, ATP7A, ARF6, PDZD8, CASP7, ARL5B, SPRED1, RAB8A, MLL2, RAB4A, SNF1LK2, AKAP13, TYMS…	TSPAN6, ALS2, ARF5, RALA, AGK, ADIPOR2, PAFAH1B1, SPAG9, THRAP4, NISCH, PIK3C2A, RABGAP1, PPP5C, MAP4K3, ATP2C1, RALBP1, RB1CC1, PIAS1, MAP2K3, TIMP2, TBC1D23, TRIO, CRSP6, HSPA5, ARHGAP6, PIK3CB, CHES1, MAP3K7IP2, WNK1, TNK2, SPHK2, HIPK2, RFXANK, ERBB3, TBC1D22B, MAP2K4, NGEF, ARFGEF1, RHOA, ROCK1, ENSG00000070047, PTDSR, RPS6KA2, PRKACA, SMC1A, PTPLAD1, MLH1, DGKD, FGFR1, GNB1, RAB21, GSK3B, M…	4
GO:0045944	positive regulation of transcription from RNA polymerase II promoter	72	12	11.79	0.52319	0.7598	PAX6, MNAT1, EPC1, CCNH, PAX3, LMX1B, ASCL1, TCF7L2, NR4A2, NEUROG2, MAF, RXRA	NFYA, AOF2, MEOX1, PAX6, ISL1, MNAT1, NR2E3, CRSP6, FOXP3, FOXC1, HIPK2, NUFIP1, EP300, HNF4A, PRPF6, ERCC2, EVX1, GTF2H1, FAM130A1, CAND1, FOXO3A, NKX2-3, EPC1, EGR2, ATXN1, RUNX2, PPARBP, FOXA2, PAX1, ARNTL, MED6, CDK7, CCNH, PAX3, GATA4, LMX1B, MYC, YAP1, ASCL1, NCOA2, APP, CASK, NOTCH1, TCF8, TCF7L2, POU4F2, NR4A2, USF1, RUNX1, NFIA, ERCC3, HAND2, T, CTNNB1, VGLL2, SMAD1, MYD88, HTATIP, ABLIM…	6
GO:0031324	negative regulation of cellular metabolic process	146	24	23.9	0.52761	0.7598	SCMH1, ZNF423, MLX, STMN1, DNAH7, EPC1, GIPC1, MBD2, PAX3, ENSG00000137324, TCF25, EIF2B5, EIF4EBP2, CDA, TBX20, CDK5, PA2G4, ATF7IP, NF2, DAXX, EHMT2, ENSG00000206206, ENSG00000206279, ENSG00000206376	GCLC, AOF2, JARID2, SCMH1, ERCC1, ZMYND11, SNAI2, NR1H3, NR2E3, RSF1, FOXP3, CHES1, PRDM1, HIPK2, DDX20, SIRT2, LMCD1, SMARCE1/KRT222P, EED, TSG101, MLH1, SIRT6, RFX3, MYST3, NFX1, PSMC5, SIRT4, CDC45L, MSH2, BTAF1, SIRT1, HNF4A, TH1L, MAPRE1, ZNF423, UBE2I, DNAJB6, MLX, HDAC5, SMURF2, RPS13, BCL7A, TIMELESS, RAB23, KCNIP3, SPTBN1, ORC2L, VAX2, CAPZA1, DR1, STMN1, DNAH7, SET, PPP2R4, EPC1, PAIP2,…	4
GO:0007186	G-protein coupled receptor protein signaling pathway	140	23	22.92	0.52977	0.7598	TSPAN6, AGK, ZNF207, SREBF1, C16orf5, CHRD, KIAA1086, RIC8B, ADRA1A, GIPC1, ENSG00000126254, GNG13, PLD2, BMP2K, XPR1, GPR158, DGKE, NFKBIL2, RAB8A, PTGDR, TACR3, LAMP1, HD	TSPAN6, AGK, SYN1, THRAP4, RANBP9, ZNF207, ATP2C1, BCAR1, PIK3CB, NPFFR2, SPHK2, SLC12A2, OTUD5, DAZAP1, SREBF1, DGKD, GNB1, MYST3, WBP11, GNAS, KHSRP, C16orf5, CCNK, CHRD, RAPGEF4, CDV3, ENSG00000096155, PICK1, CERK, SFRS16, MED25, KIAA1086, CRHR2, WASL, POU6F2, ATRNL1, RGS9, RASD1, ALDH2, RIC8B, PRKD3, SFPQ, RRAGC, ECE1, SLC19A2, HDHD3, NKX2-3, PRLHR, ADRA1A, OPN4, GIPC1, RAB9B, SYMPK, GRPR, EN…	5
GO:0051056	regulation of small GTPase mediated signal transduction	60	10	9.82	0.53016	0.7598	ALS2, TBC1D22B, TSC2, GBF1, EVI5L, TTN, CENTG2, VAV2, ARF6, AKAP13	ALS2, PAFAH1B1, RABGAP1, RALBP1, TBC1D23, TRIO, TBC1D22B, NGEF, ARFGEF1, SMAP1L, RAPGEF4, TBC1D10A, ARFGAP3, ARFGAP1, TSC2, ARHGEF10, TBC1D17, TBC1D13, RAPGEF1, GBF1, TBC1D9, TBC1D19, RAPGEF2, ARHGEF17, SMAP1, KIAA1244, CENTB2, ECT2, ICMT, MFN2, ARHGEF6, TBC1D5, KRAS, ARHGEF4, TBC1D4, EVI5L, RGL1, CDC42BPA, IQSEC1, TBC1D7, PSD2, USP6NL, DDEF1, TTN, TIAM1, WDR67, CENTG2, VAV2, TBC1D24, GAPVD1, ARF…	4
GO:0016265	death	226	37	37	0.53024	0.7598	MNAT1, ACTN1, C16orf5, UNC5B, CUL2, BAG2, HTRA2, ADRA1A, PLG, PRDX5, CTNNBL1, PAX3, TBRG4, LMX1B, BNIP2, AFG3L2, PSEN2, RPS3A, TCF7L2, ITPR1, NR4A2, ELMO1, KCNMA1, PRKCD, CDK5, ATP7A, ARF6, CASP7, SGPL1, C3orf38, WWOX, DCC, HD, DAXX, ATXN2, ENSG00000206206, ENSG00000206279	GCLC, ENSG00000005194, NISCH, NME1/NME2, DPF1, ERCC1, MNAT1, RUNX3, NDUFS1, RB1CC1, GLRX2, RTEL1/TNFRSF6B, RABEP1, CUL3, TDP1, HSPA5, BCAR1, FOXC1, CUL1, NCKAP1, SPHK2, AHRR/PDCD6, HIPK2, DDX20, ERBB3, RHOA, ROCK1, PTDSR, PDCD2, ACTN1, MLH1, XRCC5, PHLPP, GSK3B, PSMC5, C16orf5, BIRC5, MAEA, C1orf166, AARS, MSH2, SIRT1, JAK2, BCL7C, CECR2, ENSG00000100010, PRODH, TSPO, EP300, ACIN1, DNAJC5, PAK7, …	2
GO:0008104	protein localization	318	52	52.07	0.53033	0.7598	ALS2, PAX6, VPS13D, RANBP5, AP1M1, TNPO1, RBM22, ZW10, ERP29, SNAP29, HPS4, AP1B1, KPNA3, TSC2, VPS29, PIP5K3, IPO13, RAB3GAP2, DNAH7, RAB14, CRY2, GIPC1, SYBL1, VPS25, EXOC4, RINT1, COG2, STX17, PPP3CA, MTTP, VPS33A, BBS4, CLTC, SELENBP1, RANBP2, NUP205, CENTG2, AP2M1, ZDHHC3, MON1A, CDK5, ARF6, ARL5B, AP1G1, RAB8A, RAB4A, GABARAP, COPG, HD, ATG7, PAMCI, ATG9A	ALS2, ARF5, FKBP4, RALA, PAX6, TLOC1, POLA2, KPNA6, MIPEP, RABEP1, NUP160, RANBP3, AP2S1, TPR, VPS13D, FOXP3, ENSG00000053501, ENSG00000055044, TMEM48, AP3D1, RANBP5, RHOA, VPS35, FGF10, AP3M2, PRKACA, AP1M1, TSG101, LMAN1, DLG1, RAB21, GSK3B, XPO1, TNPO1, RAB10, ATG16L1, RBM22, ZW10, GNAS, REM1, ERP29, BIRC5, EXOC1, SCFD1, NUP50, NUP188, SIRT1, JAK2, SNAP29, GGA1, HPS4, PICK1, ARFGAP3, AP1B1, TS…	3
GO:0006954	inflammatory response	23	4	3.77	0.53416	0.7598	SLC7A2, PRDX5, CDO1, PLAA	SLC7A2, MAP2K3, FOXP3, NFX1, HDAC5, LTA4H, VNN1, ACVR1, PRDX5, ADORA2A, CDO1, PLAA, TLR2, BMPR1B, CHST4, PRKCA, SMAD1, MYD88, RELA, TLR1, ABCF1, ENSG00000206410, ENSG00000206490	3
GO:0009064	glutamine family amino acid metabolic process	23	4	3.77	0.53416	0.7598	NOS1, ALDH4A1, ASRGL1, ASL	GCLC, ALDH18A1, ARG2, HSD17B14, NOS1, PRODH, FAH, ALDH5A1, GLS, GOT1, GOT2, PPAT, GLUL, GGH, GLUD1, ALDH4A1, ASRGL1, GMPS, ASL, CTPS, PFAS, PYCR1, GFPT1	5
GO:0043583	ear development	23	4	3.77	0.53416	0.7598	MYO7A, PCDH15, KCNMA1, USH1G	MCOLN3, FGFR2, FGF10, ITGA8, EYA1, ECE1, SIX1, MYC, MYO7A, SOD1, SHROOM2, PCDH15, KCNMA1, GFI1, GBX2, CHD7, FOXG1B/FOXG1C, USH1G, TBX1, JAG2, HMX3, MYO6, DLL1	5
GO:0003002	regionalization	54	9	8.84	0.53429	0.7598	PAX6, CHRD, SF3B1, KIF3A, LMX1B, TBX20, EMX2, DSCAML1, HD	MEOX1, PAX6, HIPK2, FGF10, CHRD, CRKL, EP300, YY1, MIB1, FKBP8, HOXA5, LHX2, GCN5L2, RAB23, SF3B1, VAX2, HOXB3, ACVR2A, EGR2, FOXA2, PAX1, SIX1, SMO, KIF3A, BARX1, LRP4, GDF11, GATA4, LMX1B, BMPR1B, PCSK6, NOTCH1, ATM, HHEX, DISP1, EN1, T, TBX20, SP8, CTNNB1, BMI1, GBX2, EMX2, MLLT3, FOXG1B/FOXG1C, DSCAML1, TBX1, HD, HOXC6, DLL1, BMPR2, RING1, ENSG00000206215, ENSG00000206287	3
GO:0006813	potassium ion transport	48	8	7.86	0.53902	0.7598	SLC25A15, HNRPL, KCNH5, BTBD10, KCNMA1, KCNT2, KCNJ12, ATG7	KCNH2, SLC12A2, ABCC9, TMEM38A, HADHA, STRN4, ENSG00000096155, KCNK6, SLC25A15, KCTD9, HNRPL, ATP1A3, KCNIP3, UXS1, VPS4B, LCAT/SLC12A4, HLXB9, SRRM1, SCN2A, KCTD3, ABI2, KCNH5, ATP1B1, TPM3, CNGA3, SUMF1, BTBD10, ENAH, SLC24A2, KCNMA1, KCNT2, EN1, TSC1, RPUSD2, PLK1, GPD1, SF1, KCNK9, BHLHB5, KCNK4, KCNH8, KCNJ12, KCNIP4, ENSG00000187446, C17orf59, ATG7, INPP5F, BAT3	6
GO:0009892	negative regulation of metabolic process	147	24	24.07	0.54243	0.7598	SCMH1, ZNF423, MLX, STMN1, DNAH7, EPC1, GIPC1, MBD2, PAX3, ENSG00000137324, TCF25, EIF2B5, EIF4EBP2, CDA, TBX20, CDK5, PA2G4, ATF7IP, NF2, DAXX, EHMT2, ENSG00000206206, ENSG00000206279, ENSG00000206376	GCLC, AOF2, JARID2, SCMH1, ERCC1, ZMYND11, SNAI2, NR1H3, NR2E3, RSF1, FOXP3, CHES1, PRDM1, HIPK2, DDX20, SIRT2, LMCD1, SMARCE1/KRT222P, EED, TSG101, MLH1, SIRT6, RFX3, MYST3, NFX1, PSMC5, SIRT4, CDC45L, MSH2, BTAF1, SIRT1, HNF4A, TH1L, MAPRE1, ZNF423, UBE2I, DNAJB6, MLX, HDAC5, SMURF2, RPS13, BCL7A, TIMELESS, RAB23, KCNIP3, SPTBN1, ORC2L, VAX2, CAPZA1, DR1, STMN1, DNAH7, SET, PPP2R4, EPC1, PAIP2,…	3
GO:0000387	spliceosomal snRNP biogenesis	17	3	2.78	0.54387	0.7598	CLNS1A, GEMIN5, PRMT5	DDX20, CLNS1A, GEMIN5, SIP1, SNRPD3, PRMT5, PRPF31, NCBP2, SNRPB, NCBP1, SNRPG, RNUXA, SNRPD1, SNUPN, ENSG00000172062, SNRPE, SMN1/SMN2	10
GO:0007269	neurotransmitter secretion	17	3	2.78	0.54387	0.7598	NRXN3, RAB14, GIPC1	BAIAP3, SYN1, NISCH, NRXN3, SYT1, CHRNA4, PLDN, RAB14, GIPC1, ADORA2A, PPT1, SNAP25, SYT4, LIN7C, PINK1, PARK2, MYO6	3
GO:0008629	induction of apoptosis by intracellular signals	17	3	2.78	0.54387	0.7598	C16orf5, CUL2, HTRA2	CUL3, CUL1, HIPK2, MLH1, C16orf5, PRODH, CUL2, RNF7, HTRA2, C14orf153, XPA, MYC, ATM, PRKCA, AIFM1, SART1, CHEK2	11
GO:0032313	regulation of Rab GTPase activity	17	3	2.78	0.54387	0.7598	ALS2, TBC1D22B, EVI5L	ALS2, RABGAP1, TBC1D23, TBC1D22B, TBC1D10A, TBC1D17, TBC1D13, TBC1D9, TBC1D19, TBC1D5, TBC1D4, EVI5L, TBC1D7, USP6NL, WDR67, TBC1D24, ENSG00000167037	7
GO:0032482	Rab protein signal transduction	17	3	2.78	0.54387	0.7598	ALS2, TBC1D22B, EVI5L	ALS2, RABGAP1, TBC1D23, TBC1D22B, TBC1D10A, TBC1D17, TBC1D13, TBC1D9, TBC1D19, TBC1D5, TBC1D4, EVI5L, TBC1D7, USP6NL, WDR67, TBC1D24, ENSG00000167037	7
GO:0032483	regulation of Rab protein signal transduction	17	3	2.78	0.54387	0.7598	ALS2, TBC1D22B, EVI5L	ALS2, RABGAP1, TBC1D23, TBC1D22B, TBC1D10A, TBC1D17, TBC1D13, TBC1D9, TBC1D19, TBC1D5, TBC1D4, EVI5L, TBC1D7, USP6NL, WDR67, TBC1D24, ENSG00000167037	6
GO:0033673	negative regulation of kinase activity	17	3	2.78	0.54387	0.7598	TSC2, SPRED1, NF2	CDK5RAP1, TSC2, DUSP22, ADORA2A, SNX6, GADD45G, MLLT1, GPS2, TARBP2, PRKCA, PRDX3, SPRED1, GPS1, PAK2, NF2, HEXIM1, NF1	6
GO:0042471	ear morphogenesis	17	3	2.78	0.54387	0.7598	MYO7A, PCDH15, USH1G	FGFR2, FGF10, ITGA8, EYA1, SIX1, MYC, MYO7A, SOD1, PCDH15, GFI1, GBX2, CHD7, FOXG1B/FOXG1C, USH1G, TBX1, HMX3, MYO6	4
GO:0006006	glucose metabolic process	42	7	6.88	0.54452	0.7598	PGM3, PGM1, PCK2, GPI, ENSG00000128989, ALDOA, RPIA	NISCH, PGM3, MDH1, PKM2, PDK3, PGM1, PCK2, HNF4A, PGK1, GPI, OGDH, HIBADH, UGDH, GAPDH, LDHB, ALDH5A1, GPD2, TROVE2, ENSG00000120742, ECD, ENSG00000128989, PDHA1, MYC, GRHPR, RTCD1, SORD, MDH2, HYOU1, ALDOA, G6PC2, PFKM, RPIA, ADPGK, HK2, G6PD, PGM2L1, GPD1, UGP2, ONECUT1, PC, TALDO1, SLC25A10	6
GO:0007605	sensory perception of sound	42	7	6.88	0.54452	0.7598	PAX3, MYO7A, PRPS1, PCDH15, KCNMA1, USH1G, NF2	SNAI2, HEXB, KCNH2, MCOLN3, SLC12A2, WDR1, BCS1L, ACTB, TIMM9, TBL1X, AXIN1, EYA1, ERCC2, WFS1, SLC19A2, BARHL1, SIX1, KRAS, TIMM10, ERCC5, PAX3, MYC, MYO7A, FBXO11, SOD1, PRPS1, NDUFB9, PCDH15, TIMM8B, POU4F2, DSPP, KCNMA1, ERCC3, ALDH7A1, CHD7, PTPN11, USH1G, ACTG1, TBX1, NF2, ESPN, MYO6	6
GO:0009967	positive regulation of signal transduction	42	7	6.88	0.54452	0.7598	TSPAN6, ALS2, ADRA1A, GIPC1, ASCL1, NCAM2, TBK1	TSPAN6, ALS2, PPP5C, ATP2C1, MAP3K7IP2, HIPK2, ERBB3, RHOA, FGF10, ITGA8, FKBP1A, C1orf166, FLT1, AXIN1, BIRC2, DUSP22, ECT2, GPR177, GPR89A, ECE1, ADRA1A, CAT, ACVR2A, GIPC1, UBE2V1, KRAS, ASCL1, SLC20A1, HHEX, NCAM2, SLC35B2, TNFRSF25/PLEKHG5, MYD88, RELA, TRAF6, UBE2N, PTPN11, TBK1, ZDHHC17, ENSG00000188092, MIB2, MIER1	4
GO:0015031	protein transport	289	47	47.32	0.54822	0.7636	RANBP5, AP1M1, TNPO1, RBM22, ZW10, ERP29, SNAP29, HPS4, AP1B1, KPNA3, TSC2, VPS29, IPO13, RAB3GAP2, DNAH7, RAB14, CRY2, GIPC1, SYBL1, VPS25, EXOC4, RINT1, COG2, STX17, PPP3CA, MTTP, VPS33A, CLTC, SELENBP1, RANBP2, NUP205, CENTG2, AP2M1, ZDHHC3, MON1A, CDK5, ARF6, ARL5B, AP1G1, RAB8A, RAB4A, GABARAP, COPG, HD, ATG7, PAMCI, ATG9A	ARF5, RALA, TLOC1, POLA2, KPNA6, MIPEP, RABEP1, NUP160, RANBP3, AP2S1, TPR, ENSG00000053501, ENSG00000055044, TMEM48, AP3D1, RANBP5, RHOA, VPS35, FGF10, AP3M2, PRKACA, AP1M1, TSG101, LMAN1, RAB21, GSK3B, XPO1, TNPO1, RAB10, ATG16L1, RBM22, ZW10, GNAS, REM1, ERP29, EXOC1, SCFD1, NUP50, NUP188, SIRT1, JAK2, SNAP29, GGA1, HPS4, PICK1, ARFGAP3, AP1B1, TSPO, TIMM9, SRP54, SEC23A, HNF4A, ARFGAP1, ARFRP…	3
GO:0043087	regulation of GTPase activity	36	6	5.89	0.55112	0.7649	ALS2, TBC1D22B, TSC2, RAB3GAP2, EVI5L, CENTG2	ALS2, PAFAH1B1, RABGAP1, RALBP1, TBC1D23, ARHGAP6, TBC1D22B, SMAP1L, TBC1D10A, ARFGAP3, ARFGAP1, TSC2, TBC1D17, TBC1D13, TBC1D9, TBC1D19, SMAP1, CENTB2, RAB3GAP1, RAB3GAP2, TBC1D5, TBC1D4, EVI5L, TBC1D7, USP6NL, DDEF1, WDR67, CENTG2, TBC1D24, TSC1, ENSG00000167037, HRB, ARHGAP1, CHM, NF1, GDI1	5
GO:0046483	heterocycle metabolic process	36	6	5.89	0.55112	0.7649	CPOX, PRPS1, CDA, ATP7A, GTF2A1, DPYD	COX15, MTHFD2, FECH, MCM2, MCCC1, CPOX, TSPO, MTHFD1, DHODH, MTHFSD, MCM4, UMPS, ALDH6A1, PCMT1, LIAS, PAICS, PPAT, SUCLA2, MTHFS, FPGS, PPOX, ALDH1L1, PRPS1, DPYS, TDO2, ALAS2, CDA, GART, GMPS, ATP7A, GTF2A1, MAT2A, AFMID, P4HB, DPYD, APRT	3
GO:0007049	cell cycle	290	47	47.48	0.55896	0.7721	RBM5, MNAT1, UBR2, BCAT1, MOV10L1, ZW10, PRMT5, PNN, TSC2, SMC3, CUL2, PSMD9, STMN1, CCND2, CHTF18, MYH10, CCNH, RINT1, MPHOSPH6, TBRG4, ENSG00000137324, CCNG2, PPP3CA, DHH, BBS4, TCF7L2, BUB3, FLCN, SASS6, BRSK1, PSMC2, CDK5, BUB1, CNTROB, PA2G4, MCC, DCTN2, GAK, WWOX, NF2, DCC, ANAPC7, DAXX, EHMT2, ENSG00000206206, ENSG00000206279, ENSG00000206376	RBM5, CDC27, LIG3, DBF4, PAFAH1B1, PSMB1, NCAPD2, NME1/NME2, ANLN, RABGAP1, PPP5C, ZMYND11, MNAT1, RUNX3, MRE11A, RB1CC1, UBR2, CUL3, RAD51, CHES1, FOXC1, CUL1, ENSG00000056678, BCAT1, POLD1, CDC2L5, ASPM, SIRT2, RPS6KA2, TRIP13, SMC1A, MCM2, MOV10L1, TSG101, DLG1, MCM6, RBM7, MLH1, CDC14A, DUSP13, RIF1, CCNT2, GSK3B, APRIN, CYLD, RAD54L, ZW10, PSMC5, ANAPC5, BIRC5, CCNK, MAEA, CLSPN, CDC45L, MSH…	2
GO:0007018	microtubule-based movement	30	5	4.91	0.55928	0.7721	C20orf23, DNAH7, KIF3A, DYNLRB2, HD	PAFAH1B1, DNAH9, ENSG00000056678, KIF2A, DYNC1I2, C20orf23, KIF4A, GTPBP1, DNAL4, KIF21B, KIF17, DNAH7, KNS2, RHOT1, KIF1A, KIF3A, TUBG1, ACTR10, KIF13A, LRPPRC, CENPE, APP, DNAH3, ENSG00000167552, DYNLRB2, KIF5B, TUBB2C, DYNC1H1, HD, KIFC1	5
GO:0007346	regulation of mitotic cell cycle	30	5	4.91	0.55928	0.7721	ZW10, RINT1, BUB3, BRSK1, BUB1	FOXC1, DLG1, ZW10, BIRC5, MAEA, HNF4A, NBN, MAD2L2, USP22, TNFSF5IP1, RINT1, ENSG00000136273, MYC, APP, ATM, RAD17, BUB3, CDC25C, BRSK1, MAD2L1, CDT1, BUB1, CDC2, TRIAP1, HDAC3, FOXG1B/FOXG1C, RCC1, KNTC1, CDK10, BLM	4
GO:0008283	cell proliferation	210	34	34.38	0.56038	0.7723	PAX6, MNAT1, B4GALT7, TIMP2, BCAT1, MOV10L1, PRMT5, GINS1, TSC2, CUL2, CCND2, ADRA1A, PLG, MYH10, PAX3, TNS3, TBRG4, LMX1B, TBN, ASCL1, TCF7L2, VEGFC, DAB2, BUB3, PRKCD, TBX20, CDK5, BUB1, EMX2, PA2G4, DCTN2, RXRA, NF2, NAP1L1	AOF2, ARX, CDC27, PAFAH1B1, PAX6, JARID2, NME1/NME2, ERCC1, ZMYND11, MNAT1, RUNX3, B4GALT7, NR2E3, TIMP2, CUL3, FOXP3, BCAR1, FOXC1, CUL1, BCAT1, SPHK2, HIPK2, ERBB3, CDC2L5, ASPM, FGFR2, FGF10, SCARB1, MOV10L1, TSG101, DLG1, GPC4, FGFR1, GNB1, NRD1, XRCC5, CDC14A, SMARCA2, LRP2, APRIN, LAMB1, CDV3, DHPS, SIRT1, JAK2, SMARCB1, PES1, TSPO, PRMT5, GINS1, HNF4A, CDC25B, MAPRE1, POLA1, KLF5, FLT1, TS…	2
GO:0000122	negative regulation of transcription from RNA polymerase II promoter	49	8	8.02	0.56411	0.7733	EPC1, MBD2, PAX3, ENSG00000137324, TCF25, ATF7IP, EHMT2, ENSG00000206376	AOF2, JARID2, ZMYND11, SNAI2, NR2E3, FOXP3, PRDM1, HIPK2, DDX20, LMCD1, NFX1, HDAC5, KCNIP3, ORC2L, VAX2, DR1, EPC1, NPAS1, MBD2, MEIS2, FST, PAX3, ENSG00000137324, NCOA2, TCF25, ZNF593, NR6A1, TCF8, POU4F2, GABPA, MSX1, VPS72, RPS14, CDX2, NSD1, CTNNB1, ATF7IP, KLF11, OVOL1, NR2F1, SUZ12, CALR, HEXIM1, HMGB1, PAX5, LCOR, SUPT5H, EHMT2, ENSG00000206376	6
GO:0006952	defense response	49	8	8.02	0.56411	0.7733	ALS2, SLC7A2, CHRD, PRDX5, CDO1, PLAA, AP2M1, TBK1	ALS2, SLC7A2, PGLYRP1, MAP2K3, AP2S1, FOXP3, ABCC9, NFX1, CHRD, CRISP3, CBARA1, HDAC5, LTA4H, VNN1, ACVR1, PRDX5, BECN1, ADORA2A, CDO1, ECSIT, C6orf166, PLAA, TLR2, BMPR1B, TARBP2, CHST4, LYST, HSPD1, ITGB1, TIAL1, CEBPG, PRKCA, PGLYRP3, AP2M1, SMAD1, NEUROD2, MYD88, RELA, TLR1, AP2A2, TBK1, TUBB2C, LONP1, VARS, BAT5, CSNK2B/LY6G5B, ABCF1, ENSG00000206410, ENSG00000206490	2
GO:0051188	cofactor biosynthetic process	49	8	8.02	0.56411	0.7733	CPOX, DHRS7, HSD17B4, PPCDC, PANK4, PDSS2, GTF2A1, WWOX	GCLC, COX15, MTHFD2, FECH, COASY, HSD17B10, MCM2, MOCOS, CPOX, HSD17B14, COQ9, GGT1, TSPO, DHRS7, MTHFD1, MTHFSD, MCM4, C9orf95, COQ5, SPR, FVT1, LIAS, MOCS3, COQ3, HSD17B4, SUCLA2, MTHFS, FPGS, PPCDC, PPOX, NAPRT1, DHRS4, PANK4, ALAS2, G6PD, RDH13, BDH1, HPGD, MOCS2, PDSS2, GTF2A1, COQ4, COQ7, DHRSX/ZBED1, GPHN, NADSYN1, COQ2, NMNAT1, WWOX	4
GO:0009790	embryonic development	155	25	25.38	0.56883	0.7762	PAX6, PGM3, CHRD, GINS1, TSC2, MYH10, PAX3, LMX1B, TFAP2A, TBN, MYO7A, BBS4, COPS3, TCF7L2, PCDH15, VEGFC, DAB2, WNT4, TBX20, CDK5, MLL2, DSCAML1, USH1G, NF2, HD	AOF2, MEOX1, PAX6, PGM3, CUL3, PIK3CB, FOXC1, PRDM1, YBX1, FGFR2, FGF10, PRKACA, NLE1, DLG1, ITGA8, MYST3, GNAS, CHRD, DLD, HECTD1, MSH2, SMARCB1, HIRA, PICK1, EP300, GINS1, ARFRP1, MIB1, FLT1, TSC2, TJP1, EYA1, NBN, ERCC2, HOXA5, EVX1, GCN5L2, UGDH, PRPF19, RAB23, PTK7, MAN2A1, SEMA5A, ACVR1, VAX2, ICMT, MFN2, ECE1, MLL, MYB, HOXB3, ACVR2A, PLCG1, USP22, FOXA2, PAX1, SBDS, SIX1, DAD1, ECSIT, LAM…	2
GO:0006820	anion transport	24	4	3.93	0.56991	0.7762	CLNS1A, ACTL6B, EPB41L3, SUSD2	SLC4A7, SLC12A2, CLNS1A, ACTL6B, EPB41L3, SUSD2, TSPO, CLCN7, SLC17A7, POU6F2, HPS1, SLC4A3, LCAT/SLC12A4, SLC10A3, TOMM40, SRRM1, SLC20A1, CLIC2, RACGAP1, SRRM2, CD2BP2, CLCN5, CDK5R2, SLC26A11	4
GO:0042060	wound healing	24	4	3.93	0.56991	0.7762	MTPN, PLXDC2, PLG, MYH10	SYT7, PIK3CB, ERBB3, LMAN1, PABPC4, HNF4A, SFRS16, MTPN, PLXDC2, PLG, FOXA2, FNTB, F10, ADORA2A, NINJ1, MYH10, MIA3, GNAQ, USF1, SCNN1B, NINJ2, FUT10, ROR1, NF1	4
GO:0048514	blood vessel morphogenesis	43	7	7.04	0.5712	0.7762	WARS2, PLG, VEGFC, TBX20, ATP7A, PTK2, CSPG4	FOXC1, FGFR2, FGF10, KLF5, FLT1, CRHR2, C1GALT1, SHB, ATP5B, QKI, SEMA5A, ACVR1, WARS2, CTGF, PLG, SMO, ATPIF1, ITGA7, HEY2, GATA4, NOTCH1, VEGFC, HHEX, RUNX1, ZC3H12A, HAND2, AGGF1, T, TBX20, ATP7A, CTNNB1, GBX2, PTK2, NPR1, PTENP1/PTEN, EGFL7, CSPG4, GLMN, APOLD1/DDX47, TBX1, ZFP36L1, MKL2, NF1	4
GO:0050954	sensory perception of mechanical stimulus	43	7	7.04	0.5712	0.7762	PAX3, MYO7A, PRPS1, PCDH15, KCNMA1, USH1G, NF2	SNAI2, HEXB, KCNH2, MCOLN3, SLC12A2, WDR1, BCS1L, ACTB, TIMM9, TBL1X, AXIN1, EYA1, TRPA1, ERCC2, WFS1, SLC19A2, BARHL1, SIX1, KRAS, TIMM10, ERCC5, PAX3, MYC, MYO7A, FBXO11, SOD1, PRPS1, NDUFB9, PCDH15, TIMM8B, POU4F2, DSPP, KCNMA1, ERCC3, ALDH7A1, CHD7, PTPN11, USH1G, ACTG1, TBX1, NF2, ESPN, MYO6	5
GO:0016481	negative regulation of transcription	100	16	16.37	0.58389	0.7878	SCMH1, ZNF423, MLX, EPC1, MBD2, PAX3, ENSG00000137324, TCF25, TBX20, PA2G4, ATF7IP, DAXX, EHMT2, ENSG00000206206, ENSG00000206279, ENSG00000206376	GCLC, AOF2, JARID2, SCMH1, ZMYND11, SNAI2, NR1H3, NR2E3, RSF1, FOXP3, CHES1, PRDM1, HIPK2, DDX20, SIRT2, LMCD1, SMARCE1/KRT222P, EED, TSG101, SIRT6, RFX3, MYST3, NFX1, PSMC5, SIRT4, BTAF1, SIRT1, TH1L, ZNF423, UBE2I, DNAJB6, MLX, HDAC5, SMURF2, BCL7A, TIMELESS, KCNIP3, ORC2L, VAX2, DR1, EPC1, WWP1, ATXN1, RUNX2, SIN3B, SNX6, NDUFA13, NPAS1, MAP3K10, MBD2, MEIS2, FST, PAX3, FOXF2, ENSG00000137324,…	4
GO:0006505	GPI anchor metabolic process	18	3	2.95	0.58482	0.7878	DPM1, ALG9, PIGU	DPM1, PIGV, PIGB, ALG9, PIGU, PIGL, PIGT, PIGC, SEMA6D, ENSG00000148985, PERLD1, PIGA, PIGO, PIGG, ALG12, PIGW, PIGP, GPAA1	8
GO:0006506	GPI anchor biosynthetic process	18	3	2.95	0.58482	0.7878	DPM1, ALG9, PIGU	DPM1, PIGV, PIGB, ALG9, PIGU, PIGL, PIGT, PIGC, SEMA6D, ENSG00000148985, PERLD1, PIGA, PIGO, PIGG, ALG12, PIGW, PIGP, GPAA1	10
GO:0048592	eye morphogenesis	18	3	2.95	0.58482	0.7878	PAX6, MYO7A, BBS4	PAX6, YY1, VAX2, MFN2, GDF11, MYO7A, BBS4, SHROOM2, TCF8, PRKCI, CTNNB1, TH, BHLHB5, SOX1, NF1, RING1, ENSG00000206215, ENSG00000206287	4
GO:0051348	negative regulation of transferase activity	18	3	2.95	0.58482	0.7878	TSC2, SPRED1, NF2	CDK5RAP1, TSC2, DUSP22, ADORA2A, SNX6, GADD45G, MLLT1, GPS2, TARBP2, PIF1, PRKCA, PRDX3, SPRED1, GPS1, PAK2, NF2, HEXIM1, NF1	5
GO:0033036	macromolecule localization	342	55	56	0.58634	0.7885	ALS2, PAX6, VPS13D, RANBP5, SMG6, AP1M1, TNPO1, RBM22, ZW10, ERP29, SNAP29, HPS4, AP1B1, KPNA3, TSC2, VPS29, PIP5K3, IPO13, RAB3GAP2, DNAH7, RAB14, CRY2, GIPC1, SYBL1, VPS25, EXOC4, RINT1, COG2, STX17, PPP3CA, MTTP, VPS33A, BBS4, CLTC, SELENBP1, BICD1, RANBP2, NUP205, CENTG2, AP2M1, ZDHHC3, MON1A, CDK5, ARF6, ARL5B, AP1G1, RAB8A, RAB4A, GABARAP, COPG, HD, ATG7, PAMCI, ATG9A, ATXN2	ALS2, ARF5, FKBP4, RALA, PAX6, TLOC1, POLA2, KPNA6, MIPEP, RABEP1, NUP160, RANBP3, AP2S1, TPR, VPS13D, FOXP3, ENSG00000053501, ENSG00000055044, TMEM48, AP3D1, RANBP5, RHOA, VPS35, FGF10, SMG6, AP3M2, PRKACA, AP1M1, TSG101, LMAN1, DLG1, ENSG00000078328, THOC1, RAB21, GSK3B, XPO1, TNPO1, RAB10, ATG16L1, RBM22, ZW10, GNAS, KHSRP, REM1, ERP29, BIRC5, EXOC1, SCFD1, NUP50, NUP188, SIRT1, JAK2, SNAP29, …	2
GO:0007169	transmembrane receptor protein tyrosine kinase signaling pathway	50	8	8.19	0.58859	0.7902	MUSK, TSC2, EIF4EBP2, VEGFC, WNT4, CDK5, PTK2, SNF1LK2	NR1H3, MUSK, BCAR1, FOXC1, ERBB3, FGFR2, FGF10, DGKD, FGFR1, SORBS1, PICK1, FLT1, TSC2, RAPGEF1, SHOC2, CRYAB, SPARC, RPE65, PIK3R3, CTGF, ATXN1, RUNX2, ADORA2A, SNX6, VPS16/PTPRA, LRP4, SLC2A8, IGF1R, APP, GLUD1, EIF4EBP2, VEGFC, HHEX, PRKCA, TIAM1, WNT4, CDK5, RET, PTK2, REPS2, SNF1LK2, ALK, PTENP1/PTEN, FIBP, BAIAP2, AP3S1, PTPN11, ROR1, PTPN1, BMPR2	6
GO:0001525	angiogenesis	31	5	5.08	0.5903	0.7911	PLG, VEGFC, TBX20, PTK2, CSPG4	FGFR2, KLF5, FLT1, CRHR2, C1GALT1, SHB, ATP5B, SEMA5A, ACVR1, CTGF, PLG, ATPIF1, GATA4, NOTCH1, VEGFC, HHEX, RUNX1, ZC3H12A, HAND2, AGGF1, TBX20, CTNNB1, GBX2, PTK2, NPR1, PTENP1/PTEN, EGFL7, CSPG4, APOLD1/DDX47, TBX1, NF1	3
GO:0008219	cell death	225	36	36.84	0.59215	0.7922	MNAT1, ACTN1, C16orf5, UNC5B, CUL2, BAG2, HTRA2, ADRA1A, PLG, PRDX5, CTNNBL1, PAX3, TBRG4, LMX1B, BNIP2, PSEN2, RPS3A, TCF7L2, ITPR1, NR4A2, ELMO1, KCNMA1, PRKCD, CDK5, ATP7A, ARF6, CASP7, SGPL1, C3orf38, WWOX, DCC, HD, DAXX, ATXN2, ENSG00000206206, ENSG00000206279	GCLC, ENSG00000005194, NISCH, NME1/NME2, DPF1, ERCC1, MNAT1, RUNX3, NDUFS1, RB1CC1, GLRX2, RTEL1/TNFRSF6B, RABEP1, CUL3, TDP1, HSPA5, BCAR1, FOXC1, CUL1, NCKAP1, SPHK2, AHRR/PDCD6, HIPK2, DDX20, ERBB3, RHOA, ROCK1, PTDSR, PDCD2, ACTN1, MLH1, XRCC5, PHLPP, GSK3B, PSMC5, C16orf5, BIRC5, MAEA, C1orf166, AARS, MSH2, SIRT1, JAK2, BCL7C, CECR2, ENSG00000100010, PRODH, TSPO, EP300, ACIN1, DNAJC5, PAK7, …	3
GO:0000003	reproduction	132	21	21.61	0.5963	0.7962	SPAG9, PGM3, UBR2, FAM50A, MOV10L1, PIWIL1, HSD17B4, MBD2, ENSG00000137324, DHH, BBS4, EIF2B5, TCF7L2, XDH, WNT4, PTGDR, DEAF1, PBX1, HD, EHMT2, ENSG00000206376	FKBP4, LIG3, ADIPOR2, PAFAH1B1, DNAH9, SPAG9, CSDE1/NRAS, ERCC1, PGM3, UBR2, TBPL1, RSF1, HEXB, FOXC1, HIPK2, RPS6KA2, TRIP13, DAZAP1, FAM50A, MOV10L1, TSG101, DLG1, MLH1, XRCC5, DUSP13, GMCL1, XRN2, DLD, AAAS, MSH2, TDRD1, SIRT1, SMARCB1, PICK1, NDRG3, CDC25B, HTATSF1, FNDC3A, FLT1, AXIN1, ASF1B, NEURL, RAD51C, RPS6KB1, SULT1E1, ENSG00000111405, ENSG00000112526, QKI, BYSL, ACVR1, EIF2B4, RAD23B,…	1
GO:0046467	membrane lipid biosynthetic process	44	7	7.2	0.59712	0.7962	DPM1, PIK3C2A, ALG9, PIGU, PIK4CB, DGKE, PCYT2	DPM1, PIK3C2A, AGPAT4, ENSG00000043822, HEXB, PIGV, SPHK2, PIGB, ALG9, CRLS1, PISD, CPT1B, CDS2, PIGU, CDIPT, ENSG00000105655, PIGL, MBOAT5, SERINC1, PIGT, A4GALT, PIK4CA, CEPT1, PIGC, SEMA6D, PIK4CB, UGCG, ENSG00000148985, DGKE, SAMD8, PCYT1A, PERLD1, PIGA, PIGO, PIGG, TMEM15, ALG12, PIGW, PIGP, PCYT2, GPAA1, AGPAT1, ENSG00000206255, ENSG00000206324	4
GO:0007369	gastrulation	25	4	4.09	0.60408	0.8041	CHRD, BBS4, NF2, HD	CUL3, FOXC1, FGFR2, PRKACA, CHRD, DLD, HIRA, ARFRP1, UGDH, ACVR1, ACVR2A, FOXA2, ECSIT, GATA4, BBS4, SLIT2, TBX6, EXT2, NSD1, CTNNB1, SMAD1, EXT1, NF2, HD, BMPR2	3
GO:0016567	protein ubiquitination	38	6	6.22	0.60736	0.8071	MYLIP, HUWE1, PPIL2, UBE4A, CDK5, UBE2L3	GCLC, MYLIP, UBE3C, NEDD4L, HUWE1, C1orf166, HECTD1, PPIL2, MIB1, STUB1, PRPF19, UBE4A, CAND1, WWP1, UBE2V1, HERC2, UBE4B, FBXO11, SAE1, NOSIP, RPS27A, ATG3, CDK5, VCP, TSC1, UBE2C, TRAF6, LONRF3, UBE2N, SUZ12, RNF41, PARK2, UBE2L3, UBE2H, MIB2, RING1, ENSG00000206215, ENSG00000206287	8
GO:0045184	establishment of protein localization	301	48	49.28	0.60943	0.8084	RANBP5, AP1M1, TNPO1, RBM22, ZW10, ERP29, SNAP29, HPS4, AP1B1, KPNA3, TSC2, VPS29, PIP5K3, IPO13, RAB3GAP2, DNAH7, RAB14, CRY2, GIPC1, SYBL1, VPS25, EXOC4, RINT1, COG2, STX17, PPP3CA, MTTP, VPS33A, CLTC, SELENBP1, RANBP2, NUP205, CENTG2, AP2M1, ZDHHC3, MON1A, CDK5, ARF6, ARL5B, AP1G1, RAB8A, RAB4A, GABARAP, COPG, HD, ATG7, PAMCI, ATG9A	ARF5, RALA, TLOC1, POLA2, KPNA6, MIPEP, RABEP1, NUP160, RANBP3, AP2S1, TPR, FOXP3, ENSG00000053501, ENSG00000055044, TMEM48, AP3D1, RANBP5, RHOA, VPS35, FGF10, AP3M2, PRKACA, AP1M1, TSG101, LMAN1, RAB21, GSK3B, XPO1, TNPO1, RAB10, ATG16L1, RBM22, ZW10, GNAS, REM1, ERP29, EXOC1, SCFD1, NUP50, NUP188, SIRT1, JAK2, SNAP29, GGA1, HPS4, PICK1, ARFGAP3, AP1B1, TSPO, TIMM9, SRP54, SEC23A, HNF4A, ARFGAP1…	2
GO:0045595	regulation of cell differentiation	70	11	11.46	0.61072	0.8088	PAX6, TIMP2, CHRD, NRCAM, THOC5, TBN, ASCL1, XDH, WNT4, LMX1A, MAF	PAX6, NME1/NME2, ISL1, TIMP2, FOXP3, AP3D1, ASPM, FGF10, RIF1, MYST3, ULK2, GNAS, CHRD, NRCAM, SIRT1, THOC5, ACIN1, CDK5RAP1, MIB1, EYA1, CLPTM1, CDK6, EZH2, PRPF19, SOD2, VNN1, SMAP1, ACVR1, FOXO3A, ACVR2A, FOXA2, SIX1, AP3B1, FST, GDF11, RC3H1, HLX1, CDK5RAP2, TBN, LBX1, BMPR1B, ASCL1, TOB1, SOD1, PURB, NOTCH1, TCF8, ITGB1, POU4F2, GNAQ, XDH, RUNX1, WNT4, GFI1, LMX1A, NKX6-1, CDX2, CTNNB1, MAP2…	3
GO:0009611	response to wounding	51	8	8.35	0.6124	0.8096	SLC7A2, MTPN, PLXDC2, PLG, PRDX5, CDO1, MYH10, PLAA	SLC7A2, SYT7, MAP2K3, TNC, FOXP3, PIK3CB, ERBB3, LMAN1, NFX1, PABPC4, HNF4A, SFRS16, MTPN, HDAC5, LTA4H, SOD2, VNN1, ACVR1, CTGF, PLXDC2, PLG, FOXA2, FNTB, F10, PRDX5, ADORA2A, CDO1, NINJ1, MYH10, PLAA, TLR2, BMPR1B, CHST4, SOD1, PRKCA, MIA3, GNAQ, USF1, CTSB, SCNN1B, SMAD1, NINJ2, FUT10, MYD88, RELA, TLR1, ROR1, NF1, ABCF1, ENSG00000206410, ENSG00000206490	3
GO:0009416	response to light stimulus	32	5	5.24	0.62007	0.8152	COPS3, BRSK1, CDK5, CASP7, HD	ERCC1, NR2E3, POLD1, FECH, MSH2, ERCC2, ATP1A3, UNC119, CAT, OPN4, ATXN1, UBE4B, KRAS, ERCC5, ENSG00000136273, XPA, COPS3, APP, USF1, BRSK1, ERCC3, CDK5, WRN, CASP7, FEN1, MAT2A, POLH, RELA, ERCC4, GRIN1, NF1, HD	4
GO:0000245	spliceosome assembly	19	3	3.11	0.62336	0.8152	SFRS8, DDX1, SLU7	CUGBP2, SFRS8, DDX1, TDRD3, SIP1, SF3A1, PRPF6, SF3A2, SFRS1, TXNL4A, SNRPG, SLU7, SNRPD1, SF1, ENSG00000172062, DDX23, SNRPE, SF3A3, SMN1/SMN2	10
GO:0009891	positive regulation of biosynthetic process	19	3	3.11	0.62336	0.8152	SEC14L2, ENSG00000128989, EIF2B5	AOF2, HSP90AA1, SEC14L2, HNF4A, FCER2, SOD2, ENSG00000120742, ENSG00000128989, EIF2B5, GUCY1A2, BOLL, CEBPG, NPR1, MYD88, RELA, TLR1, GLMN, TRAF6, RPS4X	4
GO:0031328	positive regulation of cellular biosynthetic process	19	3	3.11	0.62336	0.8152	SEC14L2, ENSG00000128989, EIF2B5	AOF2, HSP90AA1, SEC14L2, HNF4A, FCER2, SOD2, ENSG00000120742, ENSG00000128989, EIF2B5, GUCY1A2, BOLL, CEBPG, NPR1, MYD88, RELA, TLR1, GLMN, TRAF6, RPS4X	5
GO:0035264	multicellular organism growth	19	3	3.11	0.62336	0.8152	HTRA2, AFG3L2, PCDH15	ERCC1, ERCC2, HOXA5, TNKS2, HTRA2, ICMT, NMUR2, ERCC5, PEX5, AFG3L2, SOD1, APP, PCDH15, G6PD, CHD7, BBS1/DPP3, PTPN11, POU3F2, TAL2	2
GO:0022414	reproductive process	77	12	12.61	0.62355	0.8152	HSD17B4, MBD2, ENSG00000137324, DHH, EIF2B5, TCF7L2, XDH, WNT4, PTGDR, PBX1, EHMT2, ENSG00000206376	FKBP4, ADIPOR2, CSDE1/NRAS, ERCC1, RSF1, HEXB, FOXC1, HIPK2, TSG101, DLG1, XRCC5, AAAS, MSH2, SIRT1, SMARCB1, HTATSF1, FNDC3A, FLT1, NEURL, SULT1E1, ENSG00000111405, BYSL, EIF2B4, EIF2B2, IDE, PRLHR, ACVR2A, WWP1, VAPB, ENSG00000126522, HSD17B4, MBD2, HBXIP, FST, ENSG00000137324, NOX5, LHCGR, BMPR1B, TARBP2, DHH, IGF1R, FURIN, SOD1, APP, RQCD1, EIF2B5, TCF7L2, UBP1, RRAGA, XDH, USF1, HK2, WNT4, N…	1
GO:0006508	proteolysis	290	46	47.48	0.62394	0.8152	MYLIP, DPEP1, UBR2, ACTL6B, UBE2A, ZMPSTE24, HUWE1, KIAA1815, ABHD12, USP14, TCEB2, UBE2R2, PITRM1, CUL2, UBE4A, PSMD9, HTRA2, SLC5A7, PLG, GIPC1, UBE2G1, UBQLN1, CAPN9, YME1L1, KIAA0368, USP20, DHH, AFG3L2, UFC1, PSEN2, ENSG00000145041, CORIN, USP12, RANBP2, BUB3, PRSS7, TTN, PSMC2, CASP7, ARIH1, PA2G4, CTSF, C3orf38, UBE2L3, ANAPC7, ATG7	GCLC, LAP3, CDC27, MYLIP, PSMB1, UBE3C, MBTPS2, C14orf130, DPEP1, UBR2, MIPEP, PIAS1, CUL3, DCUN1D1, NEDD4L, CUL1, USP36, OTUD5, UFD1L, TSG101, KLHL20, ACTL6B, UBE2A, HIP2, NRD1, CNOT4, UBE1DC1, CYLD, ZMPSTE24, PREP, NFX1, HUWE1, PSMC5, GMCL1, ANAPC5, BRAP, C1orf166, DLD, WDR7, CPA1, OSGEP, HECTD1, TLL2, KIAA1815, PSMD8, RBX1, ABHD4, PSMC6, PSMC1, PSMB5, PSMA6, ABHD12, USP14, MIB1, TBL1X, PSMD7, …	5
GO:0032787	monocarboxylic acid metabolic process	71	11	11.62	0.63063	0.818	PCK2, ECH1, GPI, ENSG00000128989, HSD17B4, GTF2A1, DCI, ELOVL6, ABCD2, HD, CHKB	NDUFAB1, ADIPOR2, MTHFD2, ACADVL, MCCC1, HADHA, ACOX3, SCD, MTHFD1, PCK2, HNF4A, LYPLA3, MTHFSD, ECH1, GPI, UGDH, PTGES3, LTA4H, ALDH5A1, QKI, PCCB, GPD2, GNPAT, LYPLA1, ACADS, ACOT9, ACSL3, ECHS1, ENSG00000128989, BBOX1, SLC27A1, HACL1, ACACA, HSD17B4, MTHFS, FPGS, HADHB, IDH1, PEX5, NPC1, DEGS1, ALDH1L1, ENSG00000147408, PTGES2, OXSM, ME3, G6PC2, ENSG00000157426, PRKAA2, PEX13, ENSG00000163106,…	5
GO:0006418	tRNA aminoacylation for protein translation	39	6	6.39	0.63399	0.818	SARS2, TARS, DARS, WARS2, ZNFX1, ARHGAP17	LARS2, TPR, PRDM1, C4orf14, KHSRP, AARS, EARS2, SARS2, PTOV1, GARS, AARSD1, HDAC5, CARS, TARS, RARS, DARS, FARSLB, WARS2, DARS2, ZNFX1, EIF2AK4, NARS, YARS, ENSG00000134905, EPRS, NARS2, DNAJC13, CENPE, YARS2, WARS, ARHGAP17, FARS2, PARS2, MARS, QARS, TOP3A, DALRD3, FARSLA, VARS	3
GO:0043038	amino acid activation	39	6	6.39	0.63399	0.818	SARS2, TARS, DARS, WARS2, ZNFX1, ARHGAP17	LARS2, TPR, PRDM1, C4orf14, KHSRP, AARS, EARS2, SARS2, PTOV1, GARS, AARSD1, HDAC5, CARS, TARS, RARS, DARS, FARSLB, WARS2, DARS2, ZNFX1, EIF2AK4, NARS, YARS, ENSG00000134905, EPRS, NARS2, DNAJC13, CENPE, YARS2, WARS, ARHGAP17, FARS2, PARS2, MARS, QARS, TOP3A, DALRD3, FARSLA, VARS	5
GO:0043039	tRNA aminoacylation	39	6	6.39	0.63399	0.818	SARS2, TARS, DARS, WARS2, ZNFX1, ARHGAP17	LARS2, TPR, PRDM1, C4orf14, KHSRP, AARS, EARS2, SARS2, PTOV1, GARS, AARSD1, HDAC5, CARS, TARS, RARS, DARS, FARSLB, WARS2, DARS2, ZNFX1, EIF2AK4, NARS, YARS, ENSG00000134905, EPRS, NARS2, DNAJC13, CENPE, YARS2, WARS, ARHGAP17, FARS2, PARS2, MARS, QARS, TOP3A, DALRD3, FARSLA, VARS	6
GO:0048771	tissue remodeling	39	6	6.39	0.63399	0.818	CHRD, PLG, XDH, ATP7A, CSPG4, WWOX	NCDN, FOXC1, ZNRD1, FGFR2, FGF10, GNAS, CHRD, TFIP11, ERCC2, CDK6, MINPP1, SPARC, ACVR1, CTGF, ACVR2A, MTERFD2, PLG, EGR2, RUNX2, SBDS, SMO, BMPR1B, TOB1, ACRC, EXT2, DSPP, XDH, ALPL, ATP7A, LEO1, CTNNB1, SMAD1, CSPG4, TRAF6, EXT1, TBX1, WWOX, NF1, BMPR2	2
GO:0010498	proteasomal protein catabolic process	52	8	8.51	0.63547	0.818	PITRM1, PSMD9, GIPC1, UBQLN1, KIAA0368, BUB3, PSMC2, ANAPC7	GCLC, CDC27, PSMB1, CUL3, PSMC5, ANAPC5, PSMD8, PSMC6, PSMC1, PSMB5, PSMA6, PSMD7, STUB1, PPP2CB, PSMA2, PITRM1, PSMB3, PSMD11, PSMD9, PSMD14, EDEM3, CDC20, RAD23B, GIPC1, PSMB2, PSMA1, CDC16, PSME3, CCNB1, UBQLN1, KIAA0368, PSMB6, PSMA5, RPS27A, ANAPC1, BUB3, PSMB4, PSMC2, SYVN1, PSMD6, MAD2L1, ANAPC10, VCP, PSMC3, CDC2, UBE2C, PSMD2, ANAPC2, UBE2G2, FAF1, ANAPC7, PSMD12	7
GO:0043161	proteasomal ubiquitin-dependent protein catabolic process	52	8	8.51	0.63547	0.818	PITRM1, PSMD9, GIPC1, UBQLN1, KIAA0368, BUB3, PSMC2, ANAPC7	GCLC, CDC27, PSMB1, CUL3, PSMC5, ANAPC5, PSMD8, PSMC6, PSMC1, PSMB5, PSMA6, PSMD7, STUB1, PPP2CB, PSMA2, PITRM1, PSMB3, PSMD11, PSMD9, PSMD14, EDEM3, CDC20, RAD23B, GIPC1, PSMB2, PSMA1, CDC16, PSME3, CCNB1, UBQLN1, KIAA0368, PSMB6, PSMA5, RPS27A, ANAPC1, BUB3, PSMB4, PSMC2, SYVN1, PSMD6, MAD2L1, ANAPC10, VCP, PSMC3, CDC2, UBE2C, PSMD2, ANAPC2, UBE2G2, FAF1, ANAPC7, PSMD12	10
GO:0008632	apoptotic program	26	4	4.26	0.63655	0.818	C16orf5, PSEN2, ATP7A, CASP7	PTDSR, C16orf5, C1orf166, CECR2, ACIN1, SOD2, IFT57, HSPE1, PPP3R1, C6orf97, NDUFA13, PPT1, DAP3, MYC, SOD1, PSEN2, HSPD1, RPS3, AIFM1, ATP7A, VCP, CASP7, ENDOG, DFFB, CYCS, AIFM3	5
GO:0043523	regulation of neuron apoptosis	26	4	4.26	0.63655	0.818	NR4A2, CDK5, ATP7A, HD	HIPK2, ERBB3, RHOA, ROCK1, AARS, MSH2, DNAJC5, WFS1, SOD2, KCNIP3, BARHL1, ADORA2A, PPT1, KRAS, PCSK6, SOD1, ATM, NR4A2, CDK5, ATP7A, LIG4, GRIN1, CLN3, XRCC2, NF1, HD	5
GO:0051402	neuron apoptosis	26	4	4.26	0.63655	0.818	NR4A2, CDK5, ATP7A, HD	HIPK2, ERBB3, RHOA, ROCK1, AARS, MSH2, DNAJC5, WFS1, SOD2, KCNIP3, BARHL1, ADORA2A, PPT1, KRAS, PCSK6, SOD1, ATM, NR4A2, CDK5, ATP7A, LIG4, GRIN1, CLN3, XRCC2, NF1, HD	6
GO:0009968	negative regulation of signal transduction	33	5	5.4	0.64853	0.8306	CHRD, TSC2, PLD2, WNT4, NF2	ERBB3, NLK, BRAP, CHRD, SIRT1, HNF4A, AXIN1, TSC2, RGS9, CBLB, ACVR1, MFN2, ATXN1, RUNX2, PLD2, SNX6, BARX1, LRP4, HEY2, TOB1, HHEX, PRKCA, RGS12, WNT4, BMPER, TSC1, ONECUT1, PTENP1/PTEN, CALR, RGS7, HGS, NF2, NF1	4
GO:0051329	interphase of mitotic cell cycle	33	5	5.4	0.64853	0.8306	BCAT1, CUL2, CCND2, TBRG4, PPP3CA	DBF4, CUL3, CHES1, CUL1, BCAT1, POLD1, ANAPC5, BIRC5, POLA1, CDK6, ZRF1, CUL2, ACVR1, MYB, CCND2, PPP6C, CCNB1, TBRG4, PPP3CA, APP, CAMK2D, SKP2, ITGB1, CDC25C, GFI1, ANAPC10, CDT1, POLE, RCC1, KPNA2, CDK10, BLM, E2F4	4
GO:0045934	negative regulation of nucleobase, nucleoside, nucleotide and nucleic acid metabolic process	117	18	19.16	0.65512	0.8365	SCMH1, ZNF423, MLX, EPC1, MBD2, PAX3, ENSG00000137324, TCF25, CDA, TBX20, PA2G4, ATF7IP, NF2, DAXX, EHMT2, ENSG00000206206, ENSG00000206279, ENSG00000206376	GCLC, AOF2, JARID2, SCMH1, ERCC1, ZMYND11, SNAI2, NR1H3, NR2E3, RSF1, FOXP3, CHES1, PRDM1, HIPK2, DDX20, SIRT2, LMCD1, SMARCE1/KRT222P, EED, TSG101, MLH1, SIRT6, RFX3, MYST3, NFX1, PSMC5, SIRT4, CDC45L, MSH2, BTAF1, SIRT1, TH1L, ZNF423, UBE2I, DNAJB6, MLX, HDAC5, SMURF2, RPS13, BCL7A, TIMELESS, KCNIP3, ORC2L, VAX2, DR1, EPC1, WWP1, ATXN1, RUNX2, SIN3B, SNX6, NDUFA13, NPAS1, MAP3K10, ATPIF1, MBD2,…	5
GO:0001568	blood vessel development	53	8	8.68	0.65777	0.8365	WARS2, PLG, TCF7L2, VEGFC, TBX20, ATP7A, PTK2, CSPG4	FOXC1, SPHK2, FGFR2, FGF10, PTDSR, CRKL, MIB1, KLF5, FLT1, CRHR2, C1GALT1, RAPGEF1, SHB, ATP5B, QKI, SEMA5A, ACVR1, WARS2, CTGF, PLG, SMO, ATPIF1, ITGA7, HEY2, GATA4, NOTCH1, TCF7L2, VEGFC, HHEX, RUNX1, ZC3H12A, HAND2, AGGF1, T, TBX20, ATP7A, CDX2, GATAD2A, CTNNB1, GBX2, PTK2, NPR1, CHD7, PTENP1/PTEN, EGFL7, CSPG4, GLMN, APOLD1/DDX47, TBX1, ZFP36L1, MKL2, CHM, NF1	5
GO:0001944	vasculature development	53	8	8.68	0.65777	0.8365	WARS2, PLG, TCF7L2, VEGFC, TBX20, ATP7A, PTK2, CSPG4	FOXC1, SPHK2, FGFR2, FGF10, PTDSR, CRKL, MIB1, KLF5, FLT1, CRHR2, C1GALT1, RAPGEF1, SHB, ATP5B, QKI, SEMA5A, ACVR1, WARS2, CTGF, PLG, SMO, ATPIF1, ITGA7, HEY2, GATA4, NOTCH1, TCF7L2, VEGFC, HHEX, RUNX1, ZC3H12A, HAND2, AGGF1, T, TBX20, ATP7A, CDX2, GATAD2A, CTNNB1, GBX2, PTK2, NPR1, CHD7, PTENP1/PTEN, EGFL7, CSPG4, GLMN, APOLD1/DDX47, TBX1, ZFP36L1, MKL2, CHM, NF1	4
GO:0006875	cellular metal ion homeostasis	20	3	3.27	0.65938	0.8365	ADRA1A, RGN, KCNMA1	ATP2C1, NEDD4L, HEXB, PIK3CB, PYGM, GNB1, WFS1, ADRA1A, RGN, NMUR2, TPT1, ANXA7, APP, PRKCA, KCNMA1, ATP2A2, GRIN1, CALR, CLN3, ASNA1	6
GO:0055065	metal ion homeostasis	20	3	3.27	0.65938	0.8365	ADRA1A, RGN, KCNMA1	ATP2C1, NEDD4L, HEXB, PIK3CB, PYGM, GNB1, WFS1, ADRA1A, RGN, NMUR2, TPT1, ANXA7, APP, PRKCA, KCNMA1, ATP2A2, GRIN1, CALR, CLN3, ASNA1	7
GO:0032446	protein modification by small protein conjugation	40	6	6.55	0.65952	0.8365	MYLIP, HUWE1, PPIL2, UBE4A, CDK5, UBE2L3	GCLC, MYLIP, UBE3C, NEDD4L, HUWE1, C1orf166, HECTD1, PPIL2, MIB1, STUB1, PRPF19, UBE4A, CAND1, WWP1, UBE2V1, HERC2, NEDD8, UBE4B, FBXO11, SAE1, NOSIP, RPS27A, ATG3, CDK5, VCP, TSC1, UBE2C, TRAF6, LONRF3, UBE2N, SUZ12, RNF41, SUMO3, PARK2, UBE2L3, UBE2H, MIB2, RING1, ENSG00000206215, ENSG00000206287	7
GO:0009260	ribonucleotide biosynthetic process	27	4	4.42	0.66725	0.8447	NME7, PRPS1, ALDOA, ADK	NME1/NME2, ADSS, CECR1, ADSL, DHODH, ATP5B, UMPS, ATP5F1, PAICS, ATIC, NME7, PRPS1, ALDOA, ATP5A1, ATP5J, ADK, GART, ATP5O, ATP5J2, CMPK, GMPS, ATP5C1, ADAL, CTPS, TLN2, NME6, PFAS	5
GO:0019318	hexose metabolic process	60	9	9.82	0.66821	0.8447	PGM3, PGM1, PCK2, SLC35A2, GPI, ENSG00000128989, ALDOA, RPIA, POFUT2	FUCA2, NISCH, PGM3, MDH1, PKM2, PDK3, PGM1, MIOX, PCK2, HNF4A, SLC35A2, PGK1, TSTA3, GPI, ENSG00000105655, OGDH, HIBADH, UGDH, GAPDH, LDHB, ALDH5A1, GMDS, MAN2A1, GPD2, TROVE2, GALE, ENSG00000120742, ECD, ENSG00000128989, PDHA1, MYC, GRHPR, ITPKA, RTCD1, SORD, PMM2, GALM, MDH2, HYOU1, ALDOA, IPMK, G6PC2, PFKM, RPIA, FUT6, ADPGK, HK2, G6PD, PGM2L1, GPD1, UGP2, ONECUT1, PTENP1/PTEN, FUT10, PC, TALD…	5
GO:0006915	apoptosis	213	33	34.87	0.66999	0.8456	MNAT1, ACTN1, C16orf5, UNC5B, CUL2, BAG2, HTRA2, ADRA1A, PLG, PRDX5, CTNNBL1, PAX3, TBRG4, BNIP2, PSEN2, RPS3A, TCF7L2, NR4A2, ELMO1, KCNMA1, PRKCD, CDK5, ATP7A, ARF6, CASP7, SGPL1, C3orf38, WWOX, DCC, HD, DAXX, ENSG00000206206, ENSG00000206279	GCLC, ENSG00000005194, NISCH, NME1/NME2, DPF1, ERCC1, MNAT1, RUNX3, NDUFS1, RB1CC1, GLRX2, RTEL1/TNFRSF6B, RABEP1, CUL3, HSPA5, BCAR1, FOXC1, CUL1, NCKAP1, SPHK2, AHRR/PDCD6, HIPK2, DDX20, ERBB3, RHOA, ROCK1, PTDSR, PDCD2, ACTN1, MLH1, XRCC5, PHLPP, GSK3B, C16orf5, BIRC5, MAEA, C1orf166, AARS, MSH2, SIRT1, JAK2, BCL7C, CECR2, ENSG00000100010, PRODH, TSPO, EP300, ACIN1, DNAJC5, PAK7, AXIN1, EYA1, …	5
GO:0007166	cell surface receptor linked signal transduction	270	42	44.21	0.67448	0.8499	TSPAN6, AGK, ZNF207, MUSK, SREBF1, C16orf5, CHRD, MKNK2, GUCY2F, PORCN, TSC2, KIAA1086, RIC8B, ADRA1A, GIPC1, ENSG00000126254, GNG13, PLD2, CIB2, BMP2K, ASCL1, TLE3, XPR1, PSEN2, EIF4EBP2, TCF7L2, VEGFC, GPR158, DGKE, NCAM2, CDA, NFKBIL2, WNT4, CDK5, BRD7, RAB8A, PTGDR, PTK2, TACR3, SNF1LK2, LAMP1, HD	TSPAN6, AGK, SYN1, THRAP4, RANBP9, ZNF207, ATP2C1, NR1H3, MUSK, TRIO, FOXP3, BCAR1, PIK3CB, HHAT, FOXC1, NPFFR2, SPHK2, HIPK2, SLC12A2, ERBB3, ZC3H15, FGFR2, OTUD5, FGF10, PTDSR, SEL1L, DAZAP1, SREBF1, NLE1, DGKD, FGFR1, ITGA8, GNB1, GSK3B, MYST3, WBP11, NLK, GNAS, KHSRP, C16orf5, CCNK, CHRD, RAPGEF4, CDV3, LRRFIP2, SORBS1, ENSG00000096155, JAK2, MKNK2, PICK1, CERK, MIB1, GUCY2F, PORCN, FLT1, AXI…	4
GO:0051325	interphase	34	5	5.57	0.6756	0.8499	BCAT1, CUL2, CCND2, TBRG4, PPP3CA	DBF4, CUL3, CHES1, CUL1, BCAT1, POLD1, ANAPC5, BIRC5, POLA1, CDK6, ZRF1, CUL2, TIMELESS, ACVR1, MYB, CCND2, PPP6C, CCNB1, TBRG4, PPP3CA, APP, CAMK2D, SKP2, ITGB1, CDC25C, GFI1, ANAPC10, CDT1, POLE, RCC1, KPNA2, CDK10, BLM, E2F4	4
GO:0001822	kidney development	21	3	3.44	0.69284	0.866	KIF3A, ASL, ROBO2	FOXC1, FGFR2, PTDSR, DLG1, ITGA8, EYA1, C1GALT1, WFS1, ODC1, SIX1, LAMA5, KIF3A, LRP4, GDF11, SLIT2, TSC1, RET, ILK, ASL, ROBO2, NF1	4
GO:0009144	purine nucleoside triphosphate metabolic process	21	3	3.44	0.69284	0.866	NME7, ALDOA, ATP7A	NME1/NME2, NDUFS1, AK1, ATP5B, ATP6V1A, ATP5F1, ATP6V0B, ACLY, GCH1, GTPBP9, NME7, ATP6V1B2, ALDOA, ATP5A1, ATP5J, ATP5O, ATP5J2, ATP7A, ATP5C1, NME6, ATP6V0C	8
GO:0009205	purine ribonucleoside triphosphate metabolic process	21	3	3.44	0.69284	0.866	NME7, ALDOA, ATP7A	NME1/NME2, NDUFS1, AK1, ATP5B, ATP6V1A, ATP5F1, ATP6V0B, ACLY, GCH1, GTPBP9, NME7, ATP6V1B2, ALDOA, ATP5A1, ATP5J, ATP5O, ATP5J2, ATP7A, ATP5C1, NME6, ATP6V0C	9
GO:0030518	steroid hormone receptor signaling pathway	21	3	3.44	0.69284	0.866	DAXX, ENSG00000206206, ENSG00000206279	THRAP4, PIAS1, CRSP6, EDD1, FHL2, DDX54, PPARBP, RAN, CDK7, MED4, NCOA2, CARM1, THRAP6, CTNNB1, HTATIP, THRAP5, CALR, CRSP2, DAXX, ENSG00000206206, ENSG00000206279	6
GO:0009108	coenzyme biosynthetic process	28	4	4.58	0.69612	0.868	PPCDC, PANK4, PDSS2, GTF2A1	GCLC, MTHFD2, COASY, MOCOS, COQ9, GGT1, MTHFD1, MTHFSD, C9orf95, COQ5, LIAS, MOCS3, COQ3, MTHFS, FPGS, PPCDC, NAPRT1, PANK4, G6PD, MOCS2, PDSS2, GTF2A1, COQ4, COQ7, GPHN, NADSYN1, COQ2, NMNAT1	5
GO:0007389	pattern specification process	68	10	11.13	0.69663	0.868	PAX6, CHRD, SF3B1, KIF3A, LMX1B, ASCL1, TBX20, EMX2, DSCAML1, HD	MEOX1, PAX6, HIPK2, FGF10, RFX3, CHRD, CRKL, EP300, YY1, MIB1, FLT1, AXIN1, EYA1, FKBP8, HOXA5, LHX2, GCN5L2, RAB23, SEMA5A, ARL6, ACVR1, SF3B1, VAX2, HOXB3, ACVR2A, EGR2, FOXA2, PAX1, SIX1, SMO, KIF3A, BARX1, FST, RAX, LRP4, GDF11, GATA4, LMX1B, BMPR1B, ASCL1, PCSK6, NOTCH1, TCF8, ATM, HHEX, DISP1, EN1, T, TBX20, SP8, TTC8, CDX2, CTNNB1, BMI1, GBX2, SMAD1, EMX2, MLLT3, FOXG1B/FOXG1C, DSCAML1, TB…	2
GO:0012501	programmed cell death	216	33	35.37	0.70272	0.8742	MNAT1, ACTN1, C16orf5, UNC5B, CUL2, BAG2, HTRA2, ADRA1A, PLG, PRDX5, CTNNBL1, PAX3, TBRG4, BNIP2, PSEN2, RPS3A, TCF7L2, NR4A2, ELMO1, KCNMA1, PRKCD, CDK5, ATP7A, ARF6, CASP7, SGPL1, C3orf38, WWOX, DCC, HD, DAXX, ENSG00000206206, ENSG00000206279	GCLC, ENSG00000005194, NISCH, NME1/NME2, DPF1, ERCC1, MNAT1, RUNX3, NDUFS1, RB1CC1, GLRX2, RTEL1/TNFRSF6B, RABEP1, CUL3, HSPA5, BCAR1, FOXC1, CUL1, NCKAP1, SPHK2, AHRR/PDCD6, HIPK2, DDX20, ERBB3, RHOA, ROCK1, PTDSR, PDCD2, ACTN1, MLH1, XRCC5, PHLPP, GSK3B, PSMC5, C16orf5, BIRC5, MAEA, C1orf166, AARS, MSH2, SIRT1, JAK2, BCL7C, CECR2, ENSG00000100010, PRODH, TSPO, EP300, ACIN1, DNAJC5, PAK7, AXIN1,…	4
GO:0005996	monosaccharide metabolic process	62	9	10.15	0.7074	0.8772	PGM3, PGM1, PCK2, SLC35A2, GPI, ENSG00000128989, ALDOA, RPIA, POFUT2	FUCA2, NISCH, PGM3, MDH1, PKM2, PDK3, PGM1, XYLB, MIOX, PCK2, HNF4A, SLC35A2, PGK1, TSTA3, GPI, ENSG00000105655, OGDH, HIBADH, UGDH, GAPDH, LDHB, ALDH5A1, GMDS, MAN2A1, GPD2, TROVE2, GALE, ENSG00000120742, ECD, ENSG00000128989, PDHA1, MYC, GRHPR, ITPKA, RTCD1, SORD, PMM2, GALM, MDH2, HYOU1, ALDOA, IPMK, G6PC2, PFKM, RPIA, FUT6, ADPGK, HK2, G6PD, PGM2L1, GPD1, UGP2, ONECUT1, RBKS, PTENP1/PTEN, FUT…	4
GO:0006399	tRNA metabolic process	62	9	10.15	0.7074	0.8772	ENSG00000089195, SARS2, TARS, DARS, WARS2, ZNFX1, ARHGAP17, TRPT1, DUS2L	ELAC2, LARS2, METTL1, TPR, PRDM1, C4orf14, KHSRP, SMOX, ENSG00000089195, AARS, DLD, EARS2, SARS2, PTOV1, POP4, GARS, TRDMT1, AARSD1, HDAC5, CARS, THG1L, TARS, RARS, DARS, FARSLB, WARS2, DARS2, CCDC76, ZNFX1, TRMT5, EIF2AK4, NARS, YARS, ENSG00000134905, MTO1, EPRS, NARS2, DNAJC13, SSB, CENPE, YARS2, WARS, ARHGAP17, DUS3L, FARS2, TRPT1, TSEN2, WDR4, PARS2, C14orf172, MARS, TRUB2, DUS2L, POP5, QARS,…	5
GO:0009719	response to endogenous stimulus	160	24	26.2	0.71777	0.8821	C1orf124, MNAT1, POLQ, UBE2A, C16orf5, C16orf35, PITRM1, SMC3, EIF2B1, OGG1, PRKAR2A, ADRA1A, CRY2, MRPS26, GNG13, CCNH, UBQLN1, RINT1, EIF2B5, KCNMA1, BRSK1, SMC6, ASL, TYMS	GCLC, LIG3, ADIPOR2, REV3L, C1orf124, ERCC1, MNAT1, MRE11A, ASTE1, RFC1, TDP1, RFC2, RAD51, POLQ, CHES1, MRPS35, POLD1, HIPK2, NTHL1, TRIP13, PRKACA, SMC1A, MLH1, UBE2A, GNB1, XRCC5, RIF1, RAD54L, GNAS, C16orf5, AARS, SUPT16H, CLSPN, MSH2, SIRT1, RBX1, POLE2, APEX1, HNF4A, CHRNA4, POLI, POLA1, C16orf35, NBN, C8orf70, EDD1, ERCC2, BCCIP, PITRM1, SMC3, RAD51C, PRPF19, GTF2H1, GTF2H3, EIF2B1, RFC5, …	2
GO:0008285	negative regulation of cell proliferation	56	8	9.17	0.71962	0.8821	PAX6, B4GALT7, TIMP2, TSC2, CUL2, ADRA1A, PLG, NF2	PAX6, JARID2, NME1/NME2, RUNX3, B4GALT7, NR2E3, TIMP2, FOXP3, CUL1, FGF10, TSG101, DLG1, SMARCA2, APRIN, JAK2, SMARCB1, HNF4A, TSC2, CSK, ENSG00000104637, CDK6, CUL2, SOD2, MFN2, UTP20, ADRA1A, PLG, FNTB, BECN1, ADORA2A, ATPIF1, GDF11, LBX1, WARS, GAS8, TOB1, TCF8, DLG5, ATP5A1, TBRG1, RBBP4, MSX1, BAP1, TSC1, PHB, FTH1, SF1, SMAD1, PTENP1/PTEN, KLF11, GLMN, CTBP2, CDK10, HGS, NF2, NF1	4
GO:0044419	interspecies interaction between organisms	76	11	12.44	0.72163	0.8821	RANBP5, ENSG00000080603, TNPO1, MPDZ, C1orf43, ENSG00000145041, PSMC2, ATF7IP, TBK1, RXRA, HD	SLC25A5, RALA, RABEP1, NEDD4L, HIPK2, RANBP5, SCARB1, TSG101, DLG1, ENSG00000080603, CCNT2, XPO1, TNPO1, NFX1, SF3B2, RPLP0, SIRT1, SMARCB1, EP300, VAC14, UBE2I, FKBP8, EIF4H, MPDZ, ZMIZ1, KPNB1, GCN5L2, CCDC86, NUP98, WDR48, EIF4G1, WWP1, VAPB, PLCG1, SLC10A3, ZUBR1, COPB1, CCNT1, RAN, TARBP2, NOVA1, CDAN1, CRTC3, CARM1, C1orf43, HSPD1, ENSG00000145041, ITGB1, EIF4E, RRAGA, EIF4A2, CDC25C, CPSF4…	2
GO:0016485	protein processing	29	4	4.75	0.72316	0.8821	SPCS3, PSEN2, NCAM2, PTK2	MIPEP, PRKACA, NLK, METAP2, ECE1, NCLN, SPCS3, MAP3K10, MYC, MAP3K12, IGF1R, PCSK6, FURIN, PSEN2, CAMK2D, FER, DISP1, NCAM2, DYRK1A, SEC11C, PTK2, MOBKL1A, ERN1, PAK2, FKRP, RKHD3, IRAK1, CLN3, PSENEN	7
GO:0032318	regulation of Ras GTPase activity	29	4	4.75	0.72316	0.8821	ALS2, TBC1D22B, EVI5L, CENTG2	ALS2, PAFAH1B1, RABGAP1, RALBP1, TBC1D23, TBC1D22B, SMAP1L, TBC1D10A, ARFGAP3, ARFGAP1, TBC1D17, TBC1D13, TBC1D9, TBC1D19, SMAP1, CENTB2, TBC1D5, TBC1D4, EVI5L, TBC1D7, USP6NL, DDEF1, WDR67, CENTG2, TBC1D24, TSC1, ENSG00000167037, HRB, NF1	6
GO:0033043	regulation of organelle organization and biogenesis	29	4	4.75	0.72316	0.8821	STMN1, ARPC2, ARF6, NF2	ERCC1, ARPC1A, FOXP3, DLG1, SIRT1, MAPRE1, ARPC3, ACTR3, SPTBN1, CAPZA1, STMN1, SET, SBDS, MAP1B, ARPC5L, SPTBN5, PIF1, KATNB1, SHROOM2, GSN, ARPC2, ARF6, TSC1, ERCC4, UBE2N, NF2, PAX5, SPTAN1, TLK1	4
GO:0001655	urogenital system development	22	3	3.6	0.72376	0.8821	KIF3A, ASL, ROBO2	FOXC1, FGFR2, PTDSR, DLG1, ITGA8, EYA1, C1GALT1, WFS1, ACVR1, ODC1, SIX1, LAMA5, KIF3A, LRP4, GDF11, SLIT2, TSC1, RET, ILK, ASL, ROBO2, NF1	4
GO:0006007	glucose catabolic process	22	3	3.6	0.72376	0.8821	GPI, ALDOA, RPIA	MDH1, PKM2, PGK1, GPI, OGDH, HIBADH, GAPDH, LDHB, TROVE2, ECD, PDHA1, GRHPR, RTCD1, MDH2, HYOU1, ALDOA, PFKM, RPIA, ADPGK, HK2, G6PD, TALDO1	7
GO:0009199	ribonucleoside triphosphate metabolic process	22	3	3.6	0.72376	0.8821	NME7, ALDOA, ATP7A	NME1/NME2, NDUFS1, AK1, ATP5B, ATP6V1A, ATP5F1, ATP6V0B, ACLY, GCH1, GTPBP9, NME7, ATP6V1B2, ALDOA, ATP5A1, ATP5J, ATP5O, ATP5J2, ATP7A, ATP5C1, CTPS, NME6, ATP6V0C	8
GO:0009952	anterior/posterior pattern formation	36	5	5.89	0.72547	0.8821	PAX6, SF3B1, KIF3A, EMX2, HD	MEOX1, PAX6, HIPK2, CRKL, EP300, YY1, MIB1, HOXA5, GCN5L2, SF3B1, HOXB3, ACVR2A, FOXA2, PAX1, KIF3A, BARX1, GDF11, GATA4, PCSK6, NOTCH1, ATM, HHEX, EN1, T, CTNNB1, GBX2, EMX2, MLLT3, TBX1, HD, HOXC6, DLL1, BMPR2, RING1, ENSG00000206215, ENSG00000206287	4
GO:0045596	negative regulation of cell differentiation	36	5	5.89	0.72547	0.8821	PAX6, CHRD, THOC5, WNT4, LMX1A	PAX6, ISL1, ASPM, FGF10, RIF1, MYST3, ULK2, CHRD, SIRT1, THOC5, MIB1, CDK6, EZH2, PRPF19, SOD2, FOXA2, FST, GDF11, RC3H1, HLX1, LBX1, TOB1, NOTCH1, TCF8, ITGB1, WNT4, GFI1, LMX1A, NKX6-1, CDX2, CTNNB1, LIG4, FOXG1B/FOXG1C, CALR, NF1, DLL1	4
GO:0051259	protein oligomerization	36	5	5.89	0.72547	0.8821	SPAG9, GPI, KCNMA1, CDA, PDSS2	SPAG9, RAD51, SYT1, DGKD, ATG16L1, MTMR2, ADSL, GPI, ALDH5A1, CUTA, FAM98A, CAT, SEPT7, TRPV5, HLXB9, ATPIF1, GCH1, CDK9, SEPT11, IGF1R, DPYS, STOM, PFKM, KCNMA1, CDA, SMARCAD1, NKX6-1, PDSS2, PCBD1, RRM1, RRM2, DPAGT1, SOX1, IRAK1, BLM, INPP5B	5
GO:0022403	cell cycle phase	122	18	19.98	0.72603	0.8821	UBR2, BCAT1, ZW10, PRMT5, SMC3, CUL2, CCND2, MPHOSPH6, TBRG4, ENSG00000137324, CCNG2, PPP3CA, BUB3, BUB1, DCTN2, ANAPC7, EHMT2, ENSG00000206376	CDC27, LIG3, DBF4, PAFAH1B1, NCAPD2, ANLN, PPP5C, MRE11A, UBR2, CUL3, RAD51, CHES1, CUL1, ENSG00000056678, BCAT1, POLD1, CDC2L5, ASPM, SIRT2, RPS6KA2, TRIP13, SMC1A, RBM7, MLH1, DUSP13, APRIN, RAD54L, ZW10, ANAPC5, BIRC5, CCNK, PES1, PRMT5, CDC25B, MAPRE1, POLA1, UBE2I, NBN, FZR1, CDK6, ZRF1, SMC3, CUL2, RAD51C, NCAPG, TIMELESS, RAD1, RAD50, SMC4, ACVR1, MAD2L2, CDC20, NEK2, MYB, CCND2, PPP6C, TA…	3
GO:0006163	purine nucleotide metabolic process	37	5	6.06	0.74825	0.9022	OGG1, NME7, PRPS1, ALDOA, ATP7A	NME1/NME2, NDUFS1, ADSS, CECR1, MSH2, ADSL, MTHFD1, AK1, ATP5B, OGG1, ATP6V1A, ATP5F1, ATP6V0B, PAICS, PPAT, ACLY, GCH1, NT5E, ATIC, GTPBP9, NME7, PRPS1, ATP6V1B2, ALDOA, ATP5A1, ATP5J, GART, ATP5O, ATP5J2, GMPS, ATP7A, ATP5C1, ADAL, TLN2, NME6, PFAS, ATP6V0C	7
GO:0009259	ribonucleotide metabolic process	37	5	6.06	0.74825	0.9022	NME7, PRPS1, ALDOA, ADK, ATP7A	NME1/NME2, NDUFS1, ADSS, CECR1, ADSL, DHODH, AK1, ATP5B, UMPS, ATP6V1A, ATP5F1, ATP6V0B, PAICS, ACLY, GCH1, ATIC, GTPBP9, NME7, PRPS1, ATP6V1B2, ALDOA, ATP5A1, ATP5J, ADK, GART, ATP5O, ATP5J2, CMPK, GMPS, ATP7A, ATP5C1, ADAL, CTPS, TLN2, NME6, PFAS, ATP6V0C	7
GO:0016569	covalent chromatin modification	30	4	4.91	0.74837	0.9022	HUWE1, ENSG00000137324, EHMT2, ENSG00000206376	FOXP3, SIRT2, EED, MYST3, HUWE1, SIRT1, EP300, EZH2, GCN5L2, SET, USP22, CPA4, PRMT7, ENSG00000137324, MAP3K12, CARM1, SUV39H2, NSD1, PHB, HDAC3, HTATIP, UBE2N, SUZ12, PAX5, HDAC2, RING1, EHMT2, ENSG00000206215, ENSG00000206287, ENSG00000206376	7
GO:0016570	histone modification	30	4	4.91	0.74837	0.9022	HUWE1, ENSG00000137324, EHMT2, ENSG00000206376	FOXP3, SIRT2, EED, MYST3, HUWE1, SIRT1, EP300, EZH2, GCN5L2, SET, USP22, CPA4, PRMT7, ENSG00000137324, MAP3K12, CARM1, SUV39H2, NSD1, PHB, HDAC3, HTATIP, UBE2N, SUZ12, PAX5, HDAC2, RING1, EHMT2, ENSG00000206215, ENSG00000206287, ENSG00000206376	7
GO:0043010	camera-type eye development	30	4	4.91	0.74837	0.9022	PAX6, MYH10, LMX1B, MAF	PAX6, NR2E3, FOXC1, PTDSR, DLG1, YY1, FKBP8, CRYAB, VAX2, MFN2, MYH10, RAX, GDF11, LMX1B, ABI2, BMPR1B, SHROOM2, TCF8, POU4F2, CTNNB1, CHD7, MAF, TH, BHLHB5, MAB21L2, SOX1, NF1, RING1, ENSG00000206215, ENSG00000206287	6
GO:0007498	mesoderm development	23	3	3.77	0.7522	0.9022	CHRD, NF2, HD	SNAI2, FOXC1, FGFR2, PRKACA, CHRD, JAK2, LHX2, EPB41L5, ACVR1, ACVR2A, ECSIT, GDF11, SLIT2, TBX6, EXT2, T, SMAD1, OVOL1, EXT1, TBX1, NF2, HD, BMPR2	4
GO:0008544	epidermis development	23	3	3.77	0.7522	0.9022	ATP7A, MLL2, ENSG00000189337	NME1/NME2, ATP2C1, RUNX3, FGF10, AARS, TGM1, ERCC2, CTGF, FST, LRP4, UGCG, NOTCH1, TCHH, ERCC3, ATP7A, MLL2, BTD, OVOL1, RELA, ATP2A2, POU3F2, ENSG00000189337, DLL1	4
GO:0042770	DNA damage response, signal transduction	23	3	3.77	0.7522	0.9022	C16orf5, RINT1, BRSK1	CHES1, HIPK2, SMC1A, MLH1, C16orf5, MSH2, SIRT1, NBN, RAD1, RINT1, ENSG00000136273, XPA, ATM, RAD17, AIFM1, BRSK1, CDC2, TRIAP1, ATR, PTPN11, CHEK2, MYO6, BLM	4
GO:0001701	in utero embryonic development	51	7	8.35	0.75295	0.9022	GINS1, MYH10, LMX1B, TBN, COPS3, DAB2, MLL2	AOF2, CUL3, FOXC1, PRDM1, YBX1, FGFR2, NLE1, MSH2, SMARCB1, GINS1, MIB1, TJP1, NBN, ERCC2, PRPF19, MAN2A1, ACVR1, ICMT, MFN2, MYB, PLCG1, SBDS, DAD1, MYH10, SFRS1, GATA4, LMX1B, TBN, COPS3, ZNF650, ITGB1, DAB2, GABPA, RUNX1, SYVN1, MSX1, HAND2, CDX2, PSMC3, SPINT1, ENDOG, GATAD2A, MLL2, SLC30A1, CHD7, LIG4, MKL2, XRCC2, MYH6, TEAD4, CCDC16	5
GO:0009266	response to temperature stimulus	58	8	9.5	0.75648	0.905	NOS1, EIF2B1, HECA, ASCL1, EIF2B5, TAF10, DEAF1, MAF	GCLC, AOF2, ARX, GLRX2, CUGBP2, SLC12A2, CDC2L5, PHLPP, GSK3B, NLK, GNAS, RPLP0, NOS1, TBL1X, TRPA1, ZMIZ1, CRYAB, EIF2B1, HECA, IRX4, EIF2B4, MLL, EIF2B2, NKX2-3, RUNX2, INOC1, ADRM1, C6orf166, HEY2, FOXF2, ASCL1, NOVA1, SRP14, SOD1, EIF2B5, GUCY1A2, SYVN1, DNAJB4, WDR26, EN1, NKX6-1, SP8, CDX2, DACH1, TAF10, CASKIN1, SF1, REPS2, DEAF1, MAF, SUZ12, TH, SOX1, TBX1, LHFPL3, HMX3, LBXCOR1, PRPF40A	3
GO:0051186	cofactor metabolic process	86	12	14.08	0.77303	0.9234	CS, NFS1, CPOX, DHRS7, HSD17B4, PPCDC, RPIA, PANK4, PDSS2, GTF2A1, SUCLG2, WWOX	GCLC, KIAA0100, MGST1, MDH1, COX15, GLRX2, CS, MTHFD2, FECH, COASY, HSD17B10, MCM2, MOCOS, MCCC1, NFS1, CPOX, HSD17B14, COQ9, GGT1, TSPO, ACO2, DHRS7, MTHFD1, HNF4A, IDH3B, MTHFSD, MCM4, HIBADH, C9orf95, COQ5, SOD2, ALDH5A1, VNN1, SPR, KMO, FVT1, DLST/DLSTP, LIAS, ACO1, ACOT9, MOCS3, PPT1, ACLY, COQ3, HSD17B4, ISCU, SUCLA2, MTHFS, FPGS, GRHPR, IDH1, PPCDC, SOD1, PPOX, SDHC, ALDH1L1, MDH2, NAPRT1,…	3
GO:0016053	organic acid biosynthetic process	24	3	3.93	0.77824	0.9242	HSD17B4, ELOVL6, HD	NDUFAB1, MCCC1, SCD, HNF4A, UGDH, PTGES3, LTA4H, QKI, PCCB, ACACA, HSD17B4, DEGS1, PTGES2, OXSM, PRKAA2, ENSG00000163106, HPGD, ELOVL7, FASN, ELOVL6, HD, AGPAT1, ENSG00000206255, ENSG00000206324	4
GO:0046394	carboxylic acid biosynthetic process	24	3	3.93	0.77824	0.9242	HSD17B4, ELOVL6, HD	NDUFAB1, MCCC1, SCD, HNF4A, UGDH, PTGES3, LTA4H, QKI, PCCB, ACACA, HSD17B4, DEGS1, PTGES2, OXSM, PRKAA2, ENSG00000163106, HPGD, ELOVL7, FASN, ELOVL6, HD, AGPAT1, ENSG00000206255, ENSG00000206324	5
GO:0051707	response to other organism	24	3	3.93	0.77824	0.9242	XPR1, AP2M1, TBK1	PGLYRP1, AP2S1, ABCC9, XPO1, DNAJC3, WASL, BECN1, GCH1, CHIT1, HBXIP, RPS15A, TLR2, TARBP2, XPR1, LYST, PGLYRP3, AP2M1, ABCE1, PRDX3, MYD88, RELA, AP2A2, TBK1, IRAK1	2
GO:0007265	Ras protein signal transduction	73	10	11.95	0.77968	0.9242	ALS2, TBC1D22B, GBF1, EVI5L, TTN, ELMO1, CENTG2, VAV2, ARF6, AKAP13	ALS2, RALA, PAFAH1B1, NISCH, RABGAP1, RALBP1, TBC1D23, TRIO, ARHGAP6, RFXANK, TBC1D22B, NGEF, ARFGEF1, RHOA, ROCK1, PTPLAD1, GNB1, SMAP1L, CRKL, TBC1D10A, ARFGAP3, ARFGAP1, ARHGEF10, TBC1D17, LIMK1, TBC1D13, GBF1, SHOC2, TBC1D9, TBC1D19, ARHGEF17, SMAP1, KIAA1244, CENTB2, ECT2, ICMT, MFN2, RREB1, ARHGEF6, TBC1D5, KRAS, RRAS2, ARHGEF4, TBC1D4, DBNL, KSR1, EVI5L, IQSEC1, G3BP1, TBC1D7, PSD2, USP6NL…	6
GO:0051239	regulation of multicellular organismal process	73	10	11.95	0.77968	0.9242	CHAT, NOS1, ADRA1A, PLG, PPP3CA, NR4A2, KCNMA1, AP2M1, CDK5, KCNJ12	NISCH, AP2S1, CUGBP2, FOXP3, BCAR1, KCNH2, AP3D1, CHAT, PRKACA, DLG1, FKBP1A, NOS1, MYL9, CLPTM1, FCER2, VNN1, CBLB, ACVR1, ECE1, GRIA2, ADRA1A, ACVR2A, PLG, EGR2, RUNX2, ADORA2A, TNNT3, AP3B1, NMUR2, CHRM3, KRAS, FST, RC3H1, HLX1, STXBP1, TLR2, BMPR1B, PPP3CA, TARBP2, FURIN, SOD1, TPM3, RPS27A, HSPD1, TCF8, NR4A2, PRKCA, MIA3, KCNMA1, USF1, PINK1, AP2M1, CDK5, NPR1, ADRA1D, MYD88, ATP2A2, GLMN, …	2
GO:0007167	enzyme linked receptor protein signaling pathway	80	11	13.1	0.78313	0.926	MUSK, CHRD, GUCY2F, TSC2, GIPC1, EIF4EBP2, VEGFC, WNT4, CDK5, PTK2, SNF1LK2	NR1H3, MUSK, TRIO, BCAR1, FOXC1, HIPK2, ERBB3, FGFR2, FGF10, DGKD, FGFR1, ITGA8, CHRD, SORBS1, JAK2, PICK1, GUCY2F, FLT1, TSC2, STUB1, RAPGEF1, SHOC2, SMURF2, CRYAB, DUSP22, SPARC, ACVR1, SPTBN1, RPE65, PIK3R3, CTGF, ACVR2A, GIPC1, ATXN1, RUNX2, ADORA2A, SNX6, ECSIT, VPS16/PTPRA, FST, LRP4, SLC2A8, BMPR1B, IGF1R, PCSK6, TOB1, ARRB2, APP, TCF8, GLUD1, EIF4EBP2, VEGFC, HHEX, PRKCA, TIAM1, ZFYVE9, S…	5
GO:0006357	regulation of transcription from RNA polymerase II promoter	166	24	27.18	0.78355	0.926	PAX6, MNAT1, SREBF1, ENSG00000080603, TFAP4, EPC1, MBD2, CCNH, PAX3, LMX1B, TFAP2A, ENSG00000137324, ASCL1, TCF25, TCF7L2, NR4A2, BRD7, ATF7IP, CHD2, NEUROG2, MAF, RXRA, EHMT2, ENSG00000206376	NFYA, AOF2, MEOX1, PAX6, JARID2, TCEB3, ZMYND11, ISL1, SNAI2, MNAT1, NR2E3, CRSP6, FOXP3, FOXC1, PRDM1, TARBP1, HIPK2, DDX20, SMARCD1, NFYC, IKBKAP, LMCD1, SREBF1, SMARCE1/KRT222P, SMARCA2, ENSG00000080603, NUFIP1, NFX1, TFAP4, SMARCB1, HIRA, EP300, YY1, HNF4A, PRPF6, HTATSF1, ERCC2, EVX1, GCN5L2, HDAC5, SUPT6H, ELP4, GTF2H1, FAM130A1, CAND1, CNOT2, CHD4, SOD2, CRSP3, BRD8, KCNIP3, FHL2, ORC2L, V…	5
GO:0006367	transcription initiation from RNA polymerase II promoter	39	5	6.39	0.78954	0.9317	MNAT1, TAF12, CCNH, GTF2A1, TAF10	POLR2J, THRAP4, MNAT1, TBPL1, CRSP6, POLR2B, TAF2, TAF11, ENSG00000085231, POLR2C, ERCC2, POLR2I, TAF6, GTF2H1, GTF2H3, CRSP3, TAF12, GTF2F1, PPARBP, CDK7, CCNH, MED4, CDK9, GTF2A2, TAF4B, GTF2E1, CRSP9, CRSP8, ERCC3, POLR2H, THRAP6, GTF2A1, TAF10, THRAP5, POLR2L, CRSP2, GTF2F2, GTF2E2, TAF13	5
GO:0030163	protein catabolic process	200	29	32.75	0.7973	0.9393	MYLIP, UBR2, UBE2A, HUWE1, USP14, TCEB2, UBE2R2, PITRM1, CUL2, UBE4A, PSMD9, PLG, GIPC1, UBE2G1, UBQLN1, YME1L1, KIAA0368, USP20, AFG3L2, UFC1, ENSG00000145041, USP12, RANBP2, BUB3, PSMC2, ARIH1, UBE2L3, ANAPC7, ATG7	GCLC, CDC27, MYLIP, PSMB1, UBE3C, C14orf130, UBR2, PIAS1, CUL3, DCUN1D1, NEDD4L, ENSG00000053501, CUL1, USP36, OTUD5, UFD1L, TSG101, KLHL20, UBE2A, HIP2, CNOT4, UBE1DC1, XPO1, CYLD, NFX1, HUWE1, PSMC5, GMCL1, ANAPC5, BRAP, C1orf166, HECTD1, PSMD8, RBX1, PSMC6, PSMC1, PSMB5, PSMA6, USP14, MIB1, TBL1X, PSMD7, AXIN1, USP10, STUB1, UBE2I, TCEB2, USP31, UBE2W, EDD1, PPP2CB, FZR1, PSMA2, UBE2R2, ATE1, …	4
GO:0008033	tRNA processing	25	3	4.09	0.80199	0.9393	ENSG00000089195, TRPT1, DUS2L	ELAC2, METTL1, SMOX, ENSG00000089195, AARS, DLD, POP4, TRDMT1, THG1L, CCDC76, TRMT5, MTO1, SSB, DUS3L, FARS2, TRPT1, TSEN2, WDR4, C14orf172, TRUB2, DUS2L, POP5, POP7, PUS1, DEADC1	3
GO:0009141	nucleoside triphosphate metabolic process	25	3	4.09	0.80199	0.9393	NME7, ALDOA, ATP7A	NME1/NME2, NDUFS1, TBPL1, AK1, ATP5B, ATP6V1A, ATP5F1, ATP6V0B, DUT, ACLY, GCH1, GTPBP9, NME7, ATP6V1B2, ALDOA, ATP5A1, ATP5J, ATP5O, ATP5J2, ATP7A, ATP5C1, DTYMK, CTPS, NME6, ATP6V0C	7
GO:0019320	hexose catabolic process	25	3	4.09	0.80199	0.9393	GPI, ALDOA, RPIA	MDH1, PKM2, MIOX, PGK1, GPI, OGDH, HIBADH, GAPDH, LDHB, TROVE2, ECD, PDHA1, GRHPR, RTCD1, MDH2, HYOU1, ALDOA, PFKM, RPIA, FUT6, ADPGK, HK2, G6PD, FUT10, TALDO1	6
GO:0046365	monosaccharide catabolic process	25	3	4.09	0.80199	0.9393	GPI, ALDOA, RPIA	MDH1, PKM2, MIOX, PGK1, GPI, OGDH, HIBADH, GAPDH, LDHB, TROVE2, ECD, PDHA1, GRHPR, RTCD1, MDH2, HYOU1, ALDOA, PFKM, RPIA, FUT6, ADPGK, HK2, G6PD, FUT10, TALDO1	5
GO:0009100	glycoprotein metabolic process	47	6	7.7	0.80557	0.9402	DPM1, PORCN, COG2, GALNT1, PSEN2, ATP7A	DPM1, POMT2, TXNDC4, AGA, DLG1, LRP2, ALG6, PORCN, TUSC3, MANBA, MAN2A1, ENSG00000115275, EDEM3, DDOST, ENSG00000120742, MGAT3, MPDU1, DAD1, UNC13A, MGAT1, SDF2, STT3A, COG2, COG3, PCSK6, PMM2, GALNT1, GALNT2, PSEN2, OGT, NGLY1, FUT6, ALG8, MGAT4B, ADAMTS9, ATP7A, COG7, ALK, B3GALT1, FUT10, B3GALT6, FKRP, TRAK1, ALG12, CLN3, MGEA5, PSENEN	5
GO:0000087	M phase of mitotic cell cycle	68	9	11.13	0.80625	0.9402	ZW10, PRMT5, SMC3, MPHOSPH6, CCNG2, BUB3, BUB1, DCTN2, ANAPC7	CDC27, PAFAH1B1, NCAPD2, ANLN, PPP5C, ENSG00000056678, CDC2L5, ASPM, SIRT2, RPS6KA2, SMC1A, APRIN, ZW10, ANAPC5, BIRC5, CCNK, PES1, PRMT5, CDC25B, MAPRE1, UBE2I, FZR1, SMC3, NCAPG, TIMELESS, SMC4, MAD2L2, CDC20, NEK2, TARDBP, NCAPH, YEATS4, PIN1, PKMYT1, HERC2, CDC16, RAN, CCNB1, MPHOSPH6, C13orf34, SMC2, CCNG2, CENPE, KATNB1, TXNL4A, ANAPC1, BUB3, CDC25C, MAD2L1, ANAPC10, NOLC1, PLK1, MAP2K1, BU…	4
GO:0051603	proteolysis involved in cellular protein catabolic process	188	27	30.78	0.80641	0.9402	MYLIP, UBR2, UBE2A, HUWE1, USP14, TCEB2, UBE2R2, PITRM1, CUL2, UBE4A, PSMD9, PLG, GIPC1, UBE2G1, UBQLN1, KIAA0368, USP20, UFC1, ENSG00000145041, USP12, RANBP2, BUB3, PSMC2, ARIH1, UBE2L3, ANAPC7, ATG7	GCLC, CDC27, MYLIP, PSMB1, UBE3C, C14orf130, UBR2, PIAS1, CUL3, DCUN1D1, NEDD4L, CUL1, USP36, OTUD5, UFD1L, TSG101, KLHL20, UBE2A, HIP2, CNOT4, UBE1DC1, CYLD, NFX1, HUWE1, PSMC5, GMCL1, ANAPC5, BRAP, C1orf166, HECTD1, PSMD8, RBX1, PSMC6, PSMC1, PSMB5, PSMA6, USP14, MIB1, TBL1X, PSMD7, USP10, STUB1, UBE2I, TCEB2, USP31, UBE2W, EDD1, PPP2CB, FZR1, PSMA2, UBE2R2, ATE1, FBXL15, CUEDC2, PITRM1, CUL2, …	6
GO:0009888	tissue development	82	11	13.43	0.81	0.9413	CHRD, MTPN, PLG, TFAP2A, ATP7A, MLL2, MAF, WWOX, NF2, ENSG00000189337, HD	NME1/NME2, ATP2C1, SNAI2, RUNX3, FOXC1, ZNRD1, FGFR2, FGF10, PRKACA, DLG1, GNAS, CHRD, AARS, TGM1, JAK2, TFIP11, ERCC2, CDK6, MTPN, LHX2, MINPP1, SPARC, EPB41L5, ACVR1, VAX2, CTGF, HOXB3, ACVR2A, MTERFD2, PLG, EGR2, RUNX2, FOXA2, SBDS, SMO, ECSIT, BARX1, NINJ1, FST, LRP4, GDF11, LAMC1, TFAP2A, BMPR1B, TOB1, SLIT2, ACRC, UGCG, NOTCH1, TCF8, TBX6, EXT2, DSPP, PRKCA, TCHH, ALPL, MSX1, ERCC3, T, ATP7…	3
GO:0006790	sulfur metabolic process	33	4	5.4	0.81345	0.9413	NFS1, AHCY, CDO1, ADI1	GCLC, MGST1, GLRX2, MCCC1, NFS1, GGT1, MTHFD1, AHCY, SMS, SOD2, ALDH5A1, SLC35D1, PCMT1, CDO1, SULT4A1, IDH1, GLCE, CHST4, SOD1, ENSG00000145293, ENSG00000147408, EXT2, CBS, G6PD, NDST2, MAT2A, MTHFR, CHST13, EXT1, ADI1, GSTT1, SULF2, PAPSS2	3
GO:0009101	glycoprotein biosynthetic process	33	4	5.4	0.81345	0.9413	DPM1, COG2, GALNT1, ATP7A	DPM1, POMT2, LRP2, ALG6, TUSC3, MAN2A1, ENSG00000115275, DDOST, ENSG00000120742, MGAT3, MPDU1, DAD1, MGAT1, SDF2, STT3A, COG2, COG3, PMM2, GALNT1, GALNT2, OGT, FUT6, ALG8, MGAT4B, ATP7A, COG7, ALK, B3GALT1, FUT10, B3GALT6, FKRP, TRAK1, ALG12	4
GO:0000279	M phase	96	13	15.72	0.81488	0.9413	UBR2, ZW10, PRMT5, SMC3, MPHOSPH6, ENSG00000137324, CCNG2, BUB3, BUB1, DCTN2, ANAPC7, EHMT2, ENSG00000206376	CDC27, LIG3, PAFAH1B1, NCAPD2, ANLN, PPP5C, MRE11A, UBR2, RAD51, ENSG00000056678, CDC2L5, ASPM, SIRT2, RPS6KA2, TRIP13, SMC1A, RBM7, MLH1, DUSP13, APRIN, RAD54L, ZW10, ANAPC5, BIRC5, CCNK, PES1, PRMT5, CDC25B, MAPRE1, UBE2I, NBN, FZR1, SMC3, RAD51C, NCAPG, TIMELESS, RAD1, RAD50, SMC4, MAD2L2, CDC20, NEK2, TARDBP, NCAPH, KLHDC3, YEATS4, PIN1, PKMYT1, HERC2, CDC16, RAN, CCNB1, MPHOSPH6, C13orf34, S…	4
GO:0051301	cell division	96	13	15.72	0.81488	0.9413	ZW10, SMC3, CCND2, MYH10, CCNG2, BBS4, CDK5, BUB1, CNTROB, ANAPC7, DAXX, ENSG00000206206, ENSG00000206279	CDC27, LIG3, PAFAH1B1, NCAPD2, ANLN, BCAR1, PIK3CB, ENSG00000056678, ASPM, ROCK1, SIRT2, SMC1A, CDC14A, CCNT2, APRIN, ZW10, ANAPC5, BIRC5, CCNK, MAEA, CECR2, SPECC1L, MCM5, CDC25B, MAPRE1, UBE2I, ERCC2, FZR1, CDK6, SMC3, SEPT4, NCAPG, TIMELESS, SMC4, MAD2L2, CDC20, NEK2, CCND2, NCAPH, SEPT7, PARD6B, CCNT1, CDC16, MYH10, CCNB1, CDK7, CABLES1, C13orf34, SMC2, NOX5, SEPT11, CCNG2, CENPE, BBS4, KATNB…	2
GO:0009628	response to abiotic stimulus	110	15	18.01	0.82033	0.9413	NOS1, EIF2B1, HECA, ASCL1, COPS3, EIF2B5, PCDH15, KCNMA1, BRSK1, CDK5, CASP7, TAF10, DEAF1, MAF, HD	GCLC, AOF2, ARX, ERCC1, SNAI2, GLRX2, NR2E3, CUGBP2, NPFFR2, POLD1, SLC12A2, CDC2L5, FECH, SMC1A, PHLPP, GSK3B, RAD54L, NLK, GNAS, RPLP0, NOS1, MSH2, TBL1X, TRPA1, ERCC2, ATP1A3, ZMIZ1, UNC119, CRYAB, EIF2B1, TIMELESS, SOD2, HECA, IRX4, EIF2B4, MLL, EIF2B2, NKX2-3, CAT, OPN4, EGR2, ATXN1, RUNX2, INOC1, ADRM1, UBE4B, KRAS, ERCC5, C6orf166, HEY2, ENSG00000136273, XPA, MYC, FOXF2, ANXA7, ASCL1, NOVA…	2
GO:0006631	fatty acid metabolic process	48	6	7.86	0.82179	0.9413	ECH1, HSD17B4, DCI, ELOVL6, ABCD2, CHKB	NDUFAB1, ADIPOR2, ACADVL, MCCC1, HADHA, ACOX3, SCD, HNF4A, LYPLA3, ECH1, PTGES3, LTA4H, ALDH5A1, QKI, PCCB, GNPAT, LYPLA1, ACADS, ACOT9, ACSL3, ECHS1, SLC27A1, HACL1, ACACA, HSD17B4, HADHB, PEX5, DEGS1, PTGES2, OXSM, ENSG00000157426, PRKAA2, PEX13, ENSG00000163106, HPGD, ELOVL7, CRYL1, SLC27A4, ACAA2, DCI, FASN, ELOVL6, ABCD2, ENSG00000176715, ABAT, ACSL5, PECI, CHKB	4
GO:0006412	translation	229	33	37.49	0.82198	0.9413	DDX1, MRPL22, MRPL28, ENSG00000089195, MKNK2, SARS2, MTPN, EIF2B1, TARS, MRPL19, DARS, WARS2, MRPS15, DNAH7, ZNFX1, NGDN, QRSL1, RPLP1, ARHGAP17, EIF2B5, RPS3A, EIF4EBP2, MRPL10, MRPL33, RPL36AL, MRPL16, RPSAP15/RPSA, GFM1, PA2G4, EIF1, ENSG00000178464, MRPL21, ATXN2	LARS2, MAP2K3, RPL26L1, TPR, MRPS10, FOXP3, MRPL43, PRDM1, MRPS24, RPL18, RPL31/RPL31P10, DDX1, PHLPP, MRPL22, CYLD, C4orf14, EIF3S2, NFX1, MRPL28, KHSRP, RPLP0, ENSG00000089195, MRPS33, PABPC4, AARS, DHPS, ENSG00000096150, MKNK2, EIF3S6IP, NHP2L1, RPL3, EIF5, EARS2, EIF3S1, EIF3S6, SARS2, FCER2, PTOV1, NOVA2, MRPL4, MTPN, GARS, EIF3S9, ENSG00000106305, MRPL32, EIF4H, LHX2, EIF3S10, RPL28, ZMIZ1,…	2
GO:0006753	nucleoside phosphate metabolic process	83	11	13.59	0.82247	0.9413	TIMP2, GUCY2F, OGG1, NME7, PRPS1, ALDOA, RPIA, ADK, CDA, ATP7A, TYMS	UPP2, NME1/NME2, MDH1, NDUFS1, DERA, TBPL1, ADSS, TIMP2, NTHL1, REXO2, CECR1, MSH2, ADSL, MTHFD1, GUCY2F, DHODH, HIBADH, C9orf95, AK1, ATP5B, PDE8B, OGG1, UMPS, ATP6V1A, ATP5F1, KMO, ATP6V0B, SMUG1, ITPA, PAICS, PPAT, ADORA2A, DUT, DCTD, ATPIF1, ACLY, GCH1, NT5E, GRHPR, ADCY3, ATIC, GTPBP9, TDG, PRPSAP2, NME7, PRPS1, ATP6V1B2, NAPRT1, ALDOA, TDO2, ATP5A1, GUCY1A2, RPIA, ATP5J, ADK, CDA, GART, ATP…	5
GO:0009117	nucleotide metabolic process	83	11	13.59	0.82247	0.9413	TIMP2, GUCY2F, OGG1, NME7, PRPS1, ALDOA, RPIA, ADK, CDA, ATP7A, TYMS	UPP2, NME1/NME2, MDH1, NDUFS1, DERA, TBPL1, ADSS, TIMP2, NTHL1, REXO2, CECR1, MSH2, ADSL, MTHFD1, GUCY2F, DHODH, HIBADH, C9orf95, AK1, ATP5B, PDE8B, OGG1, UMPS, ATP6V1A, ATP5F1, KMO, ATP6V0B, SMUG1, ITPA, PAICS, PPAT, ADORA2A, DUT, DCTD, ATPIF1, ACLY, GCH1, NT5E, GRHPR, ADCY3, ATIC, GTPBP9, TDG, PRPSAP2, NME7, PRPS1, ATP6V1B2, NAPRT1, ALDOA, TDO2, ATP5A1, GUCY1A2, RPIA, ATP5J, ADK, CDA, GART, ATP…	6
GO:0006164	purine nucleotide biosynthetic process	26	3	4.26	0.82357	0.9413	NME7, PRPS1, ALDOA	NME1/NME2, ADSS, CECR1, MSH2, ADSL, MTHFD1, ATP5B, ATP5F1, PAICS, PPAT, NT5E, ATIC, NME7, PRPS1, ALDOA, ATP5A1, ATP5J, GART, ATP5O, ATP5J2, GMPS, ATP5C1, ADAL, TLN2, NME6, PFAS	5
GO:0030099	myeloid cell differentiation	26	3	4.26	0.82357	0.9413	THOC5, VPS33A, SNRK	PTDSR, OSTM1, MYST3, GNAS, MAEA, JAK2, THOC5, ACIN1, ERCC2, CDK6, SMAP1, FOXO3A, NKX2-3, ACVR2A, VPS33A, PURB, CEBPG, ALAS2, RUNX1, G6PD, SNRK, SFXN1, RPS14, PRDX3, CTNNB1, TRAF6	4
GO:0044257	cellular protein catabolic process	190	27	31.11	0.82357	0.9413	MYLIP, UBR2, UBE2A, HUWE1, USP14, TCEB2, UBE2R2, PITRM1, CUL2, UBE4A, PSMD9, PLG, GIPC1, UBE2G1, UBQLN1, KIAA0368, USP20, UFC1, ENSG00000145041, USP12, RANBP2, BUB3, PSMC2, ARIH1, UBE2L3, ANAPC7, ATG7	GCLC, CDC27, MYLIP, PSMB1, UBE3C, C14orf130, UBR2, PIAS1, CUL3, DCUN1D1, NEDD4L, CUL1, USP36, OTUD5, UFD1L, TSG101, KLHL20, UBE2A, HIP2, CNOT4, UBE1DC1, CYLD, NFX1, HUWE1, PSMC5, GMCL1, ANAPC5, BRAP, C1orf166, HECTD1, PSMD8, RBX1, PSMC6, PSMC1, PSMB5, PSMA6, USP14, MIB1, TBL1X, PSMD7, USP10, STUB1, UBE2I, TCEB2, USP31, UBE2W, EDD1, PPP2CB, FZR1, PSMA2, UBE2R2, ATE1, FBXL15, CUEDC2, PITRM1, CUL2, …	5
GO:0055086	nucleobase, nucleoside and nucleotide metabolic process	90	12	14.74	0.82426	0.9413	TIMP2, GUCY2F, OGG1, NME7, PRPS1, ALDOA, RPIA, ADK, CDA, ATP7A, TYMS, DPYD	UPP2, NME1/NME2, MDH1, NDUFS1, DERA, TBPL1, ADSS, TIMP2, NTHL1, REXO2, CECR1, MSH2, ADSL, ERH, MTHFD1, GUCY2F, DHODH, HIBADH, C9orf95, AK1, ATP5B, NUDT3, PDE8B, OGG1, UMPS, ATP6V1A, ATP5F1, KMO, ATP6V0B, ALDH6A1, SMUG1, ITPA, PAICS, PPAT, ADORA2A, DUT, DCTD, ATPIF1, ACLY, GCH1, NT5E, GRHPR, ADCY3, ATIC, GTPBP9, TDG, PRPSAP2, NME7, PRPS1, ATP6V1B2, DPYS, NAPRT1, ALDOA, TDO2, ATP5A1, GUCY1A2, RPIA,…	4
GO:0002252	immune effector process	27	3	4.42	0.84311	0.96	SYBL1, AP2M1, PRKCD	ERCC1, AP2S1, FOXP3, ABCC9, DLG1, MLH1, MSH2, NBN, FCER2, SYBL1, TARBP2, GALNT2, LYST, HSPD1, CEBPG, AP2M1, PRKCD, MYD88, RELA, EXO1, LIG4, TRAF6, AP2A2, TUBB2C, GNL1, ENSG00000206412, ENSG00000206492	2
GO:0006818	hydrogen transport	27	3	4.42	0.84311	0.96	ATP6V0A1, ADHFE1, ATP7A	ATP2C1, ATP6V0A1, SLC23A2, ATP1A3, ATP5B, ATP6V1A, ATP5F1, ATP6V0B, SLC36A1, ATP6V1E1, ATP6V1G1, NOX5, ATP6V1B2, ADHFE1, ATP5A1, ATP5J, ATP6V1C1, ATP5O, ATP6V0D1, ATP5J2, ENSG00000164038, ATP7A, ATP5C1, ATP2A2, ATP6V0C, ENSG00000206334, ENSG00000206445	3
GO:0009059	macromolecule biosynthetic process	304	44	49.77	0.84677	0.9618	DPM1, DDX1, MRPL22, MRPL28, ALG9, ENSG00000089195, MKNK2, PIGU, SARS2, MTPN, EIF2B1, TARS, MRPL19, DARS, WARS2, MRPS15, DNAH7, ZNFX1, NGDN, QRSL1, COG2, RPLP1, MTTP, ARHGAP17, GALNT1, EIF2B5, RPS3A, EIF4EBP2, MRPL10, AGL, MRPL33, ZDHHC3, PGGT1B, ATP7A, RPL36AL, MRPL16, RPSAP15/RPSA, GFM1, PA2G4, EIF1, ENSG00000178464, MRPL21, ATG7, ATXN2	DPM1, POMT2, LARS2, MAP2K3, RPL26L1, TPR, MRPS10, FOXP3, HHAT, MRPL43, PRDM1, PIGV, MRPS24, RPL18, PIGB, RPL31/RPL31P10, DDX1, LRP2, PHLPP, MRPL22, CYLD, C4orf14, EIF3S2, NFX1, MRPL28, ALG9, ALG6, KHSRP, RPLP0, ENSG00000089195, MRPS33, PABPC4, AARS, DHPS, ENSG00000096150, MKNK2, EIF3S6IP, NHP2L1, RPL3, EIF5, RABGGTA, PIGU, EARS2, EIF3S1, EIF3S6, TUSC3, GYS1, SARS2, FCER2, PTOV1, NOVA2, MRPL4, MTP…	3
GO:0050790	regulation of catalytic activity	193	27	31.6	0.84724	0.9618	ALS2, AGK, SPAG9, MNAT1, TBC1D22B, TSC2, PSMD9, RAB3GAP2, CCND2, ADRA1A, RGN, EVI5L, PSEN2, NR4A2, DGKE, BUB3, CENTG2, VAV2, PSMC2, CDK5, ATP7A, SPRED1, NF2, ANAPC7, DAXX, ENSG00000206206, ENSG00000206279	ALS2, CDC27, AGK, PAFAH1B1, PSMB1, SPAG9, RABGAP1, RALBP1, MNAT1, MAP2K3, TBC1D23, HSPA5, ARHGAP6, PIK3CB, CUL1, SPHK2, TBC1D22B, PTPLAD1, DLG1, DGKD, ARG2, CCNT2, SMAP1L, MAP3K4, PSMC5, GNAS, FKBP1A, ANAPC5, BIRC5, CCNK, C1orf166, MSH2, SIRT1, PSMD8, TBC1D10A, PICK1, ARFGAP3, CERK, PSMC6, PSMC1, PSMB5, PSMA6, ARFGAP1, CDC25B, CDK5RAP1, PSMD7, TSC2, FCER2, TBC1D17, FZR1, CDC37, DNAJB6, PSMA2, TBC…	3
GO:0006511	ubiquitin-dependent protein catabolic process	187	26	30.62	0.85186	0.9618	MYLIP, UBR2, UBE2A, HUWE1, USP14, TCEB2, UBE2R2, PITRM1, CUL2, UBE4A, PSMD9, GIPC1, UBE2G1, UBQLN1, KIAA0368, USP20, UFC1, ENSG00000145041, USP12, RANBP2, BUB3, PSMC2, ARIH1, UBE2L3, ANAPC7, ATG7	GCLC, CDC27, MYLIP, PSMB1, UBE3C, C14orf130, UBR2, PIAS1, CUL3, DCUN1D1, NEDD4L, CUL1, USP36, OTUD5, UFD1L, TSG101, KLHL20, UBE2A, HIP2, CNOT4, UBE1DC1, CYLD, NFX1, HUWE1, PSMC5, GMCL1, ANAPC5, BRAP, C1orf166, HECTD1, PSMD8, RBX1, PSMC6, PSMC1, PSMB5, PSMA6, USP14, MIB1, TBL1X, PSMD7, USP10, STUB1, UBE2I, TCEB2, USP31, UBE2W, EDD1, PPP2CB, FZR1, PSMA2, UBE2R2, ATE1, FBXL15, CUEDC2, PITRM1, CUL2, …	7
GO:0019941	modification-dependent protein catabolic process	187	26	30.62	0.85186	0.9618	MYLIP, UBR2, UBE2A, HUWE1, USP14, TCEB2, UBE2R2, PITRM1, CUL2, UBE4A, PSMD9, GIPC1, UBE2G1, UBQLN1, KIAA0368, USP20, UFC1, ENSG00000145041, USP12, RANBP2, BUB3, PSMC2, ARIH1, UBE2L3, ANAPC7, ATG7	GCLC, CDC27, MYLIP, PSMB1, UBE3C, C14orf130, UBR2, PIAS1, CUL3, DCUN1D1, NEDD4L, CUL1, USP36, OTUD5, UFD1L, TSG101, KLHL20, UBE2A, HIP2, CNOT4, UBE1DC1, CYLD, NFX1, HUWE1, PSMC5, GMCL1, ANAPC5, BRAP, C1orf166, HECTD1, PSMD8, RBX1, PSMC6, PSMC1, PSMB5, PSMA6, USP14, MIB1, TBL1X, PSMD7, USP10, STUB1, UBE2I, TCEB2, USP31, UBE2W, EDD1, PPP2CB, FZR1, PSMA2, UBE2R2, ATE1, FBXL15, CUEDC2, PITRM1, CUL2, …	6
GO:0043632	modification-dependent macromolecule catabolic process	187	26	30.62	0.85186	0.9618	MYLIP, UBR2, UBE2A, HUWE1, USP14, TCEB2, UBE2R2, PITRM1, CUL2, UBE4A, PSMD9, GIPC1, UBE2G1, UBQLN1, KIAA0368, USP20, UFC1, ENSG00000145041, USP12, RANBP2, BUB3, PSMC2, ARIH1, UBE2L3, ANAPC7, ATG7	GCLC, CDC27, MYLIP, PSMB1, UBE3C, C14orf130, UBR2, PIAS1, CUL3, DCUN1D1, NEDD4L, CUL1, USP36, OTUD5, UFD1L, TSG101, KLHL20, UBE2A, HIP2, CNOT4, UBE1DC1, CYLD, NFX1, HUWE1, PSMC5, GMCL1, ANAPC5, BRAP, C1orf166, HECTD1, PSMD8, RBX1, PSMC6, PSMC1, PSMB5, PSMA6, USP14, MIB1, TBL1X, PSMD7, USP10, STUB1, UBE2I, TCEB2, USP31, UBE2W, EDD1, PPP2CB, FZR1, PSMA2, UBE2R2, ATE1, FBXL15, CUEDC2, PITRM1, CUL2, …	5
GO:0042981	regulation of apoptosis	147	20	24.07	0.85205	0.9618	ACTN1, C16orf5, CUL2, HTRA2, PLG, PRDX5, BNIP2, RPS3A, TCF7L2, NR4A2, KCNMA1, PRKCD, CDK5, ATP7A, WWOX, DCC, HD, DAXX, ENSG00000206206, ENSG00000206279	GCLC, ENSG00000005194, NME1/NME2, DPF1, ERCC1, RUNX3, RB1CC1, RTEL1/TNFRSF6B, CUL3, HSPA5, BCAR1, FOXC1, CUL1, SPHK2, AHRR/PDCD6, HIPK2, DDX20, ERBB3, RHOA, ROCK1, ACTN1, MLH1, XRCC5, GSK3B, C16orf5, BIRC5, MAEA, C1orf166, AARS, MSH2, SIRT1, PRODH, DNAJC5, PAK7, EYA1, PPP2CB, ERCC2, DNAJB6, CUL2, AATF, SEPT4, WFS1, CRYAB, BIRC2, SOD2, VNN1, HSPA9, RNF7, IFT57, KCNIP3, ACVR1, HTRA2, HSPE1, PPP3R1,…	4
GO:0008380	RNA splicing	154	21	25.21	0.8544	0.9628	RBM5, SFRS8, CLNS1A, DDX1, GEMIN5, RBM22, PAPOLA, ZMAT5, PRMT5, PNN, HNRPL, SF3B1, BCAS2, DNAJC8, TRPT1, SFRS2, ENSG00000164548, SLU7, PCF11, CPSF2, CLP1	RBM5, POLR2J, ZCCHC8, SKIV2L2, POLR2B, CUGBP2, SFRS8, U2AF2, DDX20, YBX1, DHX8, CPSF1, SMC1A, CLNS1A, ENSG00000078328, THOC1, DDX1, GEMIN5, TDRD3, YTHDC1, WBP11, NFX1, RBM22, SF3B2, KHSRP, PAPOLA, SIP1, SRPK1, CDC5L, HNRPM, SF3A1, SNRPD3, DGCR14, TFIP11, NHP2L1, ZMAT5, PHF5A, PRMT5, PABPN1, PNN, CSTF1, PRPF6, DHX35, CSTF2, POLR2C, HNRPL, SNRP70, SFRS16, SF3A2, POLR2I, ENSG00000105298, PRPF31, SF4…	3
GO:0051336	regulation of hydrolase activity	65	8	10.64	0.85807	0.9628	ALS2, TBC1D22B, TSC2, RAB3GAP2, ADRA1A, RGN, EVI5L, CENTG2	ALS2, PAFAH1B1, RABGAP1, RALBP1, TBC1D23, HSPA5, ARHGAP6, TBC1D22B, SMAP1L, FKBP1A, BIRC5, C1orf166, TBC1D10A, ARFGAP3, ARFGAP1, TSC2, TBC1D17, DNAJB6, TBC1D13, TBC1D9, TBC1D19, SMAP1, CENTB2, IFT57, HSPE1, RAB3GAP1, RAB3GAP2, PPP2R4, C6orf97, ADRA1A, ADORA2A, TNNT3, ATPIF1, RGN, PPT1, TBC1D5, NMUR2, HBXIP, TBC1D4, MYC, FURIN, EVI5L, HSPD1, TBC1D7, USP6NL, RPS3, DDEF1, GNAQ, WDR67, CENTG2, TBC1D2…	4
GO:0043067	regulation of programmed cell death	148	20	24.23	0.86015	0.9628	ACTN1, C16orf5, CUL2, HTRA2, PLG, PRDX5, BNIP2, RPS3A, TCF7L2, NR4A2, KCNMA1, PRKCD, CDK5, ATP7A, WWOX, DCC, HD, DAXX, ENSG00000206206, ENSG00000206279	GCLC, ENSG00000005194, NME1/NME2, DPF1, ERCC1, RUNX3, RB1CC1, RTEL1/TNFRSF6B, CUL3, HSPA5, BCAR1, FOXC1, CUL1, SPHK2, AHRR/PDCD6, HIPK2, DDX20, ERBB3, RHOA, ROCK1, ACTN1, MLH1, XRCC5, GSK3B, PSMC5, C16orf5, BIRC5, MAEA, C1orf166, AARS, MSH2, SIRT1, PRODH, DNAJC5, PAK7, EYA1, PPP2CB, ERCC2, DNAJB6, CUL2, AATF, SEPT4, WFS1, CRYAB, BIRC2, SOD2, VNN1, HSPA9, RNF7, IFT57, KCNIP3, ACVR1, HTRA2, HSPE1, …	3
GO:0008284	positive regulation of cell proliferation	58	7	9.5	0.86038	0.9628	PAX6, CCND2, PAX3, TNS3, TBRG4, VEGFC, NAP1L1	PAX6, NME1/NME2, CUL3, FOXP3, SPHK2, HIPK2, CDC2L5, FGFR2, FGF10, DLG1, LAMB1, DHPS, CDC25B, KLF5, FLT1, CDK6, NOL1, ODC1, ICMT, CCND2, STAMBP, RUNX2, FNTB, SMO, KRAS, RPS15A, LAMC1, PAX3, TNS3, TBRG4, HLX1, MYC, IGF1R, NOTCH1, ITGB1, ADRA2A, VEGFC, TIAL1, AGGF1, NDUFS4, T, OSR2, PRDX3, ILK, BMI1, ADRA1D, MYD88, LIG4, FOXG1B/FOXG1C, SUZ12, CALR, MAB21L2, POU3F2, NAP1L1, BLM, RPS4X, NP, AGPAT1	4
GO:0006308	DNA catabolic process	28	3	4.58	0.86075	0.9628	MNAT1, OGG1, CCNH	ERCC1, MNAT1, NTHL1, XRN2, CECR2, ERCC2, GTF2H1, GTF2H3, OGG1, RPA2, RAD23B, SMUG1, PPT1, CDK7, CCNH, ERCC5, XPA, MYC, TDG, SOD1, AIFM1, ERCC3, ENDOG, DDB1, DFFB, CYCS, ERCC4, UBE2N	4
GO:0046164	alcohol catabolic process	28	3	4.58	0.86075	0.9628	GPI, ALDOA, RPIA	MDH1, PKM2, MIOX, PGK1, GPI, OGDH, HIBADH, GAPDH, LDHB, TROVE2, ECD, PDHA1, GRHPR, RTCD1, SORD, MDH2, HYOU1, ALDOA, PFKM, RPIA, FUT6, ADPGK, HK2, G6PD, GPD1, FUT10, TALDO1, PYCR1	4
GO:0006950	response to stress	313	45	51.25	0.86162	0.9628	ALS2, SLC7A2, C1orf124, MNAT1, POLQ, SREBF1, UBE2A, AKR1B1, NOS1, C16orf5, C16orf35, MTPN, PITRM1, SMC3, EIF2B1, HECA, OGG1, HTRA2, PLXDC2, ADRA1A, CRY2, PLG, MRPS26, PRDX5, CDO1, MYH10, CCNH, UBQLN1, RINT1, PLAA, PPP3CA, ASCL1, EIF2B5, NR4A2, TTN, KCNMA1, BRSK1, SMC6, HSPA4L, TAF10, ASL, EIF1, TYMS, DEAF1, MAF	GCLC, ALS2, SLC7A2, AOF2, ARX, LIG3, CSDE1/NRAS, REV3L, C1orf124, SYT7, MAP4K3, ERCC1, MNAT1, MRE11A, TXNDC4, GLRX2, MAP2K3, ASTE1, RFC1, TNC, TDP1, HSPA5, CUGBP2, RFC2, FOXP3, RAD51, POLQ, PIK3CB, CHES1, MRPS35, POLD1, HIPK2, SLC12A2, NTHL1, ERBB3, PDIA5, CDC2L5, SIRT2, PYGM, FGF10, TRIP13, SREBF1, SMC1A, LMAN1, MLH1, UBE2A, XRCC5, RIF1, HSP90AA1, PHLPP, GSK3B, MAP3K4, AKR1B1, RAD54L, NFX1, NLK,…	2
GO:0009165	nucleotide biosynthetic process	51	6	8.35	0.86407	0.9642	GUCY2F, NME7, PRPS1, ALDOA, ADK, TYMS	NME1/NME2, TBPL1, ADSS, CECR1, MSH2, ADSL, MTHFD1, GUCY2F, DHODH, C9orf95, ATP5B, UMPS, ATP5F1, PAICS, PPAT, ADORA2A, DCTD, NT5E, ADCY3, ATIC, PRPSAP2, NME7, PRPS1, NAPRT1, ALDOA, ATP5A1, GUCY1A2, ATP5J, ADK, GART, ATP5O, G6PD, ATP5J2, CMPK, GMPS, ADCY1, ATP5C1, RRM1, DTYMK, ADAL, NPR1, CTPS, RRM2, TLN2, NME6, NADSYN1, ADCY5, NMNAT1, TYMS, PFAS, DHFR	4
GO:0009314	response to radiation	44	5	7.2	0.86968	0.968	COPS3, BRSK1, CDK5, CASP7, HD	ERCC1, SNAI2, NR2E3, POLD1, FECH, SMC1A, RAD54L, MSH2, ERCC2, ATP1A3, UNC119, SOD2, CAT, OPN4, ATXN1, UBE4B, KRAS, ERCC5, ENSG00000136273, XPA, MYC, COPS3, APP, TP53BP2, ATM, USF1, BRSK1, ERCC3, TOPBP1, CDK5, WRN, CASP7, FEN1, MAT2A, POLH, RELA, LIG4, ERCC4, GRIN1, CHEK2, XRCC2, NF1, BLM, HD	3
GO:0000278	mitotic cell cycle	143	19	23.41	0.87376	0.968	BCAT1, ZW10, PRMT5, SMC3, CUL2, PSMD9, STMN1, CCND2, RINT1, MPHOSPH6, TBRG4, CCNG2, PPP3CA, BUB3, BRSK1, PSMC2, BUB1, DCTN2, ANAPC7	CDC27, DBF4, PAFAH1B1, PSMB1, NCAPD2, ANLN, PPP5C, CUL3, CHES1, FOXC1, CUL1, ENSG00000056678, BCAT1, POLD1, CDC2L5, ASPM, SIRT2, RPS6KA2, SMC1A, DLG1, APRIN, ZW10, PSMC5, ANAPC5, BIRC5, CCNK, MAEA, PSMD8, PES1, PRMT5, PSMC6, PSMC1, PSMB5, PSMA6, HNF4A, CDC25B, MAPRE1, POLA1, PSMD7, UBE2I, NBN, FZR1, CDK6, ZRF1, PSMA2, SMC3, CUL2, PSMB3, PSMD11, NCAPG, PSMD9, TIMELESS, SKP1A, SMC4, ACVR1, PSMD14, …	3
GO:0007249	I-kappaB kinase/NF-kappaB cascade	29	3	4.75	0.87662	0.968	TSPAN6, PRDX4, TBK1	TSPAN6, PPP5C, ATP2C1, MAP3K7IP2, RHOA, PTPLAD1, FKBP1A, C1orf166, BIRC2, ECT2, GPR177, GPR89A, PRDX4, UBE2V1, TLR2, SLC20A1, SLC35B2, TNFRSF25/PLEKHG5, MYD88, RELA, TRAF6, UBE2N, TBK1, IRAK1, FAF1, ZDHHC17, ENSG00000188092, MIB2, MIER1	6
GO:0044275	cellular carbohydrate catabolic process	29	3	4.75	0.87662	0.968	GPI, ALDOA, RPIA	MDH1, PKM2, PYGM, MIOX, PGK1, GPI, OGDH, HIBADH, GAPDH, LDHB, TROVE2, ECD, PDHA1, CHIT1, GRHPR, RTCD1, SORD, MDH2, HYOU1, ALDOA, PFKM, RPIA, FUT6, ADPGK, HK2, G6PD, GUSB, FUT10, TALDO1	4
GO:0006955	immune response	74	9	12.12	0.87776	0.968	SAMHD1, GPI, SYBL1, DHH, ILF2, AP2M1, PRKCD, ATP7A, TBK1	PGLYRP1, ERCC1, RTEL1/TNFRSF6B, POU2F2, AP2S1, FOXP3, BCAR1, ABCC9, IKBKAP, DLG1, MLH1, UBE1DC1, FKBP1A, MSH2, CRISP3, XBP1, GTPBP1, CNIH, SAMHD1, NBN, FCER2, GPI, VNN1, IK, COL4A3BP, CBLB, NKX2-3, NUDCD1, SYBL1, ECSIT, HLXB9, POMP, CHIT1, C6orf166, RC3H1, DBNL, HLX1, TLR2, TARBP2, DHH, IGF1R, CHST4, ILF2, GALNT2, LYST, HSPD1, NOTCH1, TCF8, CEBPG, PGLYRP3, SPON2, AP2M1, PRKCD, ATP7A, OTUB1, FTH1,…	2
GO:0051352	negative regulation of ligase activity	37	4	6.06	0.87811	0.968	PSMD9, BUB3, PSMC2, ANAPC7	CDC27, PSMB1, PSMC5, ANAPC5, PSMD8, PSMC6, PSMC1, PSMB5, PSMA6, PSMD7, FZR1, PSMA2, PSMB3, PSMD11, PSMD9, PSMD14, CDC20, PSMB2, PSMA1, CDC16, PSME3, PSMB6, PSMA5, RPS27A, ANAPC1, BUB3, PSMB4, PSMC2, PSMD6, MAD2L1, ANAPC10, PSMC3, UBE2C, PSMD2, ANAPC2, ANAPC7, PSMD12	5
GO:0051436	negative regulation of ubiquitin-protein ligase activity during mitotic cell cycle	37	4	6.06	0.87811	0.968	PSMD9, BUB3, PSMC2, ANAPC7	CDC27, PSMB1, PSMC5, ANAPC5, PSMD8, PSMC6, PSMC1, PSMB5, PSMA6, PSMD7, FZR1, PSMA2, PSMB3, PSMD11, PSMD9, PSMD14, CDC20, PSMB2, PSMA1, CDC16, PSME3, PSMB6, PSMA5, RPS27A, ANAPC1, BUB3, PSMB4, PSMC2, PSMD6, MAD2L1, ANAPC10, PSMC3, UBE2C, PSMD2, ANAPC2, ANAPC7, PSMD12	4
GO:0051444	negative regulation of ubiquitin-protein ligase activity	37	4	6.06	0.87811	0.968	PSMD9, BUB3, PSMC2, ANAPC7	CDC27, PSMB1, PSMC5, ANAPC5, PSMD8, PSMC6, PSMC1, PSMB5, PSMA6, PSMD7, FZR1, PSMA2, PSMB3, PSMD11, PSMD9, PSMD14, CDC20, PSMB2, PSMA1, CDC16, PSME3, PSMB6, PSMA5, RPS27A, ANAPC1, BUB3, PSMB4, PSMC2, PSMD6, MAD2L1, ANAPC10, PSMC3, UBE2C, PSMD2, ANAPC2, ANAPC7, PSMD12	6
GO:0006974	response to DNA damage stimulus	130	17	21.29	0.87864	0.968	C1orf124, MNAT1, POLQ, UBE2A, C16orf5, C16orf35, PITRM1, SMC3, OGG1, CRY2, MRPS26, CCNH, UBQLN1, RINT1, BRSK1, SMC6, TYMS	LIG3, REV3L, C1orf124, ERCC1, MNAT1, MRE11A, ASTE1, RFC1, TDP1, RFC2, RAD51, POLQ, CHES1, MRPS35, POLD1, HIPK2, NTHL1, TRIP13, SMC1A, MLH1, UBE2A, XRCC5, RIF1, RAD54L, C16orf5, SUPT16H, CLSPN, MSH2, SIRT1, RBX1, POLE2, APEX1, CHRNA4, POLI, POLA1, C16orf35, NBN, C8orf70, EDD1, ERCC2, BCCIP, PITRM1, SMC3, RAD51C, PRPF19, GTF2H1, GTF2H3, RFC5, TIMELESS, SOD2, RAD1, RAD50, OGG1, SFPQ, RPA2, MLL, RAD2…	3
GO:0007067	mitosis	67	8	10.97	0.87985	0.968	ZW10, PRMT5, SMC3, CCNG2, BUB3, BUB1, DCTN2, ANAPC7	CDC27, PAFAH1B1, NCAPD2, ANLN, PPP5C, ENSG00000056678, CDC2L5, ASPM, SIRT2, RPS6KA2, SMC1A, APRIN, ZW10, ANAPC5, BIRC5, CCNK, PES1, PRMT5, CDC25B, MAPRE1, UBE2I, FZR1, SMC3, NCAPG, TIMELESS, SMC4, MAD2L2, CDC20, NEK2, TARDBP, NCAPH, YEATS4, PIN1, PKMYT1, HERC2, CDC16, RAN, CCNB1, C13orf34, SMC2, CCNG2, CENPE, KATNB1, TXNL4A, ANAPC1, BUB3, CDC25C, MAD2L1, ANAPC10, NOLC1, PLK1, MAP2K1, BUB1, CDC2, …	4
GO:0043285	biopolymer catabolic process	245	34	40.11	0.88414	0.9712	MYLIP, MNAT1, UBR2, SMG6, UBE2A, HUWE1, USP14, TCEB2, UBE2R2, PITRM1, CUL2, UBE4A, PSMD9, OGG1, PLG, GIPC1, UBE2G1, CCNH, UBQLN1, YME1L1, KIAA0368, USP20, AFG3L2, UFC1, ENSG00000145041, AUH, USP12, RANBP2, BUB3, PSMC2, ARIH1, UBE2L3, ANAPC7, ATG7	GCLC, CDC27, MYLIP, PSMB1, UBE3C, ERCC1, C14orf130, MNAT1, UBR2, RNASET2, PIAS1, CUL3, DCUN1D1, NEDD4L, ENSG00000053501, CUL1, USP36, NTHL1, OTUD5, PYGM, UFD1L, SMG6, TSG101, EXOSC7, MLH1, KLHL20, UBE2A, HIP2, CNOT4, UBE1DC1, XPO1, CYLD, NFX1, HUWE1, PSMC5, GMCL1, XRN2, ANAPC5, BRAP, C1orf166, PABPC4, HECTD1, PSMD8, CECR2, RBX1, PSMC6, PSMC1, PSMB5, PSMA6, USP14, MIB1, TBL1X, PSMD7, AXIN1, USP10,…	4
GO:0031145	anaphase-promoting complex-dependent proteasomal ubiquitin-dependent protein catabolic process	38	4	6.22	0.89088	0.9712	PSMD9, BUB3, PSMC2, ANAPC7	CDC27, PSMB1, PSMC5, ANAPC5, PSMD8, PSMC6, PSMC1, PSMB5, PSMA6, PSMD7, PSMA2, PSMB3, PSMD11, PSMD9, PSMD14, CDC20, PSMB2, PSMA1, CDC16, PSME3, CCNB1, PSMB6, PSMA5, RPS27A, ANAPC1, BUB3, PSMB4, PSMC2, PSMD6, MAD2L1, ANAPC10, PSMC3, CDC2, UBE2C, PSMD2, ANAPC2, ANAPC7, PSMD12	10
GO:0044262	cellular carbohydrate metabolic process	111	14	18.17	0.89188	0.9712	PGM3, B4GALT7, CS, PGM1, PCK2, SLC35A2, GPI, ENSG00000128989, ALDOA, RPIA, AGL, SUCLG2, SGSH, POFUT2	FUCA2, NISCH, IDS, PGM3, MDH1, B4GALT7, HEXB, FOXC1, CS, PKM2, PDK3, PYGM, PGM1, GSK3B, XYLB, MIOX, ACO2, PCK2, HNF4A, IDH3B, SLC35A2, PGK1, PHKB, TSTA3, GYS1, GPI, ENSG00000105655, OGDH, HIBADH, UGDH, GAPDH, LDHB, ALDH5A1, GMDS, MAN2A1, ARSB, GPD2, UXS1, SLC35D1, TROVE2, GALE, GOT1, ENSG00000120742, ACO1, ECD, NAGK, GOT2, IDUA, ENSG00000128989, ACLY, PDHA1, PPP1R3D, CHIT1, SUCLA2, MYC, GRHPR, IT…	3
GO:0006732	coenzyme metabolic process	61	7	9.99	0.89303	0.9712	CS, PPCDC, RPIA, PANK4, PDSS2, GTF2A1, SUCLG2	GCLC, KIAA0100, MGST1, MDH1, GLRX2, CS, MTHFD2, COASY, MOCOS, COQ9, GGT1, ACO2, MTHFD1, HNF4A, IDH3B, MTHFSD, HIBADH, C9orf95, COQ5, SOD2, ALDH5A1, VNN1, KMO, DLST/DLSTP, LIAS, ACO1, ACOT9, MOCS3, ACLY, COQ3, SUCLA2, MTHFS, FPGS, GRHPR, IDH1, PPCDC, SOD1, SDHC, ALDH1L1, MDH2, NAPRT1, OXSM, TDO2, RPIA, PANK4, G6PD, SUCLG1, MOCS2, PDSS2, GTF2A1, IDH3A, COQ4, COQ7, GPHN, SUCLG2, NADSYN1, COQ2, NMNAT…	4
GO:0006366	transcription from RNA polymerase II promoter	227	31	37.17	0.89459	0.9712	MSL3L1, PAX6, MNAT1, SREBF1, ENSG00000080603, TFAP4, TCEB2, EPC1, TAF12, MBD2, CCNH, PAX3, LMX1B, TFAP2A, ENSG00000137324, ASCL1, TCF25, TCF7L2, CCRN4L, NR4A2, GTF2A1, BRD7, TAF10, ATF7IP, CHD2, DEAF1, NEUROG2, MAF, RXRA, EHMT2, ENSG00000206376	NFYA, AOF2, POLR2J, MEOX1, MSL3L1, PAX6, JARID2, THRAP4, TCEB3, ZMYND11, ISL1, SNAI2, MNAT1, RUNX3, POU2F2, TBPL1, NR2E3, CRSP6, POLR2B, FOXP3, FOXC1, PRDM1, TARBP1, TAF2, HIPK2, DDX20, TAF11, YBX1, SMARCD1, NFYC, IKBKAP, LMCD1, TRIP13, SREBF1, SMARCE1/KRT222P, JARID1A, SMARCA2, ENSG00000080603, CCNT2, NUFIP1, ENSG00000085231, NFX1, PSMC5, CCNK, TFAP4, SUPT16H, SMARCB1, HIRA, EP300, YY1, APEX1, H…	4
GO:0016071	mRNA metabolic process	174	23	28.49	0.89904	0.9712	RBM5, SFRS8, SMG6, CLNS1A, DDX1, GEMIN5, RBM22, PAPOLA, ZMAT5, PRMT5, PNN, HNRPL, SF3B1, BCAS2, DNAJC8, AUH, SFRS2, ENSG00000164548, SLU7, PCF11, CPSF2, CLP1, PCBP3	RBM5, POLR2J, ZCCHC8, SKIV2L2, POLR2B, CUGBP2, SFRS8, U2AF2, DDX20, YBX1, DHX8, SMG6, CPSF1, SMC1A, CLNS1A, MLH1, ENSG00000078328, THOC1, DDX1, GEMIN5, TDRD3, YTHDC1, WBP11, NFX1, RBM22, SF3B2, KHSRP, XRN2, PAPOLA, DNAJB11, SIP1, SRPK1, CDC5L, HNRPM, SF3A1, SNRPD3, DGCR14, TFIP11, NHP2L1, ZMAT5, PHF5A, PRMT5, PABPN1, PNN, CSTF1, PRPF6, DHX35, RNMT, CSTF2, POLR2C, HNRPL, SNRP70, SFRS16, SF3A2, POP…	5
GO:0015674	di-, tri-valent inorganic cation transport	39	4	6.39	0.90246	0.9712	NOS1, PPP3CA, ITPR1, ATP7A	ATP2C1, AP3D1, ATP2B3, SLC24A6, NOS1, SUPT16H, SLC8A3, CHRNA4, TRPA1, WFS1, SLC11A2, RSHL3, MYB, TRPV5, ADORA2A, NMUR2, TRPC4, TPT1, PRPF38B, SCN2A, PPP3CA, SLC39A1, CAMK2D, ITPR1, SLC25A28, SLC24A2, SFXN2, CACNA2D3, CACHD1, MFI2, SFXN1, ATP7A, CACNB2, STIM1, FTH1, ATP2A2, GRIN1, TMEM142A, TOP1	5
GO:0006119	oxidative phosphorylation	31	3	5.08	0.90363	0.9712	NDUFA2, ATP7A, ATG9A	NDUFAB1, COX15, NDUFS1, DLD, MSH2, NDUFB7, TUSC3, NDUFS8, ATP5B, ATP5F1, NDUFB3, NDUFA2, NDUFAF1, NDUFA9, UQCRC2, NDUFB10, NDUFS6, NDUFB9, ATP5A1, ATP5J, UQCRB, NDUFS2, ATP5O, NDUFS4, ATP7A, ATP5C1, NDUFV1, NDUFV2, KIRREL, NDUFA4, ATG9A	3
GO:0006486	protein amino acid glycosylation	31	3	5.08	0.90363	0.9712	DPM1, COG2, GALNT1	DPM1, POMT2, LRP2, ALG6, TUSC3, MAN2A1, ENSG00000115275, DDOST, ENSG00000120742, MGAT3, MPDU1, DAD1, MGAT1, SDF2, STT3A, COG2, COG3, PMM2, GALNT1, GALNT2, OGT, FUT6, ALG8, MGAT4B, COG7, ALK, B3GALT1, FUT10, B3GALT6, TRAK1, ALG12	5
GO:0006816	calcium ion transport	31	3	5.08	0.90363	0.9712	NOS1, PPP3CA, ITPR1	ATP2C1, AP3D1, ATP2B3, SLC24A6, NOS1, SUPT16H, SLC8A3, CHRNA4, TRPA1, WFS1, RSHL3, MYB, TRPV5, ADORA2A, NMUR2, TRPC4, TPT1, PRPF38B, SCN2A, PPP3CA, CAMK2D, ITPR1, SLC24A2, CACNA2D3, CACHD1, CACNB2, STIM1, ATP2A2, GRIN1, TMEM142A, TOP1	6
GO:0009150	purine ribonucleotide metabolic process	31	3	5.08	0.90363	0.9712	NME7, ALDOA, ATP7A	NME1/NME2, NDUFS1, ADSS, CECR1, ADSL, AK1, ATP5B, ATP6V1A, ATP5F1, ATP6V0B, PAICS, ACLY, GCH1, ATIC, GTPBP9, NME7, ATP6V1B2, ALDOA, ATP5A1, ATP5J, GART, ATP5O, ATP5J2, GMPS, ATP7A, ATP5C1, ADAL, TLN2, NME6, PFAS, ATP6V0C	8
GO:0016052	carbohydrate catabolic process	31	3	5.08	0.90363	0.9712	GPI, ALDOA, RPIA	PGLYRP1, MDH1, PKM2, PYGM, MIOX, PGK1, GPI, OGDH, HIBADH, GAPDH, LDHB, TROVE2, ECD, PDHA1, CHIT1, GRHPR, RTCD1, SORD, MDH2, HYOU1, ALDOA, PFKM, RPIA, FUT6, ADPGK, HK2, PGLYRP3, G6PD, GUSB, FUT10, TALDO1	4
GO:0043413	biopolymer glycosylation	31	3	5.08	0.90363	0.9712	DPM1, COG2, GALNT1	DPM1, POMT2, LRP2, ALG6, TUSC3, MAN2A1, ENSG00000115275, DDOST, ENSG00000120742, MGAT3, MPDU1, DAD1, MGAT1, SDF2, STT3A, COG2, COG3, PMM2, GALNT1, GALNT2, OGT, FUT6, ALG8, MGAT4B, COG7, ALK, B3GALT1, FUT10, B3GALT6, TRAK1, ALG12	5
GO:0001659	thermoregulation	47	5	7.7	0.90412	0.9712	HECA, ASCL1, TAF10, DEAF1, MAF	AOF2, ARX, CUGBP2, SLC12A2, CDC2L5, PHLPP, GSK3B, NLK, GNAS, RPLP0, TBL1X, ZMIZ1, HECA, IRX4, MLL, NKX2-3, RUNX2, INOC1, ADRM1, C6orf166, HEY2, FOXF2, ASCL1, NOVA1, SRP14, GUCY1A2, SYVN1, WDR26, EN1, NKX6-1, SP8, CDX2, DACH1, TAF10, CASKIN1, SF1, REPS2, DEAF1, MAF, SUZ12, TH, SOX1, TBX1, LHFPL3, HMX3, LBXCOR1, PRPF40A	2
GO:0006352	transcription initiation	47	5	7.7	0.90412	0.9712	MNAT1, TAF12, CCNH, GTF2A1, TAF10	POLR2J, THRAP4, MNAT1, TBPL1, CRSP6, POLR2B, RSF1, TAF2, TAF11, ENSG00000085231, CCNK, POLR2C, ERCC2, POLR2I, TAF6, GTF2H1, GTF2H3, CRSP3, TAF12, GTF2F1, PPARBP, CDK7, CCNH, MED4, CDK9, MYC, GTF2A2, TAF4B, POLE3, SMARCA5, GTF2E1, CRSP9, CRSP8, ERCC3, CCNL1, POLR2H, THRAP6, GTF2A1, TAF10, THRAP5, POLR2L, CRSP2, BRF1, GTF2F2, GTF2E2, TAF13, ENSG00000206353	4
GO:0042309	homoiothermy	47	5	7.7	0.90412	0.9712	HECA, ASCL1, TAF10, DEAF1, MAF	AOF2, ARX, CUGBP2, SLC12A2, CDC2L5, PHLPP, GSK3B, NLK, GNAS, RPLP0, TBL1X, ZMIZ1, HECA, IRX4, MLL, NKX2-3, RUNX2, INOC1, ADRM1, C6orf166, HEY2, FOXF2, ASCL1, NOVA1, SRP14, GUCY1A2, SYVN1, WDR26, EN1, NKX6-1, SP8, CDX2, DACH1, TAF10, CASKIN1, SF1, REPS2, DEAF1, MAF, SUZ12, TH, SOX1, TBX1, LHFPL3, HMX3, LBXCOR1, PRPF40A	3
GO:0050826	response to freezing	47	5	7.7	0.90412	0.9712	HECA, ASCL1, TAF10, DEAF1, MAF	AOF2, ARX, CUGBP2, SLC12A2, CDC2L5, PHLPP, GSK3B, NLK, GNAS, RPLP0, TBL1X, ZMIZ1, HECA, IRX4, MLL, NKX2-3, RUNX2, INOC1, ADRM1, C6orf166, HEY2, FOXF2, ASCL1, NOVA1, SRP14, GUCY1A2, SYVN1, WDR26, EN1, NKX6-1, SP8, CDX2, DACH1, TAF10, CASKIN1, SF1, REPS2, DEAF1, MAF, SUZ12, TH, SOX1, TBX1, LHFPL3, HMX3, LBXCOR1, PRPF40A	4
GO:0007264	small GTPase mediated signal transduction	134	17	21.94	0.90613	0.9712	ALS2, TNK2, TBC1D22B, TSC2, GBF1, RAB14, PLD2, EVI5L, TTN, ELMO1, CENTG2, VAV2, ARF6, ARL5B, RAB8A, RAB4A, AKAP13	ALS2, ARF5, RALA, PAFAH1B1, NISCH, RABGAP1, RALBP1, TBC1D23, TRIO, ARHGAP6, TNK2, RFXANK, TBC1D22B, NGEF, ARFGEF1, RHOA, ROCK1, PTPLAD1, GNB1, RAB21, SMAP1L, RAB10, PSMC5, REM1, RAPGEF4, CRKL, TBC1D10A, GTPBP1, ARFGAP3, ARFGAP1, ARFRP1, TSC2, RAB11A, RAB2A, ARHGEF10, TBC1D17, GTPBP10, LIMK1, TBC1D13, RAPGEF1, GBF1, SHOC2, RASD1, RAB34, TBC1D9, TBC1D19, RAPGEF2, ARHGEF17, LDHB, RAB23, SMAP1, KIAA1…	5
GO:0006281	DNA repair	106	13	17.36	0.90648	0.9712	C1orf124, MNAT1, POLQ, UBE2A, C16orf35, PITRM1, SMC3, OGG1, CRY2, CCNH, UBQLN1, SMC6, TYMS	LIG3, REV3L, C1orf124, ERCC1, MNAT1, MRE11A, ASTE1, RFC1, TDP1, RFC2, RAD51, POLQ, POLD1, NTHL1, TRIP13, SMC1A, MLH1, UBE2A, XRCC5, RAD54L, SUPT16H, CLSPN, MSH2, SIRT1, RBX1, POLE2, APEX1, CHRNA4, POLI, POLA1, C16orf35, NBN, C8orf70, ERCC2, BCCIP, PITRM1, SMC3, RAD51C, PRPF19, GTF2H1, GTF2H3, RFC5, SOD2, RAD1, RAD50, OGG1, SFPQ, RPA2, MLL, RAD23B, CRY2, SMUG1, UBE2V1, XRCC3, GADD45G, RFC3, CDK7, …	4
GO:0022613	ribonucleoprotein complex biogenesis and assembly	135	17	22.1	0.91215	0.976	TFB1M, SFRS8, CLNS1A, DDX1, GEMIN5, ENSG00000089195, PRMT5, EIF2B1, NGDN, EIF2B5, RPS3A, NOLA2, EIF4EBP2, SLU7, PA2G4, EIF1, ATXN2	UTP18, TFB1M, CUGBP2, MRTO4, ENSG00000055044, SFRS8, DDX20, WDR3, FTSJ1, CLNS1A, EXOSC7, EXOSC5, DDX1, GEMIN5, DIS3, TDRD3, WBP11, EIF3S2, DIMT1L, RPLP0, ENSG00000089195, SIP1, SF3A1, SNRPD3, PES1, NHP2L1, PRMT5, EIF5, PRPF6, GTPBP5, C18orf22, EIF3S1, EIF3S6, SF3A2, POP4, PRPF31, GTPBP10, EIF3S9, EIF4H, EXOSC3, EIF3S10, NPM3, FTSJ3, UTP6, NOLA1, FRG1, EIF4G2, EIF2B1, KRR1, BYSL, RNASEN, BXDC2, NC…	3
GO:0009409	response to cold	48	5	7.86	0.91369	0.9763	HECA, ASCL1, TAF10, DEAF1, MAF	AOF2, ARX, CUGBP2, SLC12A2, CDC2L5, PHLPP, GSK3B, NLK, GNAS, RPLP0, TBL1X, TRPA1, ZMIZ1, HECA, IRX4, MLL, NKX2-3, RUNX2, INOC1, ADRM1, C6orf166, HEY2, FOXF2, ASCL1, NOVA1, SRP14, GUCY1A2, SYVN1, WDR26, EN1, NKX6-1, SP8, CDX2, DACH1, TAF10, CASKIN1, SF1, REPS2, DEAF1, MAF, SUZ12, TH, SOX1, TBX1, LHFPL3, HMX3, LBXCOR1, PRPF40A	3
GO:0015672	monovalent inorganic cation transport	93	11	15.23	0.91535	0.9767	ATP6V0A1, SLC25A15, HNRPL, SLC5A7, KCNH5, BTBD10, KCNMA1, KCNT2, ATP7A, KCNJ12, ATG7	SLC13A2, ATP2C1, ACCN5, ATP6V0A1, SLC4A7, NEDD4L, KCNH2, SLC12A2, ABCC9, ACCN4, TMEM38A, HADHA, SLC23A2, SLC24A6, STRN4, ENSG00000096155, KCNK6, SLC8A3, VGCNL1, SLC25A15, KCTD9, HNRPL, SLC17A7, ATP1A3, ATP5B, ATP6V1A, KCNIP3, UXS1, SLC5A7, ATP5F1, ATP6V0B, FAM62B, VPS4B, SLC36A1, LCAT/SLC12A4, SLC10A3, HLXB9, ATP6V1E1, SRRM1, SCN2A, KCTD3, ATP6V1G1, NOX5, ABI2, NDUFA9, SLC5A8, KCNH5, ATP1B1, TPM3…	5
GO:0009057	macromolecule catabolic process	272	37	44.54	0.91801	0.9782	MYLIP, MNAT1, UBR2, SMG6, UBE2A, HUWE1, USP14, TCEB2, GPI, UBE2R2, PITRM1, CUL2, UBE4A, PSMD9, OGG1, PLG, GIPC1, UBE2G1, CCNH, UBQLN1, YME1L1, KIAA0368, USP20, AFG3L2, UFC1, ENSG00000145041, AUH, ALDOA, USP12, RANBP2, RPIA, BUB3, PSMC2, ARIH1, UBE2L3, ANAPC7, ATG7	GCLC, CDC27, MYLIP, PSMB1, UBE3C, ERCC1, C14orf130, MDH1, MNAT1, UBR2, RNASET2, PIAS1, CUL3, DCUN1D1, NEDD4L, ENSG00000053501, CUL1, USP36, NTHL1, PKM2, OTUD5, PYGM, UFD1L, SMG6, TSG101, EXOSC7, MLH1, KLHL20, UBE2A, HIP2, CNOT4, UBE1DC1, XPO1, CYLD, NFX1, HUWE1, PSMC5, GMCL1, XRN2, ANAPC5, BRAP, C1orf166, PABPC4, HECTD1, PSMD8, CECR2, MIOX, RBX1, PSMC6, PSMC1, PSMB5, PSMA6, USP14, MIB1, TBL1X, PG…	3
GO:0044265	cellular macromolecule catabolic process	239	32	39.13	0.91992	0.9789	MYLIP, UBR2, SMG6, UBE2A, HUWE1, USP14, TCEB2, GPI, UBE2R2, PITRM1, CUL2, UBE4A, PSMD9, PLG, GIPC1, UBE2G1, UBQLN1, KIAA0368, USP20, UFC1, ENSG00000145041, AUH, ALDOA, USP12, RANBP2, RPIA, BUB3, PSMC2, ARIH1, UBE2L3, ANAPC7, ATG7	GCLC, CDC27, MYLIP, PSMB1, UBE3C, C14orf130, MDH1, UBR2, RNASET2, PIAS1, CUL3, DCUN1D1, NEDD4L, CUL1, USP36, PKM2, OTUD5, PYGM, UFD1L, SMG6, TSG101, EXOSC7, MLH1, KLHL20, UBE2A, HIP2, CNOT4, UBE1DC1, CYLD, NFX1, HUWE1, PSMC5, GMCL1, XRN2, ANAPC5, BRAP, C1orf166, PABPC4, HECTD1, PSMD8, MIOX, RBX1, PSMC6, PSMC1, PSMB5, PSMA6, USP14, MIB1, TBL1X, PGK1, PSMD7, USP10, STUB1, UBE2I, TCEB2, USP31, UBE2W…	4
GO:0043086	negative regulation of catalytic activity	72	8	11.79	0.92247	0.9802	TSC2, PSMD9, BUB3, PSMC2, ATP7A, SPRED1, NF2, ANAPC7	CDC27, PSMB1, HSPA5, ARG2, PSMC5, FKBP1A, ANAPC5, BIRC5, SIRT1, PSMD8, PSMC6, PSMC1, PSMB5, PSMA6, CDK5RAP1, PSMD7, TSC2, FZR1, DNAJB6, PSMA2, PSMB3, PSMD11, PSMD9, CAND1, DUSP22, PSMD14, CDC20, PPP2R4, PSMB2, ADORA2A, PSMA1, SNX6, CDC16, GADD45G, MLLT1, ATPIF1, PSME3, GPS2, HBXIP, GABBR2, TARBP2, PIF1, PSMB6, NOSIP, PSMA5, RPS27A, ADRA2A, ANAPC1, PRKCA, BUB3, PSMB4, PSMC2, PSMD6, MAD2L1, ANAPC10…	4
GO:0006397	mRNA processing	158	20	25.87	0.92361	0.9802	RBM5, SFRS8, CLNS1A, DDX1, GEMIN5, RBM22, PAPOLA, ZMAT5, PRMT5, PNN, HNRPL, SF3B1, BCAS2, DNAJC8, SFRS2, ENSG00000164548, SLU7, PCF11, CPSF2, CLP1	RBM5, POLR2J, ZCCHC8, SKIV2L2, POLR2B, CUGBP2, SFRS8, U2AF2, DDX20, YBX1, DHX8, CPSF1, SMC1A, CLNS1A, MLH1, ENSG00000078328, THOC1, DDX1, GEMIN5, TDRD3, YTHDC1, WBP11, NFX1, RBM22, SF3B2, KHSRP, XRN2, PAPOLA, SIP1, SRPK1, CDC5L, HNRPM, SF3A1, SNRPD3, DGCR14, TFIP11, NHP2L1, ZMAT5, PHF5A, PRMT5, PABPN1, PNN, CSTF1, PRPF6, DHX35, RNMT, CSTF2, POLR2C, HNRPL, SNRP70, SFRS16, SF3A2, POP4, POLR2I, ENSG…	3
GO:0005975	carbohydrate metabolic process	145	18	23.74	0.92821	0.9837	PGM3, B4GALT7, CS, PGM1, AKR1B1, PCK2, SLC35A2, GPI, ENSG00000128989, COG2, ATHL1, ALDOA, RPIA, TTN, AGL, SUCLG2, SGSH, POFUT2	FUCA2, PGLYRP1, NISCH, IDS, PGM3, MDH1, B4GALT7, HEXB, FOXC1, CS, PKM2, PDK3, PYGM, PGM1, GSK3B, AKR1B1, XYLB, MIOX, ACO2, PCK2, HNF4A, IDH3B, SLC35A2, PGK1, PHKB, TSTA3, GYS1, GPI, ENSG00000105655, OGDH, HIBADH, MANBA, UGDH, ALDH2, GAPDH, LDHB, ALDH5A1, GMDS, MAN2A1, ARSB, GPD2, ENSG00000115275, UXS1, SLC35D1, TROVE2, GALE, B4GALT2, GOT1, ENSG00000120742, ACO1, ECD, NAGK, GLO1, GOT2, ENSG0000012…	3
GO:0006403	RNA localization	50	5	8.19	0.93035	0.9846	SMG6, BICD1, RANBP2, NUP205, ATXN2	NUP160, TPR, TMEM48, SMG6, ENSG00000078328, THOC1, XPO1, KHSRP, NUP50, NUP188, RAE1, NXT2, NUP93, CASC3, NUP88, NUP98, ENSG00000111196, NUP107, QKI, NUP155, NCBP2, GLE1L, NUP43, NUP153, UPF3B, NUP85, NUP214, RBM8A, RAN, NXT1, POM121, NCBP1, LRPPRC, NUP54, NUPL1, UPF2, BICD1, HHEX, RANBP2, NUP205, NXF1, MAGOH, SENP2, RNUXA, TSC1, HRB, THOC4, BAT1/ATP6V1G2, SMG5, ATXN2	3
GO:0046849	bone remodeling	34	3	5.57	0.93422	0.9854	CHRD, XDH, WWOX	NCDN, FOXC1, ZNRD1, FGFR2, GNAS, CHRD, TFIP11, ERCC2, CDK6, MINPP1, SPARC, ACVR1, CTGF, ACVR2A, MTERFD2, EGR2, RUNX2, SBDS, SMO, BMPR1B, TOB1, ACRC, EXT2, DSPP, XDH, ALPL, LEO1, CTNNB1, SMAD1, TRAF6, EXT1, WWOX, NF1, BMPR2	3
GO:0051093	negative regulation of developmental process	118	14	19.32	0.93485	0.9854	PAX6, LUC7L, RUFY3, CHRD, THOC5, PLG, PRDX5, BNIP2, TCF7L2, NR4A2, WNT4, LMX1A, PTK2, HD	GCLC, ENSG00000005194, PAX6, LUC7L, NME1/NME2, ERCC1, ISL1, RUFY3, RB1CC1, RTEL1/TNFRSF6B, HSPA5, FOXC1, SPHK2, HIPK2, ERBB3, ASPM, RHOA, ROCK1, SIRT2, FGF10, XRCC5, RIF1, GSK3B, MYST3, ULK2, PSMC5, BIRC5, MAEA, CHRD, AARS, MSH2, SIRT1, THOC5, DNAJC5, PAK7, MIB1, EYA1, PPP2CB, ERCC2, CDK6, CRHR2, EZH2, AATF, HDAC5, WFS1, CRYAB, PRPF19, SOD2, VNN1, HSPA9, RNF7, ACVR1, CAT, PLG, STAMBP, GLO1, BARHL…	3
GO:0051704	multi-organism process	118	14	19.32	0.93485	0.9854	RANBP5, ENSG00000080603, TNPO1, MPDZ, SMC3, XPR1, C1orf43, ENSG00000145041, PSMC2, AP2M1, ATF7IP, TBK1, RXRA, HD	FKBP4, SLC25A5, RALA, ADIPOR2, PGLYRP1, RABEP1, AP2S1, NEDD4L, HEXB, HIPK2, RANBP5, ABCC9, SCARB1, TSG101, DLG1, ENSG00000080603, CCNT2, XPO1, TNPO1, NFX1, SF3B2, RPLP0, SIRT1, SMARCB1, EP300, DNAJC3, FLT1, VAC14, UBE2I, FCER2, FKBP8, WASL, EIF4H, MPDZ, SMC3, ZMIZ1, KPNB1, GCN5L2, SULT1E1, CCDC86, NUP98, ENSG00000111405, BYSL, WDR48, EIF4G1, PRLHR, WWP1, VAPB, PLCG1, BECN1, SLC10A3, ZUBR1, COPB1,…	1
GO:0006414	translational elongation	51	5	8.35	0.93755	0.9854	DNAH7, RPLP1, RPS3A, RPSAP15/RPSA, GFM1	RPL26L1, RPL18, RPL31/RPL31P10, RPLP0, ENSG00000096150, RPL3, RPL28, RPL34, ENSG00000109618, RPS13, EEF1B2, RPS15, DNAH7, TSFM, RPL23, RPL36, RPL27, RPS15A, RPL35, RPLP1, RPS24, SRP14, RPS2, RPS11, RPL11, RPS8, RPS3A, SNORD36A/SNORD36C/RPL7A, RPS3, FAU, EEF1A1, RPS14, RPSAP15/RPSA, GFM1, RPS7, RPLP2, RPS27, TUFM, C10orf89, TRSPAP1, RPS18, RPL35A, RPS23, EEF1G, RPS26, ENSG00000197728, RPL12, RPS4X…	3
GO:0045321	leukocyte activation	43	4	7.04	0.93863	0.9854	SLC7A2, SYBL1, PRKCD, ATP7A	SLC7A2, ERCC1, FOXP3, AP3D1, PTDSR, DLG1, MLH1, FKBP1A, IGBP1, MSH2, CHRNA4, NBN, CLPTM1, SHB, HDAC5, VNN1, CBLB, DDOST, NKX2-3, SYBL1, PAX1, AP3B1, RC3H1, HLX1, SOD1, HSPD1, TCF8, ITGB1, CEBPG, PRKCD, ATP7A, ONECUT1, CHD7, TLR1, EXO1, LIG4, GLMN, TRAF6, SART1, JAG2, BLM, CXYorf3, NP	2
GO:0051439	regulation of ubiquitin-protein ligase activity during mitotic cell cycle	43	4	7.04	0.93863	0.9854	PSMD9, BUB3, PSMC2, ANAPC7	CDC27, PSMB1, CUL1, PSMC5, ANAPC5, PSMD8, PSMC6, PSMC1, PSMB5, PSMA6, PSMD7, FZR1, PSMA2, PSMB3, PSMD11, PSMD9, SKP1A, PSMD14, CDC20, PSMB2, PSMA1, CDC16, PSME3, CCNB1, PSMB6, PSMA5, RPS27A, ANAPC1, BUB3, PSMB4, PSMC2, PSMD6, MAD2L1, ANAPC10, PSMC3, BTRC, PLK1, CDC2, UBE2C, PSMD2, ANAPC2, ANAPC7, PSMD12	3
GO:0001775	cell activation	45	4	7.37	0.9517	0.9941	SLC7A2, SYBL1, PRKCD, ATP7A	SLC7A2, ERCC1, FOXP3, PIK3CB, AP3D1, PTDSR, DLG1, MLH1, FKBP1A, IGBP1, MSH2, CHRNA4, NBN, CLPTM1, SHB, HDAC5, VNN1, CBLB, DDOST, NKX2-3, SYBL1, PAX1, ADORA2A, AP3B1, RC3H1, HLX1, SOD1, HSPD1, TCF8, ITGB1, CEBPG, PRKCD, ATP7A, ONECUT1, CHD7, TLR1, EXO1, LIG4, GLMN, TRAF6, SART1, JAG2, BLM, CXYorf3, NP	2
GO:0030001	metal ion transport	122	14	19.98	0.95215	0.9941	NOS1, SLC25A15, HNRPL, SLC5A7, SCO1, PPP3CA, KCNH5, BTBD10, ITPR1, KCNMA1, KCNT2, ATP7A, KCNJ12, ATG7	FKBP4, SLC13A2, SLC30A9, ATP2C1, ACCN5, SLC39A9, SLC4A7, NEDD4L, KCNH2, SLC12A2, AP3D1, ATP2B3, ABCC9, ACCN4, TMEM38A, HADHA, SLC23A2, SLC24A6, NOS1, STRN4, SUPT16H, ENSG00000096155, KCNK6, SLC8A3, CHRNA4, VGCNL1, SLC25A15, TRPA1, KCTD9, HNRPL, SLC17A7, ATP1A3, WFS1, SLC11A2, RSHL3, SLC39A7, KCNIP3, UXS1, SLC5A7, FAM62B, MYB, VPS4B, LCAT/SLC12A4, SLC10A3, TRPV5, ADORA2A, HLXB9, NMUR2, SCO1, TRPC4…	5
GO:0051340	regulation of ligase activity	46	4	7.53	0.95723	0.9941	PSMD9, BUB3, PSMC2, ANAPC7	CDC27, PSMB1, CUL1, PSMC5, ANAPC5, PSMD8, PSMC6, PSMC1, PSMB5, PSMA6, PSMD7, FZR1, PSMA2, PSMB3, PSMD11, PSMD9, SKP1A, PSMD14, CDC20, PSMB2, PSMA1, CDC16, PSME3, CCNB1, PSMB6, PSMA5, RPS27A, ANAPC1, BUB3, PSMB4, ZER1, PSMC2, PSMD6, MAD2L1, ANAPC10, PSMC3, BTRC, PLK1, FEM1B, CDC2, UBE2C, PSMD2, ANAPC2, UBE2N, ANAPC7, PSMD12	4
GO:0051438	regulation of ubiquitin-protein ligase activity	46	4	7.53	0.95723	0.9941	PSMD9, BUB3, PSMC2, ANAPC7	CDC27, PSMB1, CUL1, PSMC5, ANAPC5, PSMD8, PSMC6, PSMC1, PSMB5, PSMA6, PSMD7, FZR1, PSMA2, PSMB3, PSMD11, PSMD9, SKP1A, PSMD14, CDC20, PSMB2, PSMA1, CDC16, PSME3, CCNB1, PSMB6, PSMA5, RPS27A, ANAPC1, BUB3, PSMB4, ZER1, PSMC2, PSMD6, MAD2L1, ANAPC10, PSMC3, BTRC, PLK1, FEM1B, CDC2, UBE2C, PSMD2, ANAPC2, UBE2N, ANAPC7, PSMD12	5
GO:0042127	regulation of cell proliferation	124	14	20.3	0.95919	0.9941	PAX6, B4GALT7, TIMP2, TSC2, CUL2, CCND2, ADRA1A, PLG, PAX3, TNS3, TBRG4, VEGFC, NF2, NAP1L1	ARX, PAX6, JARID2, NME1/NME2, RUNX3, B4GALT7, NR2E3, TIMP2, CUL3, FOXP3, CUL1, SPHK2, HIPK2, ERBB3, CDC2L5, FGFR2, FGF10, TSG101, DLG1, FGFR1, SMARCA2, APRIN, LAMB1, DHPS, SIRT1, JAK2, SMARCB1, HNF4A, CDC25B, KLF5, FLT1, TSC2, CSK, NBN, ENSG00000104637, CDK6, CUL2, NOL1, SOD2, DUSP22, SPARC, ODC1, ICMT, MFN2, CCND2, NKX2-3, UTP20, ADRA1A, PLG, STAMBP, RUNX2, FNTB, GRPR, BECN1, PIN1, ADORA2A, SMO,…	3
GO:0006259	DNA metabolic process	189	23	30.95	0.96049	0.9941	C1orf124, MNAT1, POLQ, UBE2A, GINS1, C16orf35, PITRM1, SMC3, OGG1, CRY2, CHTF18, CCNH, UBQLN1, MYST2, GPR158, SMC6, TK2, MLL2, ATF7IP, TYMS, NF2, NAP1L1, TSN	LIG3, DBF4, REV3L, C1orf124, ERCC1, POLA2, MNAT1, MRE11A, SPAST, GLRX2, ASTE1, RFC1, TDP1, RFC2, FOXP3, RAD51, POLQ, POLD1, NTHL1, TRIP13, SMC1A, MCM2, MCM6, MLH1, TOP2B, UBE2A, XRCC5, ORC1L, RAD54L, XRN2, SUPT16H, CLSPN, CDC45L, MSH2, SIRT1, CECR2, SMARCB1, TOP3B, PICK1, MCM5, RBX1, POLE2, PSMC1, APEX1, GINS1, CHRNA4, POLI, POLA1, C16orf35, NBN, C8orf70, ENSG00000104637, MCM4, ERCC2, RNASEH2A, Z…	4
GO:0065009	regulation of molecular function	217	27	35.53	0.96052	0.9941	ALS2, AGK, SPAG9, MNAT1, TBC1D22B, TSC2, PSMD9, RAB3GAP2, CCND2, ADRA1A, RGN, EVI5L, PSEN2, NR4A2, DGKE, BUB3, CENTG2, VAV2, PSMC2, CDK5, ATP7A, SPRED1, NF2, ANAPC7, DAXX, ENSG00000206206, ENSG00000206279	ALS2, CDC27, AGK, PAFAH1B1, PSMB1, SPAG9, NME1/NME2, RABGAP1, RALBP1, MNAT1, MAP2K3, TBC1D23, HSPA5, ARHGAP6, RSF1, FOXP3, PIK3CB, CUL1, SPHK2, HIPK2, TBC1D22B, PTPLAD1, DLG1, DGKD, ARG2, CCNT2, SMAP1L, MAP3K4, PSMC5, GNAS, FKBP1A, ANAPC5, BIRC5, CCNK, C1orf166, MSH2, SIRT1, JAK2, PSMD8, TBC1D10A, PICK1, ARFGAP3, EP300, CERK, PSMC6, PSMC1, PSMB5, APEX1, PSMA6, HNF4A, ARFGAP1, CDC25B, CDK5RAP1, PS…	2
GO:0006916	anti-apoptosis	38	3	6.22	0.96119	0.9941	BNIP2, TCF7L2, HD	GCLC, ENSG00000005194, RTEL1/TNFRSF6B, HSPA5, FOXC1, SPHK2, GSK3B, BIRC5, SIRT1, PAK7, AATF, CRYAB, VNN1, HSPA9, RNF7, STAMBP, GLO1, BECN1, DAD1, TPT1, HBXIP, MYC, BNIP2, IGF1R, SOD1, SKP2, TCF7L2, BAG3, SON, SYVN1, CDC2, TRIAP1, HDAC3, NME6, RELA, TXNDC5/MUTED, HMGB1, HD	10
GO:0006979	response to oxidative stress	38	3	6.22	0.96119	0.9941	ALS2, PRDX5, TTN	GCLC, ALS2, CSDE1/NRAS, ERCC1, GLRX2, SIRT2, PSMB5, CHRNA4, TRPA1, PPP2CB, ERCC2, ENSG00000109618, NDUFS8, SOD2, VNN1, RNF7, PRDX6, CAT, PRDX5, TOR1A, TMOD1, PRPF4, XPA, DUOX1, IDH1, SOD1, NAPRT1, TTN, NDUFS2, G6PD, ERCC3, WRN, PRDX3, MAP2K1, SCRT2/SRXN1, OXSR1, ATOX1, NDUFA12	3
GO:0043284	biopolymer biosynthetic process	64	6	10.48	0.96352	0.9941	DNAH7, RPLP1, RPS3A, AGL, RPSAP15/RPSA, GFM1	RPL26L1, RPL18, RPL31/RPL31P10, RPLP0, ENSG00000096150, RPL3, GYS1, RPL28, RPL34, ENSG00000109618, RPS13, EEF1B2, RPS15, UXS1, GALE, DNAH7, TSFM, RPL23, RPL36, RPL27, RPS15A, RPL35, RPLP1, RPS24, SRP14, RPS2, RPS11, RPL11, RPS8, CAMK2D, RPS3A, CASK, ENSG00000147408, SNORD36A/SNORD36C/RPL7A, RPS3, FAU, EXT2, EEF1A1, PHKG2, AGL, MAPKAPK2, RPS14, RPSAP15/RPSA, GFM1, RPS7, B3GNT1, RPLP2, RPS27, TUFM,…	4
GO:0006260	DNA replication	88	9	14.41	0.96446	0.9941	POLQ, GINS1, CHTF18, MYST2, GPR158, TK2, TYMS, NF2, NAP1L1	LIG3, DBF4, REV3L, POLA2, MRE11A, RFC1, RFC2, RAD51, POLQ, POLD1, MCM2, MCM6, MLH1, ORC1L, SUPT16H, CLSPN, CDC45L, MSH2, SIRT1, TOP3B, MCM5, POLE2, PSMC1, GINS1, POLI, POLA1, NBN, ENSG00000104637, MCM4, RNASEH2A, ZRF1, NUP98, RFC5, RAD1, RAD50, ORC2L, ORC4L, RPA2, CTGF, SET, VPS4B, MCM8, CHTF18, DUT, DKC1, GINS2, RFC3, WDR36, ORC3L, ENSG00000136273, MYST2, ENSG00000136982, DNA2L, TDG, IGF1R, POLE…	5
GO:0006310	DNA recombination	39	3	6.39	0.96608	0.9941	SMC6, MLL2, TSN	LIG3, ERCC1, MRE11A, FOXP3, RAD51, TRIP13, MLH1, XRCC5, RAD54L, MSH2, NBN, RAD51C, RAD50, SFPQ, MLL, KLHDC3, XRCC3, ENSG00000136273, HSPD1, ATM, EME1, SMC6, SMARCAD1, WRN, MLL2, RBPSUH, NSMCE1, SETMAR, EXO1, LIG4, ERCC4, UBE2N, KPNA2, RUVBL2, HMGB1, XRCC2, BLM, SMC5, TSN	5
GO:0006091	generation of precursor metabolites and energy	81	8	13.26	0.96716	0.9941	CS, ECH1, NDUFA2, SCO1, AGL, ATP7A, SUCLG2, ATG9A	NDUFAB1, KIAA0100, MDH1, COX15, ISL1, NDUFS1, CS, CYB5R4, FECH, PYGM, ACADVL, BCS1L, SLC25A3, GSK3B, GNAS, DLD, XYLB, MSH2, NDUFB7, ACO2, IDH3B, PHKB, TUSC3, GYS1, ECH1, NDUFS8, ATP5B, ATP5F1, NDUFB3, DLST/DLSTP, GOT1, CAT, ACO1, COX7C, ATPIF1, COX4I2, COX4I1, NDUFA2, PPP1R3D, SCO1, SUCLA2, NDUFAF1, IDH1, COX17, NDUFA9, UQCRC2, NDUFB10, SDHC, CAMK2D, ZCD2, NDUFS6, MDH2, CASK, NDUFB9, ME3, ATP5A1,…	2
GO:0009607	response to biotic stimulus	49	4	8.02	0.97051	0.9941	XPR1, AP2M1, HSPA4L, TBK1	PGLYRP1, TXNDC4, AP2S1, HSPA5, ABCC9, HSP90AA1, GSK3B, XPO1, IGBP1, AARS, DNAJC3, DNAJB6, WASL, WFS1, HSPA8, HSPE1, EDEM3, ENSG00000120742, VAPB, BECN1, GCH1, CHIT1, HBXIP, RPS15A, TOR1A, DNAJB5, TLR2, TARBP2, XPR1, LYST, UBXD2, HSPD1, PGLYRP3, AP2M1, DNAJB4, HSPA4L, ABCE1, VCP, PRDX3, ENSG00000168468, MYD88, RELA, ERN1, AP2A2, TBK1, IRAK1, VARS, BAT5, CSNK2B/LY6G5B	2
GO:0050657	nucleic acid transport	49	4	8.02	0.97051	0.9941	SMG6, RANBP2, NUP205, ATXN2	NUP160, TPR, TMEM48, SMG6, ENSG00000078328, THOC1, XPO1, KHSRP, NUP50, NUP188, RAE1, NXT2, NUP93, CASC3, NUP88, NUP98, ENSG00000111196, NUP107, QKI, NUP155, NCBP2, GLE1L, NUP43, NUP153, UPF3B, NUP85, NUP214, RBM8A, RAN, NXT1, POM121, NCBP1, LRPPRC, NUP54, NUPL1, UPF2, HHEX, RANBP2, NUP205, NXF1, MAGOH, SENP2, RNUXA, TSC1, HRB, THOC4, BAT1/ATP6V1G2, SMG5, ATXN2	4
GO:0050658	RNA transport	49	4	8.02	0.97051	0.9941	SMG6, RANBP2, NUP205, ATXN2	NUP160, TPR, TMEM48, SMG6, ENSG00000078328, THOC1, XPO1, KHSRP, NUP50, NUP188, RAE1, NXT2, NUP93, CASC3, NUP88, NUP98, ENSG00000111196, NUP107, QKI, NUP155, NCBP2, GLE1L, NUP43, NUP153, UPF3B, NUP85, NUP214, RBM8A, RAN, NXT1, POM121, NCBP1, LRPPRC, NUP54, NUPL1, UPF2, HHEX, RANBP2, NUP205, NXF1, MAGOH, SENP2, RNUXA, TSC1, HRB, THOC4, BAT1/ATP6V1G2, SMG5, ATXN2	3
GO:0051236	establishment of RNA localization	49	4	8.02	0.97051	0.9941	SMG6, RANBP2, NUP205, ATXN2	NUP160, TPR, TMEM48, SMG6, ENSG00000078328, THOC1, XPO1, KHSRP, NUP50, NUP188, RAE1, NXT2, NUP93, CASC3, NUP88, NUP98, ENSG00000111196, NUP107, QKI, NUP155, NCBP2, GLE1L, NUP43, NUP153, UPF3B, NUP85, NUP214, RBM8A, RAN, NXT1, POM121, NCBP1, LRPPRC, NUP54, NUPL1, UPF2, HHEX, RANBP2, NUP205, NXF1, MAGOH, SENP2, RNUXA, TSC1, HRB, THOC4, BAT1/ATP6V1G2, SMG5, ATXN2	2
GO:0001501	skeletal development	66	6	10.81	0.97072	0.9941	CHRD, TFAP2A, ATP7A, DSCAML1, MAF, WWOX	HEXB, FOXC1, ZNRD1, FGFR2, UFD1L, DLG1, FGFR1, GNAS, CHRD, TFIP11, ERCC2, CDK6, HOXA5, MINPP1, SUFU, SPARC, ACVR1, CTGF, HOXB3, ENSG00000120742, ACVR2A, MTERFD2, EGR2, RUNX2, PAX1, SBDS, SIX1, IDUA, SMO, GDF11, MYC, TFAP2A, BMPR1B, TOB1, ACRC, TCF8, EXT2, DSPP, PRKCA, GNAQ, RUNX1, ALPL, EN1, MSX1, RYK, OSR2, ATP7A, LEO1, CTNNB1, SMAD1, CHD7, TRAF6, DSCAML1, MAF, EXT1, TBX1, ENSG00000184207, JAG2,…	4
GO:0051437	positive regulation of ubiquitin-protein ligase activity during mitotic cell cycle	41	3	6.71	0.97418	0.9941	PSMD9, PSMC2, ANAPC7	CDC27, PSMB1, CUL1, PSMC5, ANAPC5, PSMD8, PSMC6, PSMC1, PSMB5, PSMA6, PSMD7, FZR1, PSMA2, PSMB3, PSMD11, PSMD9, SKP1A, PSMD14, CDC20, PSMB2, PSMA1, CDC16, PSME3, CCNB1, PSMB6, PSMA5, RPS27A, ANAPC1, PSMB4, PSMC2, PSMD6, ANAPC10, PSMC3, BTRC, PLK1, CDC2, UBE2C, PSMD2, ANAPC2, ANAPC7, PSMD12	4
GO:0006811	ion transport	174	20	28.49	0.97494	0.9941	ATP6V0A1, CLNS1A, ACTL6B, EPB41L3, NOS1, SUSD2, SLC25A15, HNRPL, SLC5A7, SCO1, PPP3CA, KCNH5, BTBD10, ITPR1, FLCN, KCNMA1, KCNT2, ATP7A, KCNJ12, ATG7	LASP1, FKBP4, SLC13A2, SLC30A9, ATP2C1, ACCN5, SLC39A9, ATP6V0A1, SLC4A7, BEST2, NEDD4L, KCNH2, MCOLN3, ATP11B, WNK1, SLC12A2, AP3D1, ATP2B3, ABCC9, ACCN4, TMEM38A, CLNS1A, ACTL6B, EPB41L3, HADHA, SLC23A2, SLC24A6, NOS1, STRN4, SUPT16H, ENSG00000096155, KCNK6, SUSD2, TSPO, SLC8A3, SLCO4A1, CHRNA4, VGCNL1, SLC25A15, CLCN7, TRPA1, KCTD9, HNRPL, SLC17A7, ATP1A3, POU6F2, HPS1, PKD2L1, WFS1, SLC11A2, …	3
GO:0030097	hemopoiesis	59	5	9.66	0.97501	0.9941	PGM3, THOC5, VPS33A, SNRK, ATP7A	ENSG00000005194, ERCC1, PGM3, FOXP3, AP3D1, PTDSR, PICALM, XRCC5, OSTM1, MYST3, GNAS, MAEA, MSH2, JAK2, THOC5, ACIN1, CLPTM1, ERCC2, CDK6, HDAC5, SOD2, VNN1, SMAP1, MLL, FOXO3A, BCL11A, NKX2-3, HOXB3, ACVR2A, PAX1, AP3B1, RC3H1, HLX1, VPS33A, SOD1, PURB, TCF8, KIRREL3, ITGB1, CEBPG, ALAS2, RUNX1, G6PD, SNRK, SFXN1, RPS14, ATP7A, PRDX3, CTNNB1, ONECUT1, CHD7, FUT10, LIG4, TRAF6, SART1, JAG2, BLM, …	4
GO:0015980	energy derivation by oxidation of organic compounds	42	3	6.88	0.9775	0.9941	CS, AGL, SUCLG2	KIAA0100, MDH1, COX15, NDUFS1, CS, PYGM, ACADVL, BCS1L, GSK3B, GNAS, ACO2, IDH3B, PHKB, GYS1, DLST/DLSTP, GOT1, CAT, ACO1, COX4I2, PPP1R3D, SUCLA2, IDH1, UQCRC2, SDHC, CAMK2D, ZCD2, MDH2, CASK, ME3, PFKM, UQCRB, PHKG2, AGL, MAPKAPK2, SUCLG1, NDUFS4, IDH3A, CYCS, SUCLG2, PPP1R2, PPP1CC, GFPT1	3
GO:0051351	positive regulation of ligase activity	42	3	6.88	0.9775	0.9941	PSMD9, PSMC2, ANAPC7	CDC27, PSMB1, CUL1, PSMC5, ANAPC5, PSMD8, PSMC6, PSMC1, PSMB5, PSMA6, PSMD7, FZR1, PSMA2, PSMB3, PSMD11, PSMD9, SKP1A, PSMD14, CDC20, PSMB2, PSMA1, CDC16, PSME3, CCNB1, PSMB6, PSMA5, RPS27A, ANAPC1, PSMB4, PSMC2, PSMD6, ANAPC10, PSMC3, BTRC, PLK1, CDC2, UBE2C, PSMD2, ANAPC2, UBE2N, ANAPC7, PSMD12	5
GO:0051443	positive regulation of ubiquitin-protein ligase activity	42	3	6.88	0.9775	0.9941	PSMD9, PSMC2, ANAPC7	CDC27, PSMB1, CUL1, PSMC5, ANAPC5, PSMD8, PSMC6, PSMC1, PSMB5, PSMA6, PSMD7, FZR1, PSMA2, PSMB3, PSMD11, PSMD9, SKP1A, PSMD14, CDC20, PSMB2, PSMA1, CDC16, PSME3, CCNB1, PSMB6, PSMA5, RPS27A, ANAPC1, PSMB4, PSMC2, PSMD6, ANAPC10, PSMC3, BTRC, PLK1, CDC2, UBE2C, PSMD2, ANAPC2, UBE2N, ANAPC7, PSMD12	6
GO:0051028	mRNA transport	43	3	7.04	0.98042	0.9957	SMG6, RANBP2, NUP205	NUP160, TPR, TMEM48, SMG6, THOC1, XPO1, KHSRP, NUP50, NUP188, RAE1, NXT2, NUP93, CASC3, NUP88, NUP98, ENSG00000111196, NUP107, QKI, NUP155, NCBP2, GLE1L, NUP43, NUP153, UPF3B, NUP85, NUP214, RBM8A, POM121, NCBP1, LRPPRC, NUP54, NUPL1, UPF2, HHEX, RANBP2, NUP205, NXF1, MAGOH, SENP2, HRB, THOC4, BAT1/ATP6V1G2, SMG5	4
GO:0015931	nucleobase, nucleoside, nucleotide and nucleic acid transport	54	4	8.84	0.98445	0.9976	SMG6, RANBP2, NUP205, ATXN2	NUP160, TPR, TMEM48, SMG6, ENSG00000078328, THOC1, XPO1, KHSRP, SLC23A2, NUP50, NUP188, RAE1, NXT2, NUP93, CASC3, NUP88, NUP98, ENSG00000111196, NUP107, QKI, NUP155, NCBP2, GLE1L, NUP43, NUP153, UPF3B, NUP85, SLC25A19, NUP214, RBM8A, RAN, NXT1, POM121, NCBP1, SLC28A2, LRPPRC, NUP54, NUPL1, UPF2, HHEX, RANBP2, NUP205, SLC35B2, NXF1, MAGOH, SENP2, RNUXA, TSC1, HRB, THOC4, SLC29A3, BAT1/ATP6V1G2, SM…	3
GO:0006812	cation transport	145	15	23.74	0.98697	0.9976	ATP6V0A1, NOS1, SLC25A15, HNRPL, SLC5A7, SCO1, PPP3CA, KCNH5, BTBD10, ITPR1, KCNMA1, KCNT2, ATP7A, KCNJ12, ATG7	FKBP4, SLC13A2, SLC30A9, ATP2C1, ACCN5, SLC39A9, ATP6V0A1, SLC4A7, NEDD4L, KCNH2, SLC12A2, AP3D1, ATP2B3, ABCC9, ACCN4, TMEM38A, HADHA, SLC23A2, SLC24A6, NOS1, STRN4, SUPT16H, ENSG00000096155, KCNK6, SLC8A3, CHRNA4, VGCNL1, SLC25A15, TRPA1, KCTD9, HNRPL, SLC17A7, ATP1A3, PKD2L1, WFS1, SLC11A2, ATP5B, RSHL3, SLC39A7, ATP6V1A, KCNIP3, UXS1, SLC5A7, ATP5F1, ATP6V0B, FAM62B, MYB, VPS4B, SLC36A1, LCAT…	4
GO:0006364	rRNA processing	56	4	9.17	0.98804	0.9976	TFB1M, NGDN, NOLA2, PA2G4	UTP18, TFB1M, ENSG00000055044, WDR3, FTSJ1, EXOSC7, EXOSC5, DIS3, WBP11, DIMT1L, C18orf22, POP4, EXOSC3, NPM3, FTSJ3, UTP6, NOLA1, FRG1, KRR1, RPS15, BXDC5, HEATR1, C14orf111, FTSJ2, MPHOSPH10, SBDS, EMG1, NGDN, EXOSC2, DKC1, ENSG00000132467, WDR36, DDX56, RPS24, RPL11, C1orf66, NOLA2, PDCD11, ENSG00000160214, UTP15, ENSG00000164346, RPS14, WDSOF1, NOLC1, PA2G4, BOP1, EXOSC1, EXOSC10, RPS7, IMP3,…	3
GO:0016072	rRNA metabolic process	56	4	9.17	0.98804	0.9976	TFB1M, NGDN, NOLA2, PA2G4	UTP18, TFB1M, ENSG00000055044, WDR3, FTSJ1, EXOSC7, EXOSC5, DIS3, WBP11, DIMT1L, C18orf22, POP4, EXOSC3, NPM3, FTSJ3, UTP6, NOLA1, FRG1, KRR1, RPS15, BXDC5, HEATR1, C14orf111, FTSJ2, MPHOSPH10, SBDS, EMG1, NGDN, EXOSC2, DKC1, ENSG00000132467, WDR36, DDX56, RPS24, RPL11, C1orf66, NOLA2, PDCD11, ENSG00000160214, UTP15, ENSG00000164346, RPS14, WDSOF1, NOLC1, PA2G4, BOP1, EXOSC1, EXOSC10, RPS7, IMP3,…	5
GO:0048534	hemopoietic or lymphoid organ development	66	5	10.81	0.98936	0.9976	PGM3, THOC5, VPS33A, SNRK, ATP7A	ENSG00000005194, JARID2, ERCC1, PGM3, FOXP3, AP3D1, FGF10, PTDSR, PICALM, XRCC5, OSTM1, MYST3, GNAS, MAEA, MSH2, JAK2, CRKL, THOC5, ACIN1, CLPTM1, ERCC2, CDK6, HDAC5, SOD2, VNN1, SMAP1, MLL, FOXO3A, BCL11A, NKX2-3, HOXB3, ACVR2A, PAX1, SBDS, SIX1, BARX1, AP3B1, RC3H1, HLX1, VPS33A, SOD1, PURB, TCF8, KIRREL3, ITGB1, CEBPG, ALAS2, RUNX1, G6PD, SNRK, SFXN1, RPS14, ATP7A, PRDX3, CTNNB1, ONECUT1, CHD7…	3
GO:0002376	immune system process	141	14	23.09	0.99066	0.9976	SLC7A2, PGM3, THOC5, SAMHD1, GPI, SYBL1, DHH, VPS33A, ILF2, AP2M1, SNRK, PRKCD, ATP7A, TBK1	SLC7A2, ENSG00000005194, JARID2, PGLYRP1, ERCC1, PGM3, RTEL1/TNFRSF6B, POU2F2, ADSS, AP2S1, FOXP3, BCAR1, AP3D1, ROCK1, ABCC9, IKBKAP, FGF10, PTDSR, PICALM, DLG1, MLH1, XRCC5, OSTM1, UBE1DC1, MYST3, GNAS, FKBP1A, IGBP1, MAEA, MSH2, CRISP3, JAK2, CRKL, XBP1, GTPBP1, THOC5, CNIH, ACIN1, CHRNA4, SAMHD1, NBN, CLPTM1, ERCC2, FCER2, GPI, CDK6, SHB, HDAC5, SOD2, VNN1, SMAP1, IK, COL4A3BP, CBLB, DDOST, M…	1
GO:0006457	protein folding	85	7	13.92	0.99117	0.9976	FKBP6, ERP29, PPIL2, BAG2, TBCC, RANBP2, HSPA4L	FKBP4, TXNDC4, GLRX2, PDIA5, NFYC, LMAN1, FKBP6, HSP90AA1, FKBP1A, ERP29, DNAJB11, AARS, PPIL2, ST13/FAM10A4/FAM10A6/FAM10A7, PFDN4, DNAJC5, PIN4, STUB1, DNAJC17, FKBP8, ZRF1, DNAJB6, FKBP14, DNAJC12, PPIF, WFS1, GRPEL1, CRYAB, HSPA8, AIP, BAG2, HSPA9, PFDN1, PPWD1, CCT4, HSPE1, QSCN6, TCP1, SIL1, COPA, PFDN5, TBCC, CANX, PIN1, MPDU1, PPIL4, MAP1B, ENSG00000133265, CCT7, DNAJC1, TOR1A, DNAJB5, PP…	5
GO:0002520	immune system development	70	5	11.46	0.99359	0.998	PGM3, THOC5, VPS33A, SNRK, ATP7A	ENSG00000005194, JARID2, ERCC1, PGM3, FOXP3, AP3D1, FGF10, PTDSR, PICALM, MLH1, XRCC5, OSTM1, MYST3, GNAS, MAEA, MSH2, JAK2, CRKL, THOC5, ACIN1, NBN, CLPTM1, ERCC2, CDK6, HDAC5, SOD2, VNN1, SMAP1, MLL, FOXO3A, BCL11A, NKX2-3, HOXB3, ACVR2A, PAX1, SBDS, SIX1, BARX1, AP3B1, RC3H1, HLX1, VPS33A, SOD1, HSPD1, PURB, TCF8, KIRREL3, ITGB1, CEBPG, ALAS2, RUNX1, G6PD, SNRK, SFXN1, RPS14, ATP7A, PRDX3, CTN…	2
GO:0006396	RNA processing	273	31	44.7	0.99413	0.998	RBM5, TFB1M, SFRS8, CLNS1A, DDX1, GEMIN5, RBM22, ENSG00000089195, PAPOLA, ZMAT5, PRMT5, PNN, INTS10, HNRPL, SF3B1, BCAS2, DNAJC8, CPSF3L, NGDN, NOLA2, TRPT1, BICD1, SFRS2, ENSG00000164548, SLU7, PCF11, CPSF2, DUS2L, PA2G4, CLP1, TMTC2	RBM5, POLR2J, ELAC2, UTP18, TFB1M, ZCCHC8, METTL1, SKIV2L2, POLR2B, CUGBP2, ENSG00000055044, TARBP1, SFRS8, U2AF2, DDX20, WDR3, YBX1, DHX8, FTSJ1, CPSF1, SMC1A, CLNS1A, SART3, EXOSC7, MLH1, EXOSC5, ENSG00000078328, THOC1, DDX1, GEMIN5, DIS3, TDRD3, NUFIP1, YTHDC1, WBP11, NFX1, DIMT1L, RBM22, SF3B2, KHSRP, SMOX, XRN2, ENSG00000089195, PAPOLA, PABPC4, AARS, DLD, SIP1, SRPK1, CDC5L, HNRPM, SF3A1, SN…	2
GO:0043066	negative regulation of apoptosis	76	5	12.44	0.99707	0.9987	PRDX5, BNIP2, TCF7L2, NR4A2, HD	GCLC, ENSG00000005194, NME1/NME2, ERCC1, RB1CC1, RTEL1/TNFRSF6B, HSPA5, FOXC1, SPHK2, HIPK2, ERBB3, RHOA, ROCK1, XRCC5, GSK3B, BIRC5, MAEA, AARS, MSH2, SIRT1, DNAJC5, PAK7, EYA1, PPP2CB, ERCC2, AATF, WFS1, CRYAB, SOD2, VNN1, HSPA9, RNF7, ACVR1, CAT, STAMBP, GLO1, BARHL1, PRDX5, BECN1, ADORA2A, SMO, DAD1, PPT1, TPT1, KRAS, HBXIP, ERCC5, MYC, BNIP2, IGF1R, PCSK6, SOD1, HSPD1, SKP2, NOTCH1, TCF7L2, …	5
GO:0043069	negative regulation of programmed cell death	77	5	12.61	0.99744	0.9987	PRDX5, BNIP2, TCF7L2, NR4A2, HD	GCLC, ENSG00000005194, NME1/NME2, ERCC1, RB1CC1, RTEL1/TNFRSF6B, HSPA5, FOXC1, SPHK2, HIPK2, ERBB3, RHOA, ROCK1, XRCC5, GSK3B, PSMC5, BIRC5, MAEA, AARS, MSH2, SIRT1, DNAJC5, PAK7, EYA1, PPP2CB, ERCC2, AATF, WFS1, CRYAB, SOD2, VNN1, HSPA9, RNF7, ACVR1, CAT, STAMBP, GLO1, BARHL1, PRDX5, BECN1, ADORA2A, SMO, DAD1, PPT1, TPT1, KRAS, HBXIP, ERCC5, MYC, BNIP2, IGF1R, PCSK6, SOD1, HSPD1, SKP2, NOTCH1, T…	4
GO:0042254	ribosome biogenesis and assembly	73	4	11.95	0.99886	0.9989	TFB1M, NGDN, NOLA2, PA2G4	UTP18, TFB1M, MRTO4, ENSG00000055044, WDR3, FTSJ1, EXOSC7, EXOSC5, DIS3, WBP11, DIMT1L, RPLP0, PES1, NHP2L1, GTPBP5, C18orf22, POP4, GTPBP10, EXOSC3, NPM3, FTSJ3, UTP6, NOLA1, FRG1, KRR1, BYSL, RNASEN, BXDC2, RPS15, BXDC5, EBNA1BP2, HEATR1, C14orf111, RCL1, FTSJ2, MPHOSPH10, SBDS, EMG1, NGDN, GNL3L, EXOSC2, DKC1, ENSG00000132467, NIP7, WDR36, DDX56, RPS24, RPL11, C1orf66, NOLA2, SNORD36A/SNORD36C…	4

## Sheet: GOBP.HSA.SEED+BP
Supplementary table S7-3: Gene ontology enrichment analysis Biological process (Human Seed Orthologs + Binding Partners).
GO.ID	Term	Annotated	Significant	Expected	P-value (Hypergeometric)	FDR	Significant (Genes)	Annotated (Genes)	Level
GO:0016192	vesicle-mediated transport	162	52	30.13	1.6e-05	0.01272	ALS2, EPN1, AP1M1, AMPH, LRP2, ZW10, SNAP29, PACSIN2, AP1B1, TSC2, PLDN, M6PRBP1, GBF1, EHD1, CLINT1, PIP5K3, RAB14, SYBL1, EPS15L1, PLD2, HIP1R, EXOC4, SNAP25, MYH10, RINT1, COG2, STX17, MYO7A, VPS33A, CLTC, ARRB2, PIK4CB, ARF1, RAB5A, DAB2, ELMO1, RER1, AP2M1, CDK5, ARF6, AP1G1, RAB8A, CTNNB1, RAB4A, VAMP2, COPG, TRAPPC6B, HGS, BCAP31, TRAPPC4, HD, PAMCI	ALS2, ARF5, RABEP1, AP2S1, NEDD4L, ENSG00000053501, TRAPPC3, EPN1, AP3D1, GOLGA5, ARFGEF1, SYT1, VPS35, FGF10, PTDSR, AP3M2, AP1M1, SCARB1, PICALM, LMAN1, AMPH, LRP2, ZW10, EXOC1, RAPGEF4, SCFD1, SNAP29, CECR2, GGA1, PICK1, ARFGAP3, PACSIN2, AP1B1, HMG2L1, CNIH, SEC23A, ARFGAP1, MIB1, TSC2, VPS18, PLDN, RAB2A, STX10, M6PRBP1, KDELR1, GBF1, GOSR2, RAB34, EHD1, COPZ1, EXOC2, CLINT1, PDCD10, IFT57, …	3
GO:0000902	cell morphogenesis	104	36	19.34	5.9e-05	0.01272	ALS2, RALA, PAX6, RUFY3, RHOA, CHAT, DLG1, IGSF9, NRCAM, EFHD1, STMN1, KIF3A, MYH10, MYO7A, BBS4, AFG3L2, ALDOA, PCDH15, DAB2, NR4A2, VAV2, BRSK1, LMX1A, CDK5, ATP7A, ARF6, TSC1, RAB8A, CTNNB1, PTK2, PTENP1/PTEN, DSCAML1, NEUROG2, ROBO2, DCC, TRAPPC4	ALS2, ARX, RALA, PAFAH1B1, DNAH9, PAX6, ISL1, RUFY3, RUNX3, NR2E3, VCL, CUL3, RHOA, ROCK1, CYFIP1, CHAT, PLEKHC1, DLG1, TOP2B, FGFR1, ITGA8, ULK2, WBP11, IGSF9, NRCAM, LAMB1, TEKT2, PGRMC1, KLF5, LIMK1, NEURL, PTK7, SEMA5A, ARL6, ECT2, EFHD1, VAX2, RPE65, STMN1, DNAI1, EGR2, PARD6B, IDUA, ADORA2A, KIF3A, MAP1B, ARFIP2, MYH10, ITGA7, STXBP1, MYO7A, ANXA7, ABI2, BMPR1B, BBS4, AFG3L2, SOD1, APP, RPS…	4
GO:0032989	cellular structure morphogenesis	104	36	19.34	5.9e-05	0.01272	ALS2, RALA, PAX6, RUFY3, RHOA, CHAT, DLG1, IGSF9, NRCAM, EFHD1, STMN1, KIF3A, MYH10, MYO7A, BBS4, AFG3L2, ALDOA, PCDH15, DAB2, NR4A2, VAV2, BRSK1, LMX1A, CDK5, ATP7A, ARF6, TSC1, RAB8A, CTNNB1, PTK2, PTENP1/PTEN, DSCAML1, NEUROG2, ROBO2, DCC, TRAPPC4	ALS2, ARX, RALA, PAFAH1B1, DNAH9, PAX6, ISL1, RUFY3, RUNX3, NR2E3, VCL, CUL3, RHOA, ROCK1, CYFIP1, CHAT, PLEKHC1, DLG1, TOP2B, FGFR1, ITGA8, ULK2, WBP11, IGSF9, NRCAM, LAMB1, TEKT2, PGRMC1, KLF5, LIMK1, NEURL, PTK7, SEMA5A, ARL6, ECT2, EFHD1, VAX2, RPE65, STMN1, DNAI1, EGR2, PARD6B, IDUA, ADORA2A, KIF3A, MAP1B, ARFIP2, MYH10, ITGA7, STXBP1, MYO7A, ANXA7, ABI2, BMPR1B, BBS4, AFG3L2, SOD1, APP, RPS…	3
GO:0016044	membrane organization and biogenesis	97	34	18.04	7.1e-05	0.01272	EPN1, DLG1, AMPH, LRP2, NOS1, NRCAM, SNAP29, PACSIN2, AP1B1, TSC2, PLDN, GBF1, EHD1, CLINT1, SYBL1, EPS15L1, PLD2, HIP1R, MYH10, MYO7A, ARRB2, PIK4CB, ARF1, RAB5A, DAB2, ELMO1, ARF6, AP1G1, RAB8A, RAB4A, COPG, BCAP31, HD, ATG7	SYT7, RABEP1, AP2S1, NEDD4L, EPN1, FGF10, PTDSR, SCARB1, PICALM, DLG1, AMPH, LRP2, NOS1, NRCAM, SNAP29, PICK1, PACSIN2, AP1B1, TIMM9, SEC23A, ARFGAP1, MIB1, TSC2, PLDN, TIMM50, GBF1, GOSR2, RAB34, EHD1, COPZ1, CLINT1, MFN2, GNPAT, GRIA2, ENSG00000120742, COPA, NPEPL1/STX16, SYBL1, EPS15L1, ADORA2A, A4GALT, COPB1, PLD2, UNC13A, HIP1R, PPT1, AP3B1, MYH10, KRAS, NAPG, LRP4, TIMM10, CD63, DBNL, STXBP…	3
GO:0030154	cell differentiation	488	122	90.76	8.1e-05	0.01272	ALS2, PAX6, RUFY3, MNAT1, MUSK, TIMP2, ERBB3, RHOA, CHAT, TRIP13, ACTN1, MOV10L1, GSK3B, IGSF9, HUWE1, NOS1, C16orf5, CHRD, NRCAM, JAK2, HPS4, THOC5, ZNF423, PLDN, ASF1B, CDK6, MTPN, UNC5B, CUL2, HDAC5, BIRC2, EIF2B1, BAG2, HTRA2, EFHD1, WARS2, STMN1, ADRA1A, PLG, ENSG00000122507, PIWIL1, PRDX5, MAP3K10, CTNNBL1, MYH10, HSD17B4, EMX1, PAX3, TBRG4, LMX1B, MYC, ENSG00000137324, TBN, MYO7A, PPP3CA, …	GCLC, ALS2, ARX, ENSG00000005194, PAFAH1B1, PAX6, NISCH, NME1/NME2, DPF1, ERCC1, ISL1, RUFY3, MNAT1, RUNX3, NDUFS1, RB1CC1, GLRX2, RTEL1/TNFRSF6B, TBPL1, RABEP1, MUSK, NR2E3, TIMP2, CUL3, TDP1, HSPA5, FOXP3, BCAR1, FOXC1, CUL1, MCOLN3, PRDM1, NCKAP1, SPHK2, AHRR/PDCD6, HIPK2, DDX20, AP3D1, ERBB3, CYB5R4, NGEF, ASPM, ZNRD1, FGFR2, RHOA, ROCK1, CYFIP1, KIF2A, FGF10, PTDSR, CHAT, RPS6KA2, TRIP13, DA…	3
GO:0048869	cellular developmental process	488	122	90.76	8.1e-05	0.01272	ALS2, PAX6, RUFY3, MNAT1, MUSK, TIMP2, ERBB3, RHOA, CHAT, TRIP13, ACTN1, MOV10L1, GSK3B, IGSF9, HUWE1, NOS1, C16orf5, CHRD, NRCAM, JAK2, HPS4, THOC5, ZNF423, PLDN, ASF1B, CDK6, MTPN, UNC5B, CUL2, HDAC5, BIRC2, EIF2B1, BAG2, HTRA2, EFHD1, WARS2, STMN1, ADRA1A, PLG, ENSG00000122507, PIWIL1, PRDX5, MAP3K10, CTNNBL1, MYH10, HSD17B4, EMX1, PAX3, TBRG4, LMX1B, MYC, ENSG00000137324, TBN, MYO7A, PPP3CA, …	GCLC, ALS2, ARX, ENSG00000005194, PAFAH1B1, PAX6, NISCH, NME1/NME2, DPF1, ERCC1, ISL1, RUFY3, MNAT1, RUNX3, NDUFS1, RB1CC1, GLRX2, RTEL1/TNFRSF6B, TBPL1, RABEP1, MUSK, NR2E3, TIMP2, CUL3, TDP1, HSPA5, FOXP3, BCAR1, FOXC1, CUL1, MCOLN3, PRDM1, NCKAP1, SPHK2, AHRR/PDCD6, HIPK2, DDX20, AP3D1, ERBB3, CYB5R4, NGEF, ASPM, ZNRD1, FGFR2, RHOA, ROCK1, CYFIP1, KIF2A, FGF10, PTDSR, CHAT, RPS6KA2, TRIP13, DA…	2
GO:0048468	cell development	373	97	69.37	1e-04	0.01346	ALS2, PAX6, RUFY3, MNAT1, MUSK, TIMP2, ERBB3, RHOA, CHAT, TRIP13, ACTN1, MOV10L1, GSK3B, IGSF9, NOS1, C16orf5, NRCAM, JAK2, CDK6, MTPN, UNC5B, CUL2, BIRC2, EIF2B1, BAG2, HTRA2, EFHD1, STMN1, ADRA1A, PLG, PRDX5, MAP3K10, CTNNBL1, MYH10, HSD17B4, EMX1, PAX3, TBRG4, LMX1B, MYC, ENSG00000137324, MYO7A, PPP3CA, ASCL1, DHH, BNIP2, IGF1R, BBS4, AFG3L2, PSEN2, EIF2B5, RPS3A, TCF7L2, PCDH15, VEGFC, ITPR1,…	GCLC, ALS2, ARX, ENSG00000005194, PAFAH1B1, PAX6, NISCH, NME1/NME2, DPF1, ERCC1, ISL1, RUFY3, MNAT1, RUNX3, NDUFS1, RB1CC1, GLRX2, RTEL1/TNFRSF6B, TBPL1, RABEP1, MUSK, NR2E3, TIMP2, CUL3, TDP1, HSPA5, BCAR1, FOXC1, CUL1, NCKAP1, SPHK2, AHRR/PDCD6, HIPK2, DDX20, ERBB3, CYB5R4, ASPM, RHOA, ROCK1, CYFIP1, PTDSR, CHAT, RPS6KA2, TRIP13, PDCD2, ACTN1, MOV10L1, MLH1, TOP2B, FGFR1, NRD1, XRCC5, RIF1, PHL…	2
GO:0009653	anatomical structure morphogenesis	281	76	52.26	0.00017	0.01727	ALS2, RALA, PAX6, SCMH1, RUFY3, CTNNA2, RHOA, CHAT, DLG1, GSK3B, FAT, IGSF9, NOS1, CHRD, NRCAM, TSC2, MTPN, BIRC2, EFHD1, WARS2, STMN1, ADRA1A, PLG, KIF3A, MYH10, PAX3, LMX1B, MYC, TFAP2A, MYO7A, TLE3, IGF1R, BBS4, AFG3L2, CORIN, TCF7L2, ALDOA, PCDH15, VEGFC, BICD1, DAB2, NR4A2, KCNMA1, XDH, VAV2, BRSK1, WNT4, LMX1A, ERCC3, TBX20, CDK5, ATP7A, ARF6, TSC1, RAB8A, MLL2, CTNNB1, PTK2, ASL, SMAD1, PT…	GCLC, ALS2, ARX, HCCS, RALA, PAFAH1B1, DNAH9, PAX6, JARID2, SCMH1, ISL1, RUFY3, RUNX3, RB1CC1, TBPL1, NR2E3, VCL, CUL3, FOXC1, CUL1, PRDM1, CTNNA2, FGFR2, RHOA, ROCK1, CYFIP1, FGF10, CHAT, PRKACA, NLE1, PLEKHC1, DLG1, GPC4, TOP2B, FGFR1, ITGA8, GSK3B, ULK2, FAT, WBP11, IGSF9, GNAS, FKBP1A, NOS1, CHRD, NRCAM, LAMB1, DLD, HECTD1, TGM1, TEKT2, CRKL, LZTR1, PES1, HIRA, EP300, YY1, HNF4A, ARFRP1, MIB1…	2
GO:0030030	cell projection organization and biogenesis	86	30	15.99	0.00021	0.01727	ALS2, RALA, PAX6, RUFY3, CHAT, IGSF9, NRCAM, EFHD1, STMN1, KIF3A, MYH10, MYO7A, BBS4, AFG3L2, PCDH15, NR4A2, VAV2, LMX1A, CDK5, ATP7A, ARF6, TSC1, RAB8A, PTK2, PTENP1/PTEN, DSCAML1, NEUROG2, ROBO2, DCC, TRAPPC4	ALS2, ARX, RALA, PAFAH1B1, DNAH9, PAX6, ISL1, RUFY3, RUNX3, VCL, ROCK1, CYFIP1, CHAT, TOP2B, FGFR1, ITGA8, ULK2, WBP11, IGSF9, NRCAM, LAMB1, TEKT2, PGRMC1, KLF5, LIMK1, NEURL, SEMA5A, ARL6, EFHD1, VAX2, STMN1, DNAI1, EGR2, PARD6B, ADORA2A, KIF3A, MAP1B, ARFIP2, MYH10, STXBP1, MYO7A, ABI2, BMPR1B, BBS4, AFG3L2, SOD1, APP, RPS27A, SLIT2, NOTCH1, LRRC4C, PCDH15, POU4F2, NR4A2, TIAM1, SPON2, VAV2, LM…	5
GO:0032990	cell part morphogenesis	86	30	15.99	0.00021	0.01727	ALS2, RALA, PAX6, RUFY3, CHAT, IGSF9, NRCAM, EFHD1, STMN1, KIF3A, MYH10, MYO7A, BBS4, AFG3L2, PCDH15, NR4A2, VAV2, LMX1A, CDK5, ATP7A, ARF6, TSC1, RAB8A, PTK2, PTENP1/PTEN, DSCAML1, NEUROG2, ROBO2, DCC, TRAPPC4	ALS2, ARX, RALA, PAFAH1B1, DNAH9, PAX6, ISL1, RUFY3, RUNX3, VCL, ROCK1, CYFIP1, CHAT, TOP2B, FGFR1, ITGA8, ULK2, WBP11, IGSF9, NRCAM, LAMB1, TEKT2, PGRMC1, KLF5, LIMK1, NEURL, SEMA5A, ARL6, EFHD1, VAX2, STMN1, DNAI1, EGR2, PARD6B, ADORA2A, KIF3A, MAP1B, ARFIP2, MYH10, STXBP1, MYO7A, ABI2, BMPR1B, BBS4, AFG3L2, SOD1, APP, RPS27A, SLIT2, NOTCH1, LRRC4C, PCDH15, POU4F2, NR4A2, TIAM1, SPON2, VAV2, LM…	4
GO:0048858	cell projection morphogenesis	86	30	15.99	0.00021	0.01727	ALS2, RALA, PAX6, RUFY3, CHAT, IGSF9, NRCAM, EFHD1, STMN1, KIF3A, MYH10, MYO7A, BBS4, AFG3L2, PCDH15, NR4A2, VAV2, LMX1A, CDK5, ATP7A, ARF6, TSC1, RAB8A, PTK2, PTENP1/PTEN, DSCAML1, NEUROG2, ROBO2, DCC, TRAPPC4	ALS2, ARX, RALA, PAFAH1B1, DNAH9, PAX6, ISL1, RUFY3, RUNX3, VCL, ROCK1, CYFIP1, CHAT, TOP2B, FGFR1, ITGA8, ULK2, WBP11, IGSF9, NRCAM, LAMB1, TEKT2, PGRMC1, KLF5, LIMK1, NEURL, SEMA5A, ARL6, EFHD1, VAX2, STMN1, DNAI1, EGR2, PARD6B, ADORA2A, KIF3A, MAP1B, ARFIP2, MYH10, STXBP1, MYO7A, ABI2, BMPR1B, BBS4, AFG3L2, SOD1, APP, RPS27A, SLIT2, NOTCH1, LRRC4C, PCDH15, POU4F2, NR4A2, TIAM1, SPON2, VAV2, LM…	5
GO:0016337	cell-cell adhesion	42	18	7.81	0.00022	0.01727	DLG1, FAT, NRCAM, TSC2, PAX3, TFAP2A, KIAA0319, BBS4, PCDH15, NCAM2, CLSTN2, TSC1, CTNNB1, PTENP1/PTEN, TRAF6, DSCAML1, ROBO2, NF2	ATP2C1, PIK3CB, ROCK1, DLG1, ITGA8, FAT, NRCAM, HECTD1, FNDC3A, TSC2, TSTA3, RAPGEF1, VNN1, PTK7, GMDS, CTGF, PAX3, TFAP2A, KIAA0319, BMPR1B, BBS4, MSN, ITGB1, PCDH15, DLG5, NCAM2, NPTN, CLSTN2, T, TSC1, RET, DCHS1, GATAD2A, CTNNB1, NINJ2, PTENP1/PTEN, TRAF6, DSCAML1, KIRREL, ROBO2, NF2, FAT4	3
GO:0019226	transmission of nerve impulse	83	29	15.44	0.00026	0.01884	ALS2, NRXN3, MUSK, CHAT, AMPH, NOS1, USP14, PLDN, UNC119, SLC5A7, RAB14, ADRA1A, GIPC1, SNAP25, DTNA, PPP3CA, AFG3L2, EIF2B5, NR4A2, KCNMA1, CDK5, ATP7A, TSC1, CTNNB1, PTK2, GABARAP, PAH, CNTNAP2, HD	ALS2, PAFAH1B1, BAIAP3, SYN1, NISCH, NCDN, NRXN3, MUSK, HEXB, SYT1, CHAT, PRKACA, AMPH, NOS1, STRN4, CHRNA4, USP14, SLC6A2, PLDN, SLC17A7, SLC6A4, UNC119, ALDH5A1, QKI, EIF2B4, SLC5A7, RAB14, EIF2B2, GRIA2, ADRA1A, EGR2, GIPC1, ATXN1, ADORA2A, PPT1, GCH1, SNAP25, SYT4, NMUR2, PIK4CA, KRAS, DTNA, STXBP1, GABBR2, PPP3CA, NOVA1, AFG3L2, SOD1, APP, RPS27A, EIF2B5, LIN7C, RIT2, NR4A2, GNAQ, KCNMA1, NP…	4
GO:0022008	neurogenesis	121	38	22.5	0.00038	0.02161	ALS2, PAX6, RUFY3, TIMP2, ERBB3, CHAT, IGSF9, NRCAM, CDK6, MTPN, EIF2B1, HTRA2, EFHD1, STMN1, MYH10, EMX1, PAX3, LMX1B, ASCL1, BBS4, AFG3L2, EIF2B5, VEGFC, NR4A2, BRSK1, LMX1A, CDK5, ATP7A, PTK2, EMX2, PTENP1/PTEN, DSCAML1, NEUROG2, ROBO2, NF2, DCC, TRAPPC4, HD	ALS2, ARX, PAFAH1B1, PAX6, ISL1, RUFY3, RUNX3, TIMP2, ERBB3, ASPM, CYFIP1, CHAT, TOP2B, FGFR1, XRCC5, ULK2, IGSF9, NRCAM, LAMB1, PICK1, CDK5RAP1, MIB1, PGRMC1, EYA1, CDK6, MTPN, EVX1, POU6F2, LIMK1, LHX2, PRPF19, EIF2B1, SOD2, KIAA0274, SEMA5A, EIF2B4, HTRA2, EFHD1, VAX2, STMN1, EIF2B2, EGR2, PARD6B, BARHL1, FOXA2, SIX1, ADORA2A, SMO, HLXB9, PPT1, MAP1B, MYH10, EMX1, PAX3, STXBP1, CDK5RAP2, LMX1B…	3
GO:0043687	post-translational protein modification	320	83	59.51	0.00039	0.02161	MYLIP, SPAG9, MUSK, PFTK1, TNK2, ERBB3, MAP2K4, UBE2A, NFS1, GSK3B, HUWE1, PTPN4, NRCAM, JAK2, MKNK2, PPIL2, PRMT5, PIGU, GUCY2F, UBE2I, CSK, CDK6, UBE2R2, UBE4A, PRKAR2A, SPTBN1, CCND2, CRY2, PRDX4, SPCS3, MAP3K10, UBE2G1, CDK7, TEC, USP20, MYC, ENSG00000137324, PPM1B, BMP2K, PPP3CA, IGF1R, ARRB2, SCYL1, EVI5L, PLK4, PSEN2, PRKCA, NCAM2, TTN, PPEF2, BRSK1, TAOK1, SNRK, PRKCD, DUSP7, CDK5, VCP, T…	GCLC, MTMR7, MYLIP, SPAG9, UBE3C, DYRK4, PPP5C, MAP4K3, RB1CC1, GLRX2, MIPEP, MUSK, MAP2K3, TRIO, NEDD4L, FOXP3, PIK3CB, PFTK1, CTDP1, WNK1, TNK2, ADCK1, HIPK2, ERBB3, MAP2K4, CDC2L5, GOLGA5, FGFR2, ROCK1, PDK3, SIRT2, IKBKAP, RPS6KA2, PRKACA, STK10, EED, TSG101, PTPLAD1, PTPN23, TOP2B, SIRT6, UBE2A, FGFR1, HIP2, NFS1, CDC14A, DUSP13, LIPE, DUSP12, GSK3B, MYST3, ULK2, MAP3K4, HUWE1, MTMR2, NLK, N…	6
GO:0006897	endocytosis	58	22	10.79	0.00039	0.02161	EPN1, AMPH, LRP2, PACSIN2, AP1B1, TSC2, EHD1, CLINT1, SYBL1, EPS15L1, PLD2, HIP1R, MYO7A, ARRB2, PIK4CB, RAB5A, DAB2, ELMO1, ARF6, AP1G1, RAB4A, BCAP31	RABEP1, AP2S1, NEDD4L, EPN1, FGF10, PTDSR, SCARB1, PICALM, AMPH, LRP2, PACSIN2, AP1B1, MIB1, TSC2, RAB34, EHD1, CLINT1, GRIA2, NPEPL1/STX16, SYBL1, EPS15L1, ADORA2A, PLD2, UNC13A, HIP1R, PPT1, AP3B1, KRAS, LRP4, CD63, DBNL, STXBP1, MYO7A, FNBP1L, NPC1, ARRB2, APP, PIK4CB, RAB5A, MEGF10, DOCK1, DAB2, ELMO1, ZFYVE9, SYNJ1, GAPVD1, ARF6, AP1G1, RAB4A, CLCN5, CALR, ELMOD2, AP1S2, AP2A2, BCAP31, CLN3,…	4
GO:0010324	membrane invagination	58	22	10.79	0.00039	0.02161	EPN1, AMPH, LRP2, PACSIN2, AP1B1, TSC2, EHD1, CLINT1, SYBL1, EPS15L1, PLD2, HIP1R, MYO7A, ARRB2, PIK4CB, RAB5A, DAB2, ELMO1, ARF6, AP1G1, RAB4A, BCAP31	RABEP1, AP2S1, NEDD4L, EPN1, FGF10, PTDSR, SCARB1, PICALM, AMPH, LRP2, PACSIN2, AP1B1, MIB1, TSC2, RAB34, EHD1, CLINT1, GRIA2, NPEPL1/STX16, SYBL1, EPS15L1, ADORA2A, PLD2, UNC13A, HIP1R, PPT1, AP3B1, KRAS, LRP4, CD63, DBNL, STXBP1, MYO7A, FNBP1L, NPC1, ARRB2, APP, PIK4CB, RAB5A, MEGF10, DOCK1, DAB2, ELMO1, ZFYVE9, SYNJ1, GAPVD1, ARF6, AP1G1, RAB4A, CLCN5, CALR, ELMOD2, AP1S2, AP2A2, BCAP31, CLN3,…	4
GO:0007268	synaptic transmission	70	25	13.02	0.00047	0.0246	ALS2, NRXN3, MUSK, CHAT, AMPH, NOS1, USP14, PLDN, UNC119, SLC5A7, RAB14, ADRA1A, GIPC1, SNAP25, DTNA, PPP3CA, NR4A2, KCNMA1, CDK5, ATP7A, CTNNB1, PTK2, GABARAP, PAH, HD	ALS2, PAFAH1B1, BAIAP3, SYN1, NISCH, NCDN, NRXN3, MUSK, SYT1, CHAT, PRKACA, AMPH, NOS1, STRN4, CHRNA4, USP14, SLC6A2, PLDN, SLC17A7, SLC6A4, UNC119, ALDH5A1, SLC5A7, RAB14, GRIA2, ADRA1A, EGR2, GIPC1, ATXN1, ADORA2A, PPT1, GCH1, SNAP25, SYT4, PIK4CA, KRAS, DTNA, STXBP1, GABBR2, PPP3CA, NOVA1, APP, RPS27A, LIN7C, RIT2, NR4A2, KCNMA1, NPTN, SLC6A1, PINK1, CDK5, ATP7A, RAPSN, SLC6A5, CACNB2, CTNNB1,…	4
GO:0006468	protein amino acid phosphorylation	172	49	31.99	0.00075	0.03454	SPAG9, MUSK, PFTK1, TNK2, ERBB3, MAP2K4, GSK3B, NRCAM, JAK2, MKNK2, GUCY2F, CSK, CDK6, PRKAR2A, SPTBN1, CCND2, PRDX4, MAP3K10, CDK7, TEC, BMP2K, IGF1R, ARRB2, SCYL1, EVI5L, PLK4, PRKCA, NCAM2, TTN, BRSK1, TAOK1, SNRK, PRKCD, CDK5, PTK2, BUB1, SNF1LK2, NEGR1, ATR, DSCAML1, GAK, TBK1, ROBO2, NF2, DCC, SBK1, DAXX, ENSG00000206206, ENSG00000206279	SPAG9, DYRK4, MAP4K3, RB1CC1, MUSK, MAP2K3, TRIO, PIK3CB, PFTK1, WNK1, TNK2, ADCK1, HIPK2, ERBB3, MAP2K4, CDC2L5, GOLGA5, FGFR2, ROCK1, PDK3, IKBKAP, RPS6KA2, PRKACA, STK10, PTPLAD1, TOP2B, FGFR1, LIPE, GSK3B, ULK2, MAP3K4, NLK, C1orf166, NRCAM, RAPGEF4, SRPK1, JAK2, MKNK2, PICK1, HNF4A, PAK7, GUCY2F, STK24, FLT1, CSK, MAST1, CDK6, LIMK1, RPS6KB1, MAP2K1IP1, MAPK10, PTK7, PRPF4B, COL4A3BP, CSNK1A…	6
GO:0048666	neuron development	76	26	14.13	0.00078	0.03454	ALS2, PAX6, RUFY3, CHAT, IGSF9, NRCAM, HTRA2, EFHD1, STMN1, MYH10, LMX1B, ASCL1, BBS4, AFG3L2, NR4A2, LMX1A, CDK5, ATP7A, PTK2, PTENP1/PTEN, DSCAML1, NEUROG2, ROBO2, DCC, TRAPPC4, HD	ALS2, ARX, PAFAH1B1, PAX6, ISL1, RUFY3, RUNX3, CYFIP1, CHAT, TOP2B, FGFR1, ULK2, IGSF9, NRCAM, LAMB1, PICK1, PGRMC1, LIMK1, SOD2, KIAA0274, SEMA5A, HTRA2, EFHD1, VAX2, STMN1, EGR2, PARD6B, ADORA2A, PPT1, MAP1B, MYH10, STXBP1, LMX1B, ABI2, BMPR1B, ASCL1, BBS4, AFG3L2, APP, RPS27A, SLIT2, NOTCH1, LRRC4C, POU4F2, NR4A2, GNAQ, TIAM1, RUNX1, SPON2, LHX8, LMX1A, EN1, RYK, CDK5, ATP7A, RET, GBX2, PTK2, …	3
GO:0042136	neurotransmitter biosynthetic process	8	6	1.49	0.00081	0.03454	CHAT, NOS1, SLC5A7, NR4A2, ATP7A, PAH	CHAT, NOS1, SLC5A7, GCH1, NR4A2, ATP7A, PAH, TH	4
GO:0021953	central nervous system neuron differentiation	16	9	2.98	0.00082	0.03454	LMX1B, ASCL1, NR4A2, LMX1A, CDK5, ATP7A, PTK2, NEUROG2, DCC	ARX, PAFAH1B1, SMO, LMX1B, ASCL1, NR4A2, GNAQ, LHX8, LMX1A, CDK5, ATP7A, PTK2, FOXG1B/FOXG1C, NEUROG2, SOX1, DCC	5
GO:0031175	neurite development	61	22	11.34	0.00087	0.03454	ALS2, PAX6, RUFY3, CHAT, IGSF9, NRCAM, EFHD1, STMN1, MYH10, BBS4, AFG3L2, NR4A2, LMX1A, CDK5, ATP7A, PTK2, PTENP1/PTEN, DSCAML1, NEUROG2, ROBO2, DCC, TRAPPC4	ALS2, ARX, PAFAH1B1, PAX6, ISL1, RUFY3, RUNX3, CYFIP1, CHAT, TOP2B, FGFR1, ULK2, IGSF9, NRCAM, LAMB1, PGRMC1, LIMK1, SEMA5A, EFHD1, VAX2, STMN1, EGR2, PARD6B, ADORA2A, MAP1B, MYH10, STXBP1, ABI2, BMPR1B, BBS4, AFG3L2, APP, RPS27A, SLIT2, NOTCH1, LRRC4C, POU4F2, NR4A2, TIAM1, SPON2, LMX1A, RYK, CDK5, ATP7A, GBX2, PTK2, FEZ2, PTENP1/PTEN, BBS1/DPP3, BAIAP2, FOXG1B/FOXG1C, GRIN1, DSCAML1, NEUROG2, P…	4
GO:0007267	cell-cell signaling	109	34	20.27	0.00088	0.03454	ALS2, NRXN3, MUSK, CHAT, AMPH, FAT, NOS1, USP14, PLDN, UNC119, PSMD9, SLC5A7, RAB14, ADRA1A, GIPC1, SNAP25, DTNA, PPP3CA, DHH, AFG3L2, EIF2B5, TCF7L2, NR4A2, KCNMA1, WNT4, CDK5, ATP7A, TSC1, CTNNB1, PTK2, GABARAP, PAH, CNTNAP2, HD	ALS2, PAFAH1B1, BAIAP3, SYN1, NISCH, SNAI2, NCDN, NRXN3, MUSK, HEXB, CYB5R4, FGFR2, SYT1, FGF10, CHAT, PRKACA, AMPH, FAT, NOS1, STRN4, CHRNA4, USP14, SLC6A2, PLDN, SLC17A7, SLC6A4, UNC119, PSMD9, ALDH5A1, QKI, NUDT3, SEMA5A, IK, EIF2B4, SLC5A7, RAB14, EIF2B2, GRIA2, ENSG00000120742, ADRA1A, EGR2, GIPC1, ATXN1, SIX1, ADORA2A, SMO, PPT1, BARX1, GCH1, SNAP25, SYT4, NMUR2, PIK4CA, KRAS, FST, DTNA, GA…	3
GO:0030182	neuron differentiation	101	32	18.78	0.00093	0.03504	ALS2, PAX6, RUFY3, TIMP2, CHAT, IGSF9, NRCAM, MTPN, HTRA2, EFHD1, STMN1, MYH10, EMX1, PAX3, LMX1B, ASCL1, BBS4, AFG3L2, NR4A2, BRSK1, LMX1A, CDK5, ATP7A, PTK2, EMX2, PTENP1/PTEN, DSCAML1, NEUROG2, ROBO2, DCC, TRAPPC4, HD	ALS2, ARX, PAFAH1B1, PAX6, ISL1, RUFY3, RUNX3, TIMP2, ASPM, CYFIP1, CHAT, TOP2B, FGFR1, ULK2, IGSF9, NRCAM, LAMB1, PICK1, CDK5RAP1, MIB1, PGRMC1, EYA1, MTPN, EVX1, POU6F2, LIMK1, LHX2, PRPF19, SOD2, KIAA0274, SEMA5A, HTRA2, EFHD1, VAX2, STMN1, EGR2, PARD6B, FOXA2, SIX1, ADORA2A, SMO, HLXB9, PPT1, MAP1B, MYH10, EMX1, PAX3, STXBP1, CDK5RAP2, LMX1B, LBX1, ABI2, BMPR1B, ASCL1, BBS4, AFG3L2, APP, RPS2…	4
GO:0006464	protein modification process	419	102	77.92	0.001	0.03623	DPM1, MYLIP, SPAG9, B4GALT7, MUSK, PFTK1, TNK2, ERBB3, MAP2K4, UBE2A, NFS1, LRP2, GSK3B, HUWE1, ALG9, PTPN4, NRCAM, JAK2, MKNK2, PPIL2, PRMT5, PIGU, USP14, GUCY2F, UBE2I, TCEB2, CSK, CDK6, UBE2R2, UBE4A, PRKAR2A, SPTBN1, CCND2, NAT13, CRY2, PRDX4, SPCS3, MAP3K10, UBE2G1, CDK7, UBQLN1, TEC, COG2, USP20, MYC, ENSG00000137324, PPM1B, BMP2K, PPP3CA, MTTP, IGF1R, GALNT1, ARRB2, SCYL1, EVI5L, PLK4, PSE…	DPM1, GCLC, MTMR7, MYLIP, SPAG9, UBE3C, POMT2, DYRK4, PPP5C, MAP4K3, RB1CC1, GLRX2, MIPEP, B4GALT7, MUSK, MAP2K3, AGA, TRIO, NEDD4L, FOXP3, PIK3CB, HHAT, PFTK1, CTDP1, WNK1, PIGV, TNK2, ADCK1, HIPK2, ERBB3, MAP2K4, CDC2L5, GOLGA5, FGFR2, ROCK1, PDK3, SIRT2, PIGB, IKBKAP, RPS6KA2, PRKACA, STK10, EED, TSG101, PTPLAD1, PTPN23, TOP2B, SIRT6, UBE2A, FGFR1, HIP2, NFS1, CDC14A, DUSP13, LIPE, LRP2, DUSP1…	5
GO:0048522	positive regulation of cellular process	325	82	60.44	0.00108	0.03646	TSPAN6, ALS2, RALA, PAX6, MNAT1, TNK2, ERBB3, RHOA, MEF2A, DLG1, GSK3B, C16orf5, CHRD, NRCAM, SEC14L2, ZNF423, CDK6, CUL2, BIRC2, GTF2H1, PSMD9, HTRA2, FHL2, STMN1, CCND2, EPC1, ADRA1A, PLG, GIPC1, GTF2F1, ENSG00000128989, MAP3K10, RAN, CDK7, CCNH, PAX3, TNS3, TBRG4, LMX1B, MYC, TBN, ASCL1, IGF1R, BBS4, ILF2, EIF2B5, RPS3A, TCF7L2, VEGFC, NR4A2, PRKCA, NCAM2, KCNMA1, ERCC3, PRKCD, TBX20, CDK5, AR…	TSPAN6, GCLC, NFYA, ALS2, AOF2, MEOX1, RALA, PAX6, NME1/NME2, DPF1, PPP5C, ISL1, ATP2C1, MNAT1, RUNX3, RNF10, RB1CC1, NR2E3, PIAS1, MAP2K3, CUL3, CRSP6, RSF1, NEDD4L, FOXP3, BCAR1, RAD51, FOXC1, CUL1, MAP3K7IP2, TNK2, SPHK2, AHRR/PDCD6, HIPK2, DDX20, AP3D1, ERBB3, CDC2L5, SMARCD1, NFYC, FGFR2, RHOA, MEF2A, FGF10, PRKACA, DLG1, MLH1, ITGA8, XRCC5, HSP90AA1, GSK3B, MYST3, NUFIP1, PSMC5, GNAS, FKBP1…	3
GO:0033205	cytokinesis during cell cycle	6	5	1.12	0.00111	0.03646	MYH10, BBS4, DAXX, ENSG00000206206, ENSG00000206279	MYH10, BBS4, RACGAP1, DAXX, ENSG00000206206, ENSG00000206279	3
GO:0031325	positive regulation of cellular metabolic process	149	43	27.71	0.00119	0.03646	PAX6, MNAT1, TNK2, MEF2A, DLG1, SEC14L2, ZNF423, GTF2H1, PSMD9, FHL2, CCND2, EPC1, GTF2F1, ENSG00000128989, RAN, CDK7, CCNH, PAX3, LMX1B, MYC, TBN, ASCL1, IGF1R, ILF2, EIF2B5, TCF7L2, NR4A2, PRKCA, ERCC3, TBX20, ARF6, PCBD1, CTNNB1, ING2, SMAD1, ATF7IP, RELA, TRAF6, NEUROG2, MAF, RXRA, SUPT5H, ATG7	GCLC, NFYA, AOF2, MEOX1, PAX6, ISL1, MNAT1, RNF10, RB1CC1, NR2E3, PIAS1, MAP2K3, CRSP6, RSF1, FOXP3, RAD51, FOXC1, TNK2, HIPK2, SMARCD1, NFYC, MEF2A, DLG1, HSP90AA1, MYST3, NUFIP1, PSMC5, SIRT1, SEC14L2, EP300, PHF5A, HNF4A, PRPF6, KLF5, ZNF423, STUB1, ERCC2, FCER2, EVX1, GTF2H1, PSMD9, FAM130A1, CAND1, SOD2, ACVR1, FHL2, ECE1, FOXO3A, CCND2, PPP2R4, NKX2-3, EPC1, ENSG00000120742, NFYB, EGR2, USP…	4
GO:0000281	cytokinesis after mitosis	4	4	0.74	0.00119	0.03646	MYH10, DAXX, ENSG00000206206, ENSG00000206279	MYH10, DAXX, ENSG00000206206, ENSG00000206279	4
GO:0003008	system process	220	59	40.91	0.0012	0.03646	ALS2, PAX6, NRXN3, MUSK, CHAT, CLNS1A, DLG1, AMPH, NOS1, CYB5R3, USP14, GUCY2F, PLDN, UNC119, SLC5A7, RAB14, ADRA1A, ENSG00000122507, GIPC1, ENSG00000126254, GNG13, SNAP25, MYH10, DTNA, PAX3, MYC, MYO7A, PPP3CA, BBS4, AFG3L2, ARRB2, EIF2B5, CORIN, PRPS1, ALDOA, PCDH15, DAB2, NR4A2, PRKCA, PDE1C, KCNMA1, PPEF2, ERCC3, TBX20, CDK5, ATP7A, TSC1, MOGAT2, CTNNB1, PTK2, GABARAP, ATF7IP, PAH, SNTB1, CNT…	GCLC, ALS2, PAFAH1B1, PAX6, BAIAP3, SYN1, NISCH, SNAI2, NCDN, NRXN3, MUSK, NR2E3, MAP2K3, BEST2, DTNBP1, CUGBP2, NEDD4L, HEXB, FOXC1, KCNH2, MCOLN3, SOAT1, SLC12A2, OAT, SYT1, CHAT, WDR1, PRKACA, CLNS1A, BCS1L, ACTB, DLG1, AMPH, GNB1, ARG2, GNAS, NOS1, STRN4, AARS, CYB5R3, TIMM9, PABPN1, RABGGTA, CHRNA4, MYL9, USP14, TBL1X, GUCY2F, AXIN1, SLC6A2, PLDN, EYA1, NBN, TRPA1, ERCC2, SLC17A7, POU6F2, HP…	2
GO:0048518	positive regulation of biological process	337	84	62.67	0.00139	0.03692	TSPAN6, ALS2, RALA, PAX6, MNAT1, TNK2, ERBB3, RHOA, MEF2A, DLG1, GSK3B, NOS1, C16orf5, CHRD, NRCAM, SEC14L2, HPS4, ZNF423, CDK6, CUL2, BIRC2, GTF2H1, PSMD9, HTRA2, FHL2, STMN1, CCND2, EPC1, ADRA1A, PLG, GIPC1, GTF2F1, ENSG00000128989, MAP3K10, RAN, CDK7, CCNH, PAX3, TNS3, TBRG4, LMX1B, MYC, TBN, ASCL1, IGF1R, BBS4, ILF2, EIF2B5, RPS3A, TCF7L2, VEGFC, NR4A2, PRKCA, NCAM2, KCNMA1, ERCC3, PRKCD, TBX…	TSPAN6, GCLC, NFYA, ALS2, AOF2, ARX, MEOX1, RALA, PAX6, NME1/NME2, DPF1, PPP5C, ISL1, ATP2C1, MNAT1, RUNX3, RNF10, RB1CC1, NR2E3, PIAS1, MAP2K3, CUL3, CRSP6, RSF1, NEDD4L, FOXP3, BCAR1, RAD51, FOXC1, CUL1, MAP3K7IP2, TNK2, SPHK2, AHRR/PDCD6, HIPK2, DDX20, AP3D1, ERBB3, CDC2L5, SMARCD1, NFYC, FGFR2, RHOA, MEF2A, FGF10, PRKACA, DLG1, MLH1, ITGA8, XRCC5, HSP90AA1, GSK3B, MYST3, NUFIP1, PSMC5, GNAS, …	3
GO:0001764	neuron migration	20	10	3.72	0.00141	0.03692	PAX6, NRCAM, MYH10, LMX1B, ASCL1, NR4A2, CDK5, PTK2, NEUROG2, DCC	ARX, PAFAH1B1, PAX6, TOP2B, NRCAM, BARHL1, MYH10, LMX1B, PEX5, ASCL1, NR4A2, PEX13, PXMP3, CDK5, PTK2, NR2F1, NEUROG2, SOX1, PRKG1, DCC	4
GO:0007243	protein kinase cascade	95	30	17.67	0.00141	0.03692	TSPAN6, SPAG9, TIMP2, ERBB3, MAP2K4, RHOA, JAK2, MKNK2, PIGU, TSC2, BIRC2, ADRA1A, PRDX4, MAP3K10, TEC, IGF1R, PRKCA, CDK5, SPRED1, SNF1LK2, SMAD1, PTENP1/PTEN, RELA, TRAF6, TBK1, HGS, NF2, DAXX, ENSG00000206206, ENSG00000206279	TSPAN6, SPAG9, PPP5C, MAP4K3, ATP2C1, RB1CC1, PIAS1, MAP2K3, TIMP2, PIK3CB, MAP3K7IP2, WNK1, HIPK2, ERBB3, MAP2K4, RHOA, RPS6KA2, PRKACA, PTPLAD1, FGFR1, MAP3K4, NLK, FKBP1A, C1orf166, SRPK1, JAK2, MKNK2, CRKL, HNF4A, PIGU, AXIN1, TSC2, MAST1, RPS6KB1, MAP2K1IP1, MAPK10, RAPGEF2, BIRC2, DUSP22, ECT2, GPR177, GPR89A, ADRA1A, CAT, PRDX4, UBE2V1, STAMBP, ARHGEF6, GADD45G, MAP3K10, GPS2, STATIP1, TEC…	5
GO:0006898	receptor-mediated endocytosis	14	8	2.6	0.00143	0.03692	LRP2, PLD2, HIP1R, ARRB2, PIK4CB, DAB2, ARF6, BCAP31	FGF10, PICALM, LRP2, GRIA2, NPEPL1/STX16, PLD2, HIP1R, PPT1, ARRB2, PIK4CB, DAB2, ARF6, BCAP31, CLN3	5
GO:0021954	central nervous system neuron development	14	8	2.6	0.00143	0.03692	LMX1B, ASCL1, NR4A2, CDK5, ATP7A, PTK2, NEUROG2, DCC	ARX, PAFAH1B1, LMX1B, ASCL1, NR4A2, GNAQ, LHX8, CDK5, ATP7A, PTK2, FOXG1B/FOXG1C, NEUROG2, SOX1, DCC	4
GO:0048523	negative regulation of cellular process	328	82	61	0.00145	0.03692	RBM5, PAX6, SCMH1, RUFY3, B4GALT7, TIMP2, ERBB3, RHOA, ACTN1, MOV10L1, DLG1, GSK3B, NOS1, CHRD, JAK2, PACSIN2, THOC5, PNN, ZNF423, TSC2, UBE2I, CSK, ENSG00000104637, CDK6, CUL2, MLX, HDAC5, PSMD9, SPTBN1, STMN1, DNAH7, EPC1, ADRA1A, PLG, GIPC1, PRDX5, PLD2, MAP3K10, MBD2, PAX3, MYC, ENSG00000137324, BNIP2, IGF1R, TCF25, NCOR1, TOB1, POU2F1, EIF2B5, EIF4EBP2, TCF7L2, NR4A2, PRKCA, FLCN, CDA, WNT4,…	GCLC, RBM5, AOF2, ENSG00000005194, ADIPOR2, PAX6, JARID2, NISCH, SCMH1, NME1/NME2, ERCC1, ZMYND11, ISL1, RUFY3, SNAI2, RUNX3, RB1CC1, NR1H3, RTEL1/TNFRSF6B, B4GALT7, NR2E3, VCL, TIMP2, HSPA5, RSF1, FOXP3, CHES1, FOXC1, CUL1, PRDM1, SPHK2, HIPK2, DDX20, ERBB3, ASPM, RHOA, ROCK1, SIRT2, FGF10, LMCD1, ACTN1, MOV10L1, SMARCE1/KRT222P, EED, TSG101, DLG1, MLH1, SIRT6, XRCC5, RFX3, RIF1, SMARCA2, GSK3B,…	3
GO:0048519	negative regulation of biological process	338	84	62.86	0.00153	0.03793	RBM5, PAX6, LUC7L, SCMH1, RUFY3, B4GALT7, TIMP2, ERBB3, RHOA, ACTN1, MOV10L1, DLG1, GSK3B, NOS1, CHRD, JAK2, PACSIN2, THOC5, PNN, ZNF423, TSC2, UBE2I, CSK, ENSG00000104637, CDK6, CUL2, MLX, HDAC5, PSMD9, SPTBN1, STMN1, DNAH7, EPC1, ADRA1A, PLG, GIPC1, PRDX5, PLD2, MAP3K10, MBD2, PAX3, MYC, ENSG00000137324, BNIP2, IGF1R, TCF25, NCOR1, TOB1, POU2F1, EIF2B5, EIF4EBP2, TCF7L2, NR4A2, PRKCA, FLCN, KCN…	GCLC, RBM5, AOF2, ENSG00000005194, ADIPOR2, PAX6, LUC7L, JARID2, NISCH, SCMH1, NME1/NME2, ERCC1, ZMYND11, ISL1, RUFY3, SNAI2, RUNX3, RB1CC1, NR1H3, RTEL1/TNFRSF6B, B4GALT7, NR2E3, VCL, TIMP2, HSPA5, RSF1, FOXP3, CHES1, FOXC1, CUL1, PRDM1, SPHK2, HIPK2, DDX20, ERBB3, ASPM, RHOA, ROCK1, SIRT2, FGF10, LMCD1, ACTN1, MOV10L1, SMARCE1/KRT222P, EED, TSG101, DLG1, MLH1, SIRT6, XRCC5, RFX3, RIF1, SMARCA2,…	3
GO:0043412	biopolymer modification	444	106	82.57	0.00164	0.03961	DPM1, MYLIP, SPAG9, B4GALT7, TFB1M, MUSK, PFTK1, TNK2, ERBB3, MAP2K4, UBE2A, NFS1, LRP2, GSK3B, HUWE1, ALG9, PTPN4, NRCAM, JAK2, MKNK2, PPIL2, PRMT5, PIGU, USP14, GUCY2F, UBE2I, TCEB2, CSK, CDK6, UBE2R2, UBE4A, OGG1, PRKAR2A, SPTBN1, CCND2, NAT13, CRY2, PRDX4, SPCS3, MAP3K10, UBE2G1, CDK7, UBQLN1, TEC, COG2, USP20, MYC, ENSG00000137324, PPM1B, BMP2K, PPP3CA, MTTP, IGF1R, GALNT1, ARRB2, SCYL1, EVI…	DPM1, GCLC, MTMR7, MYLIP, SPAG9, UBE3C, POMT2, DYRK4, PPP5C, MAP4K3, RB1CC1, GLRX2, MIPEP, B4GALT7, TFB1M, MUSK, MAP2K3, METTL1, AGA, TRIO, NEDD4L, FOXP3, PIK3CB, HHAT, PFTK1, CTDP1, WNK1, PIGV, TNK2, ADCK1, HIPK2, NTHL1, ERBB3, MAP2K4, CDC2L5, GOLGA5, FGFR2, ROCK1, PDK3, SIRT2, PIGB, IKBKAP, RPS6KA2, PRKACA, STK10, EED, TSG101, PTPLAD1, PTPN23, TOP2B, SIRT6, UBE2A, FGFR1, HIP2, NFS1, CDC14A, DUS…	4
GO:0009893	positive regulation of metabolic process	152	43	28.27	0.00184	0.04273	PAX6, MNAT1, TNK2, MEF2A, DLG1, SEC14L2, ZNF423, GTF2H1, PSMD9, FHL2, CCND2, EPC1, GTF2F1, ENSG00000128989, RAN, CDK7, CCNH, PAX3, LMX1B, MYC, TBN, ASCL1, IGF1R, ILF2, EIF2B5, TCF7L2, NR4A2, PRKCA, ERCC3, TBX20, ARF6, PCBD1, CTNNB1, ING2, SMAD1, ATF7IP, RELA, TRAF6, NEUROG2, MAF, RXRA, SUPT5H, ATG7	GCLC, NFYA, AOF2, MEOX1, PAX6, ISL1, MNAT1, RNF10, RB1CC1, NR2E3, PIAS1, MAP2K3, CRSP6, RSF1, FOXP3, RAD51, FOXC1, TNK2, HIPK2, SMARCD1, NFYC, MEF2A, DLG1, HSP90AA1, MYST3, NUFIP1, PSMC5, SIRT1, SEC14L2, EP300, PHF5A, HNF4A, PRPF6, KLF5, ZNF423, STUB1, ERCC2, FCER2, EVX1, WFS1, GTF2H1, PSMD9, FAM130A1, CAND1, SOD2, ACVR1, FHL2, ECE1, FOXO3A, CCND2, PPP2R4, NKX2-3, EPC1, ENSG00000120742, NFYB, EGR…	3
GO:0014706	striated muscle development	45	17	8.37	0.00186	0.04273	ALS2, LUC7L, MUSK, RHOA, CHAT, NOS1, MTPN, HDAC5, PLG, MYH10, PPP3CA, AFG3L2, TCF7L2, CDK5, TSC1, PTENP1/PTEN, RXRA	ALS2, LUC7L, MUSK, RHOA, SIRT2, CHAT, NRD1, NOS1, SIRT1, EP300, MTPN, EZH2, HDAC5, FXR1, ACVR1, PLG, NEURL2, SIX1, MYH10, KRAS, LRP4, HLX1, TMOD1, LBX1, PPP3CA, UNC45B, AFG3L2, APP, RPS27A, NOTCH1, TCF7L2, ADAM12, ITGB1, CDK5, TSC1, CACNB2, VGLL2, GPHN, PTENP1/PTEN, KY, NDUFV2, MKL2, RXRA, MYL6B, MYH6	5
GO:0021549	cerebellum development	9	6	1.67	0.00204	0.04389	MTPN, MYH10, LMX1B, LMX1A, CDK5, ATP7A	AARS, MTPN, SMO, MYH10, LMX1B, LMX1A, CDK5, ATP7A, GBX2	3
GO:0006793	phosphorus metabolic process	266	68	49.47	0.00205	0.04389	AGK, SPAG9, PIK3C2A, MUSK, PFTK1, TNK2, ERBB3, MAP2K4, SMG6, GSK3B, PTPN4, NRCAM, JAK2, MKNK2, GUCY2F, CSK, CDK6, PRKAR2A, SPTBN1, CCND2, ACYP1, PRDX4, MAP3K10, NDUFA2, PIK3C2B, CDK7, TEC, TNS3, PPM1B, BMP2K, PPP3CA, IGF1R, ARRB2, SCYL1, EVI5L, PLK4, PIK4CB, PRKCA, NCAM2, TTN, PPEF2, BRSK1, TAOK1, SNRK, PRKCD, DUSP7, CDK5, ATP7A, MTMR10, PTK2, BUB1, SNF1LK2, PTENP1/PTEN, NEGR1, ATR, PPM1E, DSCAML…	MTMR7, NDUFAB1, AGK, SPAG9, DYRK4, PIK3C2A, PPP5C, MAP4K3, COX15, NDUFS1, RB1CC1, MUSK, MAP2K3, TRIO, PIK3CB, PFTK1, CTDP1, WNK1, TNK2, ADCK1, HIPK2, ERBB3, MAP2K4, CDC2L5, GOLGA5, FGFR2, ROCK1, PDK3, SIRT2, IKBKAP, SMG6, RPS6KA2, PRKACA, STK10, PTPLAD1, PTPN23, TOP2B, FGFR1, CDC14A, DUSP13, LIPE, DUSP12, GSK3B, ULK2, MAP3K4, MTMR2, NLK, PTPN4, C1orf166, NRCAM, DLD, RAPGEF4, MSH2, SRPK1, JAK2, ND…	3
GO:0006796	phosphate metabolic process	266	68	49.47	0.00205	0.04389	AGK, SPAG9, PIK3C2A, MUSK, PFTK1, TNK2, ERBB3, MAP2K4, SMG6, GSK3B, PTPN4, NRCAM, JAK2, MKNK2, GUCY2F, CSK, CDK6, PRKAR2A, SPTBN1, CCND2, ACYP1, PRDX4, MAP3K10, NDUFA2, PIK3C2B, CDK7, TEC, TNS3, PPM1B, BMP2K, PPP3CA, IGF1R, ARRB2, SCYL1, EVI5L, PLK4, PIK4CB, PRKCA, NCAM2, TTN, PPEF2, BRSK1, TAOK1, SNRK, PRKCD, DUSP7, CDK5, ATP7A, MTMR10, PTK2, BUB1, SNF1LK2, PTENP1/PTEN, NEGR1, ATR, PPM1E, DSCAML…	MTMR7, NDUFAB1, AGK, SPAG9, DYRK4, PIK3C2A, PPP5C, MAP4K3, COX15, NDUFS1, RB1CC1, MUSK, MAP2K3, TRIO, PIK3CB, PFTK1, CTDP1, WNK1, TNK2, ADCK1, HIPK2, ERBB3, MAP2K4, CDC2L5, GOLGA5, FGFR2, ROCK1, PDK3, SIRT2, IKBKAP, SMG6, RPS6KA2, PRKACA, STK10, PTPLAD1, PTPN23, TOP2B, FGFR1, CDC14A, DUSP13, LIPE, DUSP12, GSK3B, ULK2, MAP3K4, MTMR2, NLK, PTPN4, C1orf166, NRCAM, DLD, RAPGEF4, MSH2, SRPK1, JAK2, ND…	4
GO:0016331	morphogenesis of embryonic epithelium	21	10	3.91	0.00224	0.04669	TSC2, PAX3, TFAP2A, BBS4, VEGFC, WNT4, TSC1, CTNNB1, TRAF6, HD	FGFR2, HECTD1, MIB1, TSC2, PTK7, LAMA5, PAX3, TFAP2A, BBS4, VEGFC, IPMK, WNT4, T, TSC1, RET, GATAD2A, CTNNB1, TRAF6, ENSG00000184207, JAG2, HD	4
GO:0007420	brain development	73	24	13.58	0.00228	0.04669	PAX6, MNAT1, CTNNA2, LRP2, CHRD, MTPN, HTRA2, MYH10, EMX1, LMX1B, ASCL1, IGF1R, BBS4, LMX1A, CDK5, ATP7A, TSC1, CTNNB1, SMAD1, EMX2, DSCAML1, NEUROG2, ROBO2, HD	AOF2, ARX, PAFAH1B1, PAX6, MNAT1, FOXC1, SPHK2, CTNNA2, ASPM, FGFR2, TOP2B, LRP2, CHRD, AARS, PHGDH, CDK5RAP1, MTPN, LHX2, HTRA2, EGR2, BARHL1, FOXA2, SMO, PPT1, ENSG00000132467, MYH10, RAX, EMX1, CDK5RAP2, LMX1B, PEX5, ASCL1, IGF1R, BBS4, APP, TPM3, SHROOM2, NOTCH1, ATM, HHEX, AFF2, GNAQ, SHROOM4, LHX8, LMX1A, PEX13, EN1, MSX1, NDUFS4, CDK5, ATP7A, TSC1, CKB, CTNNB1, GBX2, SMAD1, EMX2, ALK, BBS1…	4
GO:0021537	telencephalon development	18	9	3.35	0.00245	0.0471	PAX6, MYH10, ASCL1, BBS4, LMX1A, CDK5, TSC1, EMX2, HD	ARX, PAFAH1B1, PAX6, LHX2, MYH10, PEX5, ASCL1, BBS4, LMX1A, PEX13, CDK5, TSC1, EMX2, BBS1/DPP3, GRIN1, POU3F2, NF1, HD	3
GO:0021915	neural tube development	18	9	3.35	0.00245	0.0471	PAX6, CHRD, TSC2, PAX3, TFAP2A, BBS4, TCF7L2, TSC1, TRAF6	PAX6, CHRD, HECTD1, MIB1, TSC2, PTK7, FOXA2, PAX3, TFAP2A, BBS4, TCF7L2, IPMK, EN1, T, TSC1, GATAD2A, GBX2, TRAF6	3
GO:0050808	synapse organization and biogenesis	18	9	3.35	0.00245	0.0471	ALS2, NRXN3, MUSK, CHAT, NRCAM, AFG3L2, TSC1, CTNNB1, PTK2	ALS2, NRXN3, MUSK, CHAT, NRD1, NRCAM, LRP4, AFG3L2, APP, RPS27A, TSC1, CACNB2, CTNNB1, PTK2, GPHN, KY, GRIN1, MYO6	4
GO:0043062	extracellular structure organization and biogenesis	28	12	5.21	0.00253	0.04767	ALS2, NRXN3, B4GALT7, MUSK, CHAT, NRCAM, LMX1B, AFG3L2, ATP7A, TSC1, CTNNB1, PTK2	ALS2, NRXN3, B4GALT7, MUSK, FOXC1, CHAT, ITGA8, NRD1, NRCAM, ERCC2, LRP4, LAMC1, LMX1B, FOXF2, AFG3L2, APP, RPS27A, ENSG00000147408, ATP7A, TSC1, CACNB2, CTNNB1, PTK2, GPHN, KY, GRIN1, MYO6, NF1	3
GO:0050793	regulation of developmental process	241	62	44.82	0.00275	0.04941	RALA, PAX6, LUC7L, RUFY3, MUSK, TIMP2, ERBB3, RHOA, ACTN1, GSK3B, C16orf5, CHRD, NRCAM, HPS4, THOC5, CDK6, MTPN, CUL2, HDAC5, BIRC2, HTRA2, PLG, PRDX5, MAP3K10, MYH10, MYC, TBN, ASCL1, VPS33A, BNIP2, IGF1R, BBS4, TOB1, RPS3A, TCF7L2, ALDOA, NR4A2, PRKCA, KCNMA1, XDH, WNT4, LMX1A, ERCC3, PRKCD, CDK5, ATP7A, VCP, CTNNB1, PTK2, SMAD1, HDAC3, PTENP1/PTEN, RELA, TRAF6, MAF, ROBO2, WWOX, DCC, HD, DAXX,…	GCLC, ENSG00000005194, RALA, PAX6, LUC7L, NME1/NME2, DPF1, ERCC1, ISL1, RUFY3, RUNX3, RB1CC1, RTEL1/TNFRSF6B, MUSK, TIMP2, CUL3, HSPA5, FOXP3, BCAR1, FOXC1, CUL1, SPHK2, AHRR/PDCD6, HIPK2, DDX20, AP3D1, ERBB3, ASPM, RHOA, ROCK1, CYFIP1, SIRT2, FGF10, ACTN1, PLEKHC1, MLH1, XRCC5, RIF1, GSK3B, MYST3, ULK2, PSMC5, GNAS, C16orf5, BIRC5, MAEA, C1orf166, CHRD, AARS, NRCAM, MSH2, SIRT1, PRODH, HPS4, THO…	2
GO:0000904	cellular morphogenesis during differentiation	58	20	10.79	0.00276	0.04941	ALS2, PAX6, RUFY3, NRCAM, STMN1, MYH10, MYO7A, BBS4, AFG3L2, DAB2, NR4A2, LMX1A, CDK5, ATP7A, CTNNB1, PTK2, DSCAML1, NEUROG2, ROBO2, DCC	ALS2, ARX, PAFAH1B1, PAX6, ISL1, RUFY3, RUNX3, NR2E3, CUL3, CYFIP1, TOP2B, ULK2, NRCAM, PGRMC1, LIMK1, SEMA5A, VAX2, RPE65, STMN1, EGR2, PARD6B, ADORA2A, MYH10, STXBP1, MYO7A, BMPR1B, BBS4, AFG3L2, APP, RPS27A, SLIT2, NOTCH1, LRRC4C, POU4F2, DAB2, NR4A2, TIAM1, SPON2, LMX1A, PRKCI, RYK, CDK5, ATP7A, CTNNB1, GBX2, PTK2, FEZ2, BBS1/DPP3, BAIAP2, FOXG1B/FOXG1C, GRIN1, DSCAML1, NEUROG2, PTPN11, TH, P…	3
GO:0030900	forebrain development	39	15	7.25	0.00278	0.04941	PAX6, LRP2, CHRD, HTRA2, MYH10, ASCL1, BBS4, LMX1A, CDK5, ATP7A, TSC1, CTNNB1, EMX2, NEUROG2, HD	AOF2, ARX, PAFAH1B1, PAX6, ASPM, TOP2B, LRP2, CHRD, LHX2, HTRA2, MYH10, RAX, PEX5, ASCL1, BBS4, APP, NOTCH1, HHEX, GNAQ, LHX8, LMX1A, PEX13, MSX1, CDK5, ATP7A, TSC1, CTNNB1, EMX2, BBS1/DPP3, NR2F1, FOXG1B/FOXG1C, GRIN1, NEUROG2, SOX1, POU3F2, PRKG1, TAL2, NF1, HD	3
GO:0050877	neurological system process	173	47	32.17	0.00284	0.04954	ALS2, PAX6, NRXN3, MUSK, CHAT, AMPH, NOS1, USP14, GUCY2F, PLDN, UNC119, SLC5A7, RAB14, ADRA1A, ENSG00000122507, GIPC1, ENSG00000126254, GNG13, SNAP25, MYH10, DTNA, PAX3, MYC, MYO7A, PPP3CA, BBS4, AFG3L2, ARRB2, EIF2B5, PRPS1, PCDH15, NR4A2, PDE1C, KCNMA1, PPEF2, ERCC3, CDK5, ATP7A, TSC1, CTNNB1, PTK2, GABARAP, PAH, CNTNAP2, USH1G, NF2, HD	ALS2, PAFAH1B1, PAX6, BAIAP3, SYN1, NISCH, SNAI2, NCDN, NRXN3, MUSK, NR2E3, BEST2, DTNBP1, HEXB, KCNH2, MCOLN3, SLC12A2, OAT, SYT1, CHAT, WDR1, PRKACA, BCS1L, ACTB, AMPH, GNB1, GNAS, NOS1, STRN4, AARS, TIMM9, RABGGTA, CHRNA4, USP14, TBL1X, GUCY2F, AXIN1, SLC6A2, PLDN, EYA1, NBN, TRPA1, ERCC2, SLC17A7, POU6F2, HPS1, RGS9, SLC6A4, UNC119, WFS1, SOD2, ALDH5A1, QKI, KCNIP3, EIF2B4, SLC5A7, VAX2, RPE6…	3
GO:0021766	hippocampus development	7	5	1.3	0.0033	0.05652	BBS4, LMX1A, CDK5, TSC1, EMX2	PAFAH1B1, BBS4, LMX1A, CDK5, TSC1, EMX2, BBS1/DPP3	10
GO:0048513	organ development	361	87	67.14	0.00336	0.05652	ALS2, PAX6, LUC7L, PGM3, MNAT1, MUSK, ERBB3, CTNNA2, RHOA, MEF2A, CHAT, MOV10L1, DLG1, LRP2, GSK3B, NOS1, CHRD, JAK2, THOC5, TSC2, CDK6, MTPN, HDAC5, BIRC2, HECA, HTRA2, WARS2, ADRA1A, PLG, KIF3A, MYH10, HSD17B4, EMX1, PAX3, TNS3, LMX1B, MYC, TFAP2A, MYO7A, PPP3CA, ASCL1, DHH, VPS33A, TLE3, IGF1R, BBS4, TCF25, TOB1, AFG3L2, EIF2B5, TCF7L2, ALDOA, PCDH15, VEGFC, PRKCA, KCNMA1, WNT4, LMX1A, ERCC3, …	ALS2, AOF2, ARX, HCCS, ENSG00000005194, PAFAH1B1, PAX6, LUC7L, JARID2, CSDE1/NRAS, NME1/NME2, ERCC1, PGM3, ISL1, ATP2C1, SNAI2, MNAT1, RUNX3, RB1CC1, MUSK, NR2E3, FOXP3, HEXB, FOXC1, CUL1, MCOLN3, PRDM1, SPHK2, AP3D1, ERBB3, CTNNA2, ASPM, ZNRD1, FGFR2, RHOA, MEF2A, SIRT2, UFD1L, FGF10, PTDSR, CHAT, PRKACA, MOV10L1, PICALM, DLG1, TOP2B, FGFR1, ITGA8, NRD1, XRCC5, OSTM1, LRP2, GSK3B, MYST3, GNAS, F…	3
GO:0007517	muscle development	71	23	13.2	0.00346	0.05717	ALS2, LUC7L, MUSK, RHOA, MEF2A, CHAT, MOV10L1, DLG1, NOS1, MTPN, HDAC5, PLG, MYH10, PAX3, PPP3CA, AFG3L2, TCF7L2, ALDOA, CDK5, TSC1, SGCD, PTENP1/PTEN, RXRA	ALS2, LUC7L, MUSK, FOXC1, RHOA, MEF2A, SIRT2, CHAT, MOV10L1, DLG1, NRD1, FKBP1A, NOS1, SIRT1, CPT1B, EP300, JPH1, MTPN, EZH2, HDAC5, CRYAB, FXR1, ACVR1, ENSG00000120742, PLG, NEURL2, SIX1, SGCE, LAMA5, MYH10, KRAS, LRP4, ITGA7, PAX3, HLX1, TMOD1, LBX1, PPP3CA, UNC45B, AFG3L2, SOD1, APP, RPS27A, TAGLN3, NOTCH1, TCF7L2, ADAM12, ALDOA, MKX, ITGB1, PFKM, CCDC19/TAGLN2, MSX1, CDK5, TSC1, CACNB2, VGLL2…	4
GO:0048699	generation of neurons	113	33	21.02	0.00352	0.05717	ALS2, PAX6, RUFY3, TIMP2, CHAT, IGSF9, NRCAM, MTPN, HTRA2, EFHD1, STMN1, MYH10, EMX1, PAX3, LMX1B, ASCL1, BBS4, AFG3L2, VEGFC, NR4A2, BRSK1, LMX1A, CDK5, ATP7A, PTK2, EMX2, PTENP1/PTEN, DSCAML1, NEUROG2, ROBO2, DCC, TRAPPC4, HD	ALS2, ARX, PAFAH1B1, PAX6, ISL1, RUFY3, RUNX3, TIMP2, ASPM, CYFIP1, CHAT, TOP2B, FGFR1, XRCC5, ULK2, IGSF9, NRCAM, LAMB1, PICK1, CDK5RAP1, MIB1, PGRMC1, EYA1, MTPN, EVX1, POU6F2, LIMK1, LHX2, PRPF19, SOD2, KIAA0274, SEMA5A, HTRA2, EFHD1, VAX2, STMN1, EGR2, PARD6B, BARHL1, FOXA2, SIX1, ADORA2A, SMO, HLXB9, PPT1, MAP1B, MYH10, EMX1, PAX3, STXBP1, CDK5RAP2, LMX1B, LBX1, ABI2, BMPR1B, PEX5, ASCL1, BB…	4
GO:0007155	cell adhesion	136	38	25.29	0.00421	0.06137	ERBB3, CTNNA2, RHOA, ACTN1, SREBF1, DLG1, FAT, CHRD, NRCAM, SUSD2, PNN, TSC2, CDK6, ENSG00000114982, PLXDC2, ENSG00000126254, PAX3, TFAP2A, KIAA0319, BBS4, PCDH15, NCAM2, CLSTN2, CDK5, ARF6, TSC1, RPSAP15/RPSA, CTNNB1, LRRN5, PTENP1/PTEN, NEGR1, RAPH1, CNTNAP2, TRAF6, DSCAML1, ROBO2, NF2, DCC	RANBP9, NME1/NME2, ATP2C1, SPAST, VCL, TNC, ARHGAP6, BCAR1, PIK3CB, ERBB3, CTNNA2, RHOA, ROCK1, ACTN1, SREBF1, SCARB1, PLEKHC1, DLG1, ITGA8, FAT, WBP11, NID2, SF3B2, MAEA, CHRD, NRCAM, LAMB1, HECTD1, SORBS1, IGFALS, SUSD2, SF3A1, PNN, FNDC3A, TSC2, TSTA3, CDK6, WASL, RAPGEF1, ATP5B, VNN1, BYSL, PTK7, GMDS, SEMA5A, CNTN3, ENSG00000114982, CTGF, CTNNAL1, PLXDC2, TGFBI, MTERFD2, SYMPK, ENSG000001262…	2
GO:0022610	biological adhesion	136	38	25.29	0.00421	0.06137	ERBB3, CTNNA2, RHOA, ACTN1, SREBF1, DLG1, FAT, CHRD, NRCAM, SUSD2, PNN, TSC2, CDK6, ENSG00000114982, PLXDC2, ENSG00000126254, PAX3, TFAP2A, KIAA0319, BBS4, PCDH15, NCAM2, CLSTN2, CDK5, ARF6, TSC1, RPSAP15/RPSA, CTNNB1, LRRN5, PTENP1/PTEN, NEGR1, RAPH1, CNTNAP2, TRAF6, DSCAML1, ROBO2, NF2, DCC	RANBP9, NME1/NME2, ATP2C1, SPAST, VCL, TNC, ARHGAP6, BCAR1, PIK3CB, ERBB3, CTNNA2, RHOA, ROCK1, ACTN1, SREBF1, SCARB1, PLEKHC1, DLG1, ITGA8, FAT, WBP11, NID2, SF3B2, MAEA, CHRD, NRCAM, LAMB1, HECTD1, SORBS1, IGFALS, SUSD2, SF3A1, PNN, FNDC3A, TSC2, TSTA3, CDK6, WASL, RAPGEF1, ATP5B, VNN1, BYSL, PTK7, GMDS, SEMA5A, CNTN3, ENSG00000114982, CTGF, CTNNAL1, PLXDC2, TGFBI, MTERFD2, SYMPK, ENSG000001262…	1
GO:0043549	regulation of kinase activity	68	22	12.65	0.00428	0.06137	ALS2, AGK, SPAG9, MNAT1, DLG1, TSC2, GTF2H1, CCND2, MAP3K10, CDK7, DGKE, PRKCA, VAV2, CDK5, TSC1, SPRED1, PTENP1/PTEN, TRAF6, NF2, DAXX, ENSG00000206206, ENSG00000206279	ALS2, AGK, SPAG9, MNAT1, MAP2K3, PIK3CB, SPHK2, PTPLAD1, DLG1, DGKD, CCNT2, MAP3K4, CCNK, C1orf166, PICK1, CERK, CDC25B, CDK5RAP1, TSC2, CDC37, BCCIP, MAP2K1IP1, GTF2H1, DUSP22, PRKD3, CCND2, PKMYT1, ADORA2A, CCNT1, SNX6, GADD45G, MLLT1, MAP3K10, GPS2, CDK7, DGKB, DBNL, TARBP2, SOD1, APP, ADRA2A, DGKE, PRKCA, CDC25C, CBS, VAV2, CDK5, PRDX3, TSC1, SPRED1, MAP2K1, GPS1, CDK5R2, PTENP1/PTEN, CKS1B, …	5
GO:0001843	neural tube closure	10	6	1.86	0.00429	0.06137	TSC2, PAX3, TFAP2A, BBS4, TSC1, TRAF6	HECTD1, TSC2, PTK7, PAX3, TFAP2A, BBS4, T, TSC1, GATAD2A, TRAF6	10
GO:0014020	primary neural tube formation	10	6	1.86	0.00429	0.06137	TSC2, PAX3, TFAP2A, BBS4, TSC1, TRAF6	HECTD1, TSC2, PTK7, PAX3, TFAP2A, BBS4, T, TSC1, GATAD2A, TRAF6	4
GO:0022037	metencephalon development	10	6	1.86	0.00429	0.06137	MTPN, MYH10, LMX1B, LMX1A, CDK5, ATP7A	AARS, MTPN, SMO, MYH10, LMX1B, LMX1A, CDK5, ATP7A, GBX2, GRIN1	3
GO:0007160	cell-matrix adhesion	26	11	4.84	0.0043	0.06137	RHOA, ACTN1, CDK6, PLXDC2, ENSG00000126254, CDK5, TSC1, CTNNB1, PTENP1/PTEN, RAPH1, NF2	ARHGAP6, PIK3CB, RHOA, ACTN1, ITGA8, NID2, SF3B2, SORBS1, CDK6, CTGF, PLXDC2, ENSG00000126254, SGCE, ITGA7, ITGB1, MED19, SON, CDK5, TSC1, ILK, CTNNB1, ONECUT1, PTENP1/PTEN, RAPH1, NF2, NF1	4
GO:0031589	cell-substrate adhesion	26	11	4.84	0.0043	0.06137	RHOA, ACTN1, CDK6, PLXDC2, ENSG00000126254, CDK5, TSC1, CTNNB1, PTENP1/PTEN, RAPH1, NF2	ARHGAP6, PIK3CB, RHOA, ACTN1, ITGA8, NID2, SF3B2, SORBS1, CDK6, CTGF, PLXDC2, ENSG00000126254, SGCE, ITGA7, ITGB1, MED19, SON, CDK5, TSC1, ILK, CTNNB1, ONECUT1, PTENP1/PTEN, RAPH1, NF2, NF1	3
GO:0001840	neural plate development	13	7	2.42	0.00451	0.06184	TSC2, PAX3, TFAP2A, BBS4, TSC1, TRAF6, HD	HECTD1, MIB1, TSC2, PTK7, PAX3, TFAP2A, BBS4, IPMK, T, TSC1, GATAD2A, TRAF6, HD	5
GO:0007015	actin filament organization	13	7	2.42	0.00451	0.06184	RHOA, ACTN1, DLG1, ALDOA, PCDH15, TSC1, NF2	ARHGAP6, BCAR1, RHOA, ACTN1, DLG1, SORBS1, PLS3, ALDOA, PCDH15, SHROOM4, PRKCI, TSC1, NF2	7
GO:0016310	phosphorylation	218	56	40.54	0.00453	0.06184	AGK, SPAG9, PIK3C2A, MUSK, PFTK1, TNK2, ERBB3, MAP2K4, GSK3B, NRCAM, JAK2, MKNK2, GUCY2F, CSK, CDK6, PRKAR2A, SPTBN1, CCND2, PRDX4, MAP3K10, NDUFA2, PIK3C2B, CDK7, TEC, BMP2K, IGF1R, ARRB2, SCYL1, EVI5L, PLK4, PIK4CB, PRKCA, NCAM2, TTN, BRSK1, TAOK1, SNRK, PRKCD, CDK5, ATP7A, PTK2, BUB1, SNF1LK2, NEGR1, ATR, DSCAML1, GAK, TBK1, ROBO2, NF2, DCC, SBK1, ATG9A, DAXX, ENSG00000206206, ENSG00000206279	NDUFAB1, AGK, SPAG9, DYRK4, PIK3C2A, MAP4K3, COX15, NDUFS1, RB1CC1, MUSK, MAP2K3, TRIO, PIK3CB, PFTK1, WNK1, TNK2, ADCK1, HIPK2, ERBB3, MAP2K4, CDC2L5, GOLGA5, FGFR2, ROCK1, PDK3, SIRT2, IKBKAP, RPS6KA2, PRKACA, STK10, PTPLAD1, TOP2B, FGFR1, LIPE, GSK3B, ULK2, MAP3K4, NLK, C1orf166, NRCAM, DLD, RAPGEF4, MSH2, SRPK1, JAK2, NDUFB7, MKNK2, PICK1, HNF4A, PAK7, GUCY2F, PGK1, STK24, FLT1, CSK, TUSC3, M…	5
GO:0007530	sex determination	5	4	0.93	0.00505	0.06517	DHH, IGF1R, PTGDR, PBX1	DHH, IGF1R, SF1, PTGDR, PBX1	3
GO:0021575	hindbrain morphogenesis	5	4	0.93	0.00505	0.06517	MTPN, LMX1B, CDK5, ATP7A	MTPN, SMO, LMX1B, CDK5, ATP7A	3
GO:0021587	cerebellum morphogenesis	5	4	0.93	0.00505	0.06517	MTPN, LMX1B, CDK5, ATP7A	MTPN, SMO, LMX1B, CDK5, ATP7A	10
GO:0051017	actin filament bundle formation	5	4	0.93	0.00505	0.06517	RHOA, ACTN1, TSC1, NF2	RHOA, ACTN1, SORBS1, TSC1, NF2	8
GO:0065008	regulation of biological quality	285	70	53	0.00524	0.06604	ALS2, NRXN3, MUSK, CHAT, CLNS1A, DLG1, GSK3B, NOS1, PABPC4, HPS4, C20orf20, PLDN, GPI, CDK6, MTPN, RIC8B, HECA, MPV17, SPTBN1, SLC5A7, RAB14, PLXDC2, EPC1, ADRA1A, PLG, PRDX4, GIPC1, PRDX5, RGN, ABCB7, SNAP25, MYH10, SCO1, MYC, PPP3CA, MTTP, ASCL1, BBS4, AFG3L2, EIF2B5, CORIN, TCF7L2, ALDOA, PCDH15, NR4A2, PRKCA, KCNMA1, XDH, CDA, LMX1A, ARPC2, PRKCD, MON1A, PDSS2, CDK5, ATP7A, ARF6, TSC1, TAF10,…	GCLC, ALS2, AOF2, ARX, ADIPOR2, BAIAP3, SYN1, NISCH, ARPC1A, ATP2C1, NCDN, NRXN3, NDUFS1, RB1CC1, TXNDC4, GLRX2, MUSK, BEST2, CUGBP2, NEDD4L, FOXP3, HEXB, BCAR1, PIK3CB, FOXC1, ENSG00000055044, KCNH2, SLC12A2, PDIA5, CYB5R4, CDC2L5, FGFR2, SYT1, CYFIP1, PYGM, PTDSR, CHAT, PLEKHC1, CLNS1A, TSG101, LMAN1, DLG1, DGKD, FGFR1, GNB1, PHLPP, GSK3B, NLK, GNAS, XRN2, RPLP0, NOS1, MAEA, C1orf166, PABPC4, D…	2
GO:0045941	positive regulation of transcription	116	33	21.57	0.00552	0.06604	PAX6, MNAT1, MEF2A, SEC14L2, ZNF423, GTF2H1, PSMD9, FHL2, EPC1, GTF2F1, RAN, CDK7, CCNH, PAX3, LMX1B, MYC, TBN, ASCL1, ILF2, TCF7L2, NR4A2, ERCC3, TBX20, PCBD1, CTNNB1, ING2, SMAD1, ATF7IP, RELA, NEUROG2, MAF, RXRA, SUPT5H	NFYA, AOF2, MEOX1, PAX6, ISL1, MNAT1, RNF10, NR2E3, PIAS1, MAP2K3, CRSP6, RSF1, FOXP3, FOXC1, HIPK2, SMARCD1, NFYC, MEF2A, MYST3, NUFIP1, PSMC5, SEC14L2, EP300, PHF5A, HNF4A, PRPF6, KLF5, ZNF423, ERCC2, EVX1, GTF2H1, PSMD9, FAM130A1, CAND1, ACVR1, FHL2, FOXO3A, NKX2-3, EPC1, NFYB, EGR2, USP22, TRERF1, ATXN1, RUNX2, GTF2F1, PPARBP, FOXA2, PAX1, HIVEP3, YEATS4, KLF2, RAN, ARNTL, MED6, CDK7, CCNH, P…	4
GO:0002009	morphogenesis of an epithelium	34	13	6.32	0.00558	0.06604	PAX6, TSC2, PAX3, TFAP2A, BBS4, PCDH15, VEGFC, XDH, WNT4, TSC1, CTNNB1, TRAF6, HD	PAX6, FGFR2, HECTD1, MIB1, TSC2, TIMELESS, PTK7, NKX2-3, FOXA2, SIX1, LAMA5, BARX1, PAX3, TFAP2A, FOXF2, BBS4, TCF8, PCDH15, VEGFC, IPMK, FZD1, XDH, WNT4, T, TSC1, RET, GATAD2A, CTNNB1, ONECUT1, TRAF6, ENSG00000184207, JAG2, HD, E2F4	3
GO:0007417	central nervous system development	112	32	20.83	0.00582	0.06604	PAX6, MNAT1, CTNNA2, LRP2, CHRD, NRCAM, MTPN, EIF2B1, HTRA2, MYH10, EMX1, PAX3, LMX1B, ASCL1, IGF1R, BBS4, EIF2B5, NR4A2, LMX1A, CDK5, ATP7A, TSC1, CTNNB1, PTK2, SMAD1, EMX2, PTENP1/PTEN, DSCAML1, NEUROG2, ROBO2, DCC, HD	AOF2, ARX, PAFAH1B1, PAX6, JARID2, ISL1, MNAT1, FOXC1, NCKAP1, SPHK2, CTNNA2, ASPM, FGFR2, TOP2B, LRP2, CHRD, AARS, NRCAM, PHGDH, CDK5RAP1, ERCC2, MTPN, EVX1, POU6F2, LHX2, PRPF19, EIF2B1, RAB23, ALDH5A1, EIF2B4, HTRA2, VPS24, EIF2B2, EGR2, WWP1, BARHL1, FOXA2, ADORA2A, SMO, NPAS1, PPT1, ENSG00000132467, NMUR2, MYH10, RAX, GDF11, EMX1, PAX3, CDK5RAP2, LMX1B, LBX1, PEX5, ASCL1, IGF1R, BBS4, APP, T…	4
GO:0051338	regulation of transferase activity	70	22	13.02	0.00631	0.06604	ALS2, AGK, SPAG9, MNAT1, DLG1, TSC2, GTF2H1, CCND2, MAP3K10, CDK7, DGKE, PRKCA, VAV2, CDK5, TSC1, SPRED1, PTENP1/PTEN, TRAF6, NF2, DAXX, ENSG00000206206, ENSG00000206279	ALS2, AGK, SPAG9, MNAT1, MAP2K3, PIK3CB, SPHK2, PTPLAD1, DLG1, DGKD, CCNT2, MAP3K4, CCNK, C1orf166, PICK1, CERK, CDC25B, CDK5RAP1, TSC2, CDC37, BCCIP, MAP2K1IP1, GTF2H1, SERINC1, DUSP22, PRKD3, CCND2, PKMYT1, ADORA2A, CCNT1, SNX6, GADD45G, MLLT1, MAP3K10, GPS2, CDK7, DGKB, DBNL, TARBP2, PIF1, SOD1, APP, ADRA2A, DGKE, PRKCA, CDC25C, CBS, VAV2, CDK5, PRDX3, TSC1, SPRED1, MAP2K1, GPS1, CDK5R2, PTENP…	4
GO:0007129	synapsis	3	3	0.56	0.00641	0.06604	ENSG00000137324, EHMT2, ENSG00000206376	ENSG00000137324, EHMT2, ENSG00000206376	3
GO:0007130	synaptonemal complex assembly	3	3	0.56	0.00641	0.06604	ENSG00000137324, EHMT2, ENSG00000206376	ENSG00000137324, EHMT2, ENSG00000206376	10
GO:0007274	neuromuscular synaptic transmission	3	3	0.56	0.00641	0.06604	CHAT, SLC5A7, DTNA	CHAT, SLC5A7, DTNA	5
[truncated: 861 more rows]

## Sheet: GOBP.HSA.INPARALOG
Supplementary table S7-4: Gene ontology enrichment analysis Biological process (Human Inparalogs).
[truncated: 1,060 more rows]

[truncated: 9 more sheets: GOBP.HSA.INPARALOG+BP, GOMF.HSA.SEED, GOMF.HSA.SEED+BP, GOMF.HSA.INPARALOG, GOMF.HSA.INPARALOG+BP, GOCC.HSA.SEED, GOCC.HSA.SEED+BP, GOCC.HSA.INPARALOG, GOCC.HSA.INPARALOG+BP]
