# Supplementary material for: A genome-wide Drosophila epithelial tumorigenesis screen identifies Tetraspanin 29Fb as an evolutionarily conserved suppressor of Ras-driven cancer
Source: PLoS Genet. 2018 Oct 16;14(10):e1007688. doi: 10.1371/journal.pgen.1007688 (PMC6203380; doi:10.1371/journal.pgen.1007688)
Supplement: S8 Table — KEGG pathway and Curated gene set (C2) database enrichment analyses for human seed orthologs and inparalog candidate genes with and without binding partners (+BP). For seed orthologs, inparalog candidate genes, and inclusion of binding partners see Table S8-0. Tables S8-1 to S8-5 show significant KEGG ids with a nominal p-value p≤0.05. Tables S8-6 to S8-9 show all significant C2 terms with a nominal p-value p≤0.05. For each C2 term, the fraction of candidate genes, the number of candidate genes, numbers of genes annotated to a particular C2 term, the expected number of candidate genes (to exclude a random distribution), the nominal p-value, the FDR (false discovery rate) value, gene symbols for all significant candidate genes, and gene symbols for all annotated genes are shown. Table S8-0. KEGG pathway enrichment analysis (Human Seed Orthologs). Table 8–1. KEGG pathway enrichment analysis (Human Seed Orthologs + Binding Partners). Table S8-2. KEGG pathway enrichment analysis (Human Seed Orthologs), Sheet label: KEGG.HSA.SEED. Table S8-3. KEGG pathway enrichment analysis (Human Seed Orthologs + binding Partner), Sheet label: KEGG.HSA.SEED+BP. Table S8-4. KEGG pathway enrichment analysis (Human Inparalogs), Sheet label: KEGG.HSA.INPARALOG. Table S8-5. KEGG pathway enrichment analysis (Human Inparalogs + Binding Partners), Sheet label: KEGG.HSA.INPARALOG+BP. Table S8-6. Curated gene set (C2) enrichment analysis (Human Seed Orthologs), Sheet label: C2.HSA.SEED. Table S8-7. Curated gene set (C2) enrichment analysis (Human Seed Orthologs + binding Partner), Sheet label: C2.HSA.SEED+BP. Table S8-8. Curated gene set (C2) enrichment analysis (Human Inparalogs), Sheet label: C2.HSA.INPARALOG. Table S8-9. Curated gene set (C2) enrichment analysis (Human Inparalogs + Binding Partners), Sheet label: C2.HSA.INPARALOG+BP. (XLSX) [file pgen.1007688.s016.xlsx]

## Sheet: KEGG HSA.SEED
Supplementary table S8-0: KEGG pathway enrichment analysis (Human Seed Orthologs).
KEGG.ID	Pathway Name	Fraction (Significant)	Annotated	Significant	Expected	P-value (Hypergeometric)	FDR	Significant (Genes)	Annotated (Genes)
hsa04514	Cell adhesion molecules (CAMs)	0.62	8	5	1.28	0.003661	0.433	NRCAM, NCAM2, NRXN3, NEGR1, CNTNAP2	NRCAM, SDC3, NCAM2, ITGB1, ITGA8, NRXN3, NEGR1, CNTNAP2
hsa00030	Pentose phosphate pathway	0.5	12	6	1.92	0.006099	0.433	PRPS1, ALDOA, PGM1, RPIA, GPI, PGM3	PRPS1, ALDOA, TALDO1, RBKS, G6PD, PGM1, RPIA, GPI, PFKM, TKT, PGM3, RPE
hsa00983	Drug metabolism - other enzymes	0.43	14	6	2.24	0.01498	0.7092	XDH, TK2, CDA, CYP3A4, UGT2B4, DPYD	UCK2, UMPS, XDH, TK2, CDA, CYP3A4, UGT2B4, UPB1, DPYD, UCKL1, UPP2, ITPA, GUSB, DPYS
hsa00770	Pantothenate and CoA biosynthesis	0.44	9	4	1.44	0.04114	0.9821	PPCDC, BCAT1, PANK4, DPYD	PPCDC, VNN1, BCAT1, PPCS, PANK4, UPB1, DPYS, COASY, DPYD
hsa01510	Neurodegenerative Diseases	0.38	13	5	2.08	0.04258	0.9821	PSEN2, HD, CASP7, ALS2, NR4A2	EP300, PSEN2, SOD1, HSPA5, GAPDH, APP, PINK1, VAPB, HD, PARK2, CASP7, ALS2, NR4A2
hsa00500	Starch and sucrose metabolism	0.36	14	5	2.24	0.05791	0.9821	AGL, PGM1, UGT2B4, GPI, PGM3	AGL, GBA, UXS1, UGDH, PGM1, GUSB, G6PC2, UGT2B4, UGP2, PYGM, GYS1, GPI, PGM3, HK2
hsa00280	Valine, leucine and isoleucine degradation	0.29	24	7	3.84	0.07363	0.9821	OXCT1, HMGCL, HIBCH, HSD17B4, DBT, BCAT1, AUH	HIBADH, TMEM91/BCKDHA, ABAT, OXCT1, ACADS, HMGCS1, HMGCL, HADHA, ALDH2, HADHB, HIBCH, DLD, ALDH6A1, ACAT1, MCCC1, HSD17B4, DBT, ECHS1, ACAA2, PCCB, BCAT1, HSD17B10, ALDH7A1, AUH
hsa04130	SNARE interactions in vesicular transport	0.36	11	4	1.76	0.08318	0.9821	SNAP29, STX17, SYBL1, VAMP2	SNAP29, STX17, STX5, NPEPL1/STX16, STX8, VTI1A, SYBL1, STX10, VAMP2, SNAP25, GOSR2
hsa00271	Methionine metabolism	0.38	8	3	1.28	0.1215	0.9821	AMD1, MTAP, AHCY	AMD1, TRDMT1, CBS, MTAP, AHCY, ENSG00000158467, SRM, MARS
hsa00980	Metabolism of xenobiotics by cytochrome P450	0.38	8	3	1.28	0.1215	0.9821	GSTZ1, UGT2B4, CYP3A4	EPHX1, MGST1, ALDH3B1, GSTT1, GSTZ1, UGT2B4, CYP3A4, GSTO1
hsa00982	Drug metabolism - cytochrome P450	0.38	8	3	1.28	0.1215	0.9821	GSTZ1, UGT2B4, CYP3A4	GSTZ1, FMO5, UGT2B4, ALDH3B1, GSTO1, MGST1, CYP3A4, GSTT1
hsa00430	Taurine and hypotaurine metabolism	0.5	4	2	0.64	0.1222	0.9821	CDO1, C10orf22	CDO1, GGT1, CSAD, C10orf22
hsa04530	Tight junction	0.25	32	8	5.11	0.1235	0.9821	MPP5, MYH10, MPDZ, EPB41L3, ACTN1, EXOC4, PRKCD, CTNNA2	MPP5, PRKCA, PTENP1/PTEN, TJP1, RRAS2, PPP2CB, RHOA, PPP2R4, CTNNB1, ACTB, MYH10, ACTG1, MPDZ, ENSG00000118680, MYL9, PRKCI, CSNK2B/LY6G5B, EPB41L3, EXOC3, ENSG00000101608, KRAS, SPTAN1, ACTN1, EXOC4, PRKCD, CTNNA2, PPP2R3B, SYMPK, CASK, PARD6B, AKT3, MYH6
hsa00010	Glycolysis / Gluconeogenesis	0.28	18	5	2.88	0.1459	0.9821	ALDOA, GPI, PGM1, PCK2, PGM3	ALDOA, LDHB, ALDH7A1, GPI, PGK1, HK2, PGM1, PKM2, DLD, ALDH2, ALDH3B1, PDHA1, PCK2, PGM3, G6PC2, PFKM, GAPDH, GALM
hsa00232	Caffeine metabolism	1	1	1	0.16	0.1598	0.9821	XDH	XDH
hsa00052	Galactose metabolism	0.33	9	3	1.44	0.1617	0.9821	PGM3, AKR1B1, PGM1	HK2, PFKM, GALE, G6PC2, PGM3, B4GALT2, AKR1B1, UGP2, PGM1
hsa00072	Synthesis and degradation of ketone bodies	0.4	5	2	0.8	0.1828	0.9821	HMGCL, OXCT1	ACAT1, HMGCL, HMGCS1, BDH1, OXCT1
hsa00150	Androgen and estrogen metabolism	0.4	5	2	0.8	0.1828	0.9821	UGT2B4, WBSCR22	UGT2B4, WBSCR22, HSD17B12, SULT1E1, HSD3B2
hsa00591	Linoleic acid metabolism	0.4	5	2	0.8	0.1828	0.9821	PLA2G12A, CYP3A4	PLA2G4B, PLA2G3, PLA2G10, PLA2G12A, CYP3A4
hsa00830	Retinol metabolism	0.4	5	2	0.8	0.1828	0.9821	CYP3A4, UGT2B4	DHRS4, CYP3A4, UGT2B4, DGAT1, RPE65
hsa00565	Ether lipid metabolism	0.3	10	3	1.6	0.2051	0.9821	PLA2G12A, PLD2, AGPS	PLA2G12A, PAFAH1B1, PLA2G10, PAFAH1B2, PLD2, AGPAT1, AGPS, PLA2G3, AGPAT4, PLA2G4B
hsa02010	ABC transporters - General	0.3	10	3	1.6	0.2051	0.9821	ABCD2, ABCA3, ABCB7	ABCB8/ACCN3, ABCG4, ABCC10, ABCD2, ABCB6, ABCA3, ABCB7, ABCC9, ABCB10, ABCC4
hsa04664	Fc epsilon RI signaling pathway	0.25	16	4	2.56	0.2442	0.9821	PLA2G12A, PRKCD, MAP2K4, VAV2	PLCG1, PLA2G12A, PRKCD, MAP2K4, AKT3, PIK3R3, MAP2K1, PLA2G10, PRKCA, MAPK10, MAP2K3, PLA2G3, VAV2, KRAS, PLA2G4B, PIK3CB
hsa00051	Fructose and mannose metabolism	0.27	11	3	1.76	0.2509	0.9821	ALDOA, AKR1B1, GMPPA	GMDS, ALDOA, PFKM, AKR1B1, HK2, GMPPA, TSTA3, GMPPB, SORD, MTMR2, PMM2
hsa04360	Axon guidance	0.23	22	5	3.52	0.2673	0.9821	PTK2, PPP3CA, DCC, ROBO2, UNC5B	PPP3R1, LIMK1, ROCK1, SEMA5A, SLIT2, ABLIM3, GSK3B, PTK2, PPP3CA, DCC, SEMA6D, ROBO2, PAK2, NGEF, UNC5B, PAK7, RHOA, LRRC4C, KRAS, ITGB1, SEMA6B, ENSG00000187446
hsa00281	Geraniol degradation	0.5	2	1	0.32	0.2942	0.9821	HSD17B4	HSD17B10, HSD17B4
hsa00440	Aminophosphonate metabolism	0.5	2	1	0.32	0.2942	0.9821	WBSCR22	PCYT1A, WBSCR22
hsa00730	Thiamine metabolism	0.5	2	1	0.32	0.2942	0.9821	NFS1	NFS1, MTMR2
hsa04610	Complement and coagulation cascades	0.5	2	1	0.32	0.2942	0.9821	PLG	F10, PLG
hsa04710	Circadian rhythm	0.5	2	1	0.32	0.2942	0.9821	CRY2	CRY2, ARNTL
hsa00561	Glycerolipid metabolism	0.25	12	3	1.92	0.2979	0.9821	AKR1B1, DGKE, AGK	AKR1B1, ALDH7A1, PNPLA3, ENSG00000168237, DGKD, PNLIP, AGPAT4, DGAT1, DGKE, AGK, ALDH2, AGPAT1
hsa00860	Porphyrin and chlorophyll metabolism	0.25	12	3	1.92	0.2979	0.9821	BLVRB, CPOX, UGT2B4	COX15, GUSB, PPOX, FTH1, EARS2, FECH, BLVRB, CPOX, ALAS2, UGT2B4, HCCS, EPRS
hsa00040	Pentose and glucuronate interconversions	0.29	7	2	1.12	0.3109	0.9821	AKR1B1, UGT2B4	AKR1B1, GUSB, UGT2B4, UGDH, UGP2, XYLB, RPE
hsa00340	Histidine metabolism	0.29	7	2	1.12	0.3109	0.9821	PRPS1, WBSCR22	ALDH2, ALDH7A1, HDC, PRPS1, WBSCR22, ALDH3B1, DDC
hsa00260	Glycine, serine and threonine metabolism	0.22	18	4	2.88	0.3214	0.9821	SARDH, GCAT, SARS2, TARS	SARDH, CHDH, DLD, ALAS2, SHMT2, PSPH, CPT1B, PHGDH, PSAT1, GLDC, GCAT, ENSG00000168237, SARS2, TARS, PISD, AMT, CBS, GARS
hsa00380	Tryptophan metabolism	0.22	18	4	2.88	0.3214	0.9821	WBSCR22, WARS2, AADAT, HSD17B4	HADHA, WBSCR22, AFMID, CAT, KMO, WARS2, OGDH, HSD17B10, NFX1, DDC, ECHS1, ACAT1, ALDH2, WARS, TDO2, AADAT, HSD17B4, ALDH7A1
hsa05211	Renal cell carcinoma	0.22	18	4	2.88	0.3214	0.9821	CUL2, VEGFC, TCEB2, FLCN	PTPN11, SLC2A1, RAP1A, CUL2, PAK2, AKT3, VEGFC, TCEB2, PAK7, FLCN, CRKL, PIK3CB, TCEB1, RBX1, KRAS, PIK3R3, EP300, MAP2K1
hsa03320	PPAR signaling pathway	0.23	13	3	2.08	0.3454	0.9821	RXRA, CHKB, PCK2	SLC27A1, ILK, SORBS1, ACSL5, RXRA, SCD, NR1H3, CHKB, ACOX3, PCK2, ACSL3, SLC27A4, SCP2
hsa00450	Selenoamino acid metabolism	0.25	8	2	1.28	0.374	0.9821	AHCY, WBSCR22	CBS, ENSG00000158467, PAPSS2, GGT1, SEPHS1, AHCY, WBSCR22, MARS
hsa05010	Alzheimer's disease	0.25	8	2	1.28	0.374	0.9821	CASP7, PSEN2	APP, CASP7, HSD17B10, PSEN2, PSENEN, GAPDH, IDE, GSK3B
hsa04120	Ubiquitin mediated proteolysis	0.18	55	10	8.79	0.3805	0.9821	ANAPC7, TCEB2, UBE4A, UBE2L3, CUL2, UBE2G1, UBE2A, UBE2R2, PPIL2, HUWE1	BIRC2, ANAPC7, TCEB2, ANAPC5, TRAF6, HERC2, CBLB, UBE2H, UBE3C, BTRC, TCEB1, SMURF2, ANAPC2, UBE2G2, SYVN1, UBE4A, FZR1, HIP2, UBE1C, UBE2I, UBE2E2, RNF7, PARK2, CDC16, EDD1, SAE1, SKP1A, UBE2L3, ANAPC1, CDC27, CUL1, WWP1, CUL2, UBE2M, SKP2, UBE2G1, STUB1, UBE2A, CDC20, UBE2R2, RBX1, UBE2N, DDB1, UBE2C, PPIL2, PIAS1, UBE4B, PRPF19, CUL4B, UBE2J2, ANAPC10, DET1, HUWE1, UBE2O, CUL3
hsa00350	Tyrosine metabolism	0.21	14	3	2.24	0.3926	0.9821	GSTZ1, ECH1, WBSCR22	PNPLA3, GSTZ1, TH, TRIM23/ARD1A, ALDH3B1, HGD, GOT2, ECH1, WBSCR22, NAT5, GOT1, HPD, FAH, DDC
hsa04115	p53 signaling pathway	0.21	14	3	2.24	0.3926	0.9821	TSC2, CCND2, CCNG2	CCNB1, GADD45G, CHEK2, CDK6, CD82, CYCS, RRM2, ATR, PTENP1/PTEN, TSC2, ATM, CCND2, CDC2, CCNG2
hsa04660	T cell receptor signaling pathway	0.21	14	3	2.24	0.3926	0.9821	PPP3CA, TEC, VAV2	PIK3R3, ENSG00000187446, PPP3CA, TEC, AKT3, VAV2, PAK2, PAK7, KRAS, CBLB, PPP3R1, RHOA, PLCG1, PIK3CB
hsa04920	Adipocytokine signaling pathway	0.21	14	3	2.24	0.3926	0.9821	CHKB, PCK2, RXRA	JAK2, AKT3, PTPN11, PRKAA2, ADIPOR2, RELA, ACSL3, CHKB, MAPK10, PCK2, SLC2A1, RXRA, G6PC2, ACSL5
hsa04070	Phosphatidylinositol signaling system	0.19	26	5	4.16	0.4037	0.9821	PIP5K3, PIK3C2B, DGKE, PIK4CB, PIK3C2A	ENSG00000198668, PIP5K3, INPP1, CDIPT, ITPKA, PIK3C2B, PIB5PA, NDUFS3/PTPMT1, PLCB4, PRKCA, PIP5K1A, SYNJ1, DGKE, PLCB1, CDS2, DGKD, PTENP1/PTEN, PLCG1, PIK3CB, PIK3R3, INPP5B, PIK4CA, PIK4CB, CALM1/CALM3, PIK3C2A, CALM2
hsa04010	MAPK signaling pathway	0.18	50	9	7.99	0.405	0.9821	PLA2G12A, DUSP7, TAOK1, STMN1, MKNK2, PPM1B, DAXX, MAP2K4, PPP3CA	PRKCA, CRKL, MAPK10, GNG12, PLA2G12A, RRAS2, CACNB2, MAX, MYC, FGFR1, RAP1A, RPS6KA2, PLA2G3, PPP5C, MOS, MAP2K1, MAPKAPK2, ECSIT, DUSP7, TAOK1, PAK2, MAP3K12, PLA2G10, GADD45G, ARRB2, FGFR2, STMN1, HSPA8, MAP2K3, MKNK2, PPM1B, DAXX, PRKACA, MAP3K7IP2, MAP3K4, ENSG00000187446, MAP2K1IP1, MAP2K4, KRAS, MAP4K3, FGF10, PPP3CA, RAPGEF2, AKT3, CDC25B, PLA2G4B, TRAF6, PPP3R1, NF1, NLK
hsa00300	Lysine biosynthesis	0.33	3	1	0.48	0.4072	0.9821	AADAT	ENSG00000157426, AASDHPPT, AADAT
hsa00361	gamma-Hexachlorocyclohexane degradation	0.33	3	1	0.48	0.4072	0.9821	CYP3A4	ALPL, ACPP, CYP3A4
hsa00643	Styrene degradation	0.33	3	1	0.48	0.4072	0.9821	GSTZ1	HGD, GSTZ1, FAH
hsa04140	Regulation of autophagy	0.22	9	2	1.44	0.4346	0.9821	ATG7, GABARAP	ATG12, PRKAA2, ATG7, GABARAP, ULK2, ATG3, ATG4D, ATG4B, BECN1
hsa04662	B cell receptor signaling pathway	0.22	9	2	1.44	0.4346	0.9821	VAV2, PPP3CA	VAV2, PIK3R3, KRAS, PPP3R1, GSK3B, AKT3, PIK3CB, ENSG00000187446, PPP3CA
hsa05216	Thyroid cancer	0.22	9	2	1.44	0.4346	0.9821	RXRA, TCF7L2	CTNNB1, RXRA, TPM3, MYC, RET, TPR, TCF7L2, KRAS, MAP2K1
hsa00330	Arginine and proline metabolism	0.2	15	3	2.4	0.4389	0.9821	ASL, ALDH4A1, NOS1	ASL, ALDH4A1, GOT2, GLUD1, PARS2, CKB, NOS1, LAP3, PYCR1, EPRS, RARS, ARG2, OAT, GOT1, PRODH
hsa00650	Butanoate metabolism	0.2	15	3	2.4	0.4389	0.9821	OXCT1, HMGCL, HSD17B4	ABAT, OXCT1, ALDH7A1, BDH1, ACAT1, ALDH5A1, ECHS1, ACADS, HMGCL, HADHA, ALDH2, HSD17B10, HMGCS1, HSD17B4, PDHA1
hsa00252	Alanine and aspartate metabolism	0.19	16	3	2.56	0.4838	0.9821	ASL, ASRGL1, DARS	ASL, PC, DLD, ASRGL1, GOT1, GOT2, PDHA1, DARS, AARS, ADSS, GPT2, NARS2, DARS2, ABAT, ADSL, NARS
hsa03022	Basal transcription factors	0.19	16	3	2.56	0.4838	0.9821	TAF10, TAF12, GTF2A1	GTF2F2, GTF2F1, TAF6, TAF10, ENSG00000085231, GTF2H3, TAF2, TAF4B, TAF12, TBPL1, GTF2A2, GTF2E1, TAF13, GTF2H1, GTF2A1, GTF2E2
hsa00220	Urea cycle and metabolism of amino groups	0.2	10	2	1.6	0.492	0.9821	ASL, AMD1	ASL, SMS, ODC1, ALDH2, ALDH7A1, ARG2, AMD1, ALDH18A1, ACY1, SRM
hsa05217	Basal cell carcinoma	0.2	10	2	1.6	0.492	0.9821	WNT4, TCF7L2	AXIN1, WNT5B, SUFU, FZD8, WNT4, SMO, TCF7L2, CTNNB1, FZD1, GSK3B
hsa00290	Valine, leucine and isoleucine biosynthesis	0.25	4	1	0.64	0.5022	0.9821	BCAT1	BCAT1, PDHA1, VARS, LARS2
hsa00460	Cyanoamino acid metabolism	0.25	4	1	0.64	0.5022	0.9821	ASRGL1	ASRGL1, GGT1, GBA, SHMT2
hsa00512	O-Glycan biosynthesis	0.25	4	1	0.64	0.5022	0.9821	GALNT1	OGT, C1GALT1, GALNT1, GALNT2
hsa00930	Caprolactam degradation	0.25	4	1	0.64	0.5022	0.9821	HSD17B4	HSD17B10, HADHA, HSD17B4, ECHS1
hsa05219	Bladder cancer	0.25	4	1	0.64	0.5022	0.9821	VEGFC	MAP2K1, KRAS, MYC, VEGFC
hsa04080	Neuroactive ligand-receptor interaction	0.17	23	4	3.68	0.5144	0.9821	TACR3, PLG, PTGDR, ADRA1A	TACR3, ADORA2A, NPFFR2, PRLHR, PPAN, LHCGR, PLG, GALR1, GABBR2, GRIN1, CRHR2, TSPO, TRHR, NMUR2, ADRA2A, GRM3, GRPR, CHRM3, PTGDR, MTNR1A, ADRA1D, ADRA1A, GRIA2
hsa04670	Leukocyte transendothelial migration	0.17	23	4	3.68	0.5144	0.9821	PTK2, VAV2, CTNNA2, ACTN1	PTK2, PTPN11, VAV2, RAPGEF4, ENSG00000101608, CTNNA2, MSN, ACTB, MYL9, PLCG1, ACTN1, VCL, ENSG00000118680, ITGB1, PRKCA, ACTG1, BCAR1, ROCK1, PIK3R3, RAP1A, PIK3CB, RHOA, CTNNB1
hsa00071	Fatty acid metabolism	0.18	17	3	2.72	0.527	0.9821	CHKB, HSD17B4, DCI	HADHA, ACSL5, CHKB, HSD17B4, ACAT1, HADHB, ACSL3, ACAA2, PECI, HSD17B10, ALDH7A1, ECHS1, ACOX3, ACADS, DCI, ACADVL, ALDH2
hsa04370	VEGF signaling pathway	0.18	17	3	2.72	0.527	0.9821	PTK2, PLA2G12A, PPP3CA	PTK2, PLA2G10, MAP2K1, ENSG00000187446, PIK3R3, PLA2G3, PLA2G4B, PLCG1, PLA2G12A, KRAS, PRKCA, PIK3CB, PPP3R1, PPP3CA, MAPKAPK2, SPHK2, AKT3
hsa00410	beta-Alanine metabolism	0.18	11	2	1.76	0.5456	0.9821	DPYD, HIBCH	HADHA, ABAT, UPB1, DPYD, DPYS, SRM, ECHS1, ALDH7A1, SMS, HIBCH, ALDH2
hsa04340	Hedgehog signaling pathway	0.18	11	2	1.76	0.5456	0.9821	WNT4, DHH	BTRC, WNT4, CSNK1A1, DHH, WNT5B, SUFU, GSK3B, LRP2, RAB23, PRKACA, SMO
hsa04630	Jak-STAT signaling pathway	0.18	11	2	1.76	0.5456	0.9821	SPRED1, CCND2	SPRED1, MYC, JAK2, PTPN11, CCND2, PIK3R3, EP300, AKT3, PIK3CB, PIAS1, CBLB
hsa00564	Glycerophospholipid metabolism	0.17	24	4	3.84	0.5503	0.9821	CHAT, PLD2, DGKE, PLA2G12A	PNPLA3, CDIPT, GPD1, PLA2G4B, GNPAT, CHAT, PCYT1A, NAT5, GPD2, PLA2G10, DGKD, PLD2, LYPLA3, LYPLA1, AGPAT4, CDS2, DGKE, TRIM23/ARD1A, CPT1B, PLA2G3, AGPAT1, PLA2G12A, CRLS1, PISD
hsa00592	alpha-Linolenic acid metabolism	0.2	5	1	0.8	0.5821	0.9821	PLA2G12A	PLA2G4B, PLA2G10, PLA2G3, ACOX3, PLA2G12A
hsa00910	Nitrogen metabolism	0.2	5	1	0.8	0.5821	0.9821	ASRGL1	ASRGL1, GLS, GLUD1, GLUL, AMT
hsa04742	Taste transduction	0.2	5	1	0.8	0.5821	0.9821	GNG13	GNB1, PRKACA, SCNN1B, GNG13, GNAS
hsa04930	Type II diabetes mellitus	0.2	5	1	0.8	0.5821	0.9821	PRKCD	MAPK10, PIK3CB, PKM2, PRKCD, PIK3R3
hsa05050	Dentatorubropallidoluysian atrophy (DRPLA)	0.2	5	1	0.8	0.5821	0.9821	CASP7	CASP7, BAIAP2, WWP1, RERE, GAPDH
hsa05060	Prion disease	0.2	5	1	0.8	0.5821	0.9821	RPSAP15/RPSA	HSPA5, LAMC1, HSPD1, RPSAP15/RPSA, LAMB1
hsa00970	Aminoacyl-tRNA biosynthesis	0.16	25	4	4	0.5848	0.9821	SARS2, WARS2, DARS, TARS	CARS, ENSG00000134905, VARS, DARS2, SARS2, QARS, YARS, RARS, EARS2, WARS2, DARS, MARS, FARSLA, WARS, GARS, PARS2, LARS2, NARS, FARSLB, YARS2, TARS, NARS2, EPRS, AARS, FARS2
hsa04912	GnRH signaling pathway	0.16	25	4	4	0.5848	0.9821	PLA2G12A, MAP2K4, PLD2, PRKCD	PLA2G12A, PRKCA, ENSG00000198668, MAP2K3, MAP3K4, ADCY1, CAMK2D, MAPK10, MAP2K4, GNAS, PLD2, GNAQ, MAP2K1, ADCY3, PLA2G10, PRKACA, PRKCD, CALM2, ADCY5, KRAS, PLA2G4B, PLCB4, PLA2G3, CALM1/CALM3, PLCB1
hsa00710	Carbon fixation	0.17	12	2	1.92	0.5952	0.9821	ALDOA, RPIA	PGK1, GOT2, GOT1, RPE, MDH1, GPT2, TKT, ALDOA, ME3, PKM2, RPIA, MDH2
hsa04650	Natural killer cell mediated cytotoxicity	0.17	12	2	1.92	0.5952	0.9821	VAV2, PPP3CA	PPP3R1, ENSG00000187446, PTPN11, VAV2, KRAS, PIK3CB, SHC4, PRKCA, MAP2K1, PPP3CA, PIK3R3, PLCG1
hsa00020	Citrate cycle (TCA cycle)	0.16	19	3	3.04	0.6069	0.9821	PCK2, CS, SUCLG2	ACO2, SDHC, ACLY, ACO1, SUCLA2, IDH1, MDH1, PCK2, SUCLG1, PC, DLST/DLSTP, IDH3A, IDH3B, CS, DLD, OGDH, SUCLG2, PDHA1, MDH2
hsa00620	Pyruvate metabolism	0.16	19	3	3.04	0.6069	0.9821	AKR1B1, ACYP1, PCK2	PC, HAGH, AKR1B1, ACAT1, ACACA, PKM2, MDH1, PDHA1, ACYP2, GRHPR, ALDH2, ACYP1, GLO1, ALDH7A1, LDHB, ME3, PCK2, DLD, MDH2
hsa04210	Apoptosis	0.16	19	3	3.04	0.6069	0.9821	CASP7, PRKAR2A, PPP3CA	ATM, PIK3CB, PIK3R3, PRKACA, RELA, DFFB, ENDOG, AKT3, CASP7, PRKAR2A, PPP3CA, AIFM1, CYCS, PRKAR1B, BIRC2, MYD88, PPP3R1, ENSG00000187446, IRAK1
hsa04730	Long-term depression	0.16	19	3	3.04	0.6069	0.9821	PLA2G12A, NOS1, GUCY2F	GRIA2, PLA2G12A, PLCB1, PLA2G10, PRKCA, IGF1R, NPR1, NOS1, GNAS, GUCY1A2, GUCY2F, MAP2K1, GNAQ, PLA2G4B, PPP2CB, PLA2G3, PLCB4, PRKG1, KRAS
hsa04150	mTOR signaling pathway	0.15	13	2	2.08	0.6406	0.9821	VEGFC, TSC2	ULK2, VEGFC, PIK3R3, CAB39, PRKAA2, EIF4E, RPS6KB1, TSC2, TSC1, PIK3CB, AKT3, ENSG00000141564, RPS6KA2
hsa05040	Huntington's disease	0.15	13	2	2.08	0.6406	0.9821	HD, CLTC	HD, CALM2, NCOR1, GAPDH, ENSG00000198668, DCTN1, CALM1/CALM3, IFT57, CLTC, CLTB, EP300, CBS, HIP2
hsa00272	Cysteine metabolism	0.17	6	1	0.96	0.6492	0.9821	CDO1	CARS, ENSG00000134905, GOT1, GOT2, CDO1, LDHB
hsa00532	Chondroitin sulfate biosynthesis	0.17	6	1	0.96	0.6492	0.9821	B4GALT7	ENSG00000123989, B3GALT6, CHSY1, B4GALT7, ENSG00000147408, CHST13
hsa04520	Adherens junction	0.14	21	3	3.36	0.6775	0.9821	ACTN1, TCF7L2, CTNNA2	ACTN1, ACTB, FGFR1, SORBS1, BAIAP2, NLK, IGF1R, ACTG1, PTPRB, FER, WASL, TJP1, SNAI2, PTPN1, CTNNB1, CSNK2B/LY6G5B, TCF7L2, EP300, CTNNA2, VCL, RHOA
hsa00310	Lysine degradation	0.14	14	2	2.24	0.6819	0.9821	AADAT, HSD17B4	ALDH2, DLST/DLSTP, AADAT, AASDHPPT, BBOX1, ACAT1, ECHS1, HSD17B10, ALDH7A1, ENSG00000157426, TMLHE, HSD17B4, OGDH, HADHA
hsa00640	Propanoate metabolism	0.14	14	2	2.24	0.6819	0.9821	SUCLG2, HIBCH	HADHA, ACAT1, SUCLG1, ALDH2, SUCLG2, PCCB, ABAT, ECHS1, SUCLA2, ACACA, ALDH6A1, HIBCH, ALDH7A1, LDHB
hsa00062	Fatty acid elongation in mitochondria	0.14	7	1	1.12	0.7056	0.9821	HSD17B4	ECHS1, ACAA2, HSD17B10, HADHB, PPT1, HSD17B4, HADHA
hsa04060	Cytokine-cytokine receptor interaction	0.14	7	1	1.12	0.7056	0.9821	VEGFC	ACVR1, BMPR1B, ACVR2A, FLT1, VEGFC, RTEL1/TNFRSF6B, BMPR2
hsa04950	Maturity onset diabetes of the young	0.14	7	1	1.12	0.7056	0.9821	PAX6	NKX6-1, HNF4A, ONECUT1, FOXA2, HHEX, PAX6, HLXB9
hsa05222	Small cell lung cancer	0.14	22	3	3.52	0.7091	0.9821	RXRA, PTK2, NOS1	MYC, RELA, TRAF6, LAMB1, RXRA, ITGB1, AKT3, CKS1B, LAMA2, CDK6, LAMA5, BIRC2, PIAS1, MAX, PTK2, PIK3CB, CYCS, LAMC1, SKP2, PIK3R3, PTENP1/PTEN, NOS1
hsa04620	Toll-like receptor signaling pathway	0.13	15	2	2.4	0.7193	0.9821	TBK1, MAP2K4	RELA, MYD88, MAPK10, MAP3K7IP2, MAP2K3, TLR1, TRAF6, TLR2, TBK1, PIK3CB, PIK3R3, MAP2K4, IRAK1, MAP2K1, AKT3
hsa05213	Endometrial cancer	0.13	15	2	2.4	0.7193	0.9821	TCF7L2, CTNNA2	AKT3, PIK3R3, AXIN1, CTNNB1, PTENP1/PTEN, MAP2K1, TCF7L2, CTNNA2, MLH1, KRAS, FOXO3A, GSK3B, ILK, MYC, PIK3CB
hsa04020	Calcium signaling pathway	0.14	37	5	5.91	0.7307	0.9821	NOS1, TACR3, PDE1C, PPP3CA, ADRA1A	ADORA2A, GNAQ, PPP3R1, CAMK2D, ATP2B3, NOS1, ADCY1, ENSG00000198668, PLCG1, PPID, TACR3, GNAS, PHKG2, ENSG00000187446, PLCB4, PDE1C, PRKCA, CALM2, LHCGR, SLC8A3, ADCY3, PPP3CA, PHKB, PRKACA, ERBB3, ATP2A2, ADRA1A, TRHR, PLCB1, SPHK2, GRPR, CALM1/CALM3, GRIN1, ADRA1D, CHRM3, SLC25A5, ITPKA
hsa04310	Wnt signaling pathway	0.14	37	5	5.91	0.7307	0.9821	WNT4, TCF7L2, CCND2, PPP3CA, PORCN	PRKCA, WNT4, FZD1, GSK3B, AXIN1, CSNK2B/LY6G5B, TCF7L2, CCND2, PPP3CA, MAPK10, VANGL1, BTRC, SENP2, SKP1A, NLK, PLCB4, PORCN, DAAM1, CSNK1A1, PRKACA, MYC, CTNNB1, PPP3R1, EP300, CTBP2, WNT5B, ENSG00000187446, CUL1, RBX1, FZD8, CACYBP, TBL1X, RHOA, CAMK2D, ROCK1, PPP2CB, PLCB1
hsa00400	Phenylalanine, tyrosine and tryptophan biosynthesis	0.12	8	1	1.28	0.7529	0.9821	PAH	GOT2, GOT1, YARS, PAH, YARS2, FARSLA, FARSLB, FARS2
hsa01040	Biosynthesis of unsaturated fatty acids	0.12	8	1	1.28	0.7529	0.9821	ELOVL6	HADHA, FASN, ELOVL6, GPSN2, YOD1, ACOX3, HSD17B12, SCD
hsa05120	Epithelial cell signaling in Helicobacter pylori infection	0.12	17	2	2.72	0.783	0.9821	ATP6V0A1, MAP2K4	ATP6V0A1, RELA, TJP1, ATP6V0D1, ATP6V1A, ATP6V0C, MAPK10, ATP6V1G1, PTPN11, ATP6V1C1, ATP6V1E1, ATP6V1B2, MAP2K4, CSK, PLCG1, ADAM17, ATP6V0B
hsa00590	Arachidonic acid metabolism	0.11	9	1	1.44	0.7927	0.9821	PLA2G12A	PLA2G12A, ENSG00000163106, CYP2U1, PLA2G4B, PLA2G3, GGT1, LTA4H, PTGES2, PLA2G10
hsa00632	Benzoate degradation via CoA ligation	0.11	9	1	1.44	0.7927	0.9821	ACYP1	ACYP1, HADHA, ACYP2, YOD1, TRIM23/ARD1A, ECHS1, NAT5, PNPLA3, ACAT1
hsa00510	N-Glycan biosynthesis	0.11	18	2	2.88	0.8099	0.9821	ALG9, DPM1	ALG8, ALG13, DPAGT1, DAD1, DHDDS, ALG6, ENSG00000115275, B4GALT2, MGAT4B, RFT1, ALG12, ALG9, MGAT3, ALG14, DPM1, DDOST, MGAT1, MAN2A1
hsa00530	Aminosugars metabolism	0.1	10	1	1.6	0.8261	0.9821	CYB5R3	CYB5R3, CHIT1, GFPT1, AMDHD2, NAGK, NANP, HEXB, MTMR2, HK2, GNPNAT1
hsa00670	One carbon pool by folate	0.1	10	1	1.6	0.8261	0.9821	TYMS	ATIC, ALDH1L1, SHMT2, AMT, TYMS, MTHFR, GART, MTHFS, MTHFD1, MTHFD2
hsa04740	Olfactory transduction	0.1	10	1	1.6	0.8261	0.9821	PDE1C	PRKG1, ARRB2, CAMK2D, PRKACA, ENSG00000198668, CALM2, CALM1/CALM3, ADCY3, CNGA3, PDE1C
hsa05221	Acute myeloid leukemia	0.1	10	1	1.6	0.8261	0.9821	TCF7L2	RELA, MYC, RUNX1, AKT3, MAP2K1, KRAS, PIK3CB, PIK3R3, TCF7L2, RPS6KB1
hsa05223	Non-small cell lung cancer	0.1	10	1	1.6	0.8261	0.9821	RXRA	MAP2K1, PRKCA, PIK3CB, RXRA, FOXO3A, AKT3, PLCG1, KRAS, CDK6, PIK3R3
hsa04510	Focal adhesion	0.12	42	5	6.71	0.8284	0.9821	VAV2, CCND2, ACTN1, PTK2, VEGFC	ENSG00000118680, PIK3R3, LAMA2, VAV2, CCND2, LAMC1, VCL, PAK7, MAP2K1, MAPK10, ACTN1, PAK2, LAMB1, MYL9, GSK3B, ACTG1, BIRC2, ITGB1, PIK3CB, ACTB, ITGA7, CTNNB1, ENSG00000101608, TNC, SHC4, PTK2, IGF1R, BCAR1, PPP1CC, AKT3, PRKCA, ITGA8, LAMA5, CRKL, ILK, RAP1A, FLT1, PTENP1/PTEN, ROCK1, VEGFC, TLN2, RHOA
hsa04910	Insulin signaling pathway	0.12	42	5	6.71	0.8284	0.9821	PCK2, PRKAR2A, TSC2, MKNK2, SREBF1	PFKM, ENSG00000141564, PCK2, PHKG2, PRKAR2A, TSC2, PRKACA, MAP2K1, ACACA, PIK3CB, CALM2, FASN, EXOC7, EIF4E, G6PC2, PTPN1, PPP1CC, ENSG00000198668, CBLB, PHKB, FLOT1, GSK3B, PRKAA2, GYS1, RPS6KB1, PIK3R3, CALM1/CALM3, TSC1, MKNK2, PRKAR1B, PRKCI, SREBF1, SHC4, CRKL, LIPE, PPP1R3D, SORBS1, KRAS, AKT3, PYGM, MAPK10, PKM2
hsa00562	Inositol phosphate metabolism	0.11	19	2	3.04	0.8338	0.9821	PIP5K3, PIK4CB	MINPP1, SYNJ1, ENSG00000105655, PIP5K1A, PIK3CB, IPMK, NDUFS3/PTPMT1, PLCG1, INPP1, MIOX, PTENP1/PTEN, PLCB1, INPP5B, ITPKA, PIP5K3, PLCB4, PIB5PA, PIK4CB, PIK4CA
hsa04810	Regulation of actin cytoskeleton	0.12	51	6	8.15	0.8518	0.9821	PIP5K3, MYH10, ACTN1, PTK2, VAV2, ARPC2	BAIAP2, PIP5K3, FGFR2, CRKL, ARHGEF6, RHOA, MYH10, MAP2K1, FGFR1, MYL9, BCAR1, CSK, KRAS, LIMK1, MSN, ARPC5L, ACTN1, PIK3CB, PIK3R3, VCL, PAK7, ENSG00000118680, PTK2, PAK2, ENAH, ACTB, ROCK1, PIP5K1A, ITGA7, CHRM3, NCKAP1, ITGA8, ITGB1, RRAS2, WASL, MOS, CYFIP1, ENSG00000101608, VAV2, ARPC1A, ARPC3, PPP1CC, GNG12, GSN, ARPC2, ABI2, DIAPH2, TIAM1, ARHGEF4, ACTG1, FGF10
hsa00563	Glycosylphosphatidylinositol(GPI)-anchor biosynthesis	0.09	11	1	1.76	0.8542	0.9821	PIGU	PIGB, PIGW, PIGU, GPAA1, PIGP, PIGC, PIGL, PIGO, PIGV, PIGA, PIGT
hsa00600	Sphingolipid metabolism	0.09	11	1	1.76	0.8542	0.9821	ASAH3L	SPTLC1, UGT8, GBA, SMPD1, CERK, SPHK2, SPTLC2, DEGS1, ASAH3L, UGCG, FVT1
hsa04330	Notch signaling pathway	0.09	11	1	1.76	0.8542	0.9821	PSEN2	EP300, HDAC2, DLL1, NOTCH1, PSENEN, GCN5L2, RBPSUH, JAG2, ADAM17, PSEN2, CTBP2
hsa04012	ErbB signaling pathway	0.1	20	2	3.2	0.855	0.9821	PTK2, MAP2K4	PAK2, PRKCA, KRAS, MAPK10, CRKL, PTK2, PAK7, MYC, GSK3B, PIK3R3, PLCG1, MAP2K1, AKT3, MAP2K4, CBLB, PIK3CB, CAMK2D, RPS6KB1, SHC4, ERBB3
hsa05210	Colorectal cancer	0.1	20	2	3.2	0.855	0.9821	DCC, TCF7L2	AXIN1, MSH2, GSK3B, FZD1, PIK3CB, MYC, AKT3, DCC, KRAS, TCF7L2, FZD8, IGF1R, PIK3R3, MLH1, MAPK10, BIRC5, CTNNB1, CYCS, RHOA, MAP2K1
hsa00630	Glyoxylate and dicarboxylate metabolism	0.08	12	1	1.92	0.8777	0.9821	CS	MTHFD1, ACO2, GRHPR, HYI, MDH1, ENSG00000184207, MTHFD2, AFMID, CS, ENSG00000168237, ACO1, MDH2
hsa03410	Base excision repair	0.08	12	1	1.92	0.8777	0.9821	OGG1	SMUG1, POLE, FEN1, POLE2, OGG1, POLD1, HMGB1, TDG, LIG3, POLE3, APEX1, NTHL1
hsa00240	Pyrimidine metabolism	0.11	47	5	7.51	0.8954	0.9821	CDA, TYMS, TK2, NME7, DPYD	CDA, POLR1C/POLR1D, UPP2, POLR2H, ENSG00000171453, POLR2C, TYMS, POLR2L, POLR1B, TK2, NME7, POLR2J, NP, UPRT, DCTD, POLR3D, NME6, UCK2, UPB1, UMPS, POLA2, UCKL1, DPYS, POLE2, POLD1, CMPK, CTPS, POLR3A, AK3, POLR2B, ZNRD1, POLR2I, ITPA, DTYMK, POLR3B, POLE, DUT, POLA1, NME1/NME2, RRM1, POLR3H, PNPT1, NT5E, DPYD, POLE3, RRM2, DHODH
hsa03010	Ribosome	0.1	31	3	4.95	0.8962	0.9821	RPSAP15/RPSA, RPS3A, RPL36AL	RPL34, RPS2, RPSAP15/RPSA, RPS15, RPL35A, RPS3, RPL35, RPL12, RPS3A, FAU, RPL3, RPL31/RPL31P10, RPS13, RPS7, MRPL13, RPL28, RPL18, RPS18, RPL36AL, RPL10A, RPL27, ENSG00000197728, RPL11, RPS27, RPS11, RPS8, RPS24, RPS15A, RPL39, RPS23, RPL37A
hsa05212	Pancreatic cancer	0.08	13	1	2.08	0.8975	0.9821	VEGFC	RALA, MAP2K1, MAPK10, KRAS, RELA, RAD51, RALBP1, PIK3R3, PIK3CB, CDK6, VEGFC, ARHGEF6, AKT3
hsa00230	Purine metabolism	0.11	55	6	8.79	0.8983	0.9821	GUCY2F, PRPS1, ADK, XDH, NME7, PDE1C	PFAS, NT5E, ZNRD1, AK1, ATIC, NP, PAICS, POLR2B, ADCY3, POLA2, ADCY1, GART, GUCY2F, POLR2L, PRPS1, POLR2H, PDE8B, ADK, PNPT1, POLR2C, POLR3A, POLR1B, POLR1C/POLR1D, XDH, POLR3D, PAPSS2, POLD1, POLR3H, PKM2, POLR2I, POLR3B, NPR1, ITPA, ADCY5, AK2, RRM1, NME1/NME2, POLE3, APRT, PDE11A, ADSS, PRUNE, POLR2J, NME6, POLA1, NME7, POLE2, RRM2, PDE6D, GUCY1A2, PPAT, PDE1C, POLE, ENSG00000171453, ADSL
hsa04916	Melanogenesis	0.09	23	2	3.68	0.9046	0.9821	TCF7L2, WNT4	KRAS, GNAS, TCF7L2, PLCB1, WNT4, ADCY3, ENSG00000198668, EP300, PLCB4, CTNNB1, ADCY1, FZD8, MAP2K1, ADCY5, PRKCA, CALM2, GNAQ, CAMK2D, WNT5B, PRKACA, GSK3B, CALM1/CALM3, FZD1
hsa04110	Cell cycle	0.1	48	5	7.67	0.9057	0.9821	CCND2, ANAPC7, CCNH, BUB1, BUB3	CCND2, GSK3B, EP300, CDC25C, ANAPC5, ANAPC10, CDC25B, PKMYT1, CDK7, CCNB1, ANAPC7, CDC2, CDC20, SKP1A, ANAPC1, ORC4L, ANAPC2, HDAC2, GADD45G, PLK1, SKP2, ORC5L, MCM6, CCNH, CHEK2, MAD2L2, CDC14A, CDC16, FZR1, ORC1L, ORC2L, MCM4, CDK6, MCM2, MAD2L1, ORC3L, ATR, CDC45L, RBX1, CUL1, SMC1A, ATM, CDC27, DBF4, TFDP1, BUB1, BUB3, MCM5
hsa03420	Nucleotide excision repair	0.08	24	2	3.84	0.9172	0.9821	MNAT1, CCNH	CDK7, POLE, POLD1, MNAT1, RAD23B, ERCC3, RFC1, CUL4B, XPA, RFC5, ERCC4, POLE2, RFC3, RPA2, RBX1, ERCC2, ERCC1, ERCC5, GTF2H1, POLE3, DDB1, RFC2, GTF2H3, CCNH
hsa01030	Glycan structures - biosynthesis 1	0.09	33	3	5.27	0.9191	0.9821	B4GALT7, ALG9, GALNT1	EXT2, EXT1, ALG8, ALG12, GALNT2, ALG14, DPAGT1, MAN2A1, POMT2, B3GNT1, B4GALT7, ENSG00000123989, ALG13, CHST13, MGAT1, ALG9, GALNT1, B3GALT6, CHSY1, CHST4, ALG6, C1GALT1, MGAT4B, ENSG00000115275, EXTL3, HS2ST1, DAD1, NDST2, MGAT3, OGT, B4GALT2, ENSG00000147408, DDOST
hsa00480	Glutathione metabolism	0.07	15	1	2.4	0.928	0.9821	GSTZ1	RRM2, GSTO1, IDH1, GGT1, OPLAH, GCLC, GSTT1, SMS, LAP3, GSTZ1, RRM1, G6PD, ODC1, MGST1, SRM
hsa05215	Prostate cancer	0.06	16	1	2.56	0.9397	0.9821	TCF7L2	PTENP1/PTEN, FGFR1, CREB5, AKT3, PIK3CB, MAP2K1, TCF7L2, RELA, GSK3B, PIK3R3, KRAS, FGFR2, CTNNB1, EP300, IGF1R, HSP90AA1
hsa01031	Glycan structures - biosynthesis 2	0.06	17	1	2.72	0.9495	0.9821	PIGU	UGCG, PIGA, A4GALT, PIGL, B3GNT1, PIGB, B3GALT1, PIGC, PIGU, PIGP, B4GALT2, FUT6, GPAA1, PIGG, PIGT, PIGV, PIGO
hsa03050	Proteasome	0.06	17	1	2.72	0.9495	0.9821	PSMC2	PSMB6, PSMB5, PSMA1, PSMA5, PSMD12, PSMB1, PSMA6, PSMC2, PSMC3, PSMD6, PSMC5, PSMD2, PSMB2, PSMD11, PSMB3, PSMA2, PSMB4
hsa00251	Glutamate metabolism	0.06	18	1	2.88	0.9577	0.9821	ALDH4A1	GOT2, QARS, GLUD1, NADSYN1, EARS2, PPAT, ALDH4A1, EPRS, GFPT1, GLUL, ALDH5A1, ABAT, GCLC, GOT1, GLS, GPT2, NAGK, GNPNAT1
hsa00790	Folate biosynthesis	0.06	18	1	2.88	0.9577	0.9821	MOV10L1	FPGS, DDX52, SKIV2L2, MOV10L1, SMARCA2, SMARCA5, DDX51, DDX56, DDX54, DDX23, GCH1, DDX18, DDX4, ALPL, SPR, PTS, DDX55, GGH
hsa04540	Gap junction	0.05	19	1	3.04	0.9646	0.9821	GUCY2F	ADCY1, MAP2K1, ADCY3, GNAS, KRAS, ADCY5, PLCB4, TUBB2C, TJP1, ENSG00000167552, PRKG1, GNAQ, PRKACA, PLCB1, GUCY1A2, CDC2, NPR1, PRKCA, GUCY2F
hsa04350	TGF-beta signaling pathway	0.05	21	1	3.36	0.9752	0.9821	CHRD	RPS6KB1, BMPR1B, E2F5, BMPR2, ROCK1, SMURF2, SMAD1, ZFYVE9, TFDP1, ACVR2A, PPP2CB, E2F4, MYC, EP300, FST, ACVR1, CUL1, CHRD, SKP1A, RBX1, RHOA
hsa04720	Long-term potentiation	0.05	21	1	3.36	0.9752	0.9821	PPP3CA	ADCY1, MAP2K1, KRAS, PPP3R1, ENSG00000187446, CAMK2D, PLCB1, ENSG00000198668, PRKACA, CALM2, PLCB4, RAP1A, GRIN1, CALM1/CALM3, GRIA2, GNAQ, PPP3CA, EP300, RPS6KA2, PRKCA, PPP1CC
hsa05110	Vibrio cholerae infection	0.05	21	1	3.36	0.9752	0.9821	ATP6V0A1	ATP6V1G1, ACTB, ADCY3, TJP1, ATP6V1A, ATP6V0D1, PRKCA, ATP6V1B2, ATP6V0C, ATP6V0B, GNAS, KDELR1, SEC61B, ARF1, ATP6V1E1, PRKACA, ATP6V0A1, PLCG1, ACTG1, SLC12A2, ATP6V1C1
hsa00190	Oxidative phosphorylation	0.07	46	3	7.35	0.9859	0.9859	COX5B, NDUFA2, ATP6V0A1	ATP5B, COX6C, NDUFA9, COX7C, ATP5C1, ATP5O, NDUFV1, NDUFB3, CYC1, ATP6V0D1, NDUFB7, NDUFAB1, ATP5J2, SDHC, NDUFS4, ATP6V0C, ATP6V1B2, UQCRQ, NDUFS8, ATP6V1G1, COX5B, ATP5J, UQCRB, PPA2, NDUFS6, ATP6V1C1, NDUFS1, NDUFS2, NDUFV2, ATP5F1, COX15, ATP6V1E1, ATP6V1A, ATP6V0B, COX4I1, NDUFA2, NDUFA4, COX5A, ATP6V0A1, UQCRC2, COX4I2, COX17, NDUFB10, NDUFB9, COX6B1, ATP5A1

## Sheet: KEGG HSA.SEED+BP
Supplemental table S8-1: KEGG pathway enrichment analysis (Human Seed Orthologs + Binding Partners).
KEGG.ID	Pathway Name	Fraction (Significant)	Annotated	Significant	Expected	P-value (Hypergeometric)	FDR	Significant (Genes)	Annotated (Genes)
hsa04514	Cell adhesion molecules (CAMs)	0.62	8	5	1.57	0.009286	0.5865	NRCAM, NCAM2, NRXN3, NEGR1, CNTNAP2	NRCAM, SDC3, NCAM2, ITGB1, ITGA8, NRXN3, NEGR1, CNTNAP2
hsa04530	Tight junction	0.38	32	12	6.28	0.01308	0.5865	MPP5, PRKCA, PTENP1/PTEN, RHOA, CTNNB1, MYH10, MPDZ, EPB41L3, ACTN1, EXOC4, PRKCD, CTNNA2	MPP5, PRKCA, PTENP1/PTEN, TJP1, RRAS2, PPP2CB, RHOA, PPP2R4, CTNNB1, ACTB, MYH10, ACTG1, MPDZ, ENSG00000118680, MYL9, PRKCI, CSNK2B/LY6G5B, EPB41L3, EXOC3, ENSG00000101608, KRAS, SPTAN1, ACTN1, EXOC4, PRKCD, CTNNA2, PPP2R3B, SYMPK, CASK, PARD6B, AKT3, MYH6
hsa05222	Small cell lung cancer	0.41	22	9	4.32	0.01678	0.5865	MYC, RELA, TRAF6, RXRA, CDK6, BIRC2, PTK2, PTENP1/PTEN, NOS1	MYC, RELA, TRAF6, LAMB1, RXRA, ITGB1, AKT3, CKS1B, LAMA2, CDK6, LAMA5, BIRC2, PIAS1, MAX, PTK2, PIK3CB, CYCS, LAMC1, SKP2, PIK3R3, PTENP1/PTEN, NOS1
hsa00030	Pentose phosphate pathway	0.5	12	6	2.35	0.01709	0.5865	PRPS1, ALDOA, PGM1, RPIA, GPI, PGM3	PRPS1, ALDOA, TALDO1, RBKS, G6PD, PGM1, RPIA, GPI, PFKM, TKT, PGM3, RPE
hsa01510	Neurodegenerative Diseases	0.46	13	6	2.55	0.02665	0.5865	PSEN2, GAPDH, HD, CASP7, ALS2, NR4A2	EP300, PSEN2, SOD1, HSPA5, GAPDH, APP, PINK1, VAPB, HD, PARK2, CASP7, ALS2, NR4A2
hsa00983	Drug metabolism - other enzymes	0.43	14	6	2.75	0.03919	0.5865	XDH, TK2, CDA, CYP3A4, UGT2B4, DPYD	UCK2, UMPS, XDH, TK2, CDA, CYP3A4, UGT2B4, UPB1, DPYD, UCKL1, UPP2, ITPA, GUSB, DPYS
hsa04115	p53 signaling pathway	0.43	14	6	2.75	0.03919	0.5865	CDK6, ATR, PTENP1/PTEN, TSC2, CCND2, CCNG2	CCNB1, GADD45G, CHEK2, CDK6, CD82, CYCS, RRM2, ATR, PTENP1/PTEN, TSC2, ATM, CCND2, CDC2, CCNG2
hsa04130	SNARE interactions in vesicular transport	0.45	11	5	2.16	0.04589	0.5865	SNAP29, STX17, SYBL1, VAMP2, SNAP25	SNAP29, STX17, STX5, NPEPL1/STX16, STX8, VTI1A, SYBL1, STX10, VAMP2, SNAP25, GOSR2
hsa04070	Phosphatidylinositol signaling system	0.35	26	9	5.1	0.05102	0.5865	ENSG00000198668, PIP5K3, PIK3C2B, PRKCA, DGKE, PTENP1/PTEN, PLCG1, PIK4CB, PIK3C2A	ENSG00000198668, PIP5K3, INPP1, CDIPT, ITPKA, PIK3C2B, PIB5PA, NDUFS3/PTPMT1, PLCB4, PRKCA, PIP5K1A, SYNJ1, DGKE, PLCB1, CDS2, DGKD, PTENP1/PTEN, PLCG1, PIK3CB, PIK3R3, INPP5B, PIK4CA, PIK4CB, CALM1/CALM3, PIK3C2A, CALM2
hsa00271	Methionine metabolism	0.5	8	4	1.57	0.05215	0.5865	AMD1, MTAP, AHCY, MARS	AMD1, TRDMT1, CBS, MTAP, AHCY, ENSG00000158467, SRM, MARS
hsa05010	Alzheimer's disease	0.5	8	4	1.57	0.05215	0.5865	CASP7, PSEN2, GAPDH, GSK3B	APP, CASP7, HSD17B10, PSEN2, PSENEN, GAPDH, IDE, GSK3B
hsa05213	Endometrial cancer	0.4	15	6	2.94	0.05492	0.5865	CTNNB1, PTENP1/PTEN, TCF7L2, CTNNA2, GSK3B, MYC	AKT3, PIK3R3, AXIN1, CTNNB1, PTENP1/PTEN, MAP2K1, TCF7L2, CTNNA2, MLH1, KRAS, FOXO3A, GSK3B, ILK, MYC, PIK3CB
hsa05214	Glioma	0.4	15	6	2.94	0.05492	0.5865	PLCG1, PRKCA, PTENP1/PTEN, IGF1R, ENSG00000198668, CDK6	PLCG1, PRKCA, SHC4, AKT3, CAMK2D, MAP2K1, PIK3CB, CALM1/CALM3, CALM2, PTENP1/PTEN, IGF1R, KRAS, PIK3R3, ENSG00000198668, CDK6
hsa04670	Leukocyte transendothelial migration	0.35	23	8	4.51	0.06281	0.5865	PTK2, VAV2, CTNNA2, PLCG1, ACTN1, PRKCA, RHOA, CTNNB1	PTK2, PTPN11, VAV2, RAPGEF4, ENSG00000101608, CTNNA2, MSN, ACTB, MYL9, PLCG1, ACTN1, VCL, ENSG00000118680, ITGB1, PRKCA, ACTG1, BCAR1, ROCK1, PIK3R3, RAP1A, PIK3CB, RHOA, CTNNB1
hsa04664	Fc epsilon RI signaling pathway	0.38	16	6	3.14	0.07396	0.5865	PLCG1, PLA2G12A, PRKCD, MAP2K4, PRKCA, VAV2	PLCG1, PLA2G12A, PRKCD, MAP2K4, AKT3, PIK3R3, MAP2K1, PLA2G10, PRKCA, MAPK10, MAP2K3, PLA2G3, VAV2, KRAS, PLA2G4B, PIK3CB
hsa05215	Prostate cancer	0.38	16	6	3.14	0.07396	0.5865	PTENP1/PTEN, TCF7L2, RELA, GSK3B, CTNNB1, IGF1R	PTENP1/PTEN, FGFR1, CREB5, AKT3, PIK3CB, MAP2K1, TCF7L2, RELA, GSK3B, PIK3R3, KRAS, FGFR2, CTNNB1, EP300, IGF1R, HSP90AA1
hsa04012	ErbB signaling pathway	0.35	20	7	3.92	0.07759	0.5865	PRKCA, PTK2, MYC, GSK3B, PLCG1, MAP2K4, ERBB3	PAK2, PRKCA, KRAS, MAPK10, CRKL, PTK2, PAK7, MYC, GSK3B, PIK3R3, PLCG1, MAP2K1, AKT3, MAP2K4, CBLB, PIK3CB, CAMK2D, RPS6KB1, SHC4, ERBB3
hsa05210	Colorectal cancer	0.35	20	7	3.92	0.07759	0.5865	GSK3B, MYC, DCC, TCF7L2, IGF1R, CTNNB1, RHOA	AXIN1, MSH2, GSK3B, FZD1, PIK3CB, MYC, AKT3, DCC, KRAS, TCF7L2, FZD8, IGF1R, PIK3R3, MLH1, MAPK10, BIRC5, CTNNB1, CYCS, RHOA, MAP2K1
hsa00770	Pantothenate and CoA biosynthesis	0.44	9	4	1.77	0.07979	0.5865	PPCDC, BCAT1, PANK4, DPYD	PPCDC, VNN1, BCAT1, PPCS, PANK4, UPB1, DPYS, COASY, DPYD
hsa05216	Thyroid cancer	0.44	9	4	1.77	0.07979	0.5865	CTNNB1, RXRA, MYC, TCF7L2	CTNNB1, RXRA, TPM3, MYC, RET, TPR, TCF7L2, KRAS, MAP2K1
hsa05040	Huntington's disease	0.38	13	5	2.55	0.09133	0.6175	HD, NCOR1, GAPDH, ENSG00000198668, CLTC	HD, CALM2, NCOR1, GAPDH, ENSG00000198668, DCTN1, CALM1/CALM3, IFT57, CLTC, CLTB, EP300, CBS, HIP2
hsa04510	Focal adhesion	0.29	42	12	8.24	0.1012	0.6175	VAV2, CCND2, ACTN1, GSK3B, BIRC2, CTNNB1, PTK2, IGF1R, PRKCA, PTENP1/PTEN, VEGFC, RHOA	ENSG00000118680, PIK3R3, LAMA2, VAV2, CCND2, LAMC1, VCL, PAK7, MAP2K1, MAPK10, ACTN1, PAK2, LAMB1, MYL9, GSK3B, ACTG1, BIRC2, ITGB1, PIK3CB, ACTB, ITGA7, CTNNB1, ENSG00000101608, TNC, SHC4, PTK2, IGF1R, BCAR1, PPP1CC, AKT3, PRKCA, ITGA8, LAMA5, CRKL, ILK, RAP1A, FLT1, PTENP1/PTEN, ROCK1, VEGFC, TLN2, RHOA
hsa05217	Basal cell carcinoma	0.4	10	4	1.96	0.1132	0.6175	WNT4, TCF7L2, CTNNB1, GSK3B	AXIN1, WNT5B, SUFU, FZD8, WNT4, SMO, TCF7L2, CTNNB1, FZD1, GSK3B
hsa05223	Non-small cell lung cancer	0.4	10	4	1.96	0.1132	0.6175	PRKCA, RXRA, PLCG1, CDK6	MAP2K1, PRKCA, PIK3CB, RXRA, FOXO3A, AKT3, PLCG1, KRAS, CDK6, PIK3R3
hsa00500	Starch and sucrose metabolism	0.36	14	5	2.75	0.1203	0.6175	AGL, PGM1, UGT2B4, GPI, PGM3	AGL, GBA, UXS1, UGDH, PGM1, GUSB, G6PC2, UGT2B4, UGP2, PYGM, GYS1, GPI, PGM3, HK2
hsa04660	T cell receptor signaling pathway	0.36	14	5	2.75	0.1203	0.6175	PPP3CA, TEC, VAV2, RHOA, PLCG1	PIK3R3, ENSG00000187446, PPP3CA, TEC, AKT3, VAV2, PAK2, PAK7, KRAS, CBLB, PPP3R1, RHOA, PLCG1, PIK3CB
hsa04920	Adipocytokine signaling pathway	0.36	14	5	2.75	0.1203	0.6175	JAK2, RELA, CHKB, PCK2, RXRA	JAK2, AKT3, PTPN11, PRKAA2, ADIPOR2, RELA, ACSL3, CHKB, MAPK10, PCK2, SLC2A1, RXRA, G6PC2, ACSL5
hsa04360	Axon guidance	0.32	22	7	4.32	0.1205	0.6175	GSK3B, PTK2, PPP3CA, DCC, ROBO2, UNC5B, RHOA	PPP3R1, LIMK1, ROCK1, SEMA5A, SLIT2, ABLIM3, GSK3B, PTK2, PPP3CA, DCC, SEMA6D, ROBO2, PAK2, NGEF, UNC5B, PAK7, RHOA, LRRC4C, KRAS, ITGB1, SEMA6B, ENSG00000187446
hsa00010	Glycolysis / Gluconeogenesis	0.33	18	6	3.53	0.1218	0.6175	ALDOA, GPI, PGM1, PCK2, PGM3, GAPDH	ALDOA, LDHB, ALDH7A1, GPI, PGK1, HK2, PGM1, PKM2, DLD, ALDH2, ALDH3B1, PDHA1, PCK2, PGM3, G6PC2, PFKM, GAPDH, GALM
hsa04340	Hedgehog signaling pathway	0.36	11	4	2.16	0.1517	0.6706	WNT4, DHH, GSK3B, LRP2	BTRC, WNT4, CSNK1A1, DHH, WNT5B, SUFU, GSK3B, LRP2, RAB23, PRKACA, SMO
hsa04630	Jak-STAT signaling pathway	0.36	11	4	2.16	0.1517	0.6706	SPRED1, MYC, JAK2, CCND2	SPRED1, MYC, JAK2, PTPN11, CCND2, PIK3R3, EP300, AKT3, PIK3CB, PIAS1, CBLB
hsa04010	MAPK signaling pathway	0.26	50	13	9.81	0.1623	0.6706	PRKCA, PLA2G12A, MYC, DUSP7, TAOK1, ARRB2, STMN1, MKNK2, PPM1B, DAXX, MAP2K4, PPP3CA, TRAF6	PRKCA, CRKL, MAPK10, GNG12, PLA2G12A, RRAS2, CACNB2, MAX, MYC, FGFR1, RAP1A, RPS6KA2, PLA2G3, PPP5C, MOS, MAP2K1, MAPKAPK2, ECSIT, DUSP7, TAOK1, PAK2, MAP3K12, PLA2G10, GADD45G, ARRB2, FGFR2, STMN1, HSPA8, MAP2K3, MKNK2, PPM1B, DAXX, PRKACA, MAP3K7IP2, MAP3K4, ENSG00000187446, MAP2K1IP1, MAP2K4, KRAS, MAP4K3, FGF10, PPP3CA, RAPGEF2, AKT3, CDC25B, PLA2G4B, TRAF6, PPP3R1, NF1, NLK
hsa04310	Wnt signaling pathway	0.27	37	10	7.26	0.1708	0.6706	PRKCA, WNT4, GSK3B, TCF7L2, CCND2, PPP3CA, PORCN, MYC, CTNNB1, RHOA	PRKCA, WNT4, FZD1, GSK3B, AXIN1, CSNK2B/LY6G5B, TCF7L2, CCND2, PPP3CA, MAPK10, VANGL1, BTRC, SENP2, SKP1A, NLK, PLCB4, PORCN, DAAM1, CSNK1A1, PRKACA, MYC, CTNNB1, PPP3R1, EP300, CTBP2, WNT5B, ENSG00000187446, CUL1, RBX1, FZD8, CACYBP, TBL1X, RHOA, CAMK2D, ROCK1, PPP2CB, PLCB1
hsa04120	Ubiquitin mediated proteolysis	0.25	55	14	10.79	0.171	0.6706	BIRC2, ANAPC7, TCEB2, TRAF6, TCEB1, UBE4A, UBE2I, UBE2L3, CUL2, UBE2G1, UBE2A, UBE2R2, PPIL2, HUWE1	BIRC2, ANAPC7, TCEB2, ANAPC5, TRAF6, HERC2, CBLB, UBE2H, UBE3C, BTRC, TCEB1, SMURF2, ANAPC2, UBE2G2, SYVN1, UBE4A, FZR1, HIP2, UBE1C, UBE2I, UBE2E2, RNF7, PARK2, CDC16, EDD1, SAE1, SKP1A, UBE2L3, ANAPC1, CDC27, CUL1, WWP1, CUL2, UBE2M, SKP2, UBE2G1, STUB1, UBE2A, CDC20, UBE2R2, RBX1, UBE2N, DDB1, UBE2C, PPIL2, PIAS1, UBE4B, PRPF19, CUL4B, UBE2J2, ANAPC10, DET1, HUWE1, UBE2O, CUL3
hsa00280	Valine, leucine and isoleucine degradation	0.29	24	7	4.71	0.1734	0.6706	OXCT1, HMGCL, HIBCH, HSD17B4, DBT, BCAT1, AUH	HIBADH, TMEM91/BCKDHA, ABAT, OXCT1, ACADS, HMGCS1, HMGCL, HADHA, ALDH2, HADHB, HIBCH, DLD, ALDH6A1, ACAT1, MCCC1, HSD17B4, DBT, ECHS1, ACAA2, PCCB, BCAT1, HSD17B10, ALDH7A1, AUH
hsa00430	Taurine and hypotaurine metabolism	0.5	4	2	0.78	0.1746	0.6706	CDO1, C10orf22	CDO1, GGT1, CSAD, C10orf22
hsa05219	Bladder cancer	0.5	4	2	0.78	0.1746	0.6706	MYC, VEGFC	MAP2K1, KRAS, MYC, VEGFC
hsa03022	Basal transcription factors	0.31	16	5	3.14	0.1889	0.6706	GTF2F1, TAF10, TAF12, GTF2H1, GTF2A1	GTF2F2, GTF2F1, TAF6, TAF10, ENSG00000085231, GTF2H3, TAF2, TAF4B, TAF12, TBPL1, GTF2A2, GTF2E1, TAF13, GTF2H1, GTF2A1, GTF2E2
hsa00450	Selenoamino acid metabolism	0.38	8	3	1.57	0.1941	0.6706	AHCY, WBSCR22, MARS	CBS, ENSG00000158467, PAPSS2, GGT1, SEPHS1, AHCY, WBSCR22, MARS
hsa00980	Metabolism of xenobiotics by cytochrome P450	0.38	8	3	1.57	0.1941	0.6706	GSTZ1, UGT2B4, CYP3A4	EPHX1, MGST1, ALDH3B1, GSTT1, GSTZ1, UGT2B4, CYP3A4, GSTO1
hsa00982	Drug metabolism - cytochrome P450	0.38	8	3	1.57	0.1941	0.6706	GSTZ1, UGT2B4, CYP3A4	GSTZ1, FMO5, UGT2B4, ALDH3B1, GSTO1, MGST1, CYP3A4, GSTT1
hsa04650	Natural killer cell mediated cytotoxicity	0.33	12	4	2.35	0.1943	0.6706	VAV2, PRKCA, PPP3CA, PLCG1	PPP3R1, ENSG00000187446, PTPN11, VAV2, KRAS, PIK3CB, SHC4, PRKCA, MAP2K1, PPP3CA, PIK3R3, PLCG1
hsa00232	Caffeine metabolism	1	1	1	0.2	0.1962	0.6706	XDH	XDH
hsa04520	Adherens junction	0.29	21	6	4.12	0.215	0.6807	ACTN1, IGF1R, CTNNB1, TCF7L2, CTNNA2, RHOA	ACTN1, ACTB, FGFR1, SORBS1, BAIAP2, NLK, IGF1R, ACTG1, PTPRB, FER, WASL, TJP1, SNAI2, PTPN1, CTNNB1, CSNK2B/LY6G5B, TCF7L2, EP300, CTNNA2, VCL, RHOA
hsa04370	VEGF signaling pathway	0.29	17	5	3.33	0.2275	0.6807	PTK2, PLCG1, PLA2G12A, PRKCA, PPP3CA	PTK2, PLA2G10, MAP2K1, ENSG00000187446, PIK3R3, PLA2G3, PLA2G4B, PLCG1, PLA2G12A, KRAS, PRKCA, PIK3CB, PPP3R1, PPP3CA, MAPKAPK2, SPHK2, AKT3
hsa05120	Epithelial cell signaling in Helicobacter pylori infection	0.29	17	5	3.33	0.2275	0.6807	ATP6V0A1, RELA, MAP2K4, CSK, PLCG1	ATP6V0A1, RELA, TJP1, ATP6V0D1, ATP6V1A, ATP6V0C, MAPK10, ATP6V1G1, PTPN11, ATP6V1C1, ATP6V1E1, ATP6V1B2, MAP2K4, CSK, PLCG1, ADAM17, ATP6V0B
hsa05212	Pancreatic cancer	0.31	13	4	2.55	0.2401	0.6807	RALA, RELA, CDK6, VEGFC	RALA, MAP2K1, MAPK10, KRAS, RELA, RAD51, RALBP1, PIK3R3, PIK3CB, CDK6, VEGFC, ARHGEF6, AKT3
hsa00052	Galactose metabolism	0.33	9	3	1.77	0.2512	0.6807	PGM3, AKR1B1, PGM1	HK2, PFKM, GALE, G6PC2, PGM3, B4GALT2, AKR1B1, UGP2, PGM1
hsa04140	Regulation of autophagy	0.33	9	3	1.77	0.2512	0.6807	ATG12, ATG7, GABARAP	ATG12, PRKAA2, ATG7, GABARAP, ULK2, ATG3, ATG4D, ATG4B, BECN1
hsa04662	B cell receptor signaling pathway	0.33	9	3	1.77	0.2512	0.6807	VAV2, GSK3B, PPP3CA	VAV2, PIK3R3, KRAS, PPP3R1, GSK3B, AKT3, PIK3CB, ENSG00000187446, PPP3CA
hsa00072	Synthesis and degradation of ketone bodies	0.4	5	2	0.98	0.2547	0.6807	HMGCL, OXCT1	ACAT1, HMGCL, HMGCS1, BDH1, OXCT1
hsa00150	Androgen and estrogen metabolism	0.4	5	2	0.98	0.2547	0.6807	UGT2B4, WBSCR22	UGT2B4, WBSCR22, HSD17B12, SULT1E1, HSD3B2
hsa00591	Linoleic acid metabolism	0.4	5	2	0.98	0.2547	0.6807	PLA2G12A, CYP3A4	PLA2G4B, PLA2G3, PLA2G10, PLA2G12A, CYP3A4
hsa00830	Retinol metabolism	0.4	5	2	0.98	0.2547	0.6807	CYP3A4, UGT2B4	DHRS4, CYP3A4, UGT2B4, DGAT1, RPE65
hsa05050	Dentatorubropallidoluysian atrophy (DRPLA)	0.4	5	2	0.98	0.2547	0.6807	CASP7, GAPDH	CASP7, BAIAP2, WWP1, RERE, GAPDH
hsa05211	Renal cell carcinoma	0.28	18	5	3.53	0.2681	0.7018	CUL2, VEGFC, TCEB2, FLCN, TCEB1	PTPN11, SLC2A1, RAP1A, CUL2, PAK2, AKT3, VEGFC, TCEB2, PAK7, FLCN, CRKL, PIK3CB, TCEB1, RBX1, KRAS, PIK3R3, EP300, MAP2K1
hsa04916	Melanogenesis	0.26	23	6	4.51	0.2873	0.7018	TCF7L2, WNT4, ENSG00000198668, CTNNB1, PRKCA, GSK3B	KRAS, GNAS, TCF7L2, PLCB1, WNT4, ADCY3, ENSG00000198668, EP300, PLCB4, CTNNB1, ADCY1, FZD8, MAP2K1, ADCY5, PRKCA, CALM2, GNAQ, CAMK2D, WNT5B, PRKACA, GSK3B, CALM1/CALM3, FZD1
hsa04020	Calcium signaling pathway	0.24	37	9	7.26	0.2906	0.7018	NOS1, ENSG00000198668, PLCG1, TACR3, PDE1C, PRKCA, PPP3CA, ERBB3, ADRA1A	ADORA2A, GNAQ, PPP3R1, CAMK2D, ATP2B3, NOS1, ADCY1, ENSG00000198668, PLCG1, PPID, TACR3, GNAS, PHKG2, ENSG00000187446, PLCB4, PDE1C, PRKCA, CALM2, LHCGR, SLC8A3, ADCY3, PPP3CA, PHKB, PRKACA, ERBB3, ATP2A2, ADRA1A, TRHR, PLCB1, SPHK2, GRPR, CALM1/CALM3, GRIN1, ADRA1D, CHRM3, SLC25A5, ITPKA
hsa04210	Apoptosis	0.26	19	5	3.73	0.3102	0.7018	RELA, CASP7, PRKAR2A, PPP3CA, BIRC2	ATM, PIK3CB, PIK3R3, PRKACA, RELA, DFFB, ENDOG, AKT3, CASP7, PRKAR2A, PPP3CA, AIFM1, CYCS, PRKAR1B, BIRC2, MYD88, PPP3R1, ENSG00000187446, IRAK1
hsa04730	Long-term depression	0.26	19	5	3.73	0.3102	0.7018	PLA2G12A, PRKCA, IGF1R, NOS1, GUCY2F	GRIA2, PLA2G12A, PLCB1, PLA2G10, PRKCA, IGF1R, NPR1, NOS1, GNAS, GUCY1A2, GUCY2F, MAP2K1, GNAQ, PLA2G4B, PPP2CB, PLA2G3, PLCB4, PRKG1, KRAS
hsa00565	Ether lipid metabolism	0.3	10	3	1.96	0.3103	0.7018	PLA2G12A, PLD2, AGPS	PLA2G12A, PAFAH1B1, PLA2G10, PAFAH1B2, PLD2, AGPAT1, AGPS, PLA2G3, AGPAT4, PLA2G4B
hsa02010	ABC transporters - General	0.3	10	3	1.96	0.3103	0.7018	ABCD2, ABCA3, ABCB7	ABCB8/ACCN3, ABCG4, ABCC10, ABCD2, ABCB6, ABCA3, ABCB7, ABCC9, ABCB10, ABCC4
hsa04740	Olfactory transduction	0.3	10	3	1.96	0.3103	0.7018	ARRB2, ENSG00000198668, PDE1C	PRKG1, ARRB2, CAMK2D, PRKACA, ENSG00000198668, CALM2, CALM1/CALM3, ADCY3, CNGA3, PDE1C
hsa05218	Melanoma	0.3	10	3	1.96	0.3103	0.7018	IGF1R, PTENP1/PTEN, CDK6	MAP2K1, KRAS, PIK3CB, IGF1R, AKT3, PTENP1/PTEN, PIK3R3, FGF10, FGFR1, CDK6
hsa05221	Acute myeloid leukemia	0.3	10	3	1.96	0.3103	0.7018	RELA, MYC, TCF7L2	RELA, MYC, RUNX1, AKT3, MAP2K1, KRAS, PIK3CB, PIK3R3, TCF7L2, RPS6KB1
hsa04620	Toll-like receptor signaling pathway	0.27	15	4	2.94	0.3371	0.7153	RELA, TRAF6, TBK1, MAP2K4	RELA, MYD88, MAPK10, MAP3K7IP2, MAP2K3, TLR1, TRAF6, TLR2, TBK1, PIK3CB, PIK3R3, MAP2K4, IRAK1, MAP2K1, AKT3
hsa05220	Chronic myeloid leukemia	0.27	15	4	2.94	0.3371	0.7153	MYC, HDAC2, RELA, CDK6	PTPN11, RUNX1, KRAS, CRKL, AKT3, PIK3CB, SHC4, CTBP2, MYC, MAP2K1, HDAC2, CBLB, RELA, PIK3R3, CDK6
hsa00281	Geraniol degradation	0.5	2	1	0.39	0.354	0.7153	HSD17B4	HSD17B10, HSD17B4
hsa00440	Aminophosphonate metabolism	0.5	2	1	0.39	0.354	0.7153	WBSCR22	PCYT1A, WBSCR22
hsa00730	Thiamine metabolism	0.5	2	1	0.39	0.354	0.7153	NFS1	NFS1, MTMR2
hsa04610	Complement and coagulation cascades	0.5	2	1	0.39	0.354	0.7153	PLG	F10, PLG
hsa04710	Circadian rhythm	0.5	2	1	0.39	0.354	0.7153	CRY2	CRY2, ARNTL
hsa04912	GnRH signaling pathway	0.24	25	6	4.9	0.3639	0.7153	PLA2G12A, PRKCA, ENSG00000198668, MAP2K4, PLD2, PRKCD	PLA2G12A, PRKCA, ENSG00000198668, MAP2K3, MAP3K4, ADCY1, CAMK2D, MAPK10, MAP2K4, GNAS, PLD2, GNAQ, MAP2K1, ADCY3, PLA2G10, PRKACA, PRKCD, CALM2, ADCY5, KRAS, PLA2G4B, PLCB4, PLA2G3, CALM1/CALM3, PLCB1
hsa00051	Fructose and mannose metabolism	0.27	11	3	2.16	0.3698	0.7153	ALDOA, AKR1B1, GMPPA	GMDS, ALDOA, PFKM, AKR1B1, HK2, GMPPA, TSTA3, GMPPB, SORD, MTMR2, PMM2
hsa05130	Pathogenic Escherichia coli infection - EHEC	0.27	11	3	2.16	0.3698	0.7153	RHOA, PRKCA, CTNNB1	ARPC5L, ACTG1, RHOA, ROCK1, WASL, ACTB, PRKCA, ITGB1, ENSG00000167552, TUBB2C, CTNNB1
hsa05131	Pathogenic Escherichia coli infection - EPEC	0.27	11	3	2.16	0.3698	0.7153	CTNNB1, PRKCA, RHOA	ARPC5L, CTNNB1, PRKCA, TUBB2C, ENSG00000167552, ACTG1, WASL, RHOA, ITGB1, ROCK1, ACTB
hsa00040	Pentose and glucuronate interconversions	0.29	7	2	1.37	0.413	0.7783	AKR1B1, UGT2B4	AKR1B1, GUSB, UGT2B4, UGDH, UGP2, XYLB, RPE
hsa00340	Histidine metabolism	0.29	7	2	1.37	0.413	0.7783	PRPS1, WBSCR22	ALDH2, ALDH7A1, HDC, PRPS1, WBSCR22, ALDH3B1, DDC
hsa00561	Glycerolipid metabolism	0.25	12	3	2.35	0.4283	0.7871	AKR1B1, DGKE, AGK	AKR1B1, ALDH7A1, PNPLA3, ENSG00000168237, DGKD, PNLIP, AGPAT4, DGAT1, DGKE, AGK, ALDH2, AGPAT1
hsa00860	Porphyrin and chlorophyll metabolism	0.25	12	3	2.35	0.4283	0.7871	BLVRB, CPOX, UGT2B4	COX15, GUSB, PPOX, FTH1, EARS2, FECH, BLVRB, CPOX, ALAS2, UGT2B4, HCCS, EPRS
hsa04110	Cell cycle	0.21	48	10	9.42	0.4738	0.8099	CCND2, GSK3B, CDK7, ANAPC7, HDAC2, CCNH, CDK6, ATR, BUB1, BUB3	CCND2, GSK3B, EP300, CDC25C, ANAPC5, ANAPC10, CDC25B, PKMYT1, CDK7, CCNB1, ANAPC7, CDC2, CDC20, SKP1A, ANAPC1, ORC4L, ANAPC2, HDAC2, GADD45G, PLK1, SKP2, ORC5L, MCM6, CCNH, CHEK2, MAD2L2, CDC14A, CDC16, FZR1, ORC1L, ORC2L, MCM4, CDK6, MCM2, MAD2L1, ORC3L, ATR, CDC45L, RBX1, CUL1, SMC1A, ATM, CDC27, DBF4, TFDP1, BUB1, BUB3, MCM5
hsa00300	Lysine biosynthesis	0.33	3	1	0.59	0.481	0.8099	AADAT	ENSG00000157426, AASDHPPT, AADAT
hsa00361	gamma-Hexachlorocyclohexane degradation	0.33	3	1	0.59	0.481	0.8099	CYP3A4	ALPL, ACPP, CYP3A4
hsa00643	Styrene degradation	0.33	3	1	0.59	0.481	0.8099	GSTZ1	HGD, GSTZ1, FAH
hsa00260	Glycine, serine and threonine metabolism	0.22	18	4	3.53	0.4831	0.8099	SARDH, GCAT, SARS2, TARS	SARDH, CHDH, DLD, ALAS2, SHMT2, PSPH, CPT1B, PHGDH, PSAT1, GLDC, GCAT, ENSG00000168237, SARS2, TARS, PISD, AMT, CBS, GARS
hsa00380	Tryptophan metabolism	0.22	18	4	3.53	0.4831	0.8099	WBSCR22, WARS2, AADAT, HSD17B4	HADHA, WBSCR22, AFMID, CAT, KMO, WARS2, OGDH, HSD17B10, NFX1, DDC, ECHS1, ACAT1, ALDH2, WARS, TDO2, AADAT, HSD17B4, ALDH7A1
hsa03320	PPAR signaling pathway	0.23	13	3	2.55	0.4848	0.8099	RXRA, CHKB, PCK2	SLC27A1, ILK, SORBS1, ACSL5, RXRA, SCD, NR1H3, CHKB, ACOX3, PCK2, ACSL3, SLC27A4, SCP2
hsa04150	mTOR signaling pathway	0.23	13	3	2.55	0.4848	0.8099	VEGFC, TSC2, TSC1	ULK2, VEGFC, PIK3R3, CAB39, PRKAA2, EIF4E, RPS6KB1, TSC2, TSC1, PIK3CB, AKT3, ENSG00000141564, RPS6KA2
hsa03420	Nucleotide excision repair	0.21	24	5	4.71	0.5225	0.863	CDK7, MNAT1, ERCC3, GTF2H1, CCNH	CDK7, POLE, POLD1, MNAT1, RAD23B, ERCC3, RFC1, CUL4B, XPA, RFC5, ERCC4, POLE2, RFC3, RPA2, RBX1, ERCC2, ERCC1, ERCC5, GTF2H1, POLE3, DDB1, RFC2, GTF2H3, CCNH
hsa00562	Inositol phosphate metabolism	0.21	19	4	3.73	0.5292	0.8644	PLCG1, PTENP1/PTEN, PIP5K3, PIK4CB	MINPP1, SYNJ1, ENSG00000105655, PIP5K1A, PIK3CB, IPMK, NDUFS3/PTPMT1, PLCG1, INPP1, MIOX, PTENP1/PTEN, PLCB1, INPP5B, ITPKA, PIP5K3, PLCB4, PIB5PA, PIK4CB, PIK4CA
hsa00350	Tyrosine metabolism	0.21	14	3	2.75	0.5385	0.8699	GSTZ1, ECH1, WBSCR22	PNPLA3, GSTZ1, TH, TRIM23/ARD1A, ALDH3B1, HGD, GOT2, ECH1, WBSCR22, NAT5, GOT1, HPD, FAH, DDC
hsa00970	Aminoacyl-tRNA biosynthesis	0.2	25	5	4.9	0.5621	0.8833	SARS2, WARS2, DARS, MARS, TARS	CARS, ENSG00000134905, VARS, DARS2, SARS2, QARS, YARS, RARS, EARS2, WARS2, DARS, MARS, FARSLA, WARS, GARS, PARS2, LARS2, NARS, FARSLB, YARS2, TARS, NARS2, EPRS, AARS, FARS2
hsa00290	Valine, leucine and isoleucine biosynthesis	0.25	4	1	0.78	0.5831	0.8833	BCAT1	BCAT1, PDHA1, VARS, LARS2
hsa00460	Cyanoamino acid metabolism	0.25	4	1	0.78	0.5831	0.8833	ASRGL1	ASRGL1, GGT1, GBA, SHMT2
hsa00512	O-Glycan biosynthesis	0.25	4	1	0.78	0.5831	0.8833	GALNT1	OGT, C1GALT1, GALNT1, GALNT2
hsa00930	Caprolactam degradation	0.25	4	1	0.78	0.5831	0.8833	HSD17B4	HSD17B10, HADHA, HSD17B4, ECHS1
hsa00330	Arginine and proline metabolism	0.2	15	3	2.94	0.5889	0.8833	ASL, ALDH4A1, NOS1	ASL, ALDH4A1, GOT2, GLUD1, PARS2, CKB, NOS1, LAP3, PYCR1, EPRS, RARS, ARG2, OAT, GOT1, PRODH
hsa00650	Butanoate metabolism	0.2	15	3	2.94	0.5889	0.8833	OXCT1, HMGCL, HSD17B4	ABAT, OXCT1, ALDH7A1, BDH1, ACAT1, ALDH5A1, ECHS1, ACADS, HMGCL, HADHA, ALDH2, HSD17B10, HMGCS1, HSD17B4, PDHA1
hsa04910	Insulin signaling pathway	0.19	42	8	8.24	0.6017	0.8862	PCK2, PRKAR2A, TSC2, ENSG00000198668, GSK3B, TSC1, MKNK2, SREBF1	PFKM, ENSG00000141564, PCK2, PHKG2, PRKAR2A, TSC2, PRKACA, MAP2K1, ACACA, PIK3CB, CALM2, FASN, EXOC7, EIF4E, G6PC2, PTPN1, PPP1CC, ENSG00000198668, CBLB, PHKB, FLOT1, GSK3B, PRKAA2, GYS1, RPS6KB1, PIK3R3, CALM1/CALM3, TSC1, MKNK2, PRKAR1B, PRKCI, SREBF1, SHC4, CRKL, LIPE, PPP1R3D, SORBS1, KRAS, AKT3, PYGM, MAPK10, PKM2
hsa00220	Urea cycle and metabolism of amino groups	0.2	10	2	1.96	0.6137	0.8862	ASL, AMD1	ASL, SMS, ODC1, ALDH2, ALDH7A1, ARG2, AMD1, ALDH18A1, ACY1, SRM
hsa04350	TGF-beta signaling pathway	0.19	21	4	4.12	0.6149	0.8862	SMAD1, MYC, CHRD, RHOA	RPS6KB1, BMPR1B, E2F5, BMPR2, ROCK1, SMURF2, SMAD1, ZFYVE9, TFDP1, ACVR2A, PPP2CB, E2F4, MYC, EP300, FST, ACVR1, CUL1, CHRD, SKP1A, RBX1, RHOA
hsa05110	Vibrio cholerae infection	0.19	21	4	4.12	0.6149	0.8862	PRKCA, ARF1, ATP6V0A1, PLCG1	ATP6V1G1, ACTB, ADCY3, TJP1, ATP6V1A, ATP6V0D1, PRKCA, ATP6V1B2, ATP6V0C, ATP6V0B, GNAS, KDELR1, SEC61B, ARF1, ATP6V1E1, PRKACA, ATP6V0A1, PLCG1, ACTG1, SLC12A2, ATP6V1C1
hsa00252	Alanine and aspartate metabolism	0.19	16	3	3.14	0.6356	0.8905	ASL, ASRGL1, DARS	ASL, PC, DLD, ASRGL1, GOT1, GOT2, PDHA1, DARS, AARS, ADSS, GPT2, NARS2, DARS2, ABAT, ADSL, NARS
hsa00592	alpha-Linolenic acid metabolism	0.2	5	1	0.98	0.6652	0.8905	PLA2G12A	PLA2G4B, PLA2G10, PLA2G3, ACOX3, PLA2G12A
hsa00910	Nitrogen metabolism	0.2	5	1	0.98	0.6652	0.8905	ASRGL1	ASRGL1, GLS, GLUD1, GLUL, AMT
hsa04742	Taste transduction	0.2	5	1	0.98	0.6652	0.8905	GNG13	GNB1, PRKACA, SCNN1B, GNG13, GNAS
hsa04930	Type II diabetes mellitus	0.2	5	1	0.98	0.6652	0.8905	PRKCD	MAPK10, PIK3CB, PKM2, PRKCD, PIK3R3
hsa05060	Prion disease	0.2	5	1	0.98	0.6652	0.8905	RPSAP15/RPSA	HSPA5, LAMC1, HSPD1, RPSAP15/RPSA, LAMB1
hsa00410	beta-Alanine metabolism	0.18	11	2	2.16	0.6678	0.8905	DPYD, HIBCH	HADHA, ABAT, UPB1, DPYD, DPYS, SRM, ECHS1, ALDH7A1, SMS, HIBCH, ALDH2
hsa04330	Notch signaling pathway	0.18	11	2	2.16	0.6678	0.8905	HDAC2, PSEN2	EP300, HDAC2, DLL1, NOTCH1, PSENEN, GCN5L2, RBPSUH, JAG2, ADAM17, PSEN2, CTBP2
hsa00071	Fatty acid metabolism	0.18	17	3	3.33	0.6785	0.8905	CHKB, HSD17B4, DCI	HADHA, ACSL5, CHKB, HSD17B4, ACAT1, HADHB, ACSL3, ACAA2, PECI, HSD17B10, ALDH7A1, ECHS1, ACOX3, ACADS, DCI, ACADVL, ALDH2
hsa03050	Proteasome	0.18	17	3	3.33	0.6785	0.8905	PSMC2, PSMD2, PSMD11	PSMB6, PSMB5, PSMA1, PSMA5, PSMD12, PSMB1, PSMA6, PSMC2, PSMC3, PSMD6, PSMC5, PSMD2, PSMB2, PSMD11, PSMB3, PSMA2, PSMB4
hsa04080	Neuroactive ligand-receptor interaction	0.17	23	4	4.51	0.6903	0.898	TACR3, PLG, PTGDR, ADRA1A	TACR3, ADORA2A, NPFFR2, PRLHR, PPAN, LHCGR, PLG, GALR1, GABBR2, GRIN1, CRHR2, TSPO, TRHR, NMUR2, ADRA2A, GRM3, GRPR, CHRM3, PTGDR, MTNR1A, ADRA1D, ADRA1A, GRIA2
hsa00710	Carbon fixation	0.17	12	2	2.35	0.7157	0.9187	ALDOA, RPIA	PGK1, GOT2, GOT1, RPE, MDH1, GPT2, TKT, ALDOA, ME3, PKM2, RPIA, MDH2
hsa00564	Glycerophospholipid metabolism	0.17	24	4	4.71	0.7238	0.9187	CHAT, PLD2, DGKE, PLA2G12A	PNPLA3, CDIPT, GPD1, PLA2G4B, GNPAT, CHAT, PCYT1A, NAT5, GPD2, PLA2G10, DGKD, PLD2, LYPLA3, LYPLA1, AGPAT4, CDS2, DGKE, TRIM23/ARD1A, CPT1B, PLA2G3, AGPAT1, PLA2G12A, CRLS1, PISD
hsa00272	Cysteine metabolism	0.17	6	1	1.18	0.7312	0.9187	CDO1	CARS, ENSG00000134905, GOT1, GOT2, CDO1, LDHB
hsa00532	Chondroitin sulfate biosynthesis	0.17	6	1	1.18	0.7312	0.9187	B4GALT7	ENSG00000123989, B3GALT6, CHSY1, B4GALT7, ENSG00000147408, CHST13
hsa00020	Citrate cycle (TCA cycle)	0.16	19	3	3.73	0.7529	0.93	PCK2, CS, SUCLG2	ACO2, SDHC, ACLY, ACO1, SUCLA2, IDH1, MDH1, PCK2, SUCLG1, PC, DLST/DLSTP, IDH3A, IDH3B, CS, DLD, OGDH, SUCLG2, PDHA1, MDH2
hsa00620	Pyruvate metabolism	0.16	19	3	3.73	0.7529	0.93	AKR1B1, ACYP1, PCK2	PC, HAGH, AKR1B1, ACAT1, ACACA, PKM2, MDH1, PDHA1, ACYP2, GRHPR, ALDH2, ACYP1, GLO1, ALDH7A1, LDHB, ME3, PCK2, DLD, MDH2
hsa00062	Fatty acid elongation in mitochondria	0.14	7	1	1.37	0.7842	0.9416	HSD17B4	ECHS1, ACAA2, HSD17B10, HADHB, PPT1, HSD17B4, HADHA
hsa04060	Cytokine-cytokine receptor interaction	0.14	7	1	1.37	0.7842	0.9416	VEGFC	ACVR1, BMPR1B, ACVR2A, FLT1, VEGFC, RTEL1/TNFRSF6B, BMPR2
hsa04950	Maturity onset diabetes of the young	0.14	7	1	1.37	0.7842	0.9416	PAX6	NKX6-1, HNF4A, ONECUT1, FOXA2, HHEX, PAX6, HLXB9
hsa00310	Lysine degradation	0.14	14	2	2.75	0.7943	0.9416	AADAT, HSD17B4	ALDH2, DLST/DLSTP, AADAT, AASDHPPT, BBOX1, ACAT1, ECHS1, HSD17B10, ALDH7A1, ENSG00000157426, TMLHE, HSD17B4, OGDH, HADHA
hsa00640	Propanoate metabolism	0.14	14	2	2.75	0.7943	0.9416	SUCLG2, HIBCH	HADHA, ACAT1, SUCLG1, ALDH2, SUCLG2, PCCB, ABAT, ECHS1, SUCLA2, ACACA, ALDH6A1, HIBCH, ALDH7A1, LDHB
hsa04720	Long-term potentiation	0.14	21	3	4.12	0.8128	0.9496	ENSG00000198668, PPP3CA, PRKCA	ADCY1, MAP2K1, KRAS, PPP3R1, ENSG00000187446, CAMK2D, PLCB1, ENSG00000198668, PRKACA, CALM2, PLCB4, RAP1A, GRIN1, CALM1/CALM3, GRIA2, GNAQ, PPP3CA, EP300, RPS6KA2, PRKCA, PPP1CC
hsa04810	Regulation of actin cytoskeleton	0.16	51	8	10	0.8159	0.9496	PIP5K3, RHOA, MYH10, CSK, ACTN1, PTK2, VAV2, ARPC2	BAIAP2, PIP5K3, FGFR2, CRKL, ARHGEF6, RHOA, MYH10, MAP2K1, FGFR1, MYL9, BCAR1, CSK, KRAS, LIMK1, MSN, ARPC5L, ACTN1, PIK3CB, PIK3R3, VCL, PAK7, ENSG00000118680, PTK2, PAK2, ENAH, ACTB, ROCK1, PIP5K1A, ITGA7, CHRM3, NCKAP1, ITGA8, ITGB1, RRAS2, WASL, MOS, CYFIP1, ENSG00000101608, VAV2, ARPC1A, ARPC3, PPP1CC, GNG12, GSN, ARPC2, ABI2, DIAPH2, TIAM1, ARHGEF4, ACTG1, FGF10
hsa00400	Phenylalanine, tyrosine and tryptophan biosynthesis	0.12	8	1	1.57	0.8268	0.9496	PAH	GOT2, GOT1, YARS, PAH, YARS2, FARSLA, FARSLB, FARS2
hsa01040	Biosynthesis of unsaturated fatty acids	0.12	8	1	1.57	0.8268	0.9496	ELOVL6	HADHA, FASN, ELOVL6, GPSN2, YOD1, ACOX3, HSD17B12, SCD
hsa00590	Arachidonic acid metabolism	0.11	9	1	1.77	0.8611	0.9737	PLA2G12A	PLA2G12A, ENSG00000163106, CYP2U1, PLA2G4B, PLA2G3, GGT1, LTA4H, PTGES2, PLA2G10
hsa00632	Benzoate degradation via CoA ligation	0.11	9	1	1.77	0.8611	0.9737	ACYP1	ACYP1, HADHA, ACYP2, YOD1, TRIM23/ARD1A, ECHS1, NAT5, PNPLA3, ACAT1
hsa00530	Aminosugars metabolism	0.1	10	1	1.96	0.8886	0.9869	CYB5R3	CYB5R3, CHIT1, GFPT1, AMDHD2, NAGK, NANP, HEXB, MTMR2, HK2, GNPNAT1
hsa00670	One carbon pool by folate	0.1	10	1	1.96	0.8886	0.9869	TYMS	ATIC, ALDH1L1, SHMT2, AMT, TYMS, MTHFR, GART, MTHFS, MTHFD1, MTHFD2
hsa00510	N-Glycan biosynthesis	0.11	18	2	3.53	0.8962	0.9869	ALG9, DPM1	ALG8, ALG13, DPAGT1, DAD1, DHDDS, ALG6, ENSG00000115275, B4GALT2, MGAT4B, RFT1, ALG12, ALG9, MGAT3, ALG14, DPM1, DDOST, MGAT1, MAN2A1
hsa00563	Glycosylphosphatidylinositol(GPI)-anchor biosynthesis	0.09	11	1	2.16	0.9106	0.9869	PIGU	PIGB, PIGW, PIGU, GPAA1, PIGP, PIGC, PIGL, PIGO, PIGV, PIGA, PIGT
hsa00600	Sphingolipid metabolism	0.09	11	1	2.16	0.9106	0.9869	ASAH3L	SPTLC1, UGT8, GBA, SMPD1, CERK, SPHK2, SPTLC2, DEGS1, ASAH3L, UGCG, FVT1
hsa04540	Gap junction	0.11	19	2	3.73	0.913	0.9869	PRKCA, GUCY2F	ADCY1, MAP2K1, ADCY3, GNAS, KRAS, ADCY5, PLCB4, TUBB2C, TJP1, ENSG00000167552, PRKG1, GNAQ, PRKACA, PLCB1, GUCY1A2, CDC2, NPR1, PRKCA, GUCY2F
hsa00630	Glyoxylate and dicarboxylate metabolism	0.08	12	1	2.35	0.9284	0.9878	CS	MTHFD1, ACO2, GRHPR, HYI, MDH1, ENSG00000184207, MTHFD2, AFMID, CS, ENSG00000168237, ACO1, MDH2
hsa03410	Base excision repair	0.08	12	1	2.35	0.9284	0.9878	OGG1	SMUG1, POLE, FEN1, POLE2, OGG1, POLD1, HMGB1, TDG, LIG3, POLE3, APEX1, NTHL1
hsa00230	Purine metabolism	0.13	55	7	10.79	0.9392	0.9878	PAICS, GUCY2F, PRPS1, ADK, XDH, NME7, PDE1C	PFAS, NT5E, ZNRD1, AK1, ATIC, NP, PAICS, POLR2B, ADCY3, POLA2, ADCY1, GART, GUCY2F, POLR2L, PRPS1, POLR2H, PDE8B, ADK, PNPT1, POLR2C, POLR3A, POLR1B, POLR1C/POLR1D, XDH, POLR3D, PAPSS2, POLD1, POLR3H, PKM2, POLR2I, POLR3B, NPR1, ITPA, ADCY5, AK2, RRM1, NME1/NME2, POLE3, APRT, PDE11A, ADSS, PRUNE, POLR2J, NME6, POLA1, NME7, POLE2, RRM2, PDE6D, GUCY1A2, PPAT, PDE1C, POLE, ENSG00000171453, ADSL
hsa03010	Ribosome	0.1	31	3	6.08	0.9605	0.9878	RPSAP15/RPSA, RPS3A, RPL36AL	RPL34, RPS2, RPSAP15/RPSA, RPS15, RPL35A, RPS3, RPL35, RPL12, RPS3A, FAU, RPL3, RPL31/RPL31P10, RPS13, RPS7, MRPL13, RPL28, RPL18, RPS18, RPL36AL, RPL10A, RPL27, ENSG00000197728, RPL11, RPS27, RPS11, RPS8, RPS24, RPS15A, RPL39, RPS23, RPL37A
hsa00480	Glutathione metabolism	0.07	15	1	2.94	0.9631	0.9878	GSTZ1	RRM2, GSTO1, IDH1, GGT1, OPLAH, GCLC, GSTT1, SMS, LAP3, GSTZ1, RRM1, G6PD, ODC1, MGST1, SRM
hsa00240	Pyrimidine metabolism	0.11	47	5	9.22	0.9698	0.9878	CDA, TYMS, TK2, NME7, DPYD	CDA, POLR1C/POLR1D, UPP2, POLR2H, ENSG00000171453, POLR2C, TYMS, POLR2L, POLR1B, TK2, NME7, POLR2J, NP, UPRT, DCTD, POLR3D, NME6, UCK2, UPB1, UMPS, POLA2, UCKL1, DPYS, POLE2, POLD1, CMPK, CTPS, POLR3A, AK3, POLR2B, ZNRD1, POLR2I, ITPA, DTYMK, POLR3B, POLE, DUT, POLA1, NME1/NME2, RRM1, POLR3H, PNPT1, NT5E, DPYD, POLE3, RRM2, DHODH
hsa01030	Glycan structures - biosynthesis 1	0.09	33	3	6.47	0.9718	0.9878	B4GALT7, ALG9, GALNT1	EXT2, EXT1, ALG8, ALG12, GALNT2, ALG14, DPAGT1, MAN2A1, POMT2, B3GNT1, B4GALT7, ENSG00000123989, ALG13, CHST13, MGAT1, ALG9, GALNT1, B3GALT6, CHSY1, CHST4, ALG6, C1GALT1, MGAT4B, ENSG00000115275, EXTL3, HS2ST1, DAD1, NDST2, MGAT3, OGT, B4GALT2, ENSG00000147408, DDOST
hsa01031	Glycan structures - biosynthesis 2	0.06	17	1	3.33	0.9764	0.9878	PIGU	UGCG, PIGA, A4GALT, PIGL, B3GNT1, PIGB, B3GALT1, PIGC, PIGU, PIGP, B4GALT2, FUT6, GPAA1, PIGG, PIGT, PIGV, PIGO
hsa00251	Glutamate metabolism	0.06	18	1	3.53	0.9811	0.9878	ALDH4A1	GOT2, QARS, GLUD1, NADSYN1, EARS2, PPAT, ALDH4A1, EPRS, GFPT1, GLUL, ALDH5A1, ABAT, GCLC, GOT1, GLS, GPT2, NAGK, GNPNAT1
hsa00790	Folate biosynthesis	0.06	18	1	3.53	0.9811	0.9878	MOV10L1	FPGS, DDX52, SKIV2L2, MOV10L1, SMARCA2, SMARCA5, DDX51, DDX56, DDX54, DDX23, GCH1, DDX18, DDX4, ALPL, SPR, PTS, DDX55, GGH
hsa00190	Oxidative phosphorylation	0.07	46	3	9.02	0.9973	0.9973	COX5B, NDUFA2, ATP6V0A1	ATP5B, COX6C, NDUFA9, COX7C, ATP5C1, ATP5O, NDUFV1, NDUFB3, CYC1, ATP6V0D1, NDUFB7, NDUFAB1, ATP5J2, SDHC, NDUFS4, ATP6V0C, ATP6V1B2, UQCRQ, NDUFS8, ATP6V1G1, COX5B, ATP5J, UQCRB, PPA2, NDUFS6, ATP6V1C1, NDUFS1, NDUFS2, NDUFV2, ATP5F1, COX15, ATP6V1E1, ATP6V1A, ATP6V0B, COX4I1, NDUFA2, NDUFA4, COX5A, ATP6V0A1, UQCRC2, COX4I2, COX17, NDUFB10, NDUFB9, COX6B1, ATP5A1

## Sheet: KEGG HSA. INPARALOG
Supplemental table S8-2: KEGG pathway enrichment analysis (Human Inparalogs).
KEGG.ID	Pathway Name	Fraction (Significant)	Annotated	Significant	Expected	P-value (Hypergeometric)	FDR	Significant (Genes)	Annotated (Genes)
hsa00830	Retinol metabolism	0.74	19	14	3.52	2.076e-07	2.607e-05	UGT2B28, UGT2A3, UGT1A@/UGT1A8/UGT1A10/UGT1A9/UGT1A7/UGT1A6/UGT1A5/UGT1A4/UGT1A3/UGT1A1, CYP3A4, UGT2B17, UGT2A1, UGT2B4, UGT2B7, UGT2B15, CYP3A7, DGAT2L4, DGAT2, CYP3A5, CYP3A43	DHRS4, UGT2B28, UGT2A3, UGT1A@/UGT1A8/UGT1A10/UGT1A9/UGT1A7/UGT1A6/UGT1A5/UGT1A4/UGT1A3/UGT1A1, CYP3A4, UGT2B17, DHRS4L2, UGT2A1, BCMO1, UGT2B4, UGT2B7, UGT2B15, CYP3A7, DGAT1, DGAT2L4, RPE65, DGAT2, CYP3A5, CYP3A43
hsa00983	Drug metabolism - other enzymes	0.63	27	17	5.01	3.386e-07	2.607e-05	UGT1A@/UGT1A8/UGT1A10/UGT1A9/UGT1A7/UGT1A6/UGT1A5/UGT1A4/UGT1A3/UGT1A1, XDH, UGT2A3, CYP3A7, UGT2A1, TK2, CDA, CYP3A4, UGT2B4, UGT2B28, UGT2B7, UGT2B17, LIPA, DPYD, CYP3A43, UGT2B15, CYP3A5	UCK2, UMPS, UGT1A@/UGT1A8/UGT1A10/UGT1A9/UGT1A7/UGT1A6/UGT1A5/UGT1A4/UGT1A3/UGT1A1, XDH, UGT2A3, CYP3A7, UGT2A1, TK2, CDA, CYP3A4, UGT2B4, UGT2B28, UGT2B7, UGT2B17, UPB1, UCK1, LIPA, UPP1, DPYD, UCKL1, UPP2, ITPA, CYP3A43, UGT2B15, GUSB, CYP3A5, DPYS
hsa00980	Metabolism of xenobiotics by cytochrome P450	0.62	21	13	3.9	1.183e-05	0.0006074	CYP3A43, UGT2B15, UGT1A@/UGT1A8/UGT1A10/UGT1A9/UGT1A7/UGT1A6/UGT1A5/UGT1A4/UGT1A3/UGT1A1, UGT2B7, UGT2B28, UGT2A1, CYP3A5, GSTZ1, CYP3A7, UGT2B4, UGT2A3, CYP3A4, UGT2B17	CYP3A43, EPHX1, UGT2B15, MGST1, ALDH3B1, UGT1A@/UGT1A8/UGT1A10/UGT1A9/UGT1A7/UGT1A6/UGT1A5/UGT1A4/UGT1A3/UGT1A1, UGT2B7, UGT2B28, UGT2A1, GSTO2, CYP3A5, GSTT1, GSTZ1, CYP3A7, UGT2B4, UGT2A3, ALDH3B2, CYP3A4, GSTO1, UGT2B17, ENSG00000099984
hsa00982	Drug metabolism - cytochrome P450	0.52	25	13	4.64	0.0001469	0.005654	GSTZ1, UGT1A@/UGT1A8/UGT1A10/UGT1A9/UGT1A7/UGT1A6/UGT1A5/UGT1A4/UGT1A3/UGT1A1, UGT2B28, UGT2B15, CYP3A7, UGT2B17, CYP3A43, UGT2B7, UGT2B4, UGT2A1, UGT2A3, CYP3A4, CYP3A5	GSTZ1, UGT1A@/UGT1A8/UGT1A10/UGT1A9/UGT1A7/UGT1A6/UGT1A5/UGT1A4/UGT1A3/UGT1A1, UGT2B28, UGT2B15, ALDH3B2, CYP3A7, UGT2B17, FMO5, ENSG00000099984, CYP3A43, FMO2, UGT2B7, UGT2B4, ALDH3B1, GSTO1, MGST1, UGT2A1, UGT2A3, FMO1, FMO4, CYP3A4, FMO3, GSTO2, CYP3A5, GSTT1
hsa00040	Pentose and glucuronate interconversions	0.64	14	9	2.6	0.0001944	0.005988	UGT2B15, AKR1B1, UGT2B4, UGT1A@/UGT1A8/UGT1A10/UGT1A9/UGT1A7/UGT1A6/UGT1A5/UGT1A4/UGT1A3/UGT1A1, UGT2B17, UGT2B7, UGT2B28, UGT2A1, UGT2A3	UGT2B15, AKR1B1, GUSB, UGT2B4, UGT1A@/UGT1A8/UGT1A10/UGT1A9/UGT1A7/UGT1A6/UGT1A5/UGT1A4/UGT1A3/UGT1A1, UGT2B17, UGT2B7, UGT2B28, UGT2A1, UGDH, UGP2, XYLB, UGT2A3, RPE
hsa00361	gamma-Hexachlorocyclohexane degradation	0.67	12	8	2.23	0.0003186	0.008178	ALPL, CYP3A5, ALPP, ALPI, CYP3A43, CYP3A7, ALPPL2, CYP3A4	ALPL, CYP3A5, ACPP, ALPP, ACP1, ALPI, CYP3A43, CYP3A7, ACP2, ACPT, ALPPL2, CYP3A4
hsa00150	Androgen and estrogen metabolism	0.6	15	9	2.78	0.0004075	0.008965	UGT2B17, UGT2B7, UGT2B4, UGT1A@/UGT1A8/UGT1A10/UGT1A9/UGT1A7/UGT1A6/UGT1A5/UGT1A4/UGT1A3/UGT1A1, UGT2A1, UGT2B28, WBSCR22, UGT2B15, UGT2A3	UGT2B17, UGT2B7, UGT2B4, HSD3B1, UGT1A@/UGT1A8/UGT1A10/UGT1A9/UGT1A7/UGT1A6/UGT1A5/UGT1A4/UGT1A3/UGT1A1, SULT2B1, UGT2A1, UGT2B28, WBSCR22, UGT2B15, HSD17B12, SULT1E1, SULT2A1, HSD3B2, UGT2A3
hsa04514	Cell adhesion molecules (CAMs)	0.53	19	10	3.52	0.0007916	0.01524	NRXN2, NRCAM, NCAM2, NFASC, CNTNAP1, NEO1, L1CAM, NRXN3, NEGR1, CNTNAP2	NRXN2, NRCAM, SDC3, ITGB7, NCAM2, CNTN1, NFASC, ITGB1, CNTNAP1, NEO1, ITGA6, ITGA8, CNTN2, L1CAM, ITGB2, NRXN3, NEGR1, CNTNAP2, ITGAV
hsa00030	Pentose phosphate pathway	0.5	18	9	3.34	0.002338	0.04001	ALDOB, PRPS2, PRPS1, ALDOA, PGM1, RPIA, ALDOC, GPI, PGM3	ALDOB, PRPS2, PRPS1, PFKL, ALDOA, TALDO1, RBKS, G6PD, PGM1, RPIA, ALDOC, GPI, TKTL2, PFKM, TKT, PGM3, PFKP, RPE
hsa00860	Porphyrin and chlorophyll metabolism	0.45	22	10	4.08	0.003263	0.04728	UGT2A1, UGT2B7, UGT1A@/UGT1A8/UGT1A10/UGT1A9/UGT1A7/UGT1A6/UGT1A5/UGT1A4/UGT1A3/UGT1A1, UGT2B17, UGT2B15, BLVRB, CPOX, UGT2B28, UGT2B4, UGT2A3	UGT2A1, UGT2B7, UGT1A@/UGT1A8/UGT1A10/UGT1A9/UGT1A7/UGT1A6/UGT1A5/UGT1A4/UGT1A3/UGT1A1, FTMT, UGT2B17, UGT2B15, COX15, GUSB, CP, PPOX, FTH1, EARS2, FECH, BLVRB, CPOX, UGT2B28, ALAS2, UGT2B4, HCCS, ALAS1, UGT2A3, EPRS
hsa00500	Starch and sucrose metabolism	0.41	29	12	5.38	0.003377	0.04728	AGL, UGT1A@/UGT1A8/UGT1A10/UGT1A9/UGT1A7/UGT1A6/UGT1A5/UGT1A4/UGT1A3/UGT1A1, UGT2B15, PGM1, UGT2B4, UGT2B7, GPI, UGT2B17, UGT2A3, PGM3, UGT2A1, UGT2B28	HK3, AGL, PYGL, GBA, UGT1A@/UGT1A8/UGT1A10/UGT1A9/UGT1A7/UGT1A6/UGT1A5/UGT1A4/UGT1A3/UGT1A1, UGT2B15, UXS1, UGDH, PGM1, GUSB, PYGB, G6PC2, UGT2B4, UGP2, HK1, GCK, PYGM, UGT2B7, GYS1, GPI, UGT2B17, UGT2A3, G6PC, LYZL1, PGM3, UGT2A1, GYS2, UGT2B28, HK2
hsa01510	Neurodegenerative Diseases	0.42	19	8	3.52	0.01449	0.186	PSEN2, PSEN1, CASP3, HD, CASP7, ALS2, PARK7, NR4A2	EP300, PSEN2, PSEN1, SOD1, HSPA5, GAPDH, APP, CREBBP, PINK1, CASP3, ATN1, VAPB, HD, PARK2, UCHL1, CASP7, ALS2, PARK7, NR4A2
hsa00561	Glycerolipid metabolism	0.37	27	10	5.01	0.01773	0.21	LIPA, PPAP2C, AKR1B1, LIPF, DGAT2L4, DGKE, PPAP2B, AGK, DGAT2, PPAP2A	LIPA, PPAP2C, AKR1B1, ALDH3A2, ALDH7A1, DGKA, PNPLA3, AGPAT3, DGKH, ENSG00000168237, LIPF, DGKD, DGKG, PNLIPRP1, PNLIP, AGPAT4, DGAT2L4, DGAT1, DGKE, PPAP2B, ALDH1B1, AGK, AGPAT2, ALDH2, AGPAT1, DGAT2, PPAP2A
hsa04530	Tight junction	0.29	69	20	12.8	0.02078	0.2272	EPB41L1, MYH11, MPP5, ACTN3, INADL, ACTN4, MYH10, MYH14, CTNNA1, MPDZ, PRKCQ, ACTN2, EPB41L3, MYH9, ACTN1, EXOC4, PRKCD, CTNNA2, EPB41L2, EPB41	EPB41L1, MYH11, MPP5, PRKCA, ACTN3, PTENP1/PTEN, TJP1, PRKCG, INADL, PPP2R2C, ACTN4, RRAS2, PPP2CB, PPM1J, RHOA, PRKCB1, HRAS, AKT2, PPP2CA, PPP2R3A, PPP2R4, CTNNB1, ACTB, MYH10, MYH14, ACTG1, CTNNA1, MPDZ, PRKCZ, ENSG00000118680, MYL9, PRKCQ, PRKCI, CSNK2B/LY6G5B, TJP2, VAPA, PPP2R2B, PARD6A, ACTN2, EPB41L3, EXOC3, CSDA, MYH1, MYH3, MYH4, ENSG00000101608, MYH7B, MYH9, KRAS, MYH7, MYH8, SPTAN1, A…
hsa00770	Pantothenate and CoA biosynthesis	0.5	10	5	1.86	0.02376	0.2272	PPCDC, BCAT1, BCAT2, PANK4, DPYD	PPCDC, VNN1, BCAT1, PPCS, BCAT2, PANK4, UPB1, DPYS, COASY, DPYD
hsa00591	Linoleic acid metabolism	0.41	17	7	3.15	0.02508	0.2272	CYP3A5, CYP3A7, AKR1B10, CYP3A43, PLA2G12A, PLA2G12B, CYP3A4	PLA2G2D, PLA2G4B, CYP3A5, PLA2G3, PLA2G10, PLA2G5, CYP3A7, AKR1B10, CYP3A43, PLA2G2F, PLA2G12A, HSD3B7, PLA2G2A, PLA2G2E, CYP2J2, PLA2G12B, CYP3A4
hsa05216	Thyroid cancer	0.41	17	7	3.15	0.02508	0.2272	LEF1, RXRB, RXRA, CCND1, TCF7L2, RXRG, TCF7L1	CTNNB1, LEF1, RXRB, RXRA, TPM3, PAX8, MYC, RET, HRAS, CCND1, MAP2K2, TPR, TCF7L2, RXRG, TCF7L1, KRAS, MAP2K1
hsa04115	p53 signaling pathway	0.35	23	8	4.27	0.0476	0.4017	CCND1, CCNG1, CASP3, TSC2, PERP, CCND2, CCND3, CCNG2	CDK4, CCNB2, CCNB1, GADD45G, CHEK2, CCND1, CCNG1, CASP3, CDK6, CD82, CYCS, RRM2, ATR, PTENP1/PTEN, TSC2, ATM, PERP, GADD45A, CCND2, CCND3, GADD45B, CDC2, CCNG2
hsa04670	Leukocyte transendothelial migration	0.3	44	13	8.16	0.04957	0.4017	ACTN4, VAV1, PTK2, TXK, VAV2, CTNNA2, CTNNA1, ACTN3, ACTN1, ACTN2, VAV3, ITK, PTK2B	ACTN4, VAV1, PTK2, PTPN11, TXK, VIL2, VAV2, RAPGEF4, ENSG00000101608, ROCK2, CTNNA2, MSN, CTNNA1, ACTB, MYL9, PLCG1, ACTN3, RAC1, ACTN1, RAP1B, VCL, PIK3R2, ENSG00000118680, ACTN2, VAV3, PLCG2, ITGB1, PIK3CD, PRKCA, PIK3R1, ITK, ACTG1, BCAR1, PRKCB1, ITGB2, PRKCG, ROCK1, PIK3R3, RAC2, RAP1A, PTK2B, PIK3CB, RHOA, CTNNB1
hsa00565	Ether lipid metabolism	0.33	24	8	4.45	0.06032	0.4644	PLA2G12A, PLD2, AGPS, PPAP2B, PLD1, PLA2G12B, PPAP2C, PPAP2A	PLA2G5, PLA2G12A, PAFAH1B1, PLA2G10, PAFAH1B2, PAFAH1B3, PLD2, AGPAT1, AGPS, PPAP2B, PLD1, PLA2G2F, CHPT1, PLA2G3, PLA2G12B, PLA2G2A, AGPAT2, AGPAT3, PLA2G2E, PLA2G2D, PPAP2C, PPAP2A, AGPAT4, PLA2G4B
hsa00280	Valine, leucine and isoleucine degradation	0.31	29	9	5.38	0.07216	0.5028	OXCT2, OXCT1, HMGCL, HIBCH, HSD17B4, DBT, BCAT1, BCAT2, AUH	HIBADH, TMEM91/BCKDHA, ABAT, OXCT2, OXCT1, ACADS, HMGCS1, ALDH3A2, HMGCL, HADHA, ALDH2, HADHB, HIBCH, DLD, ALDH6A1, ACAT1, MCCC1, HSD17B4, DBT, ALDH1B1, ECHS1, ACAA2, PCCB, BCAT1, BCAT2, HSD17B10, ALDH7A1, HMGCS2, AUH
hsa00260	Glycine, serine and threonine metabolism	0.32	25	8	4.64	0.07498	0.5028	SARDH, CHDH, CHKA, GCAT, SARS2, TARS, TARSL2, AKR1B10	SARDH, CHDH, SHMT1, DLD, ALAS2, SHMT2, PSPH, CPT1B, CHKA, HSD3B7, PHGDH, PSAT1, GLDC, GCAT, ENSG00000168237, SARS2, TARS, PISD, AMT, CBS, BHMT, TARSL2, GARS, ALAS1, AKR1B10
hsa04130	SNARE interactions in vesicular transport	0.38	13	5	2.41	0.0751	0.5028	SNAP29, STX17, SYBL1, VAMP2, VAMP1	SNAP29, STX17, STX5, NPEPL1/STX16, STX8, STX6, VTI1A, SYBL1, STX10, VAMP2, SNAP25, GOSR2, VAMP1
hsa04710	Circadian rhythm	0.67	3	2	0.56	0.09029	0.5794	CRY2, CRY1	CRY2, ARNTL, CRY1							.
hsa05010	Alzheimer's disease	0.4	10	4	1.86	0.0961	0.592	CASP3, CASP7, PSEN2, PSEN1	APP, CASP3, CASP7, HSD17B10, PSEN2, PSENEN, GAPDH, IDE, GSK3B, PSEN1
hsa00072	Synthesis and degradation of ketone bodies	0.43	7	3	1.3	0.1236	0.732	HMGCL, OXCT1, OXCT2	ACAT1, HMGCL, HMGCS1, BDH1, OXCT1, HMGCS2, OXCT2
hsa00430	Taurine and hypotaurine metabolism	0.5	4	2	0.74	0.1588	0.8962	CDO1, C10orf22	CDO1, GGT1, CSAD, C10orf22
hsa04660	T cell receptor signaling pathway	0.26	34	9	6.31	0.1629	0.8962	PPP3CC, PRKCQ, PPP3CA, TEC, PPP3CB, VAV3, VAV2, VAV1, ITK	PDK1, PIK3R3, ENSG00000187446, PPP3CC, PRKCQ, PPP3CA, TEC, PPP3CB, CBL, VAV3, AKT3, PIK3R1, VAV2, PIK3CD, PIK3R2, HRAS, VAV1, PAK2, PAK4, PAK7, KRAS, ITK, CDK4, CBLB, PPP3R1, RHOA, PLCG1, AKT2, PAK1, PTPN6, AKT1, ENSG00000166869, PAK3, PIK3CB
hsa04360	Axon guidance	0.24	49	12	9.09	0.182	0.9523	UNC5C, PTK2, PPP3CA, ROBO3, DCC, ROBO2, PPP3CC, UNC5B, L1CAM, UNC5A, PPP3CB, UNC5D	PPP3R1, FES, RAC2, LIMK1, RAC3, DPYSL5, ROCK1, LIMK2, SEMA5B, SEMA5A, DPYSL2, SLIT2, ABLIM3, UNC5C, GSK3B, ROCK2, SLIT3, PTK2, PPP3CA, ROBO3, DCC, SEMA6D, ROBO2, PAK2, PPP3CC, NGEF, SLIT1/ARHGAP19, ENSG00000166869, ABLIM2, UNC5B, PAK7, RHOA, LRRC4C, PAK1, KRAS, ITGB1, PAK3, SEMA6B, ABLIM1, ENSG00000187446, PAK4, L1CAM, UNC5A, HRAS, PPP3CB, RAC1, UNC5D, SEMA6C, SEMA6A
hsa00232	Caffeine metabolism	1	1	1	0.19	0.1855	0.9523	XDH	XDH
hsa02010	ABC transporters - General	0.31	13	4	2.41	0.2088	0.9991	ABCD1, ABCD2, ABCA3, ABCB7	ABCB8/ACCN3, ABCG4, ABCD1, ABCC10, ABCC8, ABCD2, ABCB6, ABCA3, ABCB7, ABCC9, ABCB10, ABCG1, ABCC4
hsa03320	PPAR signaling pathway	0.26	27	7	5.01	0.2213	0.9991	RXRB, RXRG, RXRA, CHKB, PCK2, PCK1, PLIN	DBI, RXRB, HMGCS2, SLC27A1, RXRG, ILK, SORBS1, ACSL1, ACSL5, CPT1C, RXRA, ACSL4, SCD, ACOX1, OLR1, NR1H3, CHKB, ACOX3, PCK2, ACSL3, CPT1A, ACSL6, SLC27A4, PCK1, PLIN, SCP2, CYP27A1
hsa04662	B cell receptor signaling pathway	0.26	27	7	5.01	0.2213	0.9991	PPP3CC, VAV2, PPP3CB, VAV3, VAV1, BTK, PPP3CA	PPP3CC, PIK3CD, VAV2, PTPN6, HRAS, PLCG2, RAC3, PIK3R2, PPP3CB, VAV3, VAV1, ENSG00000166869, RAC1, AKT2, PRKCB1, RAC2, AKT1, PIK3R3, KRAS, PPP3R1, GSK3B, PIK3R1, AKT3, BTK, PIK3CB, ENSG00000187446, PPP3CA
hsa05217	Basal cell carcinoma	0.28	18	5	3.34	0.2298	0.9991	SHH, TCF7L1, LEF1, WNT4, TCF7L2	FZD5, AXIN1, WNT5B, SHH, FZD2, TCF7L1, SUFU, LEF1, FZD7, FZD8, WNT4, WNT5A, SMO, TCF7L2, AXIN2, CTNNB1, FZD1, GSK3B
hsa00512	O-Glycan biosynthesis	0.4	5	2	0.93	0.2332	0.9991	GALNT13, GALNT1	OGT, C1GALT1, GALNT13, GALNT1, GALNT2
hsa04520	Adherens junction	0.24	37	9	6.86	0.2351	0.9991	ACTN1, ACTN4, CTNNA1, TCF7L2, ACTN3, LEF1, TCF7L1, CTNNA2, ACTN2	ACTN1, ACTB, FGFR1, SORBS1, BAIAP2, PTPN6, ACTN4, NLK, RAC2, RAC3, IGF1R, ACP1, ACTG1, PTPRB, FER, WAS, EGFR, WASL, CTNNA1, TJP1, RAC1, SNAI2, PTPN1, CTNNB1, ERBB2, CSNK2B/LY6G5B, TCF7L2, EP300, ACTN3, LEF1, TCF7L1, CTNNA2, INSR, VCL, RHOA, ACTN2, CREBBP
hsa00564	Glycerophospholipid metabolism	0.23	47	11	8.72	0.2424	0.9991	CHAT, PPAP2B, PLA2G12B, PLD2, LYPLA3, PPAP2C, PPAP2A, DGKE, CHKA, PLD1, PLA2G12A	PNPLA3, AGPAT3, CDIPT, GPD1, ACHE, PLA2G4B, PCYT1B, PLA2G2D, AGPAT2, GNPAT, CHAT, PCYT1A, NAT5, GPD2, PLA2G10, PPAP2B, DGKD, PLA2G12B, PLD2, DGKH, LYPLA3, LYPLA1, PPAP2C, AGPAT4, PPAP2A, CDS1, PLA2G2E, CDS2, DGKE, CHKA, PLA2G2F, TRIM23/ARD1A, DGKG, CPT1B, PLD1, GPD1L, PLA2G3, CHPT1, PLA2G5, AGPAT1, DGKA, PHOSPHO1, LYPLA2, PLA2G2A, PLA2G12A, CRLS1, PISD
hsa04020	Calcium signaling pathway	0.22	83	18	15.4	0.2654	0.9991	PDE1A, TACR1, NOS1, TACR3, ITPR2, PPP3CB, PDE1C, NOS3, TBXA2R, PTK2B, PPP3CA, TACR2, PTGER3, ADRA1A, ITPR3, NOS2A, PPP3CC, PDE1B	PHKG1, PLCG2, PDE1A, ADORA2A, SLC8A2, ATP2B4, GNAQ, PLCB3, CCKBR, PPP3R1, CAMK2D, TACR1, ATP2B3, SLC8A1, PRKACB, NOS1, ADORA2B, ADCY1, CAMK2A, CCKAR, ENSG00000198668, PLCG1, CHRM5, PPID, TACR3, ITPR2, GNAS, PHKG2, EGFR, CAMK2B, ENSG00000187446, PLCB4, PPP3CB, PDE1C, PRKCA, NOS3, CALM2, TBXA2R, LHCGR, SLC8A3, PTK2B, PRKCG, ADCY3, ADRA1B, PPP3CA, TACR2, ITPKB, PHKB, CHRNA7, SLC25A6, GNA11, SLC25A4,…
hsa00600	Sphingolipid metabolism	0.27	15	4	2.78	0.2977	0.9991	PPAP2B, PPAP2C, ASAH3L, PPAP2A	SPTLC1, UGT8, GBA, SMPD1, PPAP2B, DEGS2, CERK, SPHK2, PPAP2C, SPTLC2, DEGS1, ASAH3L, UGCG, FVT1, PPAP2A
hsa00290	Valine, leucine and isoleucine biosynthesis	0.33	6	2	1.11	0.309	0.9991	BCAT1, BCAT2	BCAT1, PDHA2, PDHA1, BCAT2, VARS, LARS2
hsa00051	Fructose and mannose metabolism	0.24	25	6	4.64	0.3125	0.9991	ALDOA, ALDOB, AKR1B1, GMPPA, AKR1B10, ALDOC	GMDS, KHK, PFKP, PFKL, HK1, MTMR1, ALDOA, PFKM, GCK, ALDOB, PGM2, HK3, HSD3B7, AKR1B1, HK2, GMPPA, AKR1B10, PMM1, TSTA3, MTMR6, ALDOC, GMPPB, SORD, MTMR2, PMM2
hsa04210	Apoptosis	0.23	35	8	6.49	0.3164	0.9991	CASP3, CAPN2, PPP3CC, CASP7, PRKAR2A, PPP3CA, PPP3CB, PRKAR2B	PRKACG, PIK3R1, ATM, PIK3R2, PIK3CB, PIK3R3, PIK3CD, PRKACA, CASP3, RELA, CAPN2, PRKACB, DFFB, PPP3CC, ENDOG, AKT3, CASP7, PRKAR2A, PPP3CA, AIFM1, CYCS, PRKAR1B, PRKAR1A, PPP3CB, IRAK2, AKT2, AKT1, BIRC2, ENSG00000166869, MYD88, PPP3R1, BIRC3, ENSG00000187446, IRAK1, PRKAR2B
hsa00271	Methionine metabolism	0.27	11	3	2.04	0.3344	0.9991	AMD1, MTAP, AHCY	AMD1, TRDMT1, MAT1A, CBS, MTAP, AHCY, ENSG00000158467, BHMT, SRM, MARS, AHCYL1
hsa00340	Histidine metabolism	0.27	11	3	2.04	0.3344	0.9991	PRPS1, WBSCR22, PRPS2	ALDH2, ALDH7A1, HDC, ALDH1B1, PRPS1, WBSCR22, PRPS2, ALDH3A2, ALDH3B2, ALDH3B1, DDC
hsa00281	Geraniol degradation	0.5	2	1	0.37	0.3367	0.9991	HSD17B4	HSD17B10, HSD17B4
hsa00363	Bisphenol A degradation	0.5	2	1	0.37	0.3367	0.9991	AKR1B10	AKR1B10, HSD3B7
hsa00625	Tetrachloroethene degradation	0.5	2	1	0.37	0.3367	0.9991	AKR1B10	HSD3B7, AKR1B10
hsa00750	Vitamin B6 metabolism	0.5	2	1	0.37	0.3367	0.9991	SH3BP1/PDXP	PSAT1, SH3BP1/PDXP
hsa04650	Natural killer cell mediated cytotoxicity	0.22	36	8	6.68	0.3468	0.9991	PPP3CB, VAV2, VAV3, PPP3CA, CASP3, PPP3CC, PTK2B, VAV1	PPP3R1, PTPN6, PIK3CD, ENSG00000187446, PTPN11, PPP3CB, VAV2, PRKCB1, PIK3R2, PRKCG, KRAS, PIK3CB, SHC4, PLCG2, PRKCA, MAP2K1, VAV3, PPP3CA, PIK3R1, PIK3R3, HRAS, SHC1, RAC2, CASP3, SHC3, PPP3CC, ENSG00000166869, PAK1, ITGB2, PTK2B, PLCG1, RAC1, RAC3, VAV1, MAP2K2, SHC2
hsa00790	Folate biosynthesis	0.24	21	5	3.9	0.3475	0.9991	MOV10L1, ALPP, ALPI, ALPPL2, ALPL	FPGS, DDX52, SKIV2L2, MOV10L1, ALPP, SMARCA2, SMARCA5, DDX51, DDX56, DDX54, DDX23, ALPI, ALPPL2, GCH1, DDX18, DDX4, ALPL, SPR, PTS, DDX55, GGH
hsa04080	Neuroactive ligand-receptor interaction	0.21	52	11	9.65	0.3664	0.9991	TACR3, PTGIR, TACR1, TBXA2R, PLG, PTGDR, PTGER4, ADRA1A, TACR2, PTGER2, PTGER3	TACR3, ADORA2A, PTGIR, CRHR1, NPFFR2, CHRM5, PRLHR, PPAN, BRS3, TACR1, LHCGR, CCKAR, GRIA4, TBXA2R, PLG, GRIA3, GALR1, GRM2, GABBR2, GRIN1, FSHR, CRHR2, ADORA2B, TSPO, TRHR, NMUR2, ADRA2A, GRM3, CCKBR, NMBR, GRPR, MTNR1B, CHRM3, GNRHR, NMUR1, PTGDR, MTNR1A, ADRA1B, PTGER4, GPR50, ADRA1D, TSHR, GALR2, GRIA1, F2, CHRM1, ADRA1A, GRIA2, TACR2, PTGER2, PTGER3, ADORA1
hsa04920	Adipocytokine signaling pathway	0.22	32	7	5.94	0.3813	0.9991	RXRG, CHKB, PCK1, PRKCQ, PCK2, RXRB, RXRA	JAK2, ACSL4, AKT3, PTPN11, PRKAA2, ADIPOR2, ACSL1, RELA, ACSL3, RXRG, CHKB, PCK1, PRKCQ, ACACB, MAPK10, PRKAA1, MAPK8, ADIPOR1, AKT2, PCK2, ACSL6, CPT1C, RXRB, SLC2A1, SLC2A4, CPT1A, RXRA, G6PC2, ACSL5, AKT1, MAPK9, G6PC
hsa00650	Butanoate metabolism	0.23	22	5	4.08	0.3879	0.9991	OXCT1, AKR1B10, HMGCL, OXCT2, HSD17B4	ABAT, OXCT1, ALDH7A1, AKR1B10, HSD3B7, HMGCS2, BDH1, PDHA2, ACAT1, ALDH5A1, ECHS1, ACADS, HMGCL, HADHA, ALDH2, ALDH1B1, OXCT2, HSD17B10, HMGCS1, HSD17B4, ALDH3A2, PDHA1
hsa05219	Bladder cancer	0.25	12	3	2.23	0.39	0.9991	FIGF, CCND1, VEGFC	FIGF, MAP2K1, KRAS, CCND1, HRAS, CDK4, MYC, ERBB2, MAP2K2, FGFR3, EGFR, VEGFC
hsa05040	Huntington's disease	0.24	17	4	3.15	0.3901	0.9991	HD, CASP3, HIP1, CLTC	HD, CASP3, CALM2, NCOR1, CREBBP, GAPDH, HIP1, ENSG00000198668, DCTN1, CALM1/CALM3, IFT57, CLTC, CLTB, EP300, CLTA, CBS, HIP2
hsa04010	MAPK signaling pathway	0.2	107	21	19.85	0.4246	0.9991	MAPK8IP3, PLA2G12A, DUSP7, TAOK1, PLA2G12B, PPP3CC, DUSP6, STMN1, TAOK3, MKNK2, PPM1B, TAOK2, DAXX, DUSP9, MKNK1, PPM1A, MAP2K4, PPP3CB, NR4A1, CASP3, PPP3CA	PRKCA, FGF7, FGFR4, RAC1, CRKL, MAPK8IP3, MAPK10, GNG12, RPS6KA1, PLA2G12A, RRAS2, CACNB2, GADD45B, MAX, PLA2G2D, MYC, FGFR1, ENSG00000166869, RAP1A, RPS6KA2, CACNB1, PLA2G3, PPP5C, MOS, MAP2K1, PRKCG, MAPKAPK2, PRKACB, ECSIT, DUSP7, TAOK1, MAP2K6, PAK2, MAP3K12, RAC2, GADD45A, PLA2G10, PLA2G12B, GADD45G, PLA2G5, ARRB2, MAPK8, ATF2, PRKACG, PPP3CC, FGFR2, FGF5, PLA2G2F, DUSP6, AKT2, STMN1, PLA2G2…
hsa05221	Acute myeloid leukemia	0.22	23	5	4.27	0.4282	0.9991	EIF4EBP1, TCF7L1, LEF1, TCF7L2, CCND1	RELA, MYC, PIK3CD, RUNX1T1, MAP2K2, RUNX1, AKT3, PIK3R1, RPS6KB2, HRAS, AKT1, EIF4EBP1, MAP2K1, TCF7L1, KRAS, LEF1, PIK3CB, PIK3R2, PIK3R3, TCF7L2, AKT2, RPS6KB1, CCND1
hsa00710	Carbon fixation	0.22	18	4	3.34	0.4359	0.9991	ALDOA, ALDOC, ALDOB, RPIA	TKTL2, PGK1, GOT2, GOT1, RPE, MDH1, PKLR, GPT2, TKT, PGK2, ALDOA, ME3, GPT, ALDOC, PKM2, ALDOB, RPIA, MDH2
hsa04340	Hedgehog signaling pathway	0.22	18	4	3.34	0.4359	0.9991	WNT4, SHH, DHH, IHH	BTRC, WNT4, SHH, PRKACG, CSNK1A1, CSNK1A1L, DHH, WNT5B, SUFU, GSK3B, LRP2, RAB23, PRKACA, WNT5A, PRKACB, SMO, FBXW11, IHH
hsa04742	Taste transduction	0.23	13	3	2.41	0.4444	0.9991	PDE1A, ITPR3, GNG13	PRKACB, PRKACG, PDE1A, ADCY6, GNB1, PRKACA, GNG3, ITPR3, ACCN1, SCNN1B, GNG13, PLCB2, GNAS
hsa04950	Maturity onset diabetes of the young	0.23	13	3	2.41	0.4444	0.9991	NEUROG3, MAFA, PAX6	NEUROG3, NKX6-1, MAFA, HNF4A, PKLR, ONECUT1, HNF4G, NEUROD1, FOXA2, HHEX, PAX6, SLC2A2, HLXB9
hsa05213	Endometrial cancer	0.21	29	6	5.38	0.4572	0.9991	CCND1, TCF7L2, CTNNA2, CTNNA1, LEF1, TCF7L1	AKT3, CCND1, PIK3R3, HRAS, AXIN1, CTNNB1, EGFR, PTENP1/PTEN, MAP2K1, AKT1, AXIN2, TCF7L2, CTNNA2, CTNNA1, PIK3CD, MLH1, LEF1, KRAS, FOXO3A, TCF7L1, GSK3B, AKT2, ILK, ERBB2, PIK3R2, MYC, PIK3R1, MAP2K2, PIK3CB
hsa00300	Lysine biosynthesis	0.33	3	1	0.56	0.4599	0.9991	AADAT	ENSG00000157426, AASDHPPT, AADAT
hsa00643	Styrene degradation	0.33	3	1	0.56	0.4599	0.9991	GSTZ1	HGD, GSTZ1, FAH
hsa05340	Primary immunodeficiency	0.33	3	1	0.56	0.4599	0.9991	BTK	BTK, JAK3/INSL3, RFXANK
hsa04730	Long-term depression	0.2	45	9	8.35	0.461	0.9991	PLA2G12A, NOS3, NOS1, ITPR2, PLA2G12B, NOS2A, GUCY2F, ITPR3, GUCY2D	MAP2K2, GRIA2, PLA2G12A, CRHR1, PLCB1, PLA2G10, PLA2G5, PRKCA, IGF1R, NPR1, GUCY1A3, NOS3, NOS1, GNAS, ITPR2, GUCY1A2, GNA11, PRKCG, PLA2G12B, NOS2A, GUCY2F, PLA2G2F, PLA2G2E, MAP2K1, PPP2R2B, PLA2G2A, GNAQ, ITPR3, NPR2, PLA2G4B, GRIA3, PPP2CB, PLCB2, PLA2G3, HRAS, GRIA1, GUCY2D, PLCB4, PPP2CA, PPP2R2C, PRKG1, KRAS, PLCB3, PRKCB1, PLA2G2D
hsa00010	Glycolysis / Gluconeogenesis	0.2	40	8	7.42	0.4703	0.9991	ALDOB, ALDOA, GPI, PGM1, PCK1, PCK2, ALDOC, PGM3	PGAM4, ALDOB, ALDOA, LDHA, LDHB, ALDH7A1, ALDH3A2, LDHC, GPI, PGAM1, HK3, PGK1, LDHAL6A, HK2, PGM1, PKM2, PGAM2, DLD, PFKL, LDHAL6B, PFKP, ALDH2, ALDH1B1, PCK1, G6PC, ALDH3B1, PDHA1, HK1, PKLR, PCK2, PGK2, ALDOC, PGM3, PDHA2, GCK, G6PC2, ALDH3B2, PFKM, GAPDH, GALM
hsa04664	Fc epsilon RI signaling pathway	0.2	41	8	7.61	0.5007	0.9991	PLA2G12A, PRKCD, BTK, PLA2G12B, MAP2K4, VAV2, VAV1, VAV3	PLCG1, PIK3R2, PLCG2, PLA2G12A, PIK3R1, PIK3CD, HRAS, PRKCD, BTK, PLA2G12B, RAC1, MAP2K4, PLA2G2A, AKT3, PLA2G2E, PIK3R3, MAP2K1, PLA2G10, AKT1, PDK1, PRKCA, MAPK10, MAP2K6, RAC3, MAP2K3, AKT2, PLA2G3, PLA2G2D, RAC2, PLA2G5, PLA2G2F, MAPK9, VAV2, MAP2K2, PRKCB1, MAPK8, KRAS, VAV1, VAV3, PLA2G4B, PIK3CB
hsa00330	Arginine and proline metabolism	0.2	25	5	4.64	0.5068	0.9991	ASL, NOS3, ALDH4A1, NOS1, NOS2A	PYCR2, ASL, NOS3, ALDH4A1, GOT2, GLUD1, GLUD2, PARS2, CKB, NOS1, LAP3, PYCR1, ENSG00000168775, NPHS1/PRODH2, EPRS, RARS, ARG2, OAT, GOT1, CKMT2, ARG1, CKMT1A/CKMT1B, CKM, NOS2A, PRODH
hsa00970	Aminoacyl-tRNA biosynthesis	0.19	26	5	4.82	0.5445	0.9991	SARS2, WARS2, DARS, TARSL2, TARS	CARS, ENSG00000134905, VARS, DARS2, SARS2, QARS, YARS, RARS, EARS2, WARS2, DARS, MARS, FARSLA, WARS, GARS, TARSL2, PARS2, LARS2, NARS, FARSLB, YARS2, TARS, NARS2, EPRS, AARS, FARS2
hsa00350	Tyrosine metabolism	0.2	15	3	2.78	0.5465	0.9991	GSTZ1, ECH1, WBSCR22	ALDH3B2, PNPLA3, GSTZ1, TH, TRIM23/ARD1A, ALDH3B1, HGD, GOT2, ECH1, WBSCR22, NAT5, GOT1, HPD, FAH, DDC
hsa04060	Cytokine-cytokine receptor interaction	0.2	15	3	2.78	0.5465	0.9991	HGF, FIGF, VEGFC	HGF, ACVR1, BMPR1B, BMPR1A, ACVRL1, ACVR2A, FIGF, KDR, EGFR, FLT1, VEGFC, ACVR2B, FLT4, RTEL1/TNFRSF6B, BMPR2
hsa05222	Small cell lung cancer	0.19	43	8	7.98	0.5597	0.9991	NOS3, RXRB, RXRA, RXRG, PTK2, CCND1, NOS2A, NOS1	LAMB2, PIAS2, MYC, LAMA1, RELA, CDK4, PIK3CD, NOS3, TRAF6, LAMB1, AKT1, RXRB, PIK3R1, RXRA, BIRC3, ITGB1, AKT3, RXRG, CKS1B, LAMA2, CDK6, LAMA5, BIRC2, PIAS1, MAX, AKT2, ITGAV, PTK2, CCND1, ITGA6, COL4A1, PIK3CB, ITGA3, PIK3R2, NOS2A, CYCS, LAMC1, SKP2, ITGA2B, PIAS3, PIK3R3, PTENP1/PTEN, NOS1
hsa00440	Aminophosphonate metabolism	0.25	4	1	0.74	0.5603	0.9991	WBSCR22	CHPT1, PCYT1B, PCYT1A, WBSCR22
hsa00730	Thiamine metabolism	0.25	4	1	0.74	0.5603	0.9991	NFS1	NFS1, MTMR6, MTMR2, MTMR1
hsa00930	Caprolactam degradation	0.25	4	1	0.74	0.5603	0.9991	HSD17B4	HSD17B10, HADHA, HSD17B4, ECHS1
hsa00380	Tryptophan metabolism	0.19	21	4	3.9	0.5655	0.9991	WBSCR22, WARS2, AADAT, HSD17B4	HADHA, WBSCR22, AFMID, ALDH1B1, CAT, OGDHL, KMO, WARS2, OGDH, HSD17B10, NFX1, DDC, ECHS1, ACAT1, ALDH2, WARS, ALDH3A2, TDO2, AADAT, HSD17B4, ALDH7A1
hsa05050	Dentatorubropallidoluysian atrophy (DRPLA)	0.2	10	2	1.86	0.5795	0.9991	CASP7, CASP3	CASP7, BAIAP2, ITCH, ATN1, CASP3, INSR, WWP2, WWP1, RERE, GAPDH
hsa04630	Jak-STAT signaling pathway	0.19	27	5	5.01	0.5807	0.9991	CCND3, CCND1, SPRED1, CCND2, SPRED2	PIK3CD, JAK3/INSL3, CCND3, CCND1, JAK1, SPRED1, MYC, JAK2, PTPN11, CBL, PTPN6, AKT1, PIAS2, CCND2, TYK2, PIK3R3, EP300, PIK3R2, AKT3, PIK3CB, PIK3R1, PIAS3, PIAS1, CBLB, CREBBP, AKT2, SPRED2
hsa00052	Galactose metabolism	0.19	16	3	2.97	0.5933	0.9991	PGM3, AKR1B1, PGM1	HK2, PFKM, B4GALT1, GCK, GALE, G6PC2, PGM3, G6PC, HK1, PFKL, HK3, PFKP, B4GALT2, AKR1B1, UGP2, PGM1
hsa00020	Citrate cycle (TCA cycle)	0.18	22	4	4.08	0.605	0.9991	PCK1, PCK2, CS, SUCLG2	ACO2, SDHC, OGDHL, ACLY, ACO1, SUCLA2, PCK1, IDH1, MDH1, PCK2, SUCLG1, PC, DLST/DLSTP, IDH3A, IDH3B, CS, PDHA2, DLD, OGDH, SUCLG2, PDHA1, MDH2
hsa05120	Epithelial cell signaling in Helicobacter pylori infection	0.18	28	5	5.19	0.6154	0.9991	ATP6V0A1, ATP6V0A4, ATP6V0E1, MAP2K4, CASP3	ATP6V0A1, PLCG2, RELA, MAPK9, ATP6V0A4, TJP1, ATP6V0D1, ATP6V1A, ATP6V0C, MAPK10, ATP6V1G1, PTPN11, PAK1, ATP6V1G3, ATP6V1C1, MAPK8, ATP6V1E1, ATP6V0E1, ATP6V1B2, RAC1, ATP6V1E2, MAP2K4, CSK, PLCG1, ADAM17, CASP3, ATP6V0B, EGFR
hsa05211	Renal cell carcinoma	0.18	34	6	6.31	0.625	0.9991	FIGF, CUL2, VEGFC, TCEB2, FLCN, HGF	PTPN11, SLC2A1, RAP1A, FIGF, CUL2, RAC1, PAK2, AKT3, AKT1, VEGFC, TCEB2, HRAS, PAK7, AKT2, PAK1, FLCN, CREBBP, CRKL, PIK3CB, CRK, PIK3R2, TCEB1, HGF, RBX1, PAK3, MAP2K2, PIK3CD, KRAS, PIK3R1, PAK4, RAP1B, PIK3R3, EP300, MAP2K1
hsa00450	Selenoamino acid metabolism	0.18	11	2	2.04	0.634	0.9991	AHCY, WBSCR22	CBS, ENSG00000158467, PAPSS2, MAT1A, GGT1, AHCYL1, SEPHS1, AHCY, WBSCR22, PAPSS1, MARS
hsa00590	Arachidonic acid metabolism	0.18	17	3	3.15	0.6368	0.9991	PLA2G12A, TBXAS1, PLA2G12B	PLA2G12A, TBXAS1, ENSG00000163106, PLA2G2F, CYP2U1, PLA2G5, PLA2G4B, PLA2G2E, PLA2G3, GGT1, PLA2G12B, PLA2G2D, CYP2J2, PLA2G2A, LTA4H, PTGES2, PLA2G10
hsa03022	Basal transcription factors	0.18	17	3	3.15	0.6368	0.9991	TAF10, TAF12, GTF2A1	TAF4, GTF2F2, GTF2F1, TAF6, TAF10, ENSG00000085231, GTF2H3, TAF2, TAF4B, TAF12, TBPL1, GTF2A2, GTF2E1, TAF13, GTF2H1, GTF2A1, GTF2E2
hsa00460	Cyanoamino acid metabolism	0.2	5	1	0.93	0.6421	0.9991	ASRGL1	ASRGL1, GGT1, GBA, SHMT1, SHMT2
hsa00960	Alkaloid biosynthesis II	0.2	5	1	0.93	0.6421	0.9991	LIPA	NAT5, PRDX6, LIPA, PNPLA3, TRIM23/ARD1A
hsa00620	Pyruvate metabolism	0.17	29	5	5.38	0.6484	0.9991	PCK1, AKR1B1, GRHPR, ACYP1, PCK2	LDHAL6B, LDHC, ALDH3A2, PCK1, PC, HAGH, AKR1B1, ACAT1, PDHA2, ACACA, PKM2, PKLR, LDHA, MDH1, LDHAL6A, PDHA1, ACYP2, ACACB, GRHPR, ALDH2, ACYP1, ALDH1B1, GLO1, ALDH7A1, LDHB, ME3, PCK2, DLD, MDH2
hsa04912	GnRH signaling pathway	0.17	52	9	9.65	0.6498	0.9991	PLA2G12A, ITPR2, ITPR3, MAP2K4, PLD2, PLD1, PRKCD, PTK2B, PLA2G12B	PLA2G12A, PRKCA, PLA2G2E, PRKACG, PRKACB, ENSG00000198668, ITPR2, MAP2K3, MAP3K4, ADCY1, ITPR3, CAMK2D, CAMK2A, MAPK10, MAP2K4, MAPK8, GNAS, PRKCB1, PLA2G2F, PLD2, GNAQ, GNA11, MAP2K1, PLA2G2A, HRAS, ADCY6, MAPK9, ADCY3, PLD1, PLA2G10, PRKACA, PLA2G5, GNRHR, PRKCD, PLCB3, CALM2, MAP2K2, ADCY5, PLA2G2D, CAMK2B, KRAS, CAMK2G, PLA2G4B, PLCB4, MAP2K6, PLA2G3, CALM1/CALM3, PTK2B, PLCB1, PLCB2, PLA2G12…
hsa00120	Bile acid biosynthesis	0.17	12	2	2.23	0.6828	0.9991	AKR1B10, LIPA	ALDH7A1, ALDH3A2, ALDH2, HSD3B7, AKR1B10, SOAT2, LIPA, ALDH1B1, CYP27A1, SOAT1, HADHB, ACAA2
hsa00592	alpha-Linolenic acid metabolism	0.17	12	2	2.23	0.6828	0.9991	PLA2G12B, PLA2G12A	PLA2G4B, PLA2G2D, PLA2G12B, PLA2G5, PLA2G2F, PLA2G10, PLA2G3, PLA2G2A, ACOX3, PLA2G2E, PLA2G12A, ACOX1
hsa00630	Glyoxylate and dicarboxylate metabolism	0.17	12	2	2.23	0.6828	0.9991	GRHPR, CS	MTHFD1, ACO2, GRHPR, HYI, MDH1, ENSG00000184207, MTHFD2, AFMID, CS, ENSG00000168237, ACO1, MDH2
hsa05060	Prion disease	0.17	6	1	1.11	0.7087	0.9991	RPSAP15/RPSA	HSPA5, LAMA1, LAMC1, HSPD1, RPSAP15/RPSA, LAMB1
hsa04370	VEGF signaling pathway	0.16	43	7	7.98	0.7121	0.9991	PTK2, PPP3CB, PLA2G12B, NOS3, PPP3CC, PLA2G12A, PPP3CA	PTK2, PPP3CB, PLA2G12B, AKT2, PLA2G2E, PLA2G10, NOS3, PRKCG, PLA2G2F, PIK3R2, MAP2K1, ENSG00000187446, PLA2G2A, PLA2G5, PIK3R3, PRKCB1, MAP2K2, RAC3, PLA2G3, SHC2, PLA2G4B, PLCG1, KDR, PPP3CC, PLA2G12A, KRAS, PRKCA, PIK3CB, PPP3R1, PPP3CA, PLCG2, MAPKAPK2, PIK3CD, RAC1, ENSG00000166869, SPHK2, AKT1, HRAS, RAC2, MAPKAPK3, AKT3, PLA2G2D, PIK3R1
hsa00252	Alanine and aspartate metabolism	0.16	19	3	3.52	0.7138	0.9991	ASL, ASRGL1, DARS	ADSSL1, ASL, GPT, PC, DLD, ASRGL1, GOT1, GOT2, PDHA1, DARS, AARS, ADSS, GPT2, NARS2, DARS2, ABAT, PDHA2, ADSL, NARS
hsa00410	beta-Alanine metabolism	0.15	13	2	2.41	0.7262	0.9991	DPYD, HIBCH	HADHA, ABAT, UPB1, DPYD, ALDH3A2, DPYS, SRM, ECHS1, ALDH1B1, ALDH7A1, SMS, HIBCH, ALDH2
hsa04140	Regulation of autophagy	0.15	13	2	2.41	0.7262	0.9991	ATG7, GABARAP	ATG4A, ATG12, ATG4C, PRKAA2, ULK1, ATG7, GABARAP, ULK2, ATG3, ATG4D, PRKAA1, ATG4B, BECN1
hsa04120	Ubiquitin mediated proteolysis	0.16	73	12	13.54	0.7293	0.9991	ANAPC7, TCEB2, UBE4A, UBE2L3, CUL2, UBE2G1, UBE2A, UBE2R2, PPIL2, UBE2B, CDC34, HUWE1	BIRC2, ANAPC7, TCEB2, ANAPC5, TRAF6, HERC2, CBLB, UBE2H, UBE3C, HERC3, BTRC, NEDD4, TCEB1, SMURF2, FBXW11, ANAPC2, SMURF1, UBE2G2, ITCH, UBE2E3, SYVN1, UBE4A, FZR1, HIP2, UBE1C, UBE2I, PIAS3, UBE2E2, RNF7, PARK2, CDC16, CBL, EDD1, SAE1, SKP1A, UBE2L3, ANAPC1, CDC27, CUL1, WWP1, CUL2, UBE2M, UBE2E1, SKP2, UBE2G1, STUB1, UBE2A, WWP2, CDC20, CDC23, MGRN1, UBE2R2, RBX1, UBE2N, DDB1, UBE2C, PPIL2, PIA…
hsa05223	Non-small cell lung cancer	0.15	26	4	4.82	0.7395	0.9991	RXRB, RXRA, RXRG, CCND1	PIK3R2, PIK3CD, HRAS, PIK3R1, CDK4, AKT1, MAP2K1, PRKCB1, ERBB2, PRKCA, RXRB, PIK3CB, RXRA, AKT2, FOXO3A, PLCG2, AKT3, EGFR, MAP2K2, RXRG, CCND1, PLCG1, KRAS, CDK6, PIK3R3, PRKCG
hsa04070	Phosphatidylinositol signaling system	0.16	45	7	8.35	0.7577	0.9991	PIP5K3, ITPR2, PIK3C2B, DGKE, PIK4CB, ITPR3, PIK3C2A	ENSG00000198668, PIP5K3, INPP1, ITPKB, CDIPT, ITPKA, ITPR2, PIK3C2B, OCRL, PLCB3, PIB5PA, NDUFS3/PTPMT1, DGKG, PIK3R2, PLCB4, PRKCA, PIP5K1A, SYNJ1, PRKCG, DGKE, PLCB1, CDS2, DGKD, PTENP1/PTEN, PLCG1, PIP5K1B, PIK3CB, DGKH, CDS1, PIK3R3, INPP5B, PRKCB1, PIK4CA, PIK3CD, PIK4CB, PLCG2, CALM1/CALM3, DGKA, PIP5K1C, ITPR3, PIK3R1, PIK3C2A, PLCB2, CALM2, ENSG00000132376
hsa00062	Fatty acid elongation in mitochondria	0.14	7	1	1.3	0.7629	0.9991	HSD17B4	ECHS1, ACAA2, HSD17B10, HADHB, PPT1, HSD17B4, HADHA
hsa00910	Nitrogen metabolism	0.14	7	1	1.3	0.7629	0.9991	ASRGL1	ASRGL1, GLS2, GLUD2, GLS, GLUD1, GLUL, AMT
hsa04310	Wnt signaling pathway	0.16	75	12	13.91	0.7644	0.9991	WNT4, TCF7L1, TCF7L2, PSEN1, CCND2, PPP3CA, CCND1, PPP3CB, CCND3, PORCN, PPP3CC, LEF1	CAMK2A, PRKCA, FZD5, DAAM2, WNT4, ROCK2, FZD1, GSK3B, AXIN1, CSNK2B/LY6G5B, PRKACB, TCF7L1, TCF7L2, PSEN1, PRKACG, MAPK9, CCND2, VANGL2, RAC2, PPP3CA, MAPK10, VANGL1, PPP2R2B, CCND1, PPP3CB, CAMK2B, BTRC, PRKCB1, SENP2, SKP1A, CCND3, NLK, WNT5A, PLCB4, PORCN, DAAM1, CSNK1A1, MAPK8, AXIN2, PRKACA, PLCB3, CSNK1A1L, MYC, CTNNB1, PPP3R1, PPP3CC, EP300, CTBP2, RAC3, CAMK2G, WNT5B, PPP2R2C, LEF1, PLCB2…
hsa00220	Urea cycle and metabolism of amino groups	0.14	14	2	2.6	0.7644	0.9991	ASL, AMD1	ADC, ARG1, ALDH1B1, ASL, SMS, ODC1, ALDH2, ALDH7A1, ALDH3A2, ARG2, AMD1, ALDH18A1, ACY1, SRM
hsa04150	mTOR signaling pathway	0.15	27	4	5.01	0.7671	0.9991	VEGFC, TSC2, EIF4EBP1, FIGF	PIK3R2, ULK2, RPS6KA1, VEGFC, PIK3R3, CAB39, PRKAA2, EIF4E, ULK1, RPS6KB1, DDIT4, AKT2, TSC2, RPS6KB2, TSC1, PIK3CB, AKT1, AKT3, PIK3CD, PIK3R1, RPS6KA6, EIF4EBP1, ENSG00000141564, PRKAA1, FIGF, RPS6KA3, RPS6KA2
hsa03010	Ribosome	0.15	40	6	7.42	0.7808	0.9991	RPL10L, RPSAP15/RPSA, ENSG00000178429, RPS3A, RPL36AL, RPL36A	RPL3L, RPS5, RPL34, RPS2, RPL10L, RPSAP15/RPSA, RPS15, RPL35A, RPS3, RPL35, ENSG00000178429, RPL12, RPS3A, FAU, RPL3, RPL31/RPL31P10, RPS13, RPS7, MRPL13, RPL28, RPL18, RPS18, RPL36AL, RPL10A, RPL7, RPS4Y1, RPL27, RPL36A, ENSG00000197728, RPL11, RPS27, RPS11, RPS8, RPS24, RPS15A, RPL26, RPL39, RPS23, RPL37A, RPL37
hsa05210	Colorectal cancer	0.15	40	6	7.42	0.7808	0.9991	CASP3, DCC, TCF7L1, TCF7L2, CCND1, LEF1	AXIN1, RALGDS, AXIN2, MSH2, GSK3B, FZD1, RAC3, PIK3CB, MYC, PIK3CD, AKT3, MAPK8, CASP3, DCC, KRAS, TCF7L1, EGFR, TCF7L2, MAPK9, PIK3R2, FZD8, IGF1R, AKT1, PIK3R1, PIK3R3, MLH1, MAPK10, BIRC5, CTNNB1, CYCS, RAC2, RAC1, FZD2, FZD5, CCND1, AKT2, LEF1, RHOA, MAP2K1, FZD7
hsa04610	Complement and coagulation cascades	0.13	15	2	2.78	0.7979	0.9991	PLG, PLAT	F7, F5, F10, FGA, F2, F8, PROC, FGB, F9, PLG, SERPINC1, MBL2, PLAT, FGG, F13A1
hsa00400	Phenylalanine, tyrosine and tryptophan biosynthesis	0.12	8	1	1.48	0.8071	0.9991	PAH	GOT2, GOT1, YARS, PAH, YARS2, FARSLA, FARSLB, FARS2
hsa04510	Focal adhesion	0.16	96	15	17.81	0.8136	0.9991	VAV2, CCND2, ACTN3, ACTN1, VAV3, CCND1, CAPN2, FIGF, CCND3, ACTN2, HGF, PTK2, ACTN4, VAV1, VEGFC	PIK3CD, ENSG00000118680, LAMA1, SHC2, PIK3R3, LAMA2, EGFR, ITGB7, DIAPH1, LAMB2, VAV2, CCND2, ROCK2, LAMC1, AKT2, HRAS, VCL, PAK7, RAC3, ITGAV, ACTN3, FLT4, MAP2K1, MAPK10, ACTN1, PAK2, PIK3R1, LAMB1, ITGB3, MAPK9, MYL9, GSK3B, VAV3, ACTG1, BIRC2, PPP1CA, ITGB1, BIRC3, CCND1, PIK3R2, RAC1, CAPN2, PIP5K1C, TNN, PIK3CB, FIGF, PRKCG, CRK, ACTB, CCND3, ITGA3, MAPK8, ITGA7, ACTN2, HGF, CTNNB1, ENSG000…
hsa00230	Purine metabolism	0.15	68	10	12.61	0.8398	0.9991	GUCY2F, PRPS1, ADK, XDH, PRPS2, PDE1B, NME7, GUCY2D, PDE1A, PDE1C	ADCY6, PFAS, NT5E, ZNRD1, PAPSS1, AK1, ATIC, NP, PAICS, POLR2B, ADCY3, POLA2, ADCY1, GART, GUCY2F, POLR2L, PRPS1, POLR2H, PDE8B, ADK, PNPT1, POLR2C, POLR3A, POLR1B, POLR1C/POLR1D, XDH, POLR3D, PAPSS2, POLD1, POLR3H, PKM2, POLR2I, POLR3B, NPR1, ITPA, ADCY5, AK2, RRM1, NME1/NME2, POLE3, APRT, AK3L2/AK3L1, PRPS2, NPR2, PKLR, AK5, GUCY1A3, PDE1B, PDE11A, PDE8A, ADSS, PRUNE, POLR2J, NME6, POLA1, NME7,…
hsa00632	Benzoate degradation via CoA ligation	0.11	9	1	1.67	0.8431	0.9991	ACYP1	ACYP1, HADHA, ACYP2, YOD1, TRIM23/ARD1A, ECHS1, NAT5, PNPLA3, ACAT1
hsa00310	Lysine degradation	0.12	17	2	3.15	0.8526	0.9991	AADAT, HSD17B4	OGDHL, ALDH2, DLST/DLSTP, AADAT, AASDHPPT, BBOX1, ACAT1, ECHS1, ALDH1B1, HSD17B10, ALDH7A1, ENSG00000157426, TMLHE, HSD17B4, OGDH, HADHA, ALDH3A2
hsa04930	Type II diabetes mellitus	0.12	17	2	3.15	0.8526	0.9991	MAFA, PRKCD	PIK3R2, MAFA, PRKCZ, MAPK10, MAPK8, PKLR, PIK3CB, PKM2, INSR, ABCC8, SLC2A2, PIK3CD, PRKCD, PIK3R3, MAPK9, PIK3R1, SLC2A4
hsa00071	Fatty acid metabolism	0.12	25	3	4.64	0.8703	0.9991	CHKB, HSD17B4, DCI	HADHA, ACSL5, CHKB, ACSL6, ACOX1, HSD17B4, ACAT1, HADHB, CPT1C, ACSL4, ACSL3, ACAA2, PECI, HSD17B10, ALDH7A1, CPT1A, ECHS1, ACOX3, ACSL1, ACADS, DCI, ALDH3A2, ACADVL, ALDH2, ALDH1B1
hsa05212	Pancreatic cancer	0.12	32	4	5.94	0.8722	0.9991	PLD1, FIGF, VEGFC, CCND1	RALA, MAPK9, MAP2K1, MAPK10, PLD1, CDK4, RAC3, MAPK8, AKT1, KRAS, RELA, JAK1, RAD51, RALGDS, EGFR, RALBP1, PIK3R3, RALB, RAC1, FIGF, PIK3R2, PIK3CB, CDK6, PIK3R1, ERBB2, VEGFC, RAC2, ARHGEF6, PIK3CD, AKT3, AKT2, CCND1
hsa00272	Cysteine metabolism	0.1	10	1	1.86	0.8723	0.9991	CDO1	LDHA, CARS, ENSG00000134905, GOT1, LDHC, LDHAL6B, GOT2, CDO1, LDHB, LDHAL6A
hsa01040	Biosynthesis of unsaturated fatty acids	0.1	10	1	1.86	0.8723	0.9991	ELOVL6	HADHA, ACOX1, FASN, ELOVL6, GPSN2, YOD1, ACOX3, SCD5, HSD17B12, SCD
hsa00530	Aminosugars metabolism	0.11	18	2	3.34	0.8745	0.9991	CYB5R3, CYB5R1	CYB5R3, CYB5R1, HK1, CHIT1, GFPT1, MTMR6, AMDHD2, CHIA, MTMR1, HK3, NAGK, NANP, GCK, GFPT2, HEXB, MTMR2, HK2, GNPNAT1
hsa05215	Prostate cancer	0.12	33	4	6.12	0.8875	0.9991	TCF7L2, CCND1, LEF1, TCF7L1	PTENP1/PTEN, FGFR1, CREB5, ERBB2, MAP2K2, AKT3, PIK3CB, MAP2K1, TCF7L2, RELA, CCND1, LEF1, GSK3B, KLK3, HRAS, AKT2, PIK3R3, INSRR, KRAS, FGFR2, EGFR, CREBBP, PIK3R2, HSP90AB1, AKT1, PIK3R1, FOXO1A, CTNNB1, EP300, IGF1R, TCF7L1, PIK3CD, HSP90AA1
hsa00563	Glycosylphosphatidylinositol(GPI)-anchor biosynthesis	0.09	11	1	2.04	0.8962	0.9991	PIGU	PIGB, PIGW, PIGU, GPAA1, PIGP, PIGC, PIGL, PIGO, PIGV, PIGA, PIGT
hsa00670	One carbon pool by folate	0.09	11	1	2.04	0.8962	0.9991	TYMS	ATIC, ALDH1L1, SHMT2, AMT, TYMS, MTHFR, GART, MTHFS, SHMT1, MTHFD1, MTHFD2
hsa04110	Cell cycle	0.13	61	8	11.32	0.9047	0.9991	CCND2, ANAPC7, CCNH, CDC7, CCND3, CCND1, BUB1, BUB3	HDAC1, CCND2, CDC23, GSK3B, EP300, CDC25C, ANAPC5, GADD45B, CDC25A, CDK4, ANAPC10, CDC25B, PKMYT1, CDK7, CCNB1, ANAPC7, GADD45A, CDC2, CDC20, SKP1A, ANAPC1, ORC4L, CCNB2, SMC1B, ANAPC2, HDAC2, GADD45G, PLK1, SKP2, ORC5L, MCM6, CCNH, CDC7, CHEK2, MAD2L2, CDC14A, CDC16, FZR1, ORC1L, ORC2L, MCM4, CDK6, CCND3, MCM2, MAD2L1, ORC3L, ATR, CDC45L, RBX1, CDC14C/CDC14B, CUL1, CCND1, SMC1A, ATM, CDC27, DBF4…
hsa04330	Notch signaling pathway	0.1	20	2	3.71	0.9097	0.9991	PSEN1, PSEN2	PSEN1, EP300, HDAC2, DLL1, NOTCH1, HDAC1, PSENEN, NCOR2, GCN5L2, NOTCH2, PCAF, JAG1, RBPSUH, CREBBP, JAG2, CTBP1, ADAM17, DLL4, PSEN2, CTBP2
hsa00190	Oxidative phosphorylation	0.13	55	7	10.2	0.9097	0.9991	ATP6V0A4, ATP6V0E1, COX5B, NDUFA2, ATP6V0A1, COX6A1, COX6A2	ATP5B, NDUFA4L2, COX6C, NDUFA9, COX7C, ATP5C1, ATP5O, ATP6V1E2, NDUFV1, NDUFB3, CYC1, ATP6V0D1, ATP6V0A4, NDUFB7, NDUFAB1, ATP5J2, SDHC, ATP6V0E1, NDUFS4, ATP6V0C, ATP6V1B2, UQCRQ, NDUFS8, ATP6V1G1, COX5B, ATP5J, NDUFA7, UQCRB, PPA2, ATP6V1G3, NDUFS6, ATP6V1C1, NDUFS1, NDUFS2, NDUFV2, ATP5F1, COX15, ATP6V1E1, ATP6V1A, ATP6V0B, COX4I1, NDUFA2, NDUFA4, COX5A, ATP6V0A1, UQCRC2, PPA1, COX4I2, COX6A1,…
hsa00532	Chondroitin sulfate biosynthesis	0.08	12	1	2.23	0.9156	0.9991	B4GALT7	ENSG00000123989, B3GALT6, CHSY1, ENSG00000198108, CHST11, B4GALT7, CHST7, ENSG00000147408, ENSG00000169826, ENSG00000033100, CHST13, CHST3
hsa00510	N-Glycan biosynthesis	0.1	21	2	3.9	0.9236	0.9991	ALG9, DPM1	ALG8, B4GALT3, ALG13, DPAGT1, DAD1, DHDDS, ALG6, ENSG00000115275, MGAT4A, B4GALT2, MGAT4B, RFT1, ALG12, ALG9, MGAT3, ALG14, DPM1, DDOST, B4GALT1, MGAT1, MAN2A1
hsa00640	Propanoate metabolism	0.1	21	2	3.9	0.9236	0.9991	SUCLG2, HIBCH	LDHAL6B, HADHA, ALDH1B1, LDHA, ACAT1, SUCLG1, ALDH2, SUCLG2, PCCB, ABAT, ECHS1, SUCLA2, ACACA, ALDH6A1, LDHAL6A, HIBCH, ACACB, ALDH3A2, ALDH7A1, LDHB, LDHC
hsa04620	Toll-like receptor signaling pathway	0.1	29	3	5.38	0.9272	0.9991	TBK1, IKBKE, MAP2K4	RELA, MYD88, MAPK10, MAP3K7IP2, MAPK9, RAC1, PIK3CD, MAP2K3, TLR4, TLR1, TRAF6, TLR2, TBK1, PIK3R2, TICAM2/TMED7, PIK3CB, PIK3R3, IKBKE, AKT1, TLR6, MAP2K4, MAP2K2, AKT2, MAPK8, IRAK1, MAP2K1, MAP2K6, PIK3R1, AKT3
hsa04720	Long-term potentiation	0.11	44	5	8.16	0.9329	0.9991	ITPR3, ITPR2, PPP3CC, PPP3CB, PPP3CA	ITPR3, ADCY1, CAMK2A, MAP2K1, ITPR2, KRAS, PPP3R1, PPP1CA, ENSG00000187446, CAMK2D, PLCB1, PLCB3, CAMK2G, ENSG00000198668, PPP3CC, PRKACA, CALM2, PRKACG, PLCB4, RAP1A, CAMK2B, PPP3CB, RPS6KA1, HRAS, GRIN1, PRKACB, ENSG00000166869, CALM1/CALM3, GRIA2, GNAQ, RAP1B, PPP3CA, EP300, RPS6KA2, GRIA1, PRKCA, RPS6KA3, PPP1CC, MAP2K2, PRKCG, RPS6KA6, PRKCB1, CREBBP, PLCB2
hsa03410	Base excision repair	0.07	14	1	2.6	0.9442	0.9991	OGG1	HMG1L10, HMG1L1, SMUG1, POLE, FEN1, POLE2, OGG1, POLD1, HMGB1, TDG, LIG3, POLE3, APEX1, NTHL1
hsa04612	Antigen processing and presentation	0.07	14	1	2.6	0.9442	0.9991	HSPA4	HSP90AA1, HSPA8, RFXANK, CTSL, HSP90AB1, HSPA5, NFYA, CANX, CALR, CTSB, PSME3, HSPA4, NFYB, NFYC
hsa05110	Vibrio cholerae infection	0.09	32	3	5.94	0.9537	0.9991	ATP6V0A4, ATP6V0A1, ATP6V0E1	ATP6V1G1, PRKACG, KDELR2, PRKACB, ACTB, ADCY3, TJP2, ATP6V0A4, TJP1, ATP6V1A, ATP6V0D1, PRKCA, PRKCG, PRKCB1, ATP6V1E2, ATP6V1B2, ATP6V0C, ATP6V1G3, ATP6V0B, GNAS, KDELR1, SEC61B, ARF1, ATP6V1E1, PRKACA, ATP6V0A1, PLCG1, ACTG1, ATP6V0E1, SLC12A2, PLCG2, ATP6V1C1
hsa04740	Olfactory transduction	0.07	15	1	2.78	0.9546	0.9991	PDE1C	PRKACG, PRKG1, ARRB2, CAMK2D, PRKACA, ENSG00000198668, CAMK2B, PRKACB, CAMK2G, CAMK2A, CALM2, CALM1/CALM3, ADCY3, CNGA3, PDE1C
hsa04916	Melanogenesis	0.1	42	4	7.79	0.9672	0.9991	LEF1, TCF7L2, WNT4, TCF7L1	LEF1, PRKACG, KRAS, PLCB3, GNAS, TCF7L2, PLCB1, PRKACB, WNT4, CAMK2A, PRKCG, ADCY3, PRKCB1, HRAS, ENSG00000198668, WNT5A, EP300, PLCB4, MAP2K2, FZD7, CTNNB1, ADCY1, CAMK2B, TCF7L1, FZD5, FZD8, MAP2K1, ADCY5, CAMK2G, PRKCA, CALM2, GNAQ, CREBBP, CAMK2D, ADCY6, PLCB2, WNT5B, PRKACA, FZD2, GSK3B, CALM1/CALM3, FZD1
hsa03420	Nucleotide excision repair	0.08	26	2	4.82	0.9676	0.9991	MNAT1, CCNH	CDK7, POLE, POLD1, MNAT1, RAD23B, ERCC3, RFC1, CUL4B, XPA, RFC5, ERCC4, POLE2, RFC3, RPA2, RBX1, ERCC2, ERCC1, ERCC5, RPA4, GTF2H1, CUL4A, POLE3, DDB1, RFC2, GTF2H3, CCNH
hsa00480	Glutathione metabolism	0.06	17	1	3.15	0.97	0.9991	GSTZ1	RRM2, GSTO1, IDH1, ENSG00000099984, GGT1, OPLAH, GCLC, GSTT1, SMS, LAP3, GSTZ1, RRM1, G6PD, ODC1, MGST1, GSTO2, SRM
hsa04540	Gap junction	0.09	43	4	7.98	0.9716	0.9991	ITPR2, GUCY2D, ITPR3, GUCY2F	ADCY1, MAP2K1, ITPR2, ENSG00000123416, TUBB, ADCY3, PRKACG, GNAS, KRAS, ADCY5, ENSG00000075886, PLCB4, GUCY1A3, TUBB4, TUBB2C, MAP2K2, TUBB2A, TJP1, ENSG00000167552, HRAS, PRKG1, GNAQ, TUBA6, GUCY2D, GNA11, PRKCB1, NPR2, PRKACA, TUBB2B, TUBA2, PLCB1, GUCY1A2, CDC2, PRKACB, PLCB2, NPR1, PRKCA, PLCB3, ADCY6, ITPR3, PRKCG, GUCY2F, EGFR
hsa05218	Melanoma	0.07	27	2	5.01	0.9728	0.9991	HGF, CCND1	MAP2K2, FGF7, MAP2K1, PIK3R2, KRAS, PIK3CB, HRAS, IGF1R, FGF22, AKT3, HGF, FGF9, PTENP1/PTEN, CDK4, CCND1, AKT2, PIK3CD, EGFR, FGF20, AKT1, PIK3R3, FGF10, FGFR1, PIK3R1, FGF5, CDK6, FGF3
hsa00240	Pyrimidine metabolism	0.1	51	5	9.46	0.9734	0.9991	CDA, TYMS, TK2, NME7, DPYD	CDA, POLR1C/POLR1D, UPP2, POLR2H, ENSG00000171453, POLR2C, TXNRD2, TYMS, POLR2L, POLR1B, CTPS2, TK2, NME7, POLR2J, NP, UPRT, DCTD, POLR3D, NME6, UCK2, UPB1, UMPS, UCK1, POLA2, UCKL1, DPYS, POLE2, POLD1, CMPK, CTPS, POLR3A, AK3, POLR2B, ZNRD1, POLR2I, ITPA, DTYMK, POLR3B, POLE, DUT, POLA1, NME1/NME2, RRM1, POLR3H, UPP1, PNPT1, NT5E, DPYD, POLE3, RRM2, DHODH
hsa04810	Regulation of actin cytoskeleton	0.12	107	13	19.85	0.9755	0.9991	PIP5K3, MYH14, MYH10, VAV1, ACTN4, ACTN1, PTK2, MYH9, ACTN3, ACTN2, VAV3, VAV2, ARPC2	ITGA6, BAIAP2, ITGAV, RAC3, FGF22, PIP5K3, MAP2K2, DIAPH3, HRAS, ROCK2, MYH14, FGFR2, CRKL, ARHGEF6, RHOA, RDX, PIK3R1, PAK4, WAS, MYH10, FGFR3, MAP2K1, FGFR1, FGF20, VAV1, MYL9, ACTN4, CRK, BCAR1, CSK, KRAS, PIK3CD, LIMK1, MSN, ARHGEF7, ARPC5L, SCIN, ACTN1, PIK3CB, PIK3R3, ITGA5, VCL, PAK7, ITGB3, LIMK2, ENSG00000118680, CHRM1, VIL2, PTK2, PAK2, ENAH, FGF5, ACTB, PAK1, ROCK1, PIP5K1A, ITGA7, EGF…
hsa03050	Proteasome	0.06	18	1	3.34	0.9757	0.9991	PSMC2	PSMB6, PSMB5, PSMA1, PSMA5, PSMD12, PSMB1, PSMA6, PSMC2, PSMC3, PSMD6, PSMA7, PSMC5, PSMD2, PSMB2, PSMD11, PSMB3, PSMA2, PSMB4
hsa00562	Inositol phosphate metabolism	0.07	28	2	5.19	0.9773	0.9991	PIP5K3, PIK4CB	PIP5K1B, ENSG00000132376, MINPP1, SYNJ1, ENSG00000105655, PIP5K1A, PIK3CB, IPMK, NDUFS3/PTPMT1, PLCG1, INPP1, MIOX, PTENP1/PTEN, PIK3CD, PLCB1, OCRL, PIP5K1C, INPP5B, ITPKA, PIP5K3, PLCB4, PLCB2, PLCG2, ITPKB, PLCB3, PIB5PA, PIK4CB, PIK4CA
hsa04910	Insulin signaling pathway	0.11	81	9	15.03	0.9778	0.9991	PCK2, PRKAR2A, TSC2, PCK1, MKNK2, EIF4EBP1, SREBF1, MKNK1, PRKAR2B	PFKM, PFKP, PYGL, ENSG00000141564, PCK2, RPS6KB2, ACACB, PHKG2, G6PC, PRKAR2A, TSC2, PRKACA, MAP2K1, PRKACB, MAPK8, SHC1, GYS2, AKT2, PIK3CD, ACACA, PIK3CB, FOXO1A, PCK1, PIK3R1, CALM2, ENSG00000132376, FASN, EXOC7, EIF4E, G6PC2, PTPN1, PPP1CC, PFKL, PYGB, PRKAA1, ENSG00000198668, CBLB, HRAS, MAP2K2, PHKB, FLOT1, GSK3B, PRKAA2, MAPK9, GYS1, RPS6KB1, PIK3R3, PRKAR1A, CALM1/CALM3, SHC2, TSC1, MKNK2…
hsa00251	Glutamate metabolism	0.04	23	1	4.27	0.9914	0.9991	ALDH4A1	GOT2, QARS, GLUD1, ADC, NADSYN1, GFPT2, EARS2, PPAT, ALDH4A1, EPRS, GFPT1, GLUL, ALDH5A1, ABAT, GLS2, GCLC, GOT1, GPT, GLS, GPT2, GLUD2, NAGK, GNPNAT1
hsa01030	Glycan structures - biosynthesis 1	0.08	52	4	9.65	0.9928	0.9991	B4GALT7, ALG9, GALNT1, GALNT13	EXT2, EXT1, B3GNT2, ALG8, ALG12, GALNT2, ALG14, DPAGT1, MAN2A1, NDST4, CHST6, POMT2, B3GNT1, B4GALT3, B4GALT7, CHST2, ENSG00000123989, ENSG00000033100, ALG13, B4GALT1, CHST13, MGAT4A, MGAT1, ALG9, GALNT1, B3GALT6, NDST3, CHSY1, CHST4, ENSG00000169826, ALG6, C1GALT1, MGAT4B, CHST3, ENSG00000115275, CHST1, EXTL3, NDST1, ENSG00000198108, HS2ST1, DAD1, NDST2, CHST7, MGAT3, CHST11, OGT, B4GALT4, B4GAL…
hsa05130	Pathogenic Escherichia coli infection - EHEC	0.04	25	1	4.64	0.9943	0.9991	ARHGEF2	ARPC5L, TUBB2B, ACTG1, RHOA, TUBA6, ROCK1, TLR4, WASL, TUBB4, TUBB2A, TUBB, ARHGEF2, VIL2, TUBA2, ACTB, ENSG00000075886, PRKCA, ENSG00000123416, ITGB1, ENSG00000167552, TUBB2C, ROCK2, WAS, CTNNB1, ARPC5
hsa05131	Pathogenic Escherichia coli infection - EPEC	0.04	25	1	4.64	0.9943	0.9991	ARHGEF2	ROCK2, ARHGEF2, ARPC5L, TUBB2B, TUBA6, CTNNB1, TUBA2, PRKCA, ENSG00000123416, TUBB2A, TUBB2C, VIL2, ENSG00000167552, ENSG00000075886, ACTG1, WASL, TUBB4, RHOA, ITGB1, ROCK1, ACTB, TLR4, TUBB, ARPC5, WAS
hsa04012	ErbB signaling pathway	0.06	48	3	8.9	0.9966	0.9991	PTK2, EIF4EBP1, MAP2K4	PAK2, PAK3, HRAS, CAMK2A, SHC2, PRKCA, KRAS, PIK3CD, MAPK10, MAPK9, CRKL, PTK2, PAK7, MYC, EIF4EBP1, PIK3R2, CAMK2G, AKT1, MAP2K2, PIK3R1, RPS6KB2, PRKCB1, SHC3, GSK3B, PIK3R3, PLCG1, EGFR, ERBB4, AKT2, MAP2K1, CBL, CRK, AKT3, PRKCG, MAP2K4, CBLB, PLCG2, MAPK8, PIK3CB, ERBB2, CAMK2D, SHC1, RPS6KB1, CAMK2B, PAK1, SHC4, PAK4, ERBB3
hsa01031	Glycan structures - biosynthesis 2	0.03	29	1	5.38	0.9975	0.9991	PIGU	UGCG, FUT4, B4GALT3, PIGA, A4GALT, FUT3, PIGL, B4GALT4, B3GNT1, B3GALT5, FUT9, PIGB, B3GNT2, B3GALT1, PIGC, PIGU, PIGP, B4GALT2, FUT6, FUT5, GPAA1, B3GALNT1, PIGG, B3GALT2, FUT7, PIGT, B4GALT1, PIGV, PIGO
hsa05220	Chronic myeloid leukemia	0.03	31	1	5.75	0.9984	0.9991	CCND1	PTPN11, RUNX1, CRK, KRAS, CDK4, AKT2, CRKL, AKT3, PIK3CB, SHC4, CCND1, PIK3R2, CTBP2, MYC, HRAS, MAP2K1, PIK3CD, HDAC2, CBLB, RELA, CBL, CTBP1, PIK3R3, SHC1, PIK3R1, MAP2K2, CDK6, SHC2, HDAC1, SHC3, AKT1
hsa04350	TGF-beta signaling pathway	0.03	34	1	6.31	0.9991	0.9991	CHRD	SMAD9, SMAD5, RPS6KB1, BMPR1B, E2F5, RPS6KB2, ACVR2B, ROCK2, BMPR2, ROCK1, BMPR1A, ZFYVE16, SMURF1, SMURF2, SMAD1, ZFYVE9, TFDP1, ACVR2A, PPP2CB, E2F4, MYC, CREBBP, EP300, PPP2R2C, FST, ACVR1, PPP2R2B, CUL1, CHRD, SKP1A, RBX1, ACVRL1, RHOA, PPP2CA
hsa05214	Glioma	0.03	34	1	6.31	0.9991	0.9991	CCND1	PLCG1, PLCG2, CDK4, PRKCA, MAP2K2, SHC4, SHC3, AKT3, CAMK2D, MAP2K1, PIK3R1, AKT2, PIK3CB, CALM1/CALM3, CAMK2A, CAMK2G, CALM2, PTENP1/PTEN, PIK3R2, IGF1R, AKT1, KRAS, SHC1, HRAS, PRKCB1, PIK3R3, EGFR, PIK3CD, PRKCG, ENSG00000198668, SHC2, CDK6, CAMK2B, CCND1

## Sheet: KEGG HSA.INPARALOG+BP
Supplemental table S8-3: KEGG pathway enrichment analysis (Human Inparalogs + Binding Partners).
KEGG.ID	Pathway Name	Fraction (Significant)	Annotated	Significant	Expected	P-value (Hypergeometric)	FDR	Significant (Genes)	Annotated (Genes)
hsa00830	Retinol metabolism	0.74	19	14	3.98	1.014e-06	0.0001561	UGT2B28, UGT2A3, UGT1A@/UGT1A8/UGT1A10/UGT1A9/UGT1A7/UGT1A6/UGT1A5/UGT1A4/UGT1A3/UGT1A1, CYP3A4, UGT2B17, UGT2A1, UGT2B4, UGT2B7, UGT2B15, CYP3A7, DGAT2L4, DGAT2, CYP3A5, CYP3A43	DHRS4, UGT2B28, UGT2A3, UGT1A@/UGT1A8/UGT1A10/UGT1A9/UGT1A7/UGT1A6/UGT1A5/UGT1A4/UGT1A3/UGT1A1, CYP3A4, UGT2B17, DHRS4L2, UGT2A1, BCMO1, UGT2B4, UGT2B7, UGT2B15, CYP3A7, DGAT1, DGAT2L4, RPE65, DGAT2, CYP3A5, CYP3A43
hsa00983	Drug metabolism - other enzymes	0.63	27	17	5.65	2.103e-06	0.0001619	UGT1A@/UGT1A8/UGT1A10/UGT1A9/UGT1A7/UGT1A6/UGT1A5/UGT1A4/UGT1A3/UGT1A1, XDH, UGT2A3, CYP3A7, UGT2A1, TK2, CDA, CYP3A4, UGT2B4, UGT2B28, UGT2B7, UGT2B17, LIPA, DPYD, CYP3A43, UGT2B15, CYP3A5	UCK2, UMPS, UGT1A@/UGT1A8/UGT1A10/UGT1A9/UGT1A7/UGT1A6/UGT1A5/UGT1A4/UGT1A3/UGT1A1, XDH, UGT2A3, CYP3A7, UGT2A1, TK2, CDA, CYP3A4, UGT2B4, UGT2B28, UGT2B7, UGT2B17, UPB1, UCK1, LIPA, UPP1, DPYD, UCKL1, UPP2, ITPA, CYP3A43, UGT2B15, GUSB, CYP3A5, DPYS
hsa00980	Metabolism of xenobiotics by cytochrome P450	0.62	21	13	4.39	4.71e-05	0.002418	CYP3A43, UGT2B15, UGT1A@/UGT1A8/UGT1A10/UGT1A9/UGT1A7/UGT1A6/UGT1A5/UGT1A4/UGT1A3/UGT1A1, UGT2B7, UGT2B28, UGT2A1, CYP3A5, GSTZ1, CYP3A7, UGT2B4, UGT2A3, CYP3A4, UGT2B17	CYP3A43, EPHX1, UGT2B15, MGST1, ALDH3B1, UGT1A@/UGT1A8/UGT1A10/UGT1A9/UGT1A7/UGT1A6/UGT1A5/UGT1A4/UGT1A3/UGT1A1, UGT2B7, UGT2B28, UGT2A1, GSTO2, CYP3A5, GSTT1, GSTZ1, CYP3A7, UGT2B4, UGT2A3, ALDH3B2, CYP3A4, GSTO1, UGT2B17, ENSG00000099984
hsa00040	Pentose and glucuronate interconversions	0.64	14	9	2.93	0.0005123	0.0162	UGT2B15, AKR1B1, UGT2B4, UGT1A@/UGT1A8/UGT1A10/UGT1A9/UGT1A7/UGT1A6/UGT1A5/UGT1A4/UGT1A3/UGT1A1, UGT2B17, UGT2B7, UGT2B28, UGT2A1, UGT2A3	UGT2B15, AKR1B1, GUSB, UGT2B4, UGT1A@/UGT1A8/UGT1A10/UGT1A9/UGT1A7/UGT1A6/UGT1A5/UGT1A4/UGT1A3/UGT1A1, UGT2B17, UGT2B7, UGT2B28, UGT2A1, UGDH, UGP2, XYLB, UGT2A3, RPE
hsa00982	Drug metabolism - cytochrome P450	0.52	25	13	5.23	0.0005261	0.0162	GSTZ1, UGT1A@/UGT1A8/UGT1A10/UGT1A9/UGT1A7/UGT1A6/UGT1A5/UGT1A4/UGT1A3/UGT1A1, UGT2B28, UGT2B15, CYP3A7, UGT2B17, CYP3A43, UGT2B7, UGT2B4, UGT2A1, UGT2A3, CYP3A4, CYP3A5	GSTZ1, UGT1A@/UGT1A8/UGT1A10/UGT1A9/UGT1A7/UGT1A6/UGT1A5/UGT1A4/UGT1A3/UGT1A1, UGT2B28, UGT2B15, ALDH3B2, CYP3A7, UGT2B17, FMO5, ENSG00000099984, CYP3A43, FMO2, UGT2B7, UGT2B4, ALDH3B1, GSTO1, MGST1, UGT2A1, UGT2A3, FMO1, FMO4, CYP3A4, FMO3, GSTO2, CYP3A5, GSTT1
hsa00361	gamma-Hexachlorocyclohexane degradation	0.67	12	8	2.51	0.0007625	0.01957	ALPL, CYP3A5, ALPP, ALPI, CYP3A43, CYP3A7, ALPPL2, CYP3A4	ALPL, CYP3A5, ACPP, ALPP, ACP1, ALPI, CYP3A43, CYP3A7, ACP2, ACPT, ALPPL2, CYP3A4
hsa00150	Androgen and estrogen metabolism	0.6	15	9	3.14	0.001047	0.02303	UGT2B17, UGT2B7, UGT2B4, UGT1A@/UGT1A8/UGT1A10/UGT1A9/UGT1A7/UGT1A6/UGT1A5/UGT1A4/UGT1A3/UGT1A1, UGT2A1, UGT2B28, WBSCR22, UGT2B15, UGT2A3	UGT2B17, UGT2B7, UGT2B4, HSD3B1, UGT1A@/UGT1A8/UGT1A10/UGT1A9/UGT1A7/UGT1A6/UGT1A5/UGT1A4/UGT1A3/UGT1A1, SULT2B1, UGT2A1, UGT2B28, WBSCR22, UGT2B15, HSD17B12, SULT1E1, SULT2A1, HSD3B2, UGT2A3
hsa04514	Cell adhesion molecules (CAMs)	0.53	19	10	3.98	0.002127	0.04095	NRXN2, NRCAM, NCAM2, NFASC, CNTNAP1, NEO1, L1CAM, NRXN3, NEGR1, CNTNAP2	NRXN2, NRCAM, SDC3, ITGB7, NCAM2, CNTN1, NFASC, ITGB1, CNTNAP1, NEO1, ITGA6, ITGA8, CNTN2, L1CAM, ITGB2, NRXN3, NEGR1, CNTNAP2, ITGAV
hsa04115	p53 signaling pathway	0.48	23	11	4.81	0.003401	0.0524	CCND1, CCNG1, CASP3, CDK6, ATR, PTENP1/PTEN, TSC2, PERP, CCND2, CCND3, CCNG2	CDK4, CCNB2, CCNB1, GADD45G, CHEK2, CCND1, CCNG1, CASP3, CDK6, CD82, CYCS, RRM2, ATR, PTENP1/PTEN, TSC2, ATM, PERP, GADD45A, CCND2, CCND3, GADD45B, CDC2, CCNG2
hsa05216	Thyroid cancer	0.53	17	9	3.56	0.003403	0.0524	CTNNB1, LEF1, RXRB, RXRA, MYC, CCND1, TCF7L2, RXRG, TCF7L1	CTNNB1, LEF1, RXRB, RXRA, TPM3, PAX8, MYC, RET, HRAS, CCND1, MAP2K2, TPR, TCF7L2, RXRG, TCF7L1, KRAS, MAP2K1
hsa04530	Tight junction	0.35	69	24	14.44	0.00453	0.06307	EPB41L1, MYH11, MPP5, PRKCA, ACTN3, PTENP1/PTEN, INADL, ACTN4, RHOA, CTNNB1, MYH10, MYH14, CTNNA1, MPDZ, PRKCQ, ACTN2, EPB41L3, MYH9, ACTN1, EXOC4, PRKCD, CTNNA2, EPB41L2, EPB41	EPB41L1, MYH11, MPP5, PRKCA, ACTN3, PTENP1/PTEN, TJP1, PRKCG, INADL, PPP2R2C, ACTN4, RRAS2, PPP2CB, PPM1J, RHOA, PRKCB1, HRAS, AKT2, PPP2CA, PPP2R3A, PPP2R4, CTNNB1, ACTB, MYH10, MYH14, ACTG1, CTNNA1, MPDZ, PRKCZ, ENSG00000118680, MYL9, PRKCQ, PRKCI, CSNK2B/LY6G5B, TJP2, VAPA, PPP2R2B, PARD6A, ACTN2, EPB41L3, EXOC3, CSDA, MYH1, MYH3, MYH4, ENSG00000101608, MYH7B, MYH9, KRAS, MYH7, MYH8, SPTAN1, A…
hsa04670	Leukocyte transendothelial migration	0.39	44	17	9.21	0.004915	0.06307	ACTN4, VAV1, PTK2, TXK, VAV2, CTNNA2, CTNNA1, PLCG1, ACTN3, ACTN1, ACTN2, VAV3, PRKCA, ITK, PTK2B, RHOA, CTNNB1	ACTN4, VAV1, PTK2, PTPN11, TXK, VIL2, VAV2, RAPGEF4, ENSG00000101608, ROCK2, CTNNA2, MSN, CTNNA1, ACTB, MYL9, PLCG1, ACTN3, RAC1, ACTN1, RAP1B, VCL, PIK3R2, ENSG00000118680, ACTN2, VAV3, PLCG2, ITGB1, PIK3CD, PRKCA, PIK3R1, ITK, ACTG1, BCAR1, PRKCB1, ITGB2, PRKCG, ROCK1, PIK3R3, RAC2, RAP1A, PTK2B, PIK3CB, RHOA, CTNNB1
hsa00030	Pentose phosphate pathway	0.5	18	9	3.77	0.005572	0.066	ALDOB, PRPS2, PRPS1, ALDOA, PGM1, RPIA, ALDOC, GPI, PGM3	ALDOB, PRPS2, PRPS1, PFKL, ALDOA, TALDO1, RBKS, G6PD, PGM1, RPIA, ALDOC, GPI, TKTL2, PFKM, TKT, PGM3, PFKP, RPE
hsa05010	Alzheimer's disease	0.6	10	6	2.09	0.007851	0.08347	CASP3, CASP7, PSEN2, GAPDH, GSK3B, PSEN1	APP, CASP3, CASP7, HSD17B10, PSEN2, PSENEN, GAPDH, IDE, GSK3B, PSEN1
hsa00860	Porphyrin and chlorophyll metabolism	0.45	22	10	4.6	0.008132	0.08347	UGT2A1, UGT2B7, UGT1A@/UGT1A8/UGT1A10/UGT1A9/UGT1A7/UGT1A6/UGT1A5/UGT1A4/UGT1A3/UGT1A1, UGT2B17, UGT2B15, BLVRB, CPOX, UGT2B28, UGT2B4, UGT2A3	UGT2A1, UGT2B7, UGT1A@/UGT1A8/UGT1A10/UGT1A9/UGT1A7/UGT1A6/UGT1A5/UGT1A4/UGT1A3/UGT1A1, FTMT, UGT2B17, UGT2B15, COX15, GUSB, CP, PPOX, FTH1, EARS2, FECH, BLVRB, CPOX, UGT2B28, ALAS2, UGT2B4, HCCS, ALAS1, UGT2A3, EPRS
hsa01510	Neurodegenerative Diseases	0.47	19	9	3.98	0.008672	0.08347	PSEN2, PSEN1, GAPDH, CASP3, HD, CASP7, ALS2, PARK7, NR4A2	EP300, PSEN2, PSEN1, SOD1, HSPA5, GAPDH, APP, CREBBP, PINK1, CASP3, ATN1, VAPB, HD, PARK2, UCHL1, CASP7, ALS2, PARK7, NR4A2
hsa00500	Starch and sucrose metabolism	0.41	29	12	6.07	0.009426	0.08539	AGL, UGT1A@/UGT1A8/UGT1A10/UGT1A9/UGT1A7/UGT1A6/UGT1A5/UGT1A4/UGT1A3/UGT1A1, UGT2B15, PGM1, UGT2B4, UGT2B7, GPI, UGT2B17, UGT2A3, PGM3, UGT2A1, UGT2B28	HK3, AGL, PYGL, GBA, UGT1A@/UGT1A8/UGT1A10/UGT1A9/UGT1A7/UGT1A6/UGT1A5/UGT1A4/UGT1A3/UGT1A1, UGT2B15, UXS1, UGDH, PGM1, GUSB, PYGB, G6PC2, UGT2B4, UGP2, HK1, GCK, PYGM, UGT2B7, GYS1, GPI, UGT2B17, UGT2A3, G6PC, LYZL1, PGM3, UGT2A1, GYS2, UGT2B28, HK2
hsa04130	SNARE interactions in vesicular transport	0.46	13	6	2.72	0.03629	0.3011	SNAP29, STX17, SYBL1, VAMP2, SNAP25, VAMP1	SNAP29, STX17, STX5, NPEPL1/STX16, STX8, STX6, VTI1A, SYBL1, STX10, VAMP2, SNAP25, GOSR2, VAMP1
hsa00770	Pantothenate and CoA biosynthesis	0.5	10	5	2.09	0.0388	0.3011	PPCDC, BCAT1, BCAT2, PANK4, DPYD	PPCDC, VNN1, BCAT1, PPCS, BCAT2, PANK4, UPB1, DPYS, COASY, DPYD
hsa00561	Glycerolipid metabolism	0.37	27	10	5.65	0.03911	0.3011	LIPA, PPAP2C, AKR1B1, LIPF, DGAT2L4, DGKE, PPAP2B, AGK, DGAT2, PPAP2A	LIPA, PPAP2C, AKR1B1, ALDH3A2, ALDH7A1, DGKA, PNPLA3, AGPAT3, DGKH, ENSG00000168237, LIPF, DGKD, DGKG, PNLIPRP1, PNLIP, AGPAT4, DGAT2L4, DGAT1, DGKE, PPAP2B, ALDH1B1, AGK, AGPAT2, ALDH2, AGPAT1, DGAT2, PPAP2A
hsa00591	Linoleic acid metabolism	0.41	17	7	3.56	0.04612	0.3228	CYP3A5, CYP3A7, AKR1B10, CYP3A43, PLA2G12A, PLA2G12B, CYP3A4	PLA2G2D, PLA2G4B, CYP3A5, PLA2G3, PLA2G10, PLA2G5, CYP3A7, AKR1B10, CYP3A43, PLA2G2F, PLA2G12A, HSD3B7, PLA2G2A, PLA2G2E, CYP2J2, PLA2G12B, CYP3A4
hsa05040	Huntington's disease	0.41	17	7	3.56	0.04612	0.3228	HD, CASP3, NCOR1, GAPDH, HIP1, ENSG00000198668, CLTC	HD, CASP3, CALM2, NCOR1, CREBBP, GAPDH, HIP1, ENSG00000198668, DCTN1, CALM1/CALM3, IFT57, CLTC, CLTB, EP300, CLTA, CBS, HIP2
hsa05222	Small cell lung cancer	0.33	43	14	9	0.04852	0.3248	MYC, RELA, NOS3, TRAF6, RXRB, RXRA, RXRG, CDK6, BIRC2, PTK2, CCND1, NOS2A, PTENP1/PTEN, NOS1	LAMB2, PIAS2, MYC, LAMA1, RELA, CDK4, PIK3CD, NOS3, TRAF6, LAMB1, AKT1, RXRB, PIK3R1, RXRA, BIRC3, ITGB1, AKT3, RXRG, CKS1B, LAMA2, CDK6, LAMA5, BIRC2, PIAS1, MAX, AKT2, ITGAV, PTK2, CCND1, ITGA6, COL4A1, PIK3CB, ITGA3, PIK3R2, NOS2A, CYCS, LAMC1, SKP2, ITGA2B, PIAS3, PIK3R3, PTENP1/PTEN, NOS1
hsa05217	Basal cell carcinoma	0.39	18	7	3.77	0.06237	0.3853	SHH, TCF7L1, LEF1, WNT4, TCF7L2, CTNNB1, GSK3B	FZD5, AXIN1, WNT5B, SHH, FZD2, TCF7L1, SUFU, LEF1, FZD7, FZD8, WNT4, WNT5A, SMO, TCF7L2, AXIN2, CTNNB1, FZD1, GSK3B
hsa05213	Endometrial cancer	0.34	29	10	6.07	0.06255	0.3853	CCND1, CTNNB1, PTENP1/PTEN, TCF7L2, CTNNA2, CTNNA1, LEF1, TCF7L1, GSK3B, MYC	AKT3, CCND1, PIK3R3, HRAS, AXIN1, CTNNB1, EGFR, PTENP1/PTEN, MAP2K1, AKT1, AXIN2, TCF7L2, CTNNA2, CTNNA1, PIK3CD, MLH1, LEF1, KRAS, FOXO3A, TCF7L1, GSK3B, AKT2, ILK, ERBB2, PIK3R2, MYC, PIK3R1, MAP2K2, PIK3CB
hsa04520	Adherens junction	0.32	37	12	7.74	0.06712	0.3975	ACTN1, ACTN4, IGF1R, CTNNA1, CTNNB1, TCF7L2, ACTN3, LEF1, TCF7L1, CTNNA2, RHOA, ACTN2	ACTN1, ACTB, FGFR1, SORBS1, BAIAP2, PTPN6, ACTN4, NLK, RAC2, RAC3, IGF1R, ACP1, ACTG1, PTPRB, FER, WAS, EGFR, WASL, CTNNA1, TJP1, RAC1, SNAI2, PTPN1, CTNNB1, ERBB2, CSNK2B/LY6G5B, TCF7L2, EP300, ACTN3, LEF1, TCF7L1, CTNNA2, INSR, VCL, RHOA, ACTN2, CREBBP
hsa04660	T cell receptor signaling pathway	0.32	34	11	7.11	0.07915	0.4514	PPP3CC, PRKCQ, PPP3CA, TEC, PPP3CB, VAV3, VAV2, VAV1, ITK, RHOA, PLCG1	PDK1, PIK3R3, ENSG00000187446, PPP3CC, PRKCQ, PPP3CA, TEC, PPP3CB, CBL, VAV3, AKT3, PIK3R1, VAV2, PIK3CD, PIK3R2, HRAS, VAV1, PAK2, PAK4, PAK7, KRAS, ITK, CDK4, CBLB, PPP3R1, RHOA, PLCG1, AKT2, PAK1, PTPN6, AKT1, ENSG00000166869, PAK3, PIK3CB
hsa00565	Ether lipid metabolism	0.33	24	8	5.02	0.1085	0.5966	PLA2G12A, PLD2, AGPS, PPAP2B, PLD1, PLA2G12B, PPAP2C, PPAP2A	PLA2G5, PLA2G12A, PAFAH1B1, PLA2G10, PAFAH1B2, PAFAH1B3, PLD2, AGPAT1, AGPS, PPAP2B, PLD1, PLA2G2F, CHPT1, PLA2G3, PLA2G12B, PLA2G2A, AGPAT2, AGPAT3, PLA2G2E, PLA2G2D, PPAP2C, PPAP2A, AGPAT4, PLA2G4B
hsa04710	Circadian rhythm	0.67	3	2	0.63	0.1128	0.5993	CRY2, CRY1	CRY2, ARNTL, CRY1
hsa04360	Axon guidance	0.29	49	14	10.25	0.125	0.6189	UNC5C, GSK3B, PTK2, PPP3CA, ROBO3, DCC, ROBO2, PPP3CC, UNC5B, RHOA, L1CAM, UNC5A, PPP3CB, UNC5D	PPP3R1, FES, RAC2, LIMK1, RAC3, DPYSL5, ROCK1, LIMK2, SEMA5B, SEMA5A, DPYSL2, SLIT2, ABLIM3, UNC5C, GSK3B, ROCK2, SLIT3, PTK2, PPP3CA, ROBO3, DCC, SEMA6D, ROBO2, PAK2, PPP3CC, NGEF, SLIT1/ARHGAP19, ENSG00000166869, ABLIM2, UNC5B, PAK7, RHOA, LRRC4C, PAK1, KRAS, ITGB1, PAK3, SEMA6B, ABLIM1, ENSG00000187446, PAK4, L1CAM, UNC5A, HRAS, PPP3CB, RAC1, UNC5D, SEMA6C, SEMA6A
hsa04020	Calcium signaling pathway	0.27	83	22	17.37	0.1272	0.6189	PDE1A, TACR1, NOS1, ENSG00000198668, PLCG1, TACR3, ITPR2, PPP3CB, PDE1C, PRKCA, NOS3, TBXA2R, PTK2B, PPP3CA, TACR2, ERBB3, PTGER3, ADRA1A, ITPR3, NOS2A, PPP3CC, PDE1B	PHKG1, PLCG2, PDE1A, ADORA2A, SLC8A2, ATP2B4, GNAQ, PLCB3, CCKBR, PPP3R1, CAMK2D, TACR1, ATP2B3, SLC8A1, PRKACB, NOS1, ADORA2B, ADCY1, CAMK2A, CCKAR, ENSG00000198668, PLCG1, CHRM5, PPID, TACR3, ITPR2, GNAS, PHKG2, EGFR, CAMK2B, ENSG00000187446, PLCB4, PPP3CB, PDE1C, PRKCA, NOS3, CALM2, TBXA2R, LHCGR, SLC8A3, PTK2B, PRKCG, ADCY3, ADRA1B, PPP3CA, TACR2, ITPKB, PHKB, CHRNA7, SLC25A6, GNA11, SLC25A4,…
hsa00260	Glycine, serine and threonine metabolism	0.32	25	8	5.23	0.1319	0.6189	SARDH, CHDH, CHKA, GCAT, SARS2, TARS, TARSL2, AKR1B10	SARDH, CHDH, SHMT1, DLD, ALAS2, SHMT2, PSPH, CPT1B, CHKA, HSD3B7, PHGDH, PSAT1, GLDC, GCAT, ENSG00000168237, SARS2, TARS, PISD, AMT, CBS, BHMT, TARSL2, GARS, ALAS1, AKR1B10
hsa00280	Valine, leucine and isoleucine degradation	0.31	29	9	6.07	0.1326	0.6189	OXCT2, OXCT1, HMGCL, HIBCH, HSD17B4, DBT, BCAT1, BCAT2, AUH	HIBADH, TMEM91/BCKDHA, ABAT, OXCT2, OXCT1, ACADS, HMGCS1, ALDH3A2, HMGCL, HADHA, ALDH2, HADHB, HIBCH, DLD, ALDH6A1, ACAT1, MCCC1, HSD17B4, DBT, ALDH1B1, ECHS1, ACAA2, PCCB, BCAT1, BCAT2, HSD17B10, ALDH7A1, HMGCS2, AUH
hsa04340	Hedgehog signaling pathway	0.33	18	6	3.77	0.1554	0.7038	WNT4, SHH, DHH, GSK3B, LRP2, IHH	BTRC, WNT4, SHH, PRKACG, CSNK1A1, CSNK1A1L, DHH, WNT5B, SUFU, GSK3B, LRP2, RAB23, PRKACA, WNT5A, PRKACB, SMO, FBXW11, IHH
hsa00072	Synthesis and degradation of ketone bodies	0.43	7	3	1.46	0.1639	0.7211	HMGCL, OXCT1, OXCT2	ACAT1, HMGCL, HMGCS1, BDH1, OXCT1, HMGCS2, OXCT2
hsa04210	Apoptosis	0.29	35	10	7.32	0.1782	0.7337	CASP3, RELA, CAPN2, PPP3CC, CASP7, PRKAR2A, PPP3CA, PPP3CB, BIRC2, PRKAR2B	PRKACG, PIK3R1, ATM, PIK3R2, PIK3CB, PIK3R3, PIK3CD, PRKACA, CASP3, RELA, CAPN2, PRKACB, DFFB, PPP3CC, ENDOG, AKT3, CASP7, PRKAR2A, PPP3CA, AIFM1, CYCS, PRKAR1B, PRKAR1A, PPP3CB, IRAK2, AKT2, AKT1, BIRC2, ENSG00000166869, MYD88, PPP3R1, BIRC3, ENSG00000187446, IRAK1, PRKAR2B
hsa00271	Methionine metabolism	0.36	11	4	2.3	0.1815	0.7337	AMD1, MTAP, AHCY, MARS	AMD1, TRDMT1, MAT1A, CBS, MTAP, AHCY, ENSG00000158467, BHMT, SRM, MARS, AHCYL1
hsa04662	B cell receptor signaling pathway	0.3	27	8	5.65	0.1856	0.7337	PPP3CC, VAV2, PPP3CB, VAV3, VAV1, GSK3B, BTK, PPP3CA	PPP3CC, PIK3CD, VAV2, PTPN6, HRAS, PLCG2, RAC3, PIK3R2, PPP3CB, VAV3, VAV1, ENSG00000166869, RAC1, AKT2, PRKCB1, RAC2, AKT1, PIK3R3, KRAS, PPP3R1, GSK3B, PIK3R1, AKT3, BTK, PIK3CB, ENSG00000187446, PPP3CA
hsa05221	Acute myeloid leukemia	0.3	23	7	4.81	0.1882	0.7337	RELA, MYC, EIF4EBP1, TCF7L1, LEF1, TCF7L2, CCND1	RELA, MYC, PIK3CD, RUNX1T1, MAP2K2, RUNX1, AKT3, PIK3R1, RPS6KB2, HRAS, AKT1, EIF4EBP1, MAP2K1, TCF7L1, KRAS, LEF1, PIK3CB, PIK3R2, PIK3R3, TCF7L2, AKT2, RPS6KB1, CCND1
hsa00430	Taurine and hypotaurine metabolism	0.5	4	2	0.84	0.195	0.7337	CDO1, C10orf22	CDO1, GGT1, CSAD, C10orf22
hsa05210	Colorectal cancer	0.28	40	11	8.37	0.1977	0.7337	GSK3B, MYC, CASP3, DCC, TCF7L1, TCF7L2, IGF1R, CTNNB1, CCND1, LEF1, RHOA	AXIN1, RALGDS, AXIN2, MSH2, GSK3B, FZD1, RAC3, PIK3CB, MYC, PIK3CD, AKT3, MAPK8, CASP3, DCC, KRAS, TCF7L1, EGFR, TCF7L2, MAPK9, PIK3R2, FZD8, IGF1R, AKT1, PIK3R1, PIK3R3, MLH1, MAPK10, BIRC5, CTNNB1, CYCS, RAC2, RAC1, FZD2, FZD5, CCND1, AKT2, LEF1, RHOA, MAP2K1, FZD7
hsa04650	Natural killer cell mediated cytotoxicity	0.28	36	10	7.53	0.2037	0.7337	PPP3CB, VAV2, PRKCA, VAV3, PPP3CA, CASP3, PPP3CC, PTK2B, PLCG1, VAV1	PPP3R1, PTPN6, PIK3CD, ENSG00000187446, PTPN11, PPP3CB, VAV2, PRKCB1, PIK3R2, PRKCG, KRAS, PIK3CB, SHC4, PLCG2, PRKCA, MAP2K1, VAV3, PPP3CA, PIK3R1, PIK3R3, HRAS, SHC1, RAC2, CASP3, SHC3, PPP3CC, ENSG00000166869, PAK1, ITGB2, PTK2B, PLCG1, RAC1, RAC3, VAV1, MAP2K2, SHC2
hsa00232	Caffeine metabolism	1	1	1	0.21	0.2092	0.7337	XDH	XDH
hsa04920	Adipocytokine signaling pathway	0.28	32	9	6.7	0.2096	0.7337	JAK2, RELA, RXRG, CHKB, PCK1, PRKCQ, PCK2, RXRB, RXRA	JAK2, ACSL4, AKT3, PTPN11, PRKAA2, ADIPOR2, ACSL1, RELA, ACSL3, RXRG, CHKB, PCK1, PRKCQ, ACACB, MAPK10, PRKAA1, MAPK8, ADIPOR1, AKT2, PCK2, ACSL6, CPT1C, RXRB, SLC2A1, SLC2A4, CPT1A, RXRA, G6PC2, ACSL5, AKT1, MAPK9, G6PC
hsa05120	Epithelial cell signaling in Helicobacter pylori infection	0.29	28	8	5.86	0.2155	0.7375	ATP6V0A1, RELA, ATP6V0A4, ATP6V0E1, MAP2K4, CSK, PLCG1, CASP3	ATP6V0A1, PLCG2, RELA, MAPK9, ATP6V0A4, TJP1, ATP6V0D1, ATP6V1A, ATP6V0C, MAPK10, ATP6V1G1, PTPN11, PAK1, ATP6V1G3, ATP6V1C1, MAPK8, ATP6V1E1, ATP6V0E1, ATP6V1B2, RAC1, ATP6V1E2, MAP2K4, CSK, PLCG1, ADAM17, CASP3, ATP6V0B, EGFR
hsa05219	Bladder cancer	0.33	12	4	2.51	0.2299	0.7698	FIGF, CCND1, MYC, VEGFC	FIGF, MAP2K1, KRAS, CCND1, HRAS, CDK4, MYC, ERBB2, MAP2K2, FGFR3, EGFR, VEGFC
hsa05215	Prostate cancer	0.27	33	9	6.91	0.2387	0.782	PTENP1/PTEN, TCF7L2, RELA, CCND1, LEF1, GSK3B, CTNNB1, IGF1R, TCF7L1	PTENP1/PTEN, FGFR1, CREB5, ERBB2, MAP2K2, AKT3, PIK3CB, MAP2K1, TCF7L2, RELA, CCND1, LEF1, GSK3B, KLK3, HRAS, AKT2, PIK3R3, INSRR, KRAS, FGFR2, EGFR, CREBBP, PIK3R2, HSP90AB1, AKT1, PIK3R1, FOXO1A, CTNNB1, EP300, IGF1R, TCF7L1, PIK3CD, HSP90AA1
hsa03022	Basal transcription factors	0.29	17	5	3.56	0.2732	0.8675	GTF2F1, TAF10, TAF12, GTF2H1, GTF2A1	TAF4, GTF2F2, GTF2F1, TAF6, TAF10, ENSG00000085231, GTF2H3, TAF2, TAF4B, TAF12, TBPL1, GTF2A2, GTF2E1, TAF13, GTF2H1, GTF2A1, GTF2E2
hsa02010	ABC transporters - General	0.31	13	4	2.72	0.281	0.8675	ABCD1, ABCD2, ABCA3, ABCB7	ABCB8/ACCN3, ABCG4, ABCD1, ABCC10, ABCC8, ABCD2, ABCB6, ABCA3, ABCB7, ABCC9, ABCB10, ABCG1, ABCC4
hsa00512	O-Glycan biosynthesis	0.4	5	2	1.05	0.2816	0.8675	GALNT13, GALNT1	OGT, C1GALT1, GALNT13, GALNT1, GALNT2
hsa05223	Non-small cell lung cancer	0.27	26	7	5.44	0.2919	0.8784	PRKCA, RXRB, RXRA, RXRG, CCND1, PLCG1, CDK6	PIK3R2, PIK3CD, HRAS, PIK3R1, CDK4, AKT1, MAP2K1, PRKCB1, ERBB2, PRKCA, RXRB, PIK3CB, RXRA, AKT2, FOXO3A, PLCG2, AKT3, EGFR, MAP2K2, RXRG, CCND1, PLCG1, KRAS, CDK6, PIK3R3, PRKCG
hsa04010	MAPK signaling pathway	0.23	107	25	22.39	0.2966	0.8784	PRKCA, MAPK8IP3, PLA2G12A, MYC, DUSP7, TAOK1, PLA2G12B, ARRB2, PPP3CC, DUSP6, STMN1, TAOK3, MKNK2, PPM1B, TAOK2, DAXX, DUSP9, MKNK1, PPM1A, MAP2K4, PPP3CB, NR4A1, CASP3, PPP3CA, TRAF6	PRKCA, FGF7, FGFR4, RAC1, CRKL, MAPK8IP3, MAPK10, GNG12, RPS6KA1, PLA2G12A, RRAS2, CACNB2, GADD45B, MAX, PLA2G2D, MYC, FGFR1, ENSG00000166869, RAP1A, RPS6KA2, CACNB1, PLA2G3, PPP5C, MOS, MAP2K1, PRKCG, MAPKAPK2, PRKACB, ECSIT, DUSP7, TAOK1, MAP2K6, PAK2, MAP3K12, RAC2, GADD45A, PLA2G10, PLA2G12B, GADD45G, PLA2G5, ARRB2, MAPK8, ATF2, PRKACG, PPP3CC, FGFR2, FGF5, PLA2G2F, DUSP6, AKT2, STMN1, PLA2G2…
hsa03320	PPAR signaling pathway	0.26	27	7	5.65	0.329	0.9019	RXRB, RXRG, RXRA, CHKB, PCK2, PCK1, PLIN	DBI, RXRB, HMGCS2, SLC27A1, RXRG, ILK, SORBS1, ACSL1, ACSL5, CPT1C, RXRA, ACSL4, SCD, ACOX1, OLR1, NR1H3, CHKB, ACOX3, PCK2, ACSL3, CPT1A, ACSL6, SLC27A4, PCK1, PLIN, SCP2, CYP27A1
hsa04630	Jak-STAT signaling pathway	0.26	27	7	5.65	0.329	0.9019	CCND3, CCND1, SPRED1, MYC, JAK2, CCND2, SPRED2	PIK3CD, JAK3/INSL3, CCND3, CCND1, JAK1, SPRED1, MYC, JAK2, PTPN11, CBL, PTPN6, AKT1, PIAS2, CCND2, TYK2, PIK3R3, EP300, PIK3R2, AKT3, PIK3CB, PIK3R1, PIAS3, PIAS1, CBLB, CREBBP, AKT2, SPRED2
hsa04070	Phosphatidylinositol signaling system	0.24	45	11	9.42	0.3332	0.9019	ENSG00000198668, PIP5K3, ITPR2, PIK3C2B, PRKCA, DGKE, PTENP1/PTEN, PLCG1, PIK4CB, ITPR3, PIK3C2A	ENSG00000198668, PIP5K3, INPP1, ITPKB, CDIPT, ITPKA, ITPR2, PIK3C2B, OCRL, PLCB3, PIB5PA, NDUFS3/PTPMT1, DGKG, PIK3R2, PLCB4, PRKCA, PIP5K1A, SYNJ1, PRKCG, DGKE, PLCB1, CDS2, DGKD, PTENP1/PTEN, PLCG1, PIP5K1B, PIK3CB, DGKH, CDS1, PIK3R3, INPP5B, PRKCB1, PIK4CA, PIK3CD, PIK4CB, PLCG2, CALM1/CALM3, DGKA, PIP5K1C, ITPR3, PIK3R1, PIK3C2A, PLCB2, CALM2, ENSG00000132376
hsa04730	Long-term depression	0.24	45	11	9.42	0.3332	0.9019	PLA2G12A, PRKCA, IGF1R, NOS3, NOS1, ITPR2, PLA2G12B, NOS2A, GUCY2F, ITPR3, GUCY2D	MAP2K2, GRIA2, PLA2G12A, CRHR1, PLCB1, PLA2G10, PLA2G5, PRKCA, IGF1R, NPR1, GUCY1A3, NOS3, NOS1, GNAS, ITPR2, GUCY1A2, GNA11, PRKCG, PLA2G12B, NOS2A, GUCY2F, PLA2G2F, PLA2G2E, MAP2K1, PPP2R2B, PLA2G2A, GNAQ, ITPR3, NPR2, PLA2G4B, GRIA3, PPP2CB, PLCB2, PLA2G3, HRAS, GRIA1, GUCY2D, PLCB4, PPP2CA, PPP2R2C, PRKG1, KRAS, PLCB3, PRKCB1, PLA2G2D
hsa04664	Fc epsilon RI signaling pathway	0.24	41	10	8.58	0.3486	0.9019	PLCG1, PLA2G12A, PRKCD, BTK, PLA2G12B, MAP2K4, PRKCA, VAV2, VAV1, VAV3	PLCG1, PIK3R2, PLCG2, PLA2G12A, PIK3R1, PIK3CD, HRAS, PRKCD, BTK, PLA2G12B, RAC1, MAP2K4, PLA2G2A, AKT3, PLA2G2E, PIK3R3, MAP2K1, PLA2G10, AKT1, PDK1, PRKCA, MAPK10, MAP2K6, RAC3, MAP2K3, AKT2, PLA2G3, PLA2G2D, RAC2, PLA2G5, PLA2G2F, MAPK9, VAV2, MAP2K2, PRKCB1, MAPK8, KRAS, VAV1, VAV3, PLA2G4B, PIK3CB
hsa05050	Dentatorubropallidoluysian atrophy (DRPLA)	0.3	10	3	2.09	0.3501	0.9019	CASP7, CASP3, GAPDH	CASP7, BAIAP2, ITCH, ATN1, CASP3, INSR, WWP2, WWP1, RERE, GAPDH
hsa04510	Focal adhesion	0.23	96	22	20.09	0.3503	0.9019	VAV2, CCND2, ACTN3, ACTN1, GSK3B, VAV3, BIRC2, CCND1, CAPN2, FIGF, CCND3, ACTN2, HGF, CTNNB1, PTK2, IGF1R, ACTN4, PRKCA, VAV1, PTENP1/PTEN, VEGFC, RHOA	PIK3CD, ENSG00000118680, LAMA1, SHC2, PIK3R3, LAMA2, EGFR, ITGB7, DIAPH1, LAMB2, VAV2, CCND2, ROCK2, LAMC1, AKT2, HRAS, VCL, PAK7, RAC3, ITGAV, ACTN3, FLT4, MAP2K1, MAPK10, ACTN1, PAK2, PIK3R1, LAMB1, ITGB3, MAPK9, MYL9, GSK3B, VAV3, ACTG1, BIRC2, PPP1CA, ITGB1, BIRC3, CCND1, PIK3R2, RAC1, CAPN2, PIP5K1C, TNN, PIK3CB, FIGF, PRKCG, CRK, ACTB, CCND3, ITGA3, MAPK8, ITGA7, ACTN2, HGF, CTNNB1, ENSG000…
hsa00290	Valine, leucine and isoleucine biosynthesis	0.33	6	2	1.26	0.3674	0.9019	BCAT1, BCAT2	BCAT1, PDHA2, PDHA1, BCAT2, VARS, LARS2
hsa00281	Geraniol degradation	0.5	2	1	0.42	0.3748	0.9019	HSD17B4	HSD17B10, HSD17B4
hsa00363	Bisphenol A degradation	0.5	2	1	0.42	0.3748	0.9019	AKR1B10	AKR1B10, HSD3B7
hsa00625	Tetrachloroethene degradation	0.5	2	1	0.42	0.3748	0.9019	AKR1B10	HSD3B7, AKR1B10
hsa00750	Vitamin B6 metabolism	0.5	2	1	0.42	0.3748	0.9019	SH3BP1/PDXP	PSAT1, SH3BP1/PDXP
hsa00600	Sphingolipid metabolism	0.27	15	4	3.14	0.3866	0.9148	PPAP2B, PPAP2C, ASAH3L, PPAP2A	SPTLC1, UGT8, GBA, SMPD1, PPAP2B, DEGS2, CERK, SPHK2, PPAP2C, SPTLC2, DEGS1, ASAH3L, UGCG, FVT1, PPAP2A
hsa00564	Glycerophospholipid metabolism	0.23	47	11	9.83	0.3923	0.9148	CHAT, PPAP2B, PLA2G12B, PLD2, LYPLA3, PPAP2C, PPAP2A, DGKE, CHKA, PLD1, PLA2G12A	PNPLA3, AGPAT3, CDIPT, GPD1, ACHE, PLA2G4B, PCYT1B, PLA2G2D, AGPAT2, GNPAT, CHAT, PCYT1A, NAT5, GPD2, PLA2G10, PPAP2B, DGKD, PLA2G12B, PLD2, DGKH, LYPLA3, LYPLA1, PPAP2C, AGPAT4, PPAP2A, CDS1, PLA2G2E, CDS2, DGKE, CHKA, PLA2G2F, TRIM23/ARD1A, DGKG, CPT1B, PLD1, GPD1L, PLA2G3, CHPT1, PLA2G5, AGPAT1, DGKA, PHOSPHO1, LYPLA2, PLA2G2A, PLA2G12A, CRLS1, PISD
hsa04310	Wnt signaling pathway	0.23	75	17	15.69	0.398	0.9148	PRKCA, WNT4, GSK3B, TCF7L1, TCF7L2, PSEN1, CCND2, PPP3CA, CCND1, PPP3CB, CCND3, PORCN, MYC, CTNNB1, PPP3CC, LEF1, RHOA	CAMK2A, PRKCA, FZD5, DAAM2, WNT4, ROCK2, FZD1, GSK3B, AXIN1, CSNK2B/LY6G5B, PRKACB, TCF7L1, TCF7L2, PSEN1, PRKACG, MAPK9, CCND2, VANGL2, RAC2, PPP3CA, MAPK10, VANGL1, PPP2R2B, CCND1, PPP3CB, CAMK2B, BTRC, PRKCB1, SENP2, SKP1A, CCND3, NLK, WNT5A, PLCB4, PORCN, DAAM1, CSNK1A1, MAPK8, AXIN2, PRKACA, PLCB3, CSNK1A1L, MYC, CTNNB1, PPP3R1, PPP3CC, EP300, CTBP2, RAC3, CAMK2G, WNT5B, PPP2R2C, LEF1, PLCB2…
hsa00340	Histidine metabolism	0.27	11	3	2.3	0.4134	0.9226	PRPS1, WBSCR22, PRPS2	ALDH2, ALDH7A1, HDC, ALDH1B1, PRPS1, WBSCR22, PRPS2, ALDH3A2, ALDH3B2, ALDH3B1, DDC
hsa00450	Selenoamino acid metabolism	0.27	11	3	2.3	0.4134	0.9226	AHCY, WBSCR22, MARS	CBS, ENSG00000158467, PAPSS2, MAT1A, GGT1, AHCYL1, SEPHS1, AHCY, WBSCR22, PAPSS1, MARS
hsa00051	Fructose and mannose metabolism	0.24	25	6	5.23	0.4288	0.9434	ALDOA, ALDOB, AKR1B1, GMPPA, AKR1B10, ALDOC	GMDS, KHK, PFKP, PFKL, HK1, MTMR1, ALDOA, PFKM, GCK, ALDOB, PGM2, HK3, HSD3B7, AKR1B1, HK2, GMPPA, AKR1B10, PMM1, TSTA3, MTMR6, ALDOC, GMPPB, SORD, MTMR2, PMM2
hsa00790	Folate biosynthesis	0.24	21	5	4.39	0.4565	0.9669	MOV10L1, ALPP, ALPI, ALPPL2, ALPL	FPGS, DDX52, SKIV2L2, MOV10L1, ALPP, SMARCA2, SMARCA5, DDX51, DDX56, DDX54, DDX23, ALPI, ALPPL2, GCH1, DDX18, DDX4, ALPL, SPR, PTS, DDX55, GGH
hsa04120	Ubiquitin mediated proteolysis	0.22	73	16	15.27	0.4632	0.9669	BIRC2, ANAPC7, TCEB2, TRAF6, TCEB1, UBE4A, UBE2I, UBE2L3, CUL2, UBE2G1, UBE2A, UBE2R2, PPIL2, UBE2B, CDC34, HUWE1	BIRC2, ANAPC7, TCEB2, ANAPC5, TRAF6, HERC2, CBLB, UBE2H, UBE3C, HERC3, BTRC, NEDD4, TCEB1, SMURF2, FBXW11, ANAPC2, SMURF1, UBE2G2, ITCH, UBE2E3, SYVN1, UBE4A, FZR1, HIP2, UBE1C, UBE2I, PIAS3, UBE2E2, RNF7, PARK2, CDC16, CBL, EDD1, SAE1, SKP1A, UBE2L3, ANAPC1, CDC27, CUL1, WWP1, CUL2, UBE2M, UBE2E1, SKP2, UBE2G1, STUB1, UBE2A, WWP2, CDC20, CDC23, MGRN1, UBE2R2, RBX1, UBE2N, DDB1, UBE2C, PPIL2, PIA…
hsa00010	Glycolysis / Gluconeogenesis	0.22	40	9	8.37	0.465	0.9669	ALDOB, ALDOA, GPI, PGM1, PCK1, PCK2, ALDOC, PGM3, GAPDH	PGAM4, ALDOB, ALDOA, LDHA, LDHB, ALDH7A1, ALDH3A2, LDHC, GPI, PGAM1, HK3, PGK1, LDHAL6A, HK2, PGM1, PKM2, PGAM2, DLD, PFKL, LDHAL6B, PFKP, ALDH2, ALDH1B1, PCK1, G6PC, ALDH3B1, PDHA1, HK1, PKLR, PCK2, PGK2, ALDOC, PGM3, PDHA2, GCK, G6PC2, ALDH3B2, PFKM, GAPDH, GALM
hsa00970	Aminoacyl-tRNA biosynthesis	0.23	26	6	5.44	0.4699	0.9669	SARS2, WARS2, DARS, MARS, TARSL2, TARS	CARS, ENSG00000134905, VARS, DARS2, SARS2, QARS, YARS, RARS, EARS2, WARS2, DARS, MARS, FARSLA, WARS, GARS, TARSL2, PARS2, LARS2, NARS, FARSLB, YARS2, TARS, NARS2, EPRS, AARS, FARS2
hsa00650	Butanoate metabolism	0.23	22	5	4.6	0.5012	0.9669	OXCT1, AKR1B10, HMGCL, OXCT2, HSD17B4	ABAT, OXCT1, ALDH7A1, AKR1B10, HSD3B7, HMGCS2, BDH1, PDHA2, ACAT1, ALDH5A1, ECHS1, ACADS, HMGCL, HADHA, ALDH2, ALDH1B1, OXCT2, HSD17B10, HMGCS1, HSD17B4, ALDH3A2, PDHA1
hsa00300	Lysine biosynthesis	0.33	3	1	0.63	0.5058	0.9669	AADAT	ENSG00000157426, AASDHPPT, AADAT
hsa00643	Styrene degradation	0.33	3	1	0.63	0.5058	0.9669	GSTZ1	HGD, GSTZ1, FAH
hsa05340	Primary immunodeficiency	0.33	3	1	0.63	0.5058	0.9669	BTK	BTK, JAK3/INSL3, RFXANK
hsa05212	Pancreatic cancer	0.22	32	7	6.7	0.5176	0.9669	RALA, PLD1, RELA, FIGF, CDK6, VEGFC, CCND1	RALA, MAPK9, MAP2K1, MAPK10, PLD1, CDK4, RAC3, MAPK8, AKT1, KRAS, RELA, JAK1, RAD51, RALGDS, EGFR, RALBP1, PIK3R3, RALB, RAC1, FIGF, PIK3R2, PIK3CB, CDK6, PIK3R1, ERBB2, VEGFC, RAC2, ARHGEF6, PIK3CD, AKT3, AKT2, CCND1
hsa04110	Cell cycle	0.21	61	13	12.76	0.5222	0.9669	CCND2, GSK3B, CDK7, ANAPC7, HDAC2, CCNH, CDC7, CDK6, CCND3, ATR, CCND1, BUB1, BUB3	HDAC1, CCND2, CDC23, GSK3B, EP300, CDC25C, ANAPC5, GADD45B, CDC25A, CDK4, ANAPC10, CDC25B, PKMYT1, CDK7, CCNB1, ANAPC7, GADD45A, CDC2, CDC20, SKP1A, ANAPC1, ORC4L, CCNB2, SMC1B, ANAPC2, HDAC2, GADD45G, PLK1, SKP2, ORC5L, MCM6, CCNH, CDC7, CHEK2, MAD2L2, CDC14A, CDC16, FZR1, ORC1L, ORC2L, MCM4, CDK6, CCND3, MCM2, MAD2L1, ORC3L, ATR, CDC45L, RBX1, CDC14C/CDC14B, CUL1, CCND1, SMC1A, ATM, CDC27, DBF4…
hsa04140	Regulation of autophagy	0.23	13	3	2.72	0.5326	0.9669	ATG12, ATG7, GABARAP	ATG4A, ATG12, ATG4C, PRKAA2, ULK1, ATG7, GABARAP, ULK2, ATG3, ATG4D, PRKAA1, ATG4B, BECN1
hsa04742	Taste transduction	0.23	13	3	2.72	0.5326	0.9669	PDE1A, ITPR3, GNG13	PRKACB, PRKACG, PDE1A, ADCY6, GNB1, PRKACA, GNG3, ITPR3, ACCN1, SCNN1B, GNG13, PLCB2, GNAS
hsa04950	Maturity onset diabetes of the young	0.23	13	3	2.72	0.5326	0.9669	NEUROG3, MAFA, PAX6	NEUROG3, NKX6-1, MAFA, HNF4A, PKLR, ONECUT1, HNF4G, NEUROD1, FOXA2, HHEX, PAX6, SLC2A2, HLXB9
hsa00710	Carbon fixation	0.22	18	4	3.77	0.539	0.9669	ALDOA, ALDOC, ALDOB, RPIA	TKTL2, PGK1, GOT2, GOT1, RPE, MDH1, PKLR, GPT2, TKT, PGK2, ALDOA, ME3, GPT, ALDOC, PKM2, ALDOB, RPIA, MDH2
hsa04080	Neuroactive ligand-receptor interaction	0.21	52	11	10.88	0.5399	0.9669	TACR3, PTGIR, TACR1, TBXA2R, PLG, PTGDR, PTGER4, ADRA1A, TACR2, PTGER2, PTGER3	TACR3, ADORA2A, PTGIR, CRHR1, NPFFR2, CHRM5, PRLHR, PPAN, BRS3, TACR1, LHCGR, CCKAR, GRIA4, TBXA2R, PLG, GRIA3, GALR1, GRM2, GABBR2, GRIN1, FSHR, CRHR2, ADORA2B, TSPO, TRHR, NMUR2, ADRA2A, GRM3, CCKBR, NMBR, GRPR, MTNR1B, CHRM3, GNRHR, NMUR1, PTGDR, MTNR1A, ADRA1B, PTGER4, GPR50, ADRA1D, TSHR, GALR2, GRIA1, F2, CHRM1, ADRA1A, GRIA2, TACR2, PTGER2, PTGER3, ADORA1
hsa04912	GnRH signaling pathway	0.21	52	11	10.88	0.5399	0.9669	PLA2G12A, PRKCA, ENSG00000198668, ITPR2, ITPR3, MAP2K4, PLD2, PLD1, PRKCD, PTK2B, PLA2G12B	PLA2G12A, PRKCA, PLA2G2E, PRKACG, PRKACB, ENSG00000198668, ITPR2, MAP2K3, MAP3K4, ADCY1, ITPR3, CAMK2D, CAMK2A, MAPK10, MAP2K4, MAPK8, GNAS, PRKCB1, PLA2G2F, PLD2, GNAQ, GNA11, MAP2K1, PLA2G2A, HRAS, ADCY6, MAPK9, ADCY3, PLD1, PLA2G10, PRKACA, PLA2G5, GNRHR, PRKCD, PLCB3, CALM2, MAP2K2, ADCY5, PLA2G2D, CAMK2B, KRAS, CAMK2G, PLA2G4B, PLCB4, MAP2K6, PLA2G3, CALM1/CALM3, PTK2B, PLCB1, PLCB2, PLA2G12…
hsa04370	VEGF signaling pathway	0.21	43	9	9	0.5613	0.9936	PTK2, PPP3CB, PLA2G12B, NOS3, PLCG1, PPP3CC, PLA2G12A, PRKCA, PPP3CA	PTK2, PPP3CB, PLA2G12B, AKT2, PLA2G2E, PLA2G10, NOS3, PRKCG, PLA2G2F, PIK3R2, MAP2K1, ENSG00000187446, PLA2G2A, PLA2G5, PIK3R3, PRKCB1, MAP2K2, RAC3, PLA2G3, SHC2, PLA2G4B, PLCG1, KDR, PPP3CC, PLA2G12A, KRAS, PRKCA, PIK3CB, PPP3R1, PPP3CA, PLCG2, MAPKAPK2, PIK3CD, RAC1, ENSG00000166869, SPHK2, AKT1, HRAS, RAC2, MAPKAPK3, AKT3, PLA2G2D, PIK3R1
hsa05211	Renal cell carcinoma	0.21	34	7	7.11	0.5883	0.999	FIGF, CUL2, VEGFC, TCEB2, FLCN, TCEB1, HGF	PTPN11, SLC2A1, RAP1A, FIGF, CUL2, RAC1, PAK2, AKT3, AKT1, VEGFC, TCEB2, HRAS, PAK7, AKT2, PAK1, FLCN, CREBBP, CRKL, PIK3CB, CRK, PIK3R2, TCEB1, HGF, RBX1, PAK3, MAP2K2, PIK3CD, KRAS, PIK3R1, PAK4, RAP1B, PIK3R3, EP300, MAP2K1
hsa05214	Glioma	0.21	34	7	7.11	0.5883	0.999	PLCG1, PRKCA, PTENP1/PTEN, IGF1R, ENSG00000198668, CDK6, CCND1	PLCG1, PLCG2, CDK4, PRKCA, MAP2K2, SHC4, SHC3, AKT3, CAMK2D, MAP2K1, PIK3R1, AKT2, PIK3CB, CALM1/CALM3, CAMK2A, CAMK2G, CALM2, PTENP1/PTEN, PIK3R2, IGF1R, AKT1, KRAS, SHC1, HRAS, PRKCB1, PIK3R3, EGFR, PIK3CD, PRKCG, ENSG00000198668, SHC2, CDK6, CAMK2B, CCND1
hsa00440	Aminophosphonate metabolism	0.25	4	1	0.84	0.6094	0.999	WBSCR22	CHPT1, PCYT1B, PCYT1A, WBSCR22
hsa00730	Thiamine metabolism	0.25	4	1	0.84	0.6094	0.999	NFS1	NFS1, MTMR6, MTMR2, MTMR1
hsa00930	Caprolactam degradation	0.25	4	1	0.84	0.6094	0.999	HSD17B4	HSD17B10, HADHA, HSD17B4, ECHS1
hsa00330	Arginine and proline metabolism	0.2	25	5	5.23	0.625	0.999	ASL, NOS3, ALDH4A1, NOS1, NOS2A	PYCR2, ASL, NOS3, ALDH4A1, GOT2, GLUD1, GLUD2, PARS2, CKB, NOS1, LAP3, PYCR1, ENSG00000168775, NPHS1/PRODH2, EPRS, RARS, ARG2, OAT, GOT1, CKMT2, ARG1, CKMT1A/CKMT1B, CKM, NOS2A, PRODH
hsa00350	Tyrosine metabolism	0.2	15	3	3.14	0.6369	0.999	GSTZ1, ECH1, WBSCR22	ALDH3B2, PNPLA3, GSTZ1, TH, TRIM23/ARD1A, ALDH3B1, HGD, GOT2, ECH1, WBSCR22, NAT5, GOT1, HPD, FAH, DDC
hsa04060	Cytokine-cytokine receptor interaction	0.2	15	3	3.14	0.6369	0.999	HGF, FIGF, VEGFC	HGF, ACVR1, BMPR1B, BMPR1A, ACVRL1, ACVR2A, FIGF, KDR, EGFR, FLT1, VEGFC, ACVR2B, FLT4, RTEL1/TNFRSF6B, BMPR2
hsa04740	Olfactory transduction	0.2	15	3	3.14	0.6369	0.999	ARRB2, ENSG00000198668, PDE1C	PRKACG, PRKG1, ARRB2, CAMK2D, PRKACA, ENSG00000198668, CAMK2B, PRKACB, CAMK2G, CAMK2A, CALM2, CALM1/CALM3, ADCY3, CNGA3, PDE1C
hsa03420	Nucleotide excision repair	0.19	26	5	5.44	0.6619	0.999	CDK7, MNAT1, ERCC3, GTF2H1, CCNH	CDK7, POLE, POLD1, MNAT1, RAD23B, ERCC3, RFC1, CUL4B, XPA, RFC5, ERCC4, POLE2, RFC3, RPA2, RBX1, ERCC2, ERCC1, ERCC5, RPA4, GTF2H1, CUL4A, POLE3, DDB1, RFC2, GTF2H3, CCNH
hsa00380	Tryptophan metabolism	0.19	21	4	4.39	0.6698	0.999	WBSCR22, WARS2, AADAT, HSD17B4	HADHA, WBSCR22, AFMID, ALDH1B1, CAT, OGDHL, KMO, WARS2, OGDH, HSD17B10, NFX1, DDC, ECHS1, ACAT1, ALDH2, WARS, ALDH3A2, TDO2, AADAT, HSD17B4, ALDH7A1
hsa04916	Melanogenesis	0.19	42	8	8.79	0.6797	0.999	LEF1, TCF7L2, WNT4, ENSG00000198668, CTNNB1, TCF7L1, PRKCA, GSK3B	LEF1, PRKACG, KRAS, PLCB3, GNAS, TCF7L2, PLCB1, PRKACB, WNT4, CAMK2A, PRKCG, ADCY3, PRKCB1, HRAS, ENSG00000198668, WNT5A, EP300, PLCB4, MAP2K2, FZD7, CTNNB1, ADCY1, CAMK2B, TCF7L1, FZD5, FZD8, MAP2K1, ADCY5, CAMK2G, PRKCA, CALM2, GNAQ, CREBBP, CAMK2D, ADCY6, PLCB2, WNT5B, PRKACA, FZD2, GSK3B, CALM1/CALM3, FZD1
hsa00052	Galactose metabolism	0.19	16	3	3.35	0.6826	0.999	PGM3, AKR1B1, PGM1	HK2, PFKM, B4GALT1, GCK, GALE, G6PC2, PGM3, G6PC, HK1, PFKL, HK3, PFKP, B4GALT2, AKR1B1, UGP2, PGM1
hsa05110	Vibrio cholerae infection	0.19	32	6	6.7	0.689	0.999	ATP6V0A4, PRKCA, ARF1, ATP6V0A1, PLCG1, ATP6V0E1	ATP6V1G1, PRKACG, KDELR2, PRKACB, ACTB, ADCY3, TJP2, ATP6V0A4, TJP1, ATP6V1A, ATP6V0D1, PRKCA, PRKCG, PRKCB1, ATP6V1E2, ATP6V1B2, ATP6V0C, ATP6V1G3, ATP6V0B, GNAS, KDELR1, SEC61B, ARF1, ATP6V1E1, PRKACA, ATP6V0A1, PLCG1, ACTG1, ATP6V0E1, SLC12A2, PLCG2, ATP6V1C1
hsa00460	Cyanoamino acid metabolism	0.2	5	1	1.05	0.6913	0.999	ASRGL1	ASRGL1, GGT1, GBA, SHMT1, SHMT2
hsa00960	Alkaloid biosynthesis II	0.2	5	1	1.05	0.6913	0.999	LIPA	NAT5, PRDX6, LIPA, PNPLA3, TRIM23/ARD1A
hsa04150	mTOR signaling pathway	0.19	27	5	5.65	0.6965	0.999	VEGFC, TSC2, TSC1, EIF4EBP1, FIGF	PIK3R2, ULK2, RPS6KA1, VEGFC, PIK3R3, CAB39, PRKAA2, EIF4E, ULK1, RPS6KB1, DDIT4, AKT2, TSC2, RPS6KB2, TSC1, PIK3CB, AKT1, AKT3, PIK3CD, PIK3R1, RPS6KA6, EIF4EBP1, ENSG00000141564, PRKAA1, FIGF, RPS6KA3, RPS6KA2
hsa05218	Melanoma	0.19	27	5	5.65	0.6965	0.999	IGF1R, HGF, PTENP1/PTEN, CCND1, CDK6	MAP2K2, FGF7, MAP2K1, PIK3R2, KRAS, PIK3CB, HRAS, IGF1R, FGF22, AKT3, HGF, FGF9, PTENP1/PTEN, CDK4, CCND1, AKT2, PIK3CD, EGFR, FGF20, AKT1, PIK3R3, FGF10, FGFR1, PIK3R1, FGF5, CDK6, FGF3
hsa00020	Citrate cycle (TCA cycle)	0.18	22	4	4.6	0.7073	0.999	PCK1, PCK2, CS, SUCLG2	ACO2, SDHC, OGDHL, ACLY, ACO1, SUCLA2, PCK1, IDH1, MDH1, PCK2, SUCLG1, PC, DLST/DLSTP, IDH3A, IDH3B, CS, PDHA2, DLD, OGDH, SUCLG2, PDHA1, MDH2
hsa00590	Arachidonic acid metabolism	0.18	17	3	3.56	0.7238	0.999	PLA2G12A, TBXAS1, PLA2G12B	PLA2G12A, TBXAS1, ENSG00000163106, PLA2G2F, CYP2U1, PLA2G5, PLA2G4B, PLA2G2E, PLA2G3, GGT1, PLA2G12B, PLA2G2D, CYP2J2, PLA2G2A, LTA4H, PTGES2, PLA2G10
hsa00120	Bile acid biosynthesis	0.17	12	2	2.51	0.7515	0.999	AKR1B10, LIPA	ALDH7A1, ALDH3A2, ALDH2, HSD3B7, AKR1B10, SOAT2, LIPA, ALDH1B1, CYP27A1, SOAT1, HADHB, ACAA2
hsa00592	alpha-Linolenic acid metabolism	0.17	12	2	2.51	0.7515	0.999	PLA2G12B, PLA2G12A	PLA2G4B, PLA2G2D, PLA2G12B, PLA2G5, PLA2G2F, PLA2G10, PLA2G3, PLA2G2A, ACOX3, PLA2G2E, PLA2G12A, ACOX1
hsa00630	Glyoxylate and dicarboxylate metabolism	0.17	12	2	2.51	0.7515	0.999	GRHPR, CS	MTHFD1, ACO2, GRHPR, HYI, MDH1, ENSG00000184207, MTHFD2, AFMID, CS, ENSG00000168237, ACO1, MDH2
hsa05060	Prion disease	0.17	6	1	1.26	0.7561	0.999	RPSAP15/RPSA	HSPA5, LAMA1, LAMC1, HSPD1, RPSAP15/RPSA, LAMB1
hsa00620	Pyruvate metabolism	0.17	29	5	6.07	0.758	0.999	PCK1, AKR1B1, GRHPR, ACYP1, PCK2	LDHAL6B, LDHC, ALDH3A2, PCK1, PC, HAGH, AKR1B1, ACAT1, PDHA2, ACACA, PKM2, PKLR, LDHA, MDH1, LDHAL6A, PDHA1, ACYP2, ACACB, GRHPR, ALDH2, ACYP1, ALDH1B1, GLO1, ALDH7A1, LDHB, ME3, PCK2, DLD, MDH2
hsa04620	Toll-like receptor signaling pathway	0.17	29	5	6.07	0.758	0.999	RELA, TRAF6, TBK1, IKBKE, MAP2K4	RELA, MYD88, MAPK10, MAP3K7IP2, MAPK9, RAC1, PIK3CD, MAP2K3, TLR4, TLR1, TRAF6, TLR2, TBK1, PIK3R2, TICAM2/TMED7, PIK3CB, PIK3R3, IKBKE, AKT1, TLR6, MAP2K4, MAP2K2, AKT2, MAPK8, IRAK1, MAP2K1, MAP2K6, PIK3R1, AKT3
hsa03050	Proteasome	0.17	18	3	3.77	0.7608	0.999	PSMC2, PSMD2, PSMD11	PSMB6, PSMB5, PSMA1, PSMA5, PSMD12, PSMB1, PSMA6, PSMC2, PSMC3, PSMD6, PSMA7, PSMC5, PSMD2, PSMB2, PSMD11, PSMB3, PSMA2, PSMB4
hsa00410	beta-Alanine metabolism	0.15	13	2	2.72	0.7913	0.999	DPYD, HIBCH	HADHA, ABAT, UPB1, DPYD, ALDH3A2, DPYS, SRM, ECHS1, ALDH1B1, ALDH7A1, SMS, HIBCH, ALDH2
hsa00252	Alanine and aspartate metabolism	0.16	19	3	3.98	0.7936	0.999	ASL, ASRGL1, DARS	ADSSL1, ASL, GPT, PC, DLD, ASRGL1, GOT1, GOT2, PDHA1, DARS, AARS, ADSS, GPT2, NARS2, DARS2, ABAT, PDHA2, ADSL, NARS
hsa05130	Pathogenic Escherichia coli infection - EHEC	0.16	25	4	5.23	0.8009	0.999	RHOA, ARHGEF2, PRKCA, CTNNB1	ARPC5L, TUBB2B, ACTG1, RHOA, TUBA6, ROCK1, TLR4, WASL, TUBB4, TUBB2A, TUBB, ARHGEF2, VIL2, TUBA2, ACTB, ENSG00000075886, PRKCA, ENSG00000123416, ITGB1, ENSG00000167552, TUBB2C, ROCK2, WAS, CTNNB1, ARPC5
hsa05131	Pathogenic Escherichia coli infection - EPEC	0.16	25	4	5.23	0.8009	0.999	ARHGEF2, CTNNB1, PRKCA, RHOA	ROCK2, ARHGEF2, ARPC5L, TUBB2B, TUBA6, CTNNB1, TUBA2, PRKCA, ENSG00000123416, TUBB2A, TUBB2C, VIL2, ENSG00000167552, ENSG00000075886, ACTG1, WASL, TUBB4, RHOA, ITGB1, ROCK1, ACTB, TLR4, TUBB, ARPC5, WAS
hsa00062	Fatty acid elongation in mitochondria	0.14	7	1	1.46	0.8073	0.999	HSD17B4	ECHS1, ACAA2, HSD17B10, HADHB, PPT1, HSD17B4, HADHA
hsa00910	Nitrogen metabolism	0.14	7	1	1.46	0.8073	0.999	ASRGL1	ASRGL1, GLS2, GLUD2, GLS, GLUD1, GLUL, AMT
hsa05220	Chronic myeloid leukemia	0.16	31	5	6.49	0.8097	0.999	CCND1, MYC, HDAC2, RELA, CDK6	PTPN11, RUNX1, CRK, KRAS, CDK4, AKT2, CRKL, AKT3, PIK3CB, SHC4, CCND1, PIK3R2, CTBP2, MYC, HRAS, MAP2K1, PIK3CD, HDAC2, CBLB, RELA, CBL, CTBP1, PIK3R3, SHC1, PIK3R1, MAP2K2, CDK6, SHC2, HDAC1, SHC3, AKT1
hsa04012	ErbB signaling pathway	0.17	48	8	10.04	0.819	0.999	PRKCA, PTK2, MYC, EIF4EBP1, GSK3B, PLCG1, MAP2K4, ERBB3	PAK2, PAK3, HRAS, CAMK2A, SHC2, PRKCA, KRAS, PIK3CD, MAPK10, MAPK9, CRKL, PTK2, PAK7, MYC, EIF4EBP1, PIK3R2, CAMK2G, AKT1, MAP2K2, PIK3R1, RPS6KB2, PRKCB1, SHC3, GSK3B, PIK3R3, PLCG1, EGFR, ERBB4, AKT2, MAP2K1, CBL, CRK, AKT3, PRKCG, MAP2K4, CBLB, PLCG2, MAPK8, PIK3CB, ERBB2, CAMK2D, SHC1, RPS6KB1, CAMK2B, PAK1, SHC4, PAK4, ERBB3
hsa04330	Notch signaling pathway	0.15	20	3	4.18	0.8226	0.999	PSEN1, HDAC2, PSEN2	PSEN1, EP300, HDAC2, DLL1, NOTCH1, HDAC1, PSENEN, NCOR2, GCN5L2, NOTCH2, PCAF, JAG1, RBPSUH, CREBBP, JAG2, CTBP1, ADAM17, DLL4, PSEN2, CTBP2
hsa00220	Urea cycle and metabolism of amino groups	0.14	14	2	2.93	0.8254	0.999	ASL, AMD1	ADC, ARG1, ALDH1B1, ASL, SMS, ODC1, ALDH2, ALDH7A1, ALDH3A2, ARG2, AMD1, ALDH18A1, ACY1, SRM
hsa04720	Long-term potentiation	0.16	44	7	9.21	0.8462	0.999	ITPR3, ITPR2, ENSG00000198668, PPP3CC, PPP3CB, PPP3CA, PRKCA	ITPR3, ADCY1, CAMK2A, MAP2K1, ITPR2, KRAS, PPP3R1, PPP1CA, ENSG00000187446, CAMK2D, PLCB1, PLCB3, CAMK2G, ENSG00000198668, PPP3CC, PRKACA, CALM2, PRKACG, PLCB4, RAP1A, CAMK2B, PPP3CB, RPS6KA1, HRAS, GRIN1, PRKACB, ENSG00000166869, CALM1/CALM3, GRIA2, GNAQ, RAP1B, PPP3CA, EP300, RPS6KA2, GRIA1, PRKCA, RPS6KA3, PPP1CC, MAP2K2, PRKCG, RPS6KA6, PRKCB1, CREBBP, PLCB2
hsa00400	Phenylalanine, tyrosine and tryptophan biosynthesis	0.12	8	1	1.67	0.8478	0.999	PAH	GOT2, GOT1, YARS, PAH, YARS2, FARSLA, FARSLB, FARS2
hsa04610	Complement and coagulation cascades	0.13	15	2	3.14	0.8544	0.999	PLG, PLAT	F7, F5, F10, FGA, F2, F8, PROC, FGB, F9, PLG, SERPINC1, MBL2, PLAT, FGG, F13A1
hsa00562	Inositol phosphate metabolism	0.14	28	4	5.86	0.8687	0.999	PLCG1, PTENP1/PTEN, PIP5K3, PIK4CB	PIP5K1B, ENSG00000132376, MINPP1, SYNJ1, ENSG00000105655, PIP5K1A, PIK3CB, IPMK, NDUFS3/PTPMT1, PLCG1, INPP1, MIOX, PTENP1/PTEN, PIK3CD, PLCB1, OCRL, PIP5K1C, INPP5B, ITPKA, PIP5K3, PLCB4, PLCB2, PLCG2, ITPKB, PLCB3, PIB5PA, PIK4CB, PIK4CA
hsa03010	Ribosome	0.15	40	6	8.37	0.8736	0.999	RPL10L, RPSAP15/RPSA, ENSG00000178429, RPS3A, RPL36AL, RPL36A	RPL3L, RPS5, RPL34, RPS2, RPL10L, RPSAP15/RPSA, RPS15, RPL35A, RPS3, RPL35, ENSG00000178429, RPL12, RPS3A, FAU, RPL3, RPL31/RPL31P10, RPS13, RPS7, MRPL13, RPL28, RPL18, RPS18, RPL36AL, RPL10A, RPL7, RPS4Y1, RPL27, RPL36A, ENSG00000197728, RPL11, RPS27, RPS11, RPS8, RPS24, RPS15A, RPL26, RPL39, RPS23, RPL37A, RPL37
hsa00230	Purine metabolism	0.16	68	11	14.23	0.8741	0.999	PAICS, GUCY2F, PRPS1, ADK, XDH, PRPS2, PDE1B, NME7, GUCY2D, PDE1A, PDE1C	ADCY6, PFAS, NT5E, ZNRD1, PAPSS1, AK1, ATIC, NP, PAICS, POLR2B, ADCY3, POLA2, ADCY1, GART, GUCY2F, POLR2L, PRPS1, POLR2H, PDE8B, ADK, PNPT1, POLR2C, POLR3A, POLR1B, POLR1C/POLR1D, XDH, POLR3D, PAPSS2, POLD1, POLR3H, PKM2, POLR2I, POLR3B, NPR1, ITPA, ADCY5, AK2, RRM1, NME1/NME2, POLE3, APRT, AK3L2/AK3L1, PRPS2, NPR2, PKLR, AK5, GUCY1A3, PDE1B, PDE11A, PDE8A, ADSS, PRUNE, POLR2J, NME6, POLA1, NME7,…
hsa00632	Benzoate degradation via CoA ligation	0.11	9	1	1.88	0.8798	0.999	ACYP1	ACYP1, HADHA, ACYP2, YOD1, TRIM23/ARD1A, ECHS1, NAT5, PNPLA3, ACAT1
hsa00310	Lysine degradation	0.12	17	2	3.56	0.8996	0.999	AADAT, HSD17B4	OGDHL, ALDH2, DLST/DLSTP, AADAT, AASDHPPT, BBOX1, ACAT1, ECHS1, ALDH1B1, HSD17B10, ALDH7A1, ENSG00000157426, TMLHE, HSD17B4, OGDH, HADHA, ALDH3A2
hsa04930	Type II diabetes mellitus	0.12	17	2	3.56	0.8996	0.999	MAFA, PRKCD	PIK3R2, MAFA, PRKCZ, MAPK10, MAPK8, PKLR, PIK3CB, PKM2, INSR, ABCC8, SLC2A2, PIK3CD, PRKCD, PIK3R3, MAPK9, PIK3R1, SLC2A4
hsa00272	Cysteine metabolism	0.1	10	1	2.09	0.9051	0.999	CDO1	LDHA, CARS, ENSG00000134905, GOT1, LDHC, LDHAL6B, GOT2, CDO1, LDHB, LDHAL6A
hsa01040	Biosynthesis of unsaturated fatty acids	0.1	10	1	2.09	0.9051	0.999	ELOVL6	HADHA, ACOX1, FASN, ELOVL6, GPSN2, YOD1, ACOX3, SCD5, HSD17B12, SCD
hsa00530	Aminosugars metabolism	0.11	18	2	3.77	0.917	0.999	CYB5R3, CYB5R1	CYB5R3, CYB5R1, HK1, CHIT1, GFPT1, MTMR6, AMDHD2, CHIA, MTMR1, HK3, NAGK, NANP, GCK, GFPT2, HEXB, MTMR2, HK2, GNPNAT1
hsa00071	Fatty acid metabolism	0.12	25	3	5.23	0.9208	0.999	CHKB, HSD17B4, DCI	HADHA, ACSL5, CHKB, ACSL6, ACOX1, HSD17B4, ACAT1, HADHB, CPT1C, ACSL4, ACSL3, ACAA2, PECI, HSD17B10, ALDH7A1, CPT1A, ECHS1, ACOX3, ACSL1, ACADS, DCI, ALDH3A2, ACADVL, ALDH2, ALDH1B1
hsa00563	Glycosylphosphatidylinositol(GPI)-anchor biosynthesis	0.09	11	1	2.3	0.9251	0.999	PIGU	PIGB, PIGW, PIGU, GPAA1, PIGP, PIGC, PIGL, PIGO, PIGV, PIGA, PIGT
hsa00670	One carbon pool by folate	0.09	11	1	2.3	0.9251	0.999	TYMS	ATIC, ALDH1L1, SHMT2, AMT, TYMS, MTHFR, GART, MTHFS, SHMT1, MTHFD1, MTHFD2
hsa00532	Chondroitin sulfate biosynthesis	0.08	12	1	2.51	0.9409	0.999	B4GALT7	ENSG00000123989, B3GALT6, CHSY1, ENSG00000198108, CHST11, B4GALT7, CHST7, ENSG00000147408, ENSG00000169826, ENSG00000033100, CHST13, CHST3
hsa04910	Insulin signaling pathway	0.15	81	12	16.95	0.9415	0.999	PCK2, PRKAR2A, TSC2, PCK1, ENSG00000198668, GSK3B, TSC1, MKNK2, EIF4EBP1, SREBF1, MKNK1, PRKAR2B	PFKM, PFKP, PYGL, ENSG00000141564, PCK2, RPS6KB2, ACACB, PHKG2, G6PC, PRKAR2A, TSC2, PRKACA, MAP2K1, PRKACB, MAPK8, SHC1, GYS2, AKT2, PIK3CD, ACACA, PIK3CB, FOXO1A, PCK1, PIK3R1, CALM2, ENSG00000132376, FASN, EXOC7, EIF4E, G6PC2, PTPN1, PPP1CC, PFKL, PYGB, PRKAA1, ENSG00000198668, CBLB, HRAS, MAP2K2, PHKB, FLOT1, GSK3B, PRKAA2, MAPK9, GYS1, RPS6KB1, PIK3R3, PRKAR1A, CALM1/CALM3, SHC2, TSC1, MKNK2…
hsa04350	TGF-beta signaling pathway	0.12	34	4	7.11	0.9471	0.999	SMAD1, MYC, CHRD, RHOA	SMAD9, SMAD5, RPS6KB1, BMPR1B, E2F5, RPS6KB2, ACVR2B, ROCK2, BMPR2, ROCK1, BMPR1A, ZFYVE16, SMURF1, SMURF2, SMAD1, ZFYVE9, TFDP1, ACVR2A, PPP2CB, E2F4, MYC, CREBBP, EP300, PPP2R2C, FST, ACVR1, PPP2R2B, CUL1, CHRD, SKP1A, RBX1, ACVRL1, RHOA, PPP2CA
hsa00510	N-Glycan biosynthesis	0.1	21	2	4.39	0.9536	0.999	ALG9, DPM1	ALG8, B4GALT3, ALG13, DPAGT1, DAD1, DHDDS, ALG6, ENSG00000115275, MGAT4A, B4GALT2, MGAT4B, RFT1, ALG12, ALG9, MGAT3, ALG14, DPM1, DDOST, B4GALT1, MGAT1, MAN2A1
hsa00640	Propanoate metabolism	0.1	21	2	4.39	0.9536	0.999	SUCLG2, HIBCH	LDHAL6B, HADHA, ALDH1B1, LDHA, ACAT1, SUCLG1, ALDH2, SUCLG2, PCCB, ABAT, ECHS1, SUCLA2, ACACA, ALDH6A1, LDHAL6A, HIBCH, ACACB, ALDH3A2, ALDH7A1, LDHB, LDHC
hsa00190	Oxidative phosphorylation	0.13	55	7	11.51	0.9612	0.999	ATP6V0A4, ATP6V0E1, COX5B, NDUFA2, ATP6V0A1, COX6A1, COX6A2	ATP5B, NDUFA4L2, COX6C, NDUFA9, COX7C, ATP5C1, ATP5O, ATP6V1E2, NDUFV1, NDUFB3, CYC1, ATP6V0D1, ATP6V0A4, NDUFB7, NDUFAB1, ATP5J2, SDHC, ATP6V0E1, NDUFS4, ATP6V0C, ATP6V1B2, UQCRQ, NDUFS8, ATP6V1G1, COX5B, ATP5J, NDUFA7, UQCRB, PPA2, ATP6V1G3, NDUFS6, ATP6V1C1, NDUFS1, NDUFS2, NDUFV2, ATP5F1, COX15, ATP6V1E1, ATP6V1A, ATP6V0B, COX4I1, NDUFA2, NDUFA4, COX5A, ATP6V0A1, UQCRC2, PPA1, COX4I2, COX6A1,…
hsa03410	Base excision repair	0.07	14	1	2.93	0.9632	0.999	OGG1	HMG1L10, HMG1L1, SMUG1, POLE, FEN1, POLE2, OGG1, POLD1, HMGB1, TDG, LIG3, POLE3, APEX1, NTHL1
hsa04612	Antigen processing and presentation	0.07	14	1	2.93	0.9632	0.999	HSPA4	HSP90AA1, HSPA8, RFXANK, CTSL, HSP90AB1, HSPA5, NFYA, CANX, CALR, CTSB, PSME3, HSPA4, NFYB, NFYC
hsa04540	Gap junction	0.12	43	5	9	0.9643	0.999	ITPR2, GUCY2D, PRKCA, ITPR3, GUCY2F	ADCY1, MAP2K1, ITPR2, ENSG00000123416, TUBB, ADCY3, PRKACG, GNAS, KRAS, ADCY5, ENSG00000075886, PLCB4, GUCY1A3, TUBB4, TUBB2C, MAP2K2, TUBB2A, TJP1, ENSG00000167552, HRAS, PRKG1, GNAQ, TUBA6, GUCY2D, GNA11, PRKCB1, NPR2, PRKACA, TUBB2B, TUBA2, PLCB1, GUCY1A2, CDC2, PRKACB, PLCB2, NPR1, PRKCA, PLCB3, ADCY6, ITPR3, PRKCG, GUCY2F, EGFR
hsa04810	Regulation of actin cytoskeleton	0.14	107	15	22.39	0.9779	0.999	PIP5K3, MYH14, RHOA, MYH10, VAV1, ACTN4, CSK, ACTN1, PTK2, MYH9, ACTN3, ACTN2, VAV3, VAV2, ARPC2	ITGA6, BAIAP2, ITGAV, RAC3, FGF22, PIP5K3, MAP2K2, DIAPH3, HRAS, ROCK2, MYH14, FGFR2, CRKL, ARHGEF6, RHOA, RDX, PIK3R1, PAK4, WAS, MYH10, FGFR3, MAP2K1, FGFR1, FGF20, VAV1, MYL9, ACTN4, CRK, BCAR1, CSK, KRAS, PIK3CD, LIMK1, MSN, ARHGEF7, ARPC5L, SCIN, ACTN1, PIK3CB, PIK3R3, ITGA5, VCL, PAK7, ITGB3, LIMK2, ENSG00000118680, CHRM1, VIL2, PTK2, PAK2, ENAH, FGF5, ACTB, PAK1, ROCK1, PIP5K1A, ITGA7, EGF…
hsa00480	Glutathione metabolism	0.06	17	1	3.56	0.9819	0.999	GSTZ1	RRM2, GSTO1, IDH1, ENSG00000099984, GGT1, OPLAH, GCLC, GSTT1, SMS, LAP3, GSTZ1, RRM1, G6PD, ODC1, MGST1, GSTO2, SRM
hsa00240	Pyrimidine metabolism	0.1	51	5	10.67	0.9901	0.999	CDA, TYMS, TK2, NME7, DPYD	CDA, POLR1C/POLR1D, UPP2, POLR2H, ENSG00000171453, POLR2C, TXNRD2, TYMS, POLR2L, POLR1B, CTPS2, TK2, NME7, POLR2J, NP, UPRT, DCTD, POLR3D, NME6, UCK2, UPB1, UMPS, UCK1, POLA2, UCKL1, DPYS, POLE2, POLD1, CMPK, CTPS, POLR3A, AK3, POLR2B, ZNRD1, POLR2I, ITPA, DTYMK, POLR3B, POLE, DUT, POLA1, NME1/NME2, RRM1, POLR3H, UPP1, PNPT1, NT5E, DPYD, POLE3, RRM2, DHODH
hsa00251	Glutamate metabolism	0.04	23	1	4.81	0.9957	0.999	ALDH4A1	GOT2, QARS, GLUD1, ADC, NADSYN1, GFPT2, EARS2, PPAT, ALDH4A1, EPRS, GFPT1, GLUL, ALDH5A1, ABAT, GLS2, GCLC, GOT1, GPT, GLS, GPT2, GLUD2, NAGK, GNPNAT1
hsa01030	Glycan structures - biosynthesis 1	0.08	52	4	10.88	0.9977	0.999	B4GALT7, ALG9, GALNT1, GALNT13	EXT2, EXT1, B3GNT2, ALG8, ALG12, GALNT2, ALG14, DPAGT1, MAN2A1, NDST4, CHST6, POMT2, B3GNT1, B4GALT3, B4GALT7, CHST2, ENSG00000123989, ENSG00000033100, ALG13, B4GALT1, CHST13, MGAT4A, MGAT1, ALG9, GALNT1, B3GALT6, NDST3, CHSY1, CHST4, ENSG00000169826, ALG6, C1GALT1, MGAT4B, CHST3, ENSG00000115275, CHST1, EXTL3, NDST1, ENSG00000198108, HS2ST1, DAD1, NDST2, CHST7, MGAT3, CHST11, OGT, B4GALT4, B4GAL…
hsa01031	Glycan structures - biosynthesis 2	0.03	29	1	6.07	0.999	0.999	PIGU	UGCG, FUT4, B4GALT3, PIGA, A4GALT, FUT3, PIGL, B4GALT4, B3GNT1, B3GALT5, FUT9, PIGB, B3GNT2, B3GALT1, PIGC, PIGU, PIGP, B4GALT2, FUT6, FUT5, GPAA1, B3GALNT1, PIGG, B3GALT2, FUT7, PIGT, B4GALT1, PIGV, PIGO

## Sheet: C2 HSA.SEED
Supplemental table S8-4: Curated gene set (C2) enrichment analysis (Human Seed Orthologs).
C2.Term (Curated Gene Set)	Fraction (Significant)	Annotated	Significant	Expected	P-value (Hypergeometric)	FDR	Significant (Genes)	Annotated (Genes)	Description
SANSOM_APC_4_DN	0.6	15	9	2.47	0.0001633	0.2947	ABHD3,ALDH4A1,CASP7,IGSF9,SEC14L2,SGPL1,SMPDL3B,SUSD2,VAV2	ABAT,ABHD3,ALDH4A1,ASAH2,CASP7,HAGH,IGSF9,LIPE,SAMD8,SEC14L2,SGPL1,SMPDL3B,STK10,SUSD2,VAV2	The top 98 downregulated genes following Apc loss at day 4
ST_GA12_PATHWAY	1	4	4	0.66	0.0007277	0.6567	PLD2,PLD3,PTK2,TEC	PLD2,PLD3,PTK2,TEC	G-alpha-12 promotes cell survival and proliferation, is involved in the stress response, and activates JNK.
HCC_SURVIVAL_GOOD_VS_POOR_UP	0.39	31	12	5.1	0.002405	1	AGL,ALDH4A1,CDO1,CYP3A4,MPDZ,PAH,PCYT2,RGN,SEC14L2,SELENBP1,SGPL1,UGT2B4	ACADS,AGL,ALDH4A1,AMT,CDO1,CRYL1,CYP3A4,DPYS,ECHS1,EPHX1,F10,HAGH,HGD,HPD,MPDZ,MRPL46,NDUFS2,NF1,PAH,PC,PCCB,PCYT2,PINK1,PRDX6,RGN,SEC14L2,SELENBP1,SGPL1,SLC25A10,SLC35D1,UGT2B4	Genes highly expressed in hepatocellular carcinoma with good survival.
LEE_TCELLS9_UP	0.8	5	4	0.82	0.003162	1	CCNG2,NR4A2,TIMP2,TYMS	CCNG2,EGR2,NR4A2,TIMP2,TYMS	Transcripts showing SP4>CB4>AB4 pattern
HSA04514_CELL_ADHESION_MOLECULES	0.62	8	5	1.32	0.004306	1	CNTNAP2,NCAM2,NEGR1,NRCAM,NRXN3	CNTNAP2,ITGA8,ITGB1,NCAM2,NEGR1,NRCAM,NRXN3,SDC3	Genes involved in cell adhesion molecules (CAMs)
ST_GA13_PATHWAY	0.62	8	5	1.32	0.004306	1	MAP2K4,NFKBIL2,PLD2,PLD3,PTK2	AKT3,MAP2K4,NFKBIL2,PIK3CB,PLD2,PLD3,PTK2,ROCK1	G-alpha-13 influences the actin cytoskeleton and activates protein kinase D, PI3K, and Pyk2.
PENTOSE_PHOSPHATE_PATHWAY	0.5	12	6	1.98	0.007337	1	ALDOA,GPI,PGM1,PGM3,PRPS1,RPIA	ALDOA,G6PD,GPI,PFKM,PGM1,PGM3,PRPS1,RBKS,RPE,RPIA,TALDO1,TKT
HSA00030_PENTOSE_PHOSPHATE_PATHWAY	0.46	13	6	2.14	0.01176	1	ALDOA,GPI,PGM1,PGM3,PRPS1,RPIA	ALDOA,DERA,G6PD,GPI,PFKM,PGM1,PGM3,PRPS1,RBKS,RPE,RPIA,TALDO1,TKT	Genes involved in pentose phosphate pathway
IRS1_KO_ADIP_DN	0.33	30	10	4.94	0.01768	1	ATXN7L3,CARHSP1,DAB2,ITPR1,PAX3,RAB14,RBM10,SNTB1,TLE3,TSPAN6	ADARB1,ATXN7L3,CAND1,CARHSP1,CD63,DAB2,EPHX1,FAH,FRMD6,GSTT1,HCCS,HLX1,ITPR1,NFYB,PAX3,RAB14,RAB6IP1,RBM10,SGCE,SH3BGR,SIX1,SMS,SNAI2,SNTB1,TGFBI,TLE3,TNNT3,TSC22D1,TSPAN6,TTC15	Down-regulated in brown preadipocytes from Irs1-knockout mice, which display severe defects in adipocyte differentiation, versus wild-type controls
YAGI_AML_PROG_FAB	0.29	48	14	7.9	0.01896	1	AMD1,BAG2,DEAF1,ELOVL6,GIPC1,ILF2,MRPL33,MYH10,NR4A2,PBX1,PNN,PTPN4,SAMHD1,TIMP2	ACO1,ALDH5A1,AMD1,AP1S2,ATXN1,BAG2,CDC42BPA,CPM,CRISP3,DDB1,DEAF1,ELL2,ELOVL6,GGH,GIPC1,GOSR2,HMGCS1,IFI30,ILF2,KIAA1794,KIF2A,LAMA5,LARS2,MANBA,MAX,MRPL33,MYH10,NR4A2,NUP50,PBX1,PCCB,PDCD10,PNN,PRKCBP1,PTPN4,RFC3,SAMHD1,SCP2,SERPINI1,SLC25A1,TBPL1,TFDP2,TIMP2,TUSC3,ULK2,UNC119,VCL,VPS13A	FAB type-specific probe sets
BRUNO_IL3_DN	0.4	15	6	2.47	0.0256	1	CCNG2,CCRN4L,ELOVL6,PBX1,PRDX4,TEC	AK1,CCNG2,CCRN4L,ELOVL6,ENAH,FKBP1A,HK2,PBX1,PRDX4,REPS1,SCD,SPARC,SPINT1,TEC,TJP1	Annotated list of commonly downregulated genes in differentiation pathways
AKAP13PATHWAY	1	2	2	0.33	0.02707	1	AKAP13,PRKAR2A	AKAP13,PRKAR2A	A-kinase anchor protein 13 (AKAP13) localizes protein kinase A holoenzyme and is a nucleotide exchange factor for Rho/Rac.
PREADIP_VS_FIBRO_UP	1	2	2	0.33	0.02707	1	AKR1B1,SAMHD1	AKR1B1,SAMHD1	Upregulated following 6hr differentiation of murine 3T3-L1 fibroblasts into preadipocytes; presumed direct transcriptional targets of differentiation cocktail of insulin, dexamethasone and isobutyl-methylxanthine
HOGERKORP_CD44_DN	0.5	8	4	1.32	0.02923	1	AUH,CCNG2,MEF2A,MNAT1	AUH,CCNG2,MEF2A,MNAT1,PIK3R3,PLK1,PRKACA,USP6NL	Genes directly regulated and repressed by anti-CD44
HSA00980_METABOLISM_OF_XENOBIOTICS_BY_CYTOCHROME_P450	0.5	8	4	1.32	0.02923	1	ADHFE1,CYP3A4,GSTZ1,UGT2B4	ADHFE1,ALDH3B1,CYP3A4,EPHX1,GSTT1,GSTZ1,MGST1,UGT2B4	Genes involved in metabolism of xenobiotics by cytochrome P450
ST_GAQ_PATHWAY	0.5	8	4	1.32	0.02923	1	ITPR1,NFKBIL2,PLD2,PLD3	AKT3,GNAQ,ITPKA,ITPR1,NFKBIL2,PIK3CB,PLD2,PLD3	G-alpha-q activates phospholipase C, resulting in calcium influx and increasing protein kinase C activity.
HSC_INTERMEDIATEPROGENITORS_SHARED	0.28	46	13	7.57	0.03008	1	AHCY,ALDOA,CASP7,GFM1,GMPPA,GTF3A,KLHDC4,PLAA,SCO1,SPCS3,TBRG4,THOC5,TNS3	AHCY,ALDOA,APEX1,ATP6AP2,CASP7,CHCHD4,CLUAP1,COMMD10,DDX20,DDX52,EEF1B2,GFM1,GMPPA,GPR180,GPT2,GTF3A,GUSB,GYS1,KLHDC4,LMAN2,MDH1,MRPL12,MRPS25,MRPS35,NPC2,PAPSS2,PARL,PES1,PLAA,POLR3C,QARS,RSU1,SCARB1,SCO1,SLC35B2,SNUPN,SPCS3,SSR2,STATIP1,SURF6,TBRG4,TEX2,THOC5,TNS3,TXNDC4,ZNF706	Up-regulated in mouse hematopoietic intermediate progenitors from both adult bone marrow and fetal liver (Cluster v, Intermediate Progenitors Shared)
HSIAO_LIVER_SPECIFIC_GENES	0.27	51	14	8.4	0.03169	1	ASL,CDO1,CYB5A,CYP3A4,DAB2,GSTZ1,HMGCL,HSD17B4,MTTP,PCK2,PLG,PRDX4,RGN,UGT2B4	ACAA2,ACAT1,ALDH2,ALDH6A1,ASL,BDH1,BZW1,CASC3,CAT,CBS,CDO1,CYB5A,CYP3A4,DAB2,DPYS,EPHX1,F10,FAH,FGL1,FMO5,FST,FURIN,GCH1,GLUD1,GSTO1,GSTZ1,HGD,HMGCL,HPD,HPN,HSD17B4,KCNH2,MGST1,MTHFD1,MTTP,PCBD1,PCCB,PCK2,PCSK6,PGRMC1,PLG,POR,PRDX4,RGN,SOD1,SORD,SSRP1,TAF6,TDO2,TOMM40,UGT2B4	Liver selective genes
CK1PATHWAY	0.6	5	3	0.82	0.03421	1	CDK5,PPP3CA,PRKAR2A	CDK5,PLCB1,PPP3CA,PRKAR1B,PRKAR2A	Caseine kinase 1 (CK1) and cdk5 phosphorylate DARPP32 in the dopamine signaling pathway.
HSA00626_NAPHTHALENE_AND_ANTHRACENE_DEGRADATION	0.6	5	3	0.82	0.03421	1	DHRS7,PRMT5,WBSCR22	CARM1,DHRS7,PRMT5,PRMT7,WBSCR22	Genes involved in naphthalene and anthracene degradation
STARCH_AND_SUCROSE_METABOLISM	0.42	12	5	1.98	0.03436	1	AGL,GPI,PGM1,PGM3,UGT2B4	AGL,GPI,GUSB,GYS1,HK2,PGM1,PGM3,PYGM,UCHL3,UGDH,UGT2B4,UXS1
FLECHNER_KIDNEY_TRANSPLANT_REJECTION_DN	0.22	174	38	28.65	0.03448	1	AGL,AHCY,ALDH4A1,AUH,BTBD3,CCNG2,CENTG2,CLINT1,CYB5A,CYB5R3,DAB2,DCI,ECH1,EFHD1,EPB41L3,ETFA,FAT,H2AFV,HIBCH,HMGCL,HSPA4L,KIF3A,MAF,MPDZ,MYH10,OGG1,OXCT1,PAH,PCK2,PFTK1,PGM1,PIK3C2A,PLG,PPM1B,RGN,SELENBP1,TNPO1,USP14	ABAT,ABCC4,ACAA2,ACAT1,ACO1,ACO2,ACPP,ACY1,AGL,AHCY,ALDH2,ALDH4A1,ALDH5A1,ALDH6A1,ANK2,ANXA7,AP3D1,ATP2A2,ATP5A1,ATP5J,ATP5O,ATP6V1A,AUH,AUTS2,BBOX1,BPHL,BRP44,BTBD3,CAT,CCNG2,CDC42BPA,CENTG2,CLINT1,CLTB,CNIH,COPA,COPS2,COX11,CRYAB,CTSL,CYB5A,CYB5R3,CYCS,DAB2,DCI,DDC,DDOST,DDX10,DDX3X,DLD,DPYS,EBNA1BP2,ECH1,ECHS1,EFHD1,EIF3S2,EPB41L3,ERBB3,ETFA,FAH,FAT,FECH,FKBP2,FNBP1L,FNDC3A,GGH,GLDC,GLS,GOT1,G…	Genes downreglated in acute rejection transplanted kidney biopsies relative to well functioning transplanted kidney biopsies from stable, immunosuppressed recipients. (median FDR < 0.14% per comparison).
CROMER_HYPOPHARYNGEAL_MET_VS_NON_DN	0.35	20	7	3.29	0.0345	1	AFG3L2,ALDH4A1,ALDOA,DUSP7,MBD2,PA2G4,SH3GL1	AFG3L2,ALDH4A1,ALDOA,ATP5A1,BAIAP2,CKB,CUL1,DUSP7,KLF5,MBD2,NOL1,PA2G4,PRODH,PSMD8,SH3GL1,SMTN,TNNT3,TTLL12,UBE2M,UBE3C	Genes increased in non-metastatic hypopharyngeal cancer tumours
BYSTROM_IL5_DN	0.38	16	6	2.63	0.03542	1	AP1G1,CASP7,KPNA3,PAPOLA,RNF13,SF3B1	AP1G1,CASP7,CNOT7,DDB1,EIF4G1,ERCC2,HCFC1,KPNA3,LYST,MAPKAPK2,PAPOLA,RAB10,RNF13,SF3B1,SFRS1,WRN	Genes downregulated in mouse bone marrow in response to interleukin-5.
HSC_INTERMEDIATEPROGENITORS_ADULT	0.28	47	13	7.74	0.03557	1	AHCY,ALDOA,CASP7,GFM1,GMPPA,GTF3A,KLHDC4,PLAA,SCO1,SPCS3,TBRG4,THOC5,TNS3	AHCY,ALDOA,APEX1,ATP6AP2,CASP7,CHCHD4,CLUAP1,COMMD10,DDX20,DDX52,EEF1B2,GFM1,GMPPA,GPR180,GPT2,GTF3A,GUSB,GYS1,KLHDC4,LMAN2,MDH1,MRPL12,MRPS25,MRPS35,NPC2,PAPSS2,PARL,PES1,PLAA,POLR3C,QARS,RSU1,SCARB1,SCO1,SLC35B2,SNUPN,SPCS3,SSR2,STATIP1,SURF6,TBRG4,TEX2,THOC5,TNS3,TXNDC4,USP1,ZNF706	Up-regulated in mouse hematopoietic intermediate progenitors from adult bone marrow (Intermediate Progenitors Shared + Adult)
OKUMURA_MC_LPS	0.28	43	12	7.08	0.03993	1	ALG9,CEP135,CYB5A,EPC1,HEATR3,MSL3L1,MTF2,SGPL1,SMC3,SNF1LK2,TNS3,TSN	ABCE1,ADIPOR2,AKT3,ALG9,ARG2,CEP135,CYB5A,EEF1G,EPC1,FKBP1A,GDF11,HEATR3,JAK2,KCTD3,LETM1,MSL3L1,MTF2,NUPL1,PCQAP,PEX12,PKMYT1,POLH,PPIF,RGL1,RGS9,RUNX1,RUNX2,SGPL1,SKIL,SLC11A2,SLC4A7,SMC3,SNF1LK2,TFDP2,THOC1,TLR1,TNS3,TSFM,TSN,TSR1,TTC27,TWISTNB,TXN	Genes whose expression is induced in human mast cells (MCs) by lipopolysaccharide treatment.
SANSOM_APC_5_DN	0.25	68	17	11.2	0.04496	1	ATP6V0A1,CAPN9,CASP7,CNTROB,CYB5A,CYB5R3,DPEP1,GBF1,MOGAT2,MTF2,MTTP,MYO7A,SEC14L1,SEC14L2,SETDB1,VAV2,XDH	ADIPOR2,ARG2,ATP1B1,ATP6V0A1,ATP6V0B,BTD,CAPN9,CASP7,CD82,CENPJ,CNTROB,COL4A5,CUL4B,CYB5A,CYB5R3,DDC,DGAT1,DPEP1,ERCC5,FAHD1,GALM,GBF1,GDI1,GGT1,GPD1,GPR89A,GSTT1,HAGH,JAK2,KSR1,MEP1B,MGAT3,MOCOS,MOGAT2,MTF2,MTTP,MYO7A,NFIA,NR1H3,OGDH,PAPSS2,PEPD,POLR2I,RASSF2,RFXANK,RUNX2,SAR1B,SEC14L1,SEC14L2,SEPT4,SETDB1,SIRT2,SLC11A2,SLC27A4,SLC35B1,SLC35C2,SLC6A4,SLC7A8,SLC7A9,SPHK2,STK10,TGFBI,THEM2,TOB1,VA…	The top 507 downregulated genes following Apc loss at day 5
HSA00770_PANTOTHENATE_AND_COA_BIOSYNTHESIS	0.44	9	4	1.48	0.0459	1	BCAT1,DPYD,PANK4,PPCDC	BCAT1,COASY,DPYD,DPYS,PANK4,PPCDC,PPCS,UPB1,VNN1	Genes involved in pantothenate and CoA biosynthesis
GLUCONEOGENESIS	0.35	17	6	2.8	0.04736	1	ACYP1,ADHFE1,ALDOA,GPI,PGM1,PGM3	ACYP1,ACYP2,ADHFE1,ALDH2,ALDH3B1,ALDOA,DLD,GAPDH,GPI,HK2,LDHB,PDHA1,PFKM,PGK1,PGM1,PGM3,PKM2
GLYCOLYSIS	0.35	17	6	2.8	0.04736	1	ACYP1,ADHFE1,ALDOA,GPI,PGM1,PGM3	ACYP1,ACYP2,ADHFE1,ALDH2,ALDH3B1,ALDOA,DLD,GAPDH,GPI,HK2,LDHB,PDHA1,PFKM,PGK1,PGM1,PGM3,PKM2
BRENTANI_CELL_ADHESION	0.38	13	5	2.14	0.04849	1	DCC,FAT,NCAM2,PTK2,TIMP2	ARHGAP1,ARHGAP6,BYSL,DCC,FAT,ITGA7,ITGB1,NCAM2,PTK2,ROCK1,TIMP2,TNC,WASL	Cancer related genes involved in cell adhesion and metalloproteinases
HDACI_COLON_CLUSTER9	0.38	13	5	2.14	0.04849	1	ADK,GAK,PRKCD,RINT1,SNTB1	ADK,ADSS,ARHGEF10,CORO7,CTGF,GAK,HGD,PRKCD,RINT1,SNTB1,SYNJ1,UBE2E2,ZUBR1	Regulated by TSA, butyrate and/or curcumin in SW260 colon carcinoma cells (Cluster 9, associated with histone hyperAc)
HSC_INTERMEDIATEPROGENITORS_FETAL	0.26	54	14	8.89	0.04974	1	AHCY,ALDOA,CASP7,GFM1,GMPPA,GTF3A,KLHDC4,PLAA,RAPH1,SCO1,SPCS3,TBRG4,THOC5,TNS3	AHCY,ALDOA,APEX1,ATP6AP2,CASP7,CHCHD4,CLUAP1,COMMD10,DDX20,DDX52,EEF1B2,GFM1,GMPPA,GPR180,GPT2,GTF3A,GUSB,GYS1,KLHDC4,LMAN2,MDH1,MRPL12,MRPS25,MRPS35,NPC2,NTHL1,PAPSS2,PARL,PES1,PINK1,PLAA,POLR3C,PSPH,QARS,RAPH1,RELA,RSU1,SCARB1,SCO1,SLC35B2,SNUPN,SPCS3,SSR2,STATIP1,SURF6,TBRG4,TEX2,THOC5,TIMM44,TNS3,TXNDC4,WDFY3,XPA,ZNF706	Up-regulated in mouse hematopoietic intermediate progenitors from fetal liver (Intermediate Progenitors Shared + Fetal)
CHANG_SERUM_RESPONSE_DN	0.29	31	9	5.1	0.05629	1	ATP6V0A1,CCNG2,CTSF,HECA,MAF,OSBPL8,PLD3,SELENBP1,TIMP2	APP,ATP6V0A1,C20orf108,CCNG2,CLIC2,CTSF,DUSP22,F10,GLS,GSN,HDAC5,HECA,HMGCS1,IDI1,IGBP1,KIAA1109,KLHL5,MAF,MVD,OSBPL8,PLD3,POR,REV3L,SCD,SELENBP1,SNRP70,SQRDL,TBRG1,TIMP2,WBP2,WTAP	CSR Stanford signature for quiscent genes
BIOGENIC_AMINE_SYNTHESIS	0.5	6	3	0.99	0.06018	1	CHAT,PAH,SLC18A3	CHAT,DDC,HDC,PAH,SLC18A3,TH
HASLINGER_B_CLL_17P13	0.5	6	3	0.99	0.06018	1	GABARAP,PLD2,PRDX4	FXR2,GABARAP,GPS2,PLD2,PRDX4,SCP2	Top 25 Genes Differentially Expressed in the Respective B-Cell Lymphocytic Leukemia Subgroups 17p13
HOFMANN_MDS_CD34_HIGH_RISK	0.5	6	3	0.99	0.06018	1	DHH,OGG1,PRKAR2A	DHH,HLF,KLF11,OGG1,PRKAR2A,TRAF6	Genes differentially expressed in CD34 cells from patients with high-risk MDS compared with healthy controls
HSA00271_METHIONINE_METABOLISM	0.5	6	3	0.99	0.06018	1	AHCY,AMD1,MTAP	AHCY,AMD1,CBS,MARS,MTAP,SRM	Genes involved in methionine metabolism
LIZUKA_L1_GR_G1	0.5	6	3	0.99	0.06018	1	AGL,MAF,RAB14	AGL,MAF,PLEKHC1,PRCP,RAB14,SLC31A1	Genes highly expressed in non-tumor liver with hepatits vs. well differentiated hepatocellular carcinoma
P38MAPKPATHWAY	0.5	6	3	0.99	0.06018	1	DAXX,MAP2K4,MEF2A	DAXX,MAP2K4,MAPKAPK2,MAX,MEF2A,MYC	The Rho family GTPases activate the p38 MAPKs under environmental stress or in the presence of pro-inflammatory cytokines.
ZHAN_MM_CD138_MS_VS_REST	0.5	6	3	0.99	0.06018	1	CENTG2,DTNA,PBX1	CENTG2,DTNA,FZD8,LARP6,PBX1,PPM1H	50 top ranked SAM-defined over-expressed genes in each subgroup_MS
FALT_BCLL_DN	0.36	14	5	2.31	0.06556	1	ACBD3,CCNG2,DDX1,RNF13,TBCC	ACBD3,ADARB1,CCNG2,DDX1,MAP3K7IP2,NPC2,POP4,PSMD8,RNF13,SAP18,SMC5,TBCC,TBL1X,TSPO	Genes downregulated in VH3-21+ B-CLL
HIVNEFPATHWAY	0.36	14	5	2.31	0.06556	1	CASP7,DAXX,PRKCD,PSEN2,PTK2	ACTG1,BIRC2,CASP7,CYCS,DAXX,DFFB,GSN,LMNB1,PAK2,PRKCD,PSEN2,PTK2,RELA,SPTAN1	HIV-infected CD4 helper T cells may express Fas ligand, which binds to the Fas receptors of uninfected cells and induces apoptosis.
STRESS_TPA_SPECIFIC_UP	0.4	10	4	1.65	0.06682	1	AKAP13,AMD1,CPOX,USP12	AKAP13,AMD1,CCT5,CPOX,MAP2K3,MYC,RABGGTB,RASD1,SLCO4A1,USP12	Genes up-regulated 4 hours following TPA treatment that discriminate TPA from other stress agents
HSA00280_VALINE_LEUCINE_AND_ISOLEUCINE_DEGRADATION	0.3	23	7	3.79	0.07023	1	AUH,BCAT1,DBT,HIBCH,HMGCL,HSD17B4,OXCT1	ABAT,ACAA2,ACADS,ACAT1,ALDH2,ALDH6A1,ALDH7A1,AUH,BCAT1,DBT,DLD,ECHS1,HADHA,HADHB,HIBADH,HIBCH,HMGCL,HMGCS1,HSD17B10,HSD17B4,MCCC1,OXCT1,PCCB	Genes involved in valine, leucine and isoleucine degradation
HSC_MATURE_FETAL	0.23	77	18	12.68	0.07113	1	ADD1,BMP2K,CCRN4L,COPS3,DAB2,HSPA4L,LAMP1,MON1A,OCIAD1,PQLC3,SACM1L,STX17,SUCLG2,TBK1,UBE4A,UBLCP1,VPS33A,YPEL5	ABCB6,ADD1,ALAS2,AP2A2,ARL6IP1,ATP8A1,BMP2K,BRMS1,BTAF1,C1GALT1,CCRN4L,CDK8,COPS3,CTSB,DAB2,DEGS1,DOCK3,GAPVD1,GTPBP2,HAGH,HECTD1,HRB,HSPA4L,JOSD2,KIAA0082,KIAA1715,KLF11,LAMP1,LBR,LPHN3,MAD2L2,MAFK,MON1A,MTHFD2,NUP50,OCIAD1,OTUD5,PGLYRP1,PICALM,PIK3CB,PLCB1,PPP3R1,PQLC1,PQLC3,PRC1,PREP,PRPF18,PRPF38B,PYCR1,RABAC1,RAD51C,RCE1,RHPN2,SACM1L,SCRN3,SLC25A44,SLC27A4,SLC2A1,SLC7A8,SMOX,STX17,SUCLG2,SYA…	Up-regulated in mouse mature bood cells from fetal liver, compared to hematopoietic progenitors (Mature Blood Cells Shared + Fetal)
FRASOR_ER_UP	0.67	3	2	0.49	0.07231	1	AP1G1,EPB41L3	AP1G1,EPB41L3,RET	Selective estrogen receptor modulators upregulated signature
GABAPATHWAY	0.67	3	2	0.49	0.07231	1	GABARAP,UBQLN1	GABARAP,GPHN,UBQLN1	Gamma-aminobutyric acid (GABA) is an inhibitory neurotransmitter whose receptor is regulated by Plic-1, gephyrin, and GABARAP, which promote receptor clustering.
GREENBAUM_E2A_DN	0.67	3	2	0.49	0.07231	1	MYO7A,PQLC3	MYO7A,PQLC3,RPS14	Transcripts down-regulated 3-fold or greater in the E2A-deficient cell lines
HSA00521_STREPTOMYCIN_BIOSYNTHESIS	0.67	3	2	0.49	0.07231	1	PGM1,PGM3	HK2,PGM1,PGM3	Genes involved in streptomycin biosynthesis
MAGRANGEAS_MULTIPLE_MYELOMA_IGL_VS_IGK_UP	0.67	3	2	0.49	0.07231	1	PBX1,SAMHD1	FMO5,PBX1,SAMHD1	Genes upregulated in multiple myeloma plasma cells that secrete the light chain immunoglobulin Ig-lambda versus those that secrete Ig-kappa.
PMLPATHWAY	0.67	3	2	0.49	0.07231	1	DAXX,PAX3	DAXX,PAX3,SIRT1	Ring-shaped PML nuclear bodies regulate transcription and are required co-activators in p53- and DAXX-mediated apoptosis.
STREPTOMYCIN_BIOSYNTHESIS	0.67	3	2	0.49	0.07231	1	PGM1,PGM3	HK2,PGM1,PGM3
SYNTHESIS_AND_DEGRADATION_OF_KETONE_BODIES	0.67	3	2	0.49	0.07231	1	HMGCL,OXCT1	ACAT1,HMGCL,OXCT1
TSADAC_RKOSILENT_UP	0.67	3	2	0.49	0.07231	1	MCPH1,TIMP2	LAMA2,MCPH1,TIMP2	Genes basally silent, with hypermethylated promoters, upregulated by the combination of TSA and DAC in RKO cells
HSA04530_TIGHT_JUNCTION	0.29	28	8	4.61	0.07601	1	ACTN1,CTNNA2,EPB41L3,EXOC4,MPDZ,MPP5,MYH10,PRKCD	ACTB,ACTG1,ACTN1,AKT3,CASK,CTNNA2,CTNNB1,EPB41L3,EXOC3,EXOC4,KRAS,MPDZ,MPP5,MYH10,MYH6,MYL9,PARD6B,PPP2CB,PPP2R3B,PPP2R4,PRKCA,PRKCD,PRKCI,RHOA,RRAS2,SPTAN1,SYMPK,TJP1	Genes involved in tight junction
FLECHNER_KIDNEY_TRANSPLANT_WELL_UP	0.2	187	38	30.79	0.08842	1	ACBD3,ACTN1,AGL,AMD1,ARF6,AUH,BMP2K,BTBD3,CCNG2,CYB5R3,DPM1,ETFA,FAT,GALNT1,GTF3A,H2AFV,H2AFZ,H3F3B,HIBCH,HSD17B4,MAF,MYH10,NAP1L1,OXCT1,PFTK1,PGM1,PIK3C2A,PPM1B,PRDX4,RAB8A,RPL36AL,SELENBP1,SFRS2,TNPO1,UBE4A,USP14,ZMPSTE24,ZNF294	ABAT,ACBD3,ACSL3,ACTG1,ACTN1,ACTR2,AGL,ALG8,AMD1,ANK2,ANXA7,AP3D1,AP3S1,ARF6,ARFGEF1,ATG12,ATP2A2,ATP6V1A,ATP6V1B2,AUH,AUTS2,BBOX1,BCAP31,BMP2K,BRD8,BTBD3,CALU,CAPZA1,CAT,CCNG2,CCT2,CDC2L5,CDC42BPA,CNIH,COPA,COPB1,COPS2,CREBL2,CRYAB,CYB5R3,CYCS,DCTD,DDOST,DDX3X,DHX9,DLD,DPM1,DUT,DYNC1I2,DYRK1A,EIF3S2,ERBB3,ETF1,ETFA,FAT,FECH,FNBP1L,FNDC3A,FNTA,GALNT1,GCH1,GLS,GNB2L1,GOT1,GSN,GSTO1,GTF3A,H2AFV,H2A…	Genes upreglated in well functioning transplanted kidney biopsies from stable, immunosuppressed recipients relative to normal healthy donor kidney biopsies (median FDR < 0.16% per comparison)
AGUIRRE_PANCREAS_CHR6	0.36	11	4	1.81	0.0918	1	AMD1,HECA,PDSS2,QRSL1	AMD1,CDC40,HDAC2,HECA,KIAA0274,PDSS2,PHF10,PPP2R5D,QRSL1,REV3L,ZNF259	Genes on chromosome 6 with copy-number-driven expression in pancreatic adenocarcinoma.
DER_IFNA_UP	0.36	11	4	1.81	0.0918	1	EIF2B1,PPP3CA,SFRS2,VEGFC	ATP6V0B,CYCS,EIF2B1,MAP3K10,POLR2B,PPP3CA,RBBP4,SFRS2,SKP1A,TEAD4,VEGFC	Genes up-regulated by interferon-alpha in HT1080 (fibrosarcoma)
FRASOR_ER_DN	0.36	11	4	1.81	0.0918	1	ALDH4A1,ECH1,PRPS1,SELENBP1	ALDH4A1,CTSL,ECH1,FMO5,IFI30,LAMB1,PIB5PA,PRPS1,SELENBP1,SLIT2,STXBP1	Selective estrogen receptor modulators downregulated signature
UV_UNIQUE_FIBRO_DN	0.36	11	4	1.81	0.0918	1	DBT,NRCAM,UBR2,WWOX	ADAM12,DBT,LIG4,NFYB,NRCAM,PDCD10,SEC23A,TFDP2,THOC1,UBR2,WWOX	Down-regulated at any timepoint by treatment of human fibroblasts with UV light, but not bygamma radiation or 4-NQO
VEGFPATHWAY	0.36	11	4	1.81	0.0918	1	EIF1,EIF2B1,EIF2B5,PTK2	EIF1,EIF2B1,EIF2B2,EIF2B4,EIF2B5,EIF2S1,EIF2S2,FLT1,PLCG1,PRKCA,PTK2	Vascular endothelial growth factor (VEGF) is upregulated by hypoxic conditions and promotes normal blood vessel formation and angiogenesis related to tumor growth or cardiac disease.
CELL2CELLPATHWAY	0.43	7	3	1.15	0.09273	1	ACTN1,CTNNA2,PTK2	ACTN1,BCAR1,CSK,CTNNA2,CTNNB1,PTK2,VCL	Epithelial cell adhesion proteins such as cadherins transduce signals into the cell via catenins, which alter cell shape and motility.
GALACTOSE_METABOLISM	0.43	7	3	1.15	0.09273	1	AKR1B1,PGM1,PGM3	AKR1B1,B4GALT2,GALE,HK2,PFKM,PGM1,PGM3
KERATINOCYTEPATHWAY	0.43	7	3	1.15	0.09273	1	DAXX,MAP2K4,PRKCD	DAXX,MAP2K1,MAP2K3,MAP2K4,PRKCA,PRKCD,RELA	Keratinocyte differentiation, which models the differentiation of epidermal cells, requires the four main MAP kinase pathways.
PANTOTHENATE_AND_COA_BIOSYNTHESIS	0.43	7	3	1.15	0.09273	1	BCAT1,DPYD,PANK4	BCAT1,COASY,DPYD,DPYS,PANK4,PPCS,UPB1
SANA_TNFA_ENDOTHELIAL_UP	0.43	7	3	1.15	0.09273	1	SAMHD1,SLC7A2,SPAG9	FTH1,RABL3,SAMHD1,SLC7A2,SOD2,SPAG9,TLR2	Genes up-regulated by TNFA in colon,derm,iliac,aortic,lung endothelial cells
UEDA_MOUSE_LIVER	0.26	34	9	5.6	0.09345	1	ASL,ATXN2,CCRN4L,ELOVL6,FDX1,MKNK2,PLA2G12A,PSEN2,TARS	AK2,ARL6IP2,ARNTL,ASL,ATXN2,BRI3,CCRN4L,CHD4,DNAJB11,ELOVL6,ERBB3,ETHE1,FASN,FDX1,FKBP4,GLDC,HMGCS1,HSP90AA1,IDI1,MAP2K3,MGEA5,MKNK2,NPC1,ONECUT1,PLA2G12A,PLEKHC1,PNPLA2,POR,PSEN2,RBPMS,RCL1,SLC11A2,TARS,TSC22D1	Genes identified as time indicators in mouse liver.
HSA00010_GLYCOLYSIS_AND_GLUCONEOGENESIS	0.3	20	6	3.29	0.09651	1	ACYP1,ADHFE1,ALDOA,GPI,PGM1,PGM3	ACYP1,ACYP2,ADHFE1,ALDH2,ALDH3B1,ALDH7A1,ALDOA,DLD,G6PC2,GALM,GAPDH,GPI,HK2,LDHB,PDHA1,PFKM,PGK1,PGM1,PGM3,PKM2	Genes involved in glycolysis and gluconeogenesis
IL1_CORNEA_DN	0.3	20	6	3.29	0.09651	1	ARL6IP5,HSPA4L,MYH10,SF3B1,SGCD,SMC3	ALDH7A1,ARL6IP5,B3GNT1,COL4A5,CTGF,CTNNAL1,EDD1,HSPA4L,LDB2,MAPK10,MYH10,PLS3,PRKCI,RALA,RPS6KB1,RYK,SF3B1,SGCD,SMC3,UBE2N	Downregulated in corneal fibroblasts after interleukin-1 treatment (Tables 1 and 3)
LE_MYELIN_DN	0.3	20	6	3.29	0.09651	1	EFHD1,ELOVL6,MPDZ,NR4A2,PCYT2,RNF13	AK3,CAT,CLTB,EFHD1,ELOVL6,FTH1,HMGCS1,IDI1,MPDZ,MVD,MYO1D,NR4A2,PCMT1,PCYT2,RNF13,SCD,SIRT2,SLC25A1,SLC2A1,TKT	Genes downregulated in Egr2Lo/Lo mice (who bear mutations in the transcription factor Egr2 and in which peripheral nerve myelination is disrupted) whose expression is significantly altered after sciatic nerve injury.
UVC_HIGH_ALL_DN	0.22	91	20	14.98	0.1003	1	AMD1,ARF6,BNIP2,CLINT1,GINS1,KIAA0174,MLX,MPHOSPH6,NAP1L1,PCGF3,PFTK1,PIP5K3,PLK4,PNN,PRKCD,PTK2,RAB14,RBM5,UBE2G1,VEGFC	AMD1,ARF6,ARL4C,ATP2A2,ATP6V1B2,AUTS2,BMI1,BNIP2,BRD8,CDK7,CDK8,CHSY1,CLINT1,CNOT2,CRKL,CTGF,CUL1,DDX3X,DR1,DUSP11,DYRK1A,EDD1,EIF4E,EMG1,GINS1,GTF2E1,HDHD1A,HMG2L1,IDI1,KIAA0174,KIAA1012,KIF2A,KPNA2,LBR,LSM14A,LSM2,MAP1B,MAT2A,MEIS2,MFAP1,MLX,MPHOSPH6,MTMR3,NAP1L1,NDUFV2,NFYB,NUP153,PAFAH1B1,PCGF3,PDCD10,PFTK1,PHTF2,PIP5K3,PLEKHC1,PLK4,PNN,POLE2,PRKCBP1,PRKCD,PTDSR,PTK2,PTPN1,RAB11A,RAB14,RAPGEF…	Down-regulated at any timepoint following treatment of WS1 human skin fibroblasts with UVC at a high dose (50 J/m^2) (clusters d1-d9)
HSC_MATURE_SHARED	0.23	60	14	9.88	0.1047	1	ADD1,BMP2K,CCRN4L,COPS3,HSPA4L,LAMP1,MON1A,PQLC3,SACM1L,STX17,SUCLG2,UBE4A,UBLCP1,YPEL5	ABCB6,ADD1,ALAS2,AP2A2,ARL6IP1,ATP8A1,BMP2K,BRMS1,C1GALT1,CCRN4L,CDK8,COPS3,CTSB,DEGS1,GAPVD1,GTPBP2,HAGH,HECTD1,HRB,HSPA4L,KIAA0082,KIAA1715,KLF11,LAMP1,LBR,LPHN3,MON1A,MTHFD2,NUP50,OTUD5,PGLYRP1,PICALM,PIK3CB,PLCB1,PPP3R1,PQLC1,PQLC3,PRC1,PRPF18,RABAC1,RAD51C,SACM1L,SCRN3,SLC25A44,SLC7A8,SMOX,STX17,SUCLG2,SYAP1,SYNJ1,TFDP2,UBADC1,UBE4A,UBLCP1,UPB1,USP7,WDR26,WDR32,WDR40A,YPEL5	Up-regulated in mouse mature bood cells from both adult bone marrow and fetal liver, compared to hematopoietic progenitors (Cluster vii, Mature Blood Cells Shared)
HOFFMANN_BIVSBII_BI	0.31	16	5	2.63	0.1083	1	ACTN1,ATP6V0A1,CCND2,ELOVL6,PIK4CB	ACTN1,ATP6V0A1,ATP6V1A,CCND2,CTSL,DDX51,ELOVL6,FRMD6,GPR177,GTF2H1,HDAC5,MDN1,NPC1,PIK4CB,RUNX2,TLOC1	Genes with at least five fold change in expression between Pre-BI and Large Pre-BII cells
WALKER_MM_SNP_DIFF	0.31	16	5	2.63	0.1083	1	ACTN1,GABARAP,GTF3A,LAMP1,MAF	ACTN1,GABARAP,GTF3A,HMGB1,LAMP1,MAF,MRPS31,MYB,PTP4A1,SAP18,STK24,TPT1,TTLL12,WDR1,WTAP,ZFP36L1	Genes differentially expressed between normal, MGUS and myeloma samples that are in regions of LOH present in 10% of samples
WERNERONLY_FIBRO_DN	0.31	16	5	2.63	0.1083	1	ATP6V0A1,COG2,MAP2K4,PCGF3,ROBO2	ARPC1A,ATP6V0A1,BECN1,COG2,FGFR2,GOLPH3,MAP2K4,METTL1,MRPL4,PCGF3,PSMD14,ROBO2,SLC30A7,SMARCB1,UPP2,USP34	Downregulated in fibroblasts from Werner (but not old) individuals, compared to young
NOUZOVA_CPG_H4_UP	0.25	40	10	6.59	0.109	1	BBS4,CDKAL1,CWF19L1,DCTN4,FLCN,MPV17,MTPN,NME7,SETDB1,ZMPSTE24	AP3B1,ASTE1,BBS4,CCNT1,CDKAL1,CLPTM1,CRSP9,CWF19L1,DCTN4,EIF3S3,ERCC1,FLCN,GOLGB1,GOSR2,JPH1,KRR1,LARP7,LETMD1,MPV17,MRPS18B,MRPS31,MTPN,NAT5,NME7,NOL6,NUP155,ORC4L,PDCD10,PNPT1,POP4,PSMA6,SETDB1,SUPV3L1,TADA3L,THOC1,TXNL1,UQCRC2,VPS39,YTHDC1,ZMPSTE24	CpG islands with greatly increased H4 acetylation in ATRA-treated NB4 cells (ranks 1 and 2)
CELL_ADHESION_MOLECULE_ACTIVITY	0.33	12	4	1.98	0.1205	1	CSPG4,FAT,NRCAM,PNN	BAIAP2,BYSL,CSPG4,CTNNB1,FAT,FEZ2,MAEA,NINJ1,NINJ2,NRCAM,PNN,SERF2	Obsolete by GO - mediates the adhesion of the cell to other cells or to the extracellular matrix.
DER_IFNG_UP	0.33	12	4	1.98	0.1205	1	EIF2B1,PPP3CA,SFRS2,VEGFC	ATP6V0B,CYCS,EIF2B1,HADHB,MAP3K10,PPP3CA,RBBP4,SF3A1,SFRS2,SKP1A,TEAD4,VEGFC	Genes up-regulated by interferon-gamma in HT1080 (fibrosarcoma)
HSA01510_NEURODEGENERATIVE_DISEASES	0.33	12	4	1.98	0.1205	1	ALS2,CASP7,NR4A2,PSEN2	ALS2,APP,CASP7,EP300,GAPDH,HSPA5,NR4A2,PARK2,PINK1,PSEN2,SOD1,VAPB	Genes involved in neurodegenerative diseases
ROSS_CBF	0.33	12	4	1.98	0.1205	1	MKNK2,OGG1,PGM1,TMEM43	ADARB1,BAIAP3,EGFL7,MKNK2,OGG1,PGM1,PIK4CA,SLC24A6,SLC25A1,SPARC,TMEM43,TRIO	Genes that distinguish pediatric acute myeloid leukemia (AML) core-binding factor (CBF) subtypes.
TPA_RESIST_EARLY_UP	0.33	12	4	1.98	0.1205	1	ALDOA,GAK,HD,SFRS2	AKAP1,ALDOA,DDC,DDX3X,GAK,HD,MRE11A,NDUFS4,PRKCA,SFRS2,THOC1,TJP1	Upregulated by TPA at two consecutive timepoints between 15min-3hrs in resistant HL-525 cells
UVC_HIGH_D5_DN	0.33	12	4	1.98	0.1205	1	MLX,MPHOSPH6,PIP5K3,VEGFC	ATP6V1B2,DUSP11,DYRK1A,LBR,MLX,MPHOSPH6,PIP5K3,PLEKHC1,PTDSR,TARDBP,UBE2N,VEGFC	Progressively down-regulated through 18 hours following treatment of WS1 human skin fibroblasts with UVC at a high dose (50 J/m^2) (cluster d5)
HSC_HSC_FETAL	0.24	51	12	8.4	0.121	1	CDKAL1,CPSF2,DTNB,ELMO1,NR4A2,NRXN3,PFTK1,SELENBP1,TCF25,TRIM3,TSPAN6,VAMP2	AASDHPPT,ARL4C,ATP6V0D1,BPHL,CAMTA1,CCT3,CD2BP2,CDKAL1,CORO7,CPSF2,CTNNAL1,DTNB,EDC3,ELMO1,GALM,GATAD2A,LARP7,LPIN3,LRRC49,MSI2,NCOA2,NR4A2,NRXN3,PFTK1,PITPNC1,PRKCBP1,PRKG1,PYGM,RASD1,RBX1,RPL10A,SART3,SELENBP1,SFRS1,SH3BP5L,SLIT2,SMARCA2,SMC5,SULT4A1,TCF25,TRIM3,TRIM9,TSPAN13,TSPAN6,TTC28,UBE1DC1,UBE2E2,ULK2,USP34,VAMP2,VPS37A	Up-regulated in mouse hematopoietic stem cells from fetal liver (HSC Shared + Fetal)
4NQO_UNIQUE_FIBRO_DN	0.5	4	2	0.66	0.129	1	CYB5A,RUFY3	CYB5A,PDCD2,RUFY3,USP9X	Down-regulated at any timepoint by treatment of human fibroblasts with 4-nitroquinoline-1-oxide (4NQO), but not UV or gamma radiation
5FU_RESIST_GASTRIC_UP	0.5	4	2	0.66	0.129	1	H3F3B,TYMS	H3F3B,KNS2,SF3B3,TYMS	Upregulated in gastric cancer cell lines reistant to 5-fluorouracil, compared to parent chemosensitive lines
ACETYLCHOLINE_SYNTHESIS	0.5	4	2	0.66	0.129	1	CHAT,SLC18A3	CHAT,PCYT1A,PDHA1,SLC18A3
ACHPATHWAY	0.5	4	2	0.66	0.129	1	MUSK,PTK2	FOXO3A,MUSK,PTK2,RAPSN	Nicotinic acetylcholine receptors are ligand-gated ion channels that primarily mediate neuromuscular signaling and may inhibit neuronal apoptosis via the AKT pathway.
CHEOK_LDMTX_MP_UP	0.5	4	2	0.66	0.129	1	GALNT1,MRPL33	GALNT1,HTATSF1,MDN1,MRPL33	Genes upregulated by low-dose methotrexate and mercaptopurine (LDMTX_MP) treatment (P < 0.01; LDA disntinction calculation, ANOVA, leave-one-out cross-validation, t-test used to find statistical significance of identified probe sets)
CHESLER_D6MIT150_CIS_GLOCUS	0.5	4	2	0.66	0.129	1	ITPR1,OGG1	ITPR1,OGG1,PHC1,SLC6A1	Cis-regulatory quantitative trait loci (QTLs) found at the D6Mit150 region (QTLs detected in brain tissue)
CITED1_KO_HET_DN	0.5	4	2	0.66	0.129	1	ABCB7,MPP5	ABCB7,CRYAB,LIN7C,MPP5	Down-regulated in pubertal mammary glands from CITED1 knockout mice, which display disturbed mammary development, versus heterozygotes
GATA3PATHWAY	0.5	4	2	0.66	0.129	1	MAF,PRKAR2A	MAF,MAP2K3,PRKAR1B,PRKAR2A	GATA-3 is a transcription factor that promotes differentiation of helper T cells into Th2 cells, which secrete cytokines IL4, IL5, and IL13.
HSA00361_GAMMA_HEXACHLOROCYCLOHEXANE_DEGRADATION	0.5	4	2	0.66	0.129	1	CYP3A4,DHRS7	ACPP,ALPL,CYP3A4,DHRS7	Genes involved in gamma-hexachlorocyclohexane degradation
HUMAN_TISSUE_LIVER	0.5	4	2	0.66	0.129	1	RXRA,UGT2B4	DHODH,IGFALS,RXRA,UGT2B4	Genes expressed specifically in human liver tissue
KIM_TH_CELLS_DN	0.5	4	2	0.66	0.129	1	PFTK1,USP12	ELL2,PFTK1,SPTBN1,USP12	Genes downreguated in human germinal center helper-T (Th) cells versus other CD4+ T-cell types such as naive T cells (from which the others originate), CXCR5+ CCR7+ central memory cells, and CCR7- effector memory cells.
MCALPAINPATHWAY	0.5	4	2	0.66	0.129	1	PRKAR2A,PTK2	ITGB1,PRKAR1B,PRKAR2A,PTK2	In integrin-mediated cell migration, calpains digest links between the actin cytoskeleton and focal adhesion proteins.
MOUSE_TISSUE_TESTIS	0.5	4	2	0.66	0.129	1	MRPL54,PPM1B	GMFB,MRPL54,PPM1B,TEKT2	Genes expressed specifically in mouse testis tissue
SA_CASPASE_CASCADE	0.5	4	2	0.66	0.129	1	CASP7,SREBF1	BIRC2,CASP7,DFFB,SREBF1	Apoptosis is mediated by caspases, cysteine proteases arranged in a proteolytic cascade.
TFF2_KO_UP	0.5	4	2	0.66	0.129	1	DPEP1,SAMHD1	DPEP1,GNB1,SAMHD1,TCF8	Up-regulated in pyloric atrium tissue from Trefoil Factor 2 (Tff2) knockout mice, compared to wild-type controls
TSADAC_HYPOMETH_HYPERAC_OVCA_UP	0.5	4	2	0.66	0.129	1	EPS15L1,MTPN	EPS15L1,MTPN,SNRPB,UBE2C	Genes with basally hypomethylated promoters upregulated by the combination of TSA and DAC in ovarian carcinoma (CP70) cells, with hyperacetylated promoters upon activation
UCALPAINPATHWAY	0.5	4	2	0.66	0.129	1	ACTN1,PTK2	ACTN1,ITGB1,PTK2,SPTAN1	Calpains promote formation of integrin adhesion clusters which recruit Rac to enable the formation of mature focal adhesions that do not contain calpain.
UVC_LOW_C2_DN	0.5	4	2	0.66	0.129	1	PFTK1,WWOX	MEIS2,PFTK1,SLIT2,WWOX	Down-regulated at 6-12 hours following treatment of WS1 human skin fibroblasts with UVC at a low dose (10 J/m^2) (cluster c2)
VEGF_HUVEC_2HRS_UP	0.5	4	2	0.66	0.129	1	EIF1,PRKCD	CARS,EIF1,PRKCD,RAPGEF1	Up-regulated 2 hours after VEGF treatment in human umbilical vein endothelial cells
AT1RPATHWAY	0.38	8	3	1.32	0.1308	1	MAP2K4,MEF2A,PTK2	CALM2,GNAQ,MAP2K1,MAP2K4,MEF2A,PRKCA,PTK2,SYT1	Binding of angiotensin II to AT1-R activates Ca2+ signaling and the JNK pathway.
BRENTANI_DNA_METHYLATION_AND_MODIFICATION	0.38	8	3	1.32	0.1308	1	ADK,MBD2,TK2	ADK,LIG3,MBD2,MCM4,MLL,NME6,RFC3,TK2	Cancer related genes involved in DNA methylation and modification
FASPATHWAY	0.38	8	3	1.32	0.1308	1	CASP7,DAXX,MAP2K4	CASP7,DAXX,DFFB,FAF1,LMNB1,MAP2K4,PAK2,SPTAN1	Binding of the Fas ligand to the Fas receptor induces caspase activation and consequent apoptosis in the Fas-expressing cell.
HSA00150_ANDROGEN_AND_ESTROGEN_METABOLISM	0.38	8	3	1.32	0.1308	1	PRMT5,UGT2B4,WBSCR22	CARM1,HSD17B12,HSD3B2,PRMT5,PRMT7,SULT1E1,UGT2B4,WBSCR22	Genes involved in androgen and estrogen metabolism
JISON_SICKLE_CELL	0.38	8	3	1.32	0.1308	1	BLVRB,CASP7,PRDX4	ATM,ATOX1,BLVRB,CASP7,GSTO1,JAK2,PRDX4,TXN	Genes differentially expressed in blood mononuclear cells of clinically stable sickle-cell patients.
NOS1PATHWAY	0.38	8	3	1.32	0.1308	1	NOS1,PPP3CA,PRKAR2A	CALM2,GRIN1,NOS1,PPP3CA,PRKAR1B,PRKAR2A,PRKCA,SYT1	Glutamate stimulates NMDA-mediates calcium influx, which promotes nitric oxide synthesis from arginine by neuronal nitric oxide synthase, activating guanylate cyclase.
PORPHYRIN_AND_CHLOROPHYLL_METABOLISM	0.38	8	3	1.32	0.1308	1	BLVRB,CPOX,UGT2B4	BLVRB,CPOX,EPRS,FECH,GUSB,HCCS,PPOX,UGT2B4
AGUIRRE_PANCREAS_CHR22	0.29	17	5	2.8	0.1337	1	ASCC2,GCAT,HPS4,SEC14L2,THOC5	ASCC2,CHEK2,DEPDC5,GCAT,GGA1,GSTT1,GTPBP1,HPS4,MGAT3,PISD,SEC14L2,SF3A1,SMARCB1,SNRPD3,TFIP11,THOC5,TXN2	Genes on chromosome 22 with copy-number-driven expression in pancreatic adenocarcinoma.
IDX_TSA_UP_CLUSTER2	0.29	17	5	2.8	0.1337	1	BCAT1,MKNK2,NF2,PA2G4,SAMHD1	BCAT1,FST,FTSJ3,GRWD1,GSTO1,HSPD1,LIMK1,MKNK2,NF2,PA2G4,RASA3,SAMHD1,SAR1B,SFPQ,SRR,TEAD4,UGDH	Strongly up-regulated at 8 hours during differentiation of 3T3-L1 fibroblasts into adipocytes with IDX (insulin, dexamethasone and isobutylxanthine), vs. fibroblasts treated with IDX + TSA to prevent differentiation (cluster 2)
O6BG_RESIST_MEDULLOBLASTOMA_DN	0.29	17	5	2.8	0.1337	1	CS,H3F3B,SETDB1,SFRS2,UBXD7	ATP8A1,CCT5,CS,EPRS,H3F3B,KHSRP,LIG4,LRPPRC,OGT,PRPF4,SETDB1,SFPQ,SFRS1,SFRS2,TLN2,UBXD7,YARS	Up-regulated in a medulloblastoma cell line resistant to both BCNU and O6-BG, compared to sensitive parent line (D-341 MED)
ALZHEIMERS_INCIPIENT_DN	0.23	52	12	8.56	0.1351	1	ACTN1,CUL2,DEAF1,EIF2B1,MAP2K4,MEF2A,MPV17,PPP3CA,PSMC2,RANBP2,ZNF207,ZW10	ACTN1,AP3S1,ARHGEF4,ATIC,ATP2A2,CACYBP,CCNL1,CCT2,CCT3,CCT4,CCT5,CDC27,CDK7,CEPT1,COX7C,CRSP6,CUL2,DEAF1,DENND4A,EIF2B1,GLUL,GNAS,GRPEL1,GTF2A2,HSP90AA1,HSPA5,MAP2K4,MEF2A,MPV17,MRPL15,NDUFB3,NEDD8,NHP2L1,NSFL1C,ORC5L,PAFAH1B1,PDHA1,PFDN2,PPP3CA,PPP3R1,PSMC2,RAD51C,RANBP2,RB1CC1,REEP5,RSU1,SEC31A,TMOD1,UBP1,UTP18,ZNF207,ZW10	Downregulated in correlation with incipient Alzheimer's Disease, in the CA1 region of the hippocampus
VENTRICLES_UP	0.22	68	15	11.2	0.1382	1	AFG3L2,AMD1,AUH,CCND2,COPS3,MRPL33,PAMCI,PCYT2,PDE1C,PGM1,SGCD,UBE2G1,UBE2L3,VPS13D,WBSCR22	ACAA2,ACSL3,AFG3L2,ALDH1L1,AMD1,ATP1B1,ATP5A1,ATP5C1,AUH,BDH1,CCND2,CHN2,COPS3,COX5A,ECHS1,ELAC2,EYA1,FHL2,GNAS,GOT2,GYS1,HADHA,IDH3B,KIAA1279,LAMA2,MEIS2,MLH1,MPPED2,MRPL33,MRPS18B,NDUFA9,NDUFAF1,NDUFS1,NDUFS2,NDUFS6,NDUFV2,OGDH,PAMCI,PCSK6,PCYT2,PDE1C,PFKM,PGM1,PINK1,PRDX3,PSMB6,RAB21,RAPGEF2,RNF10,SETD4,SGCD,SLC25A3,SPTBN1,STIM1,TBC1D4,TBX1,TOB1,UBADC1,UBE1C,UBE2G1,UBE2H,UBE2L3,UQCRQ,VPS13D,VP…	Upregulated in the ventricles of healthy hearts, compared to atria
CMV_HCMV_TIMECOURSE_16HRS_UP	0.27	22	6	3.62	0.14	1	CLINT1,PNN,SNRK,STARD3,TARS,UBE2G1	CBLB,CDC27,CEBPG,CLCN5,CLINT1,ETFDH,FBXL14,KHDRBS3,PNN,PPARBP,PSENEN,RAB5A,RBBP5,SNRK,STARD3,SYNJ1,TAF13,TARS,TMEM113,UBE2G1,UBE2M,WASL	Up-regulated in fibroblasts following infection with human cytomegalovirus (at least 3-fold, with Affymetrix change call, in at least two consectutive timepoints), with maximum change at 16 hours
HSA04360_AXON_GUIDANCE	0.27	22	6	3.62	0.14	1	CDK5,DCC,PPP3CA,PTK2,ROBO2,UNC5B	ABLIM3,CDK5,DCC,GSK3B,ITGB1,KRAS,LIMK1,LRRC4C,NGEF,PAK2,PAK7,PPP3CA,PPP3R1,PTK2,RHOA,ROBO2,ROCK1,SEMA5A,SEMA6B,SEMA6D,SLIT2,UNC5B	Genes involved in axon guidance
UVB_NHEK2_DN	0.26	27	7	4.45	0.1426	1	ATXN2,CCND2,DPM1,PRMT5,PSEN2,RER1,SETDB1	AARS,ACAA2,ATIC,ATXN2,BZW1,CAMK2D,CCND2,CDK7,DPM1,ECHS1,GMFB,KLF5,NOLC1,OGDH,PIGC,PRMT5,PSEN2,PWP1,RAB11A,RAD23B,RER1,RPS23,SETDB1,TCEB3,UGCG,USP10,WTAP	Downregulated by UV-B light in normal human epidermal keratinocytes
ADIP_DIFF_CLUSTER1	0.31	13	4	2.14	0.1525	1	CCNG2,DAB2,PCK2,VEGFC	CCNG2,DAB2,DDEF1,FAH,FLOT1,IDH1,KLF2,MYL9,PCCB,PCK2,SERF2,SORD,VEGFC	Progressively downregulated over 24 hours during differentiation of 3T3-L1 fibroblasts into adipocytes (cluster 1)
BASSO_HCL_DIFF	0.31	13	4	2.14	0.1525	1	DPYD,MAF,RPLP1,TCF7L2	CAMTA1,CD63,CPVL,CTBP2,DPYD,FGFR1,MAF,MAPK10,ME3,NOVA1,RPLP1,SDC3,TCF7L2	Identification of HCL-specific genes, The analysis identified 89 genes that are differentially expressed in HCL versus all the other samples
BRENTANI_TRANSCRIPTION_FACTORS	0.31	13	4	2.14	0.1525	1	MAF,PBX1,RXRA,TCF7L2	AATF,CBFA2T3,CHES1,FLI1,LMO1,MAF,MYB,MYC,PBX1,RELA,RUNX1,RXRA,TCF7L2	Cancer related genes that are also transcription factors
HSA00561_GLYCEROLIPID_METABOLISM	0.31	13	4	2.14	0.1525	1	ADHFE1,AGK,AKR1B1,DGKE	ADHFE1,AGK,AGPAT1,AGPAT4,AKR1B1,ALDH2,ALDH7A1,DGAT1,DGKB,DGKD,DGKE,PNLIP,PNPLA3	Genes involved in glycerolipid metabolism
KENNY_WNT_DN	0.31	13	4	2.14	0.1525	1	PLAA,PPP3CA,TIMP2,TNPO1	EDD1,KIF5B,MDH1,NCOR1,PLAA,PPP3CA,SEL1L,STAU2,TIMP2,TLOC1,TNPO1,USP7,USP9X	Genes down-regulated by Wnt in HC11 (mammary epithelial cells)
STRESS_GENOTOXIC_SPECIFIC_DN	0.31	13	4	2.14	0.1525	1	AKAP13,AMD1,BUB1,CCNH	ABCF3,AKAP13,AMD1,BUB1,CCNH,E2F5,GTPBP1,HK2,MYC,NR2F1,RPA2,SEC24B,TARDBP	Genes down-regulated 4 hours following genotoxic stress that discriminate genotoxic from non-genotoxic stress
HSC_HSC_SHARED	0.23	48	11	7.9	0.1539	1	CDKAL1,CPSF2,DTNB,NR4A2,NRXN3,PFTK1,SELENBP1,TCF25,TRIM3,TSPAN6,VAMP2	ARL4C,ATP6V0D1,BPHL,CAMTA1,CCT3,CD2BP2,CDKAL1,CORO7,CPSF2,CTNNAL1,DTNB,EDC3,GALM,GATAD2A,LARP7,LPIN3,LRRC49,MSI2,NCOA2,NR4A2,NRXN3,PFTK1,PITPNC1,PRKCBP1,PRKG1,PYGM,RASD1,RBX1,RPL10A,SART3,SELENBP1,SH3BP5L,SLIT2,SMARCA2,SMC5,SULT4A1,TCF25,TRIM3,TRIM9,TSPAN13,TSPAN6,TTC28,UBE1DC1,UBE2E2,ULK2,USP34,VAMP2,VPS37A	Up-regulated in mouse hematopoietic stem cells from both adult bone marrow and fetal liver (Cluster ii, HSC Shared)
ET743_SARCOMA_24HRS_DN	0.24	38	9	6.26	0.1607	1	BAG2,BUB1,BUB3,ELOVL6,NOC3L,PSMC2,TBK1,USP12,VEGFC	ARFGAP1,BAG2,BIRC2,BUB1,BUB3,CDC27,CDK7,CLCN7,CRSP6,CTGF,DDX20,ELOVL6,FBXL7,GAPVD1,HERC4,HSPA8,KIAA1279,LBR,MAT2A,MFAP1,MRPL1,MRPL15,NOC3L,PSMC2,PSMC6,RABGGTB,SIRT1,SLC4A1AP,SON,TARDBP,TBK1,TDG,TNFSF5IP1,TOP1,USP12,VEGFC,WNT5B,XBP1	Down-regulated at 24 hours following treatment with Et-743 in at least 8 of 11 sarcoma cell lines
HIPPOCAMPUS_DEVELOPMENT_POSTNATAL	0.28	18	5	2.96	0.1615	1	ALDOA,GPI,KCNMA1,PPP3CA,VAMP2	AIP,ALDOA,ATP2A2,ATP6V0C,ATP6V1C1,CLTB,GPI,GRIA2,KCNMA1,LDHB,MDH1,NDUFS2,PKM2,PPP3CA,PRDX6,PYGM,STXBP1,VAMP2	Highly expressed in late postnatal mouse hippocampus (clusters 11 and 15)
HSA00260_GLYCINE_SERINE_AND_THREONINE_METABOLISM	0.28	18	5	2.96	0.1615	1	CHKB,GCAT,SARDH,SARS2,TARS	ALAS2,AMT,CBS,CHDH,CHKB,DLD,GARS,GCAT,GLDC,PHGDH,PISD,PSAT1,PSPH,RDH13,SARDH,SARS2,SHMT2,TARS	Genes involved in glycine, serine and threonine metabolism
HDACI_COLON_SUL24HRS_DN	0.24	33	8	5.43	0.1632	1	DARS,GTF3A,NAP1L1,PAPOLA,PCF11,PDSS2,QRSL1,SGCD	AKAP1,BAIAP2,CRYL1,CUL4B,DARS,DHX9,DNAJC19,EEF1G,ERGIC3,FAIM,GNL1,GTF3A,HMGB1,LASP1,MSI2,MYB,NAP1L1,PAPOLA,PCF11,PDSS2,PPIB,PRKCA,PRKCBP1,PSMA1,QRSL1,SFRS1,SGCD,SLC7A8,SNX12,TBC1D23,TPM3,TUBB2C,WDR89	Downregulated by sulindac at 24 hrs in SW260 colon carcinoma cells
1_AND_2_METHYLNAPHTHALENE_DEGRADATION	1	1	1	0.16	0.1647	1	ADHFE1	ADHFE1
BLEO_HUMAN_LYMPH_HIGH_4HRS_UP	1	1	1	0.16	0.1647	1	FDXR	FDXR	Up-regulated at 4 hours following treatment of human lymphocytes (TK6) with a high dose of bleomycin
CASPASE_ACTIVITY	1	1	1	0.16	0.1647	1	CASP7	CASP7	Genes related to caspase activity
CHONDROITIN	1	1	1	0.16	0.1647	1	B4GALT7	B4GALT7
DAC_FIBRO_UP	1	1	1	0.16	0.1647	1	CCND2	CCND2	Upregulated by DAC treatment in LD419 fibroblast cells
DAC_PANC50_UP	1	1	1	0.16	0.1647	1	PAX6	PAX6	50 most interesting genes upregulated by DAC treatment in at least one of four pancreatic cancer cell lines, but not in normal (HPDE) cells
FIBRINOLYSISPATHWAY	1	1	1	0.16	0.1647	1	PLG	PLG	Thrombin cleavage of fibrinogen results in rapid formation of fibrin threads that form a mesh to capture platelets and other blood cells into a clot.
HEPARAN_SULFATE_BIOSYNTHESIS	1	1	1	0.16	0.1647	1	B4GALT7	B4GALT7
HOGERKORP_ANTI_CD44_DN	1	1	1	0.16	0.1647	1	GUCY2F	GUCY2F	Genes differentially expressed in human B cells cultured in vitro in the presence or absence of CD44 ligation, together with anti-immunoglobulin and anti-CD40 antibodies
HSA00232_CAFFEINE_METABOLISM	1	1	1	0.16	0.1647	1	XDH	XDH	Genes involved in caffeine metabolism
IL10PATHWAY	1	1	1	0.16	0.1647	1	BLVRB	BLVRB	The cytokine IL-10 inhibits the inflammatory response by macrophages via activation of heme oxygenase 1.
INSULIN_ADIP_INSENS_DN	1	1	1	0.16	0.1647	1	CCNG2	CCNG2	Down-regulated by insulin in murine adipocytes, and continue to respond following induction of insulin-resistance with TNFalpha treatment
LEI_HOXC8_DN	1	1	1	0.16	0.1647	1	ELMO1	ELMO1	Downregulated target genes of murine transcription factor Hoxc8.
LIZUKA_L0_GR_L1	1	1	1	0.16	0.1647	1	PCBP3	PCBP3	Genes highly expressed in non-tumor liver without hepatitis virus infection vs. liver with hepatitis virus infection.
MATRIX_METALLOPROTEINASES	1	1	1	0.16	0.1647	1	TIMP2	TIMP2	Matrix metalloproteinases
MITRPATHWAY	1	1	1	0.16	0.1647	1	MEF2A	MEF2A	The MyoD/MEF2 transcription factors induce muscle cell differentiation and are repressed by the transcriptional repressor MITR.
RECKPATHWAY	1	1	1	0.16	0.1647	1	TIMP2	TIMP2	RECK is a membrane-anchored inhibitor of matrix metalloproteinases, which are expressed by tumor cells and promote metastasis.
REELINPATHWAY	1	1	1	0.16	0.1647	1	CDK5	CDK5	Reelin is secreted by neurons and recognized by receptors including cadherin related neuronal receptors, which promote phosphorylation of Dab1.
VOBESITYPATHWAY	1	1	1	0.16	0.1647	1	RXRA	RXRA	The adipose tissue of obese individuals overexpresses a key glucocorticoid-metabolizing enzyme, activating inactive circulating corticosteroids and inducing insulin resistance.
YAMA_RECURRENT_HCC_UP	1	1	1	0.16	0.1647	1	CCND2	CCND2	Genes highly expressed in hepatocellular carcinoma with intra-hepatic reccurence within 1 year.
BRENTANI_DEATH	0.33	9	3	1.48	0.1733	1	BNIP2,CASP7,DAXX	AATF,BNIP2,CASP7,DAP3,DAXX,MAX,MYC,MYD88,TP53BP2	Cancer related genes involved in cell death
CMV_HCMV_TIMECOURSE_14HRS_DN	0.33	9	3	1.48	0.1733	1	BAG2,BLVRB,PCF11	ACSL3,APEX1,ARHGEF17,BAG2,BLVRB,GABBR2,LDB2,PCF11,UBL3	Down-regulated in fibroblasts following infection with human cytomegalovirus (at least 3-fold, with Affymetrix change call, in at least two consectutive timepoints), with maximum change at 14 hours
FRUCTOSE_AND_MANNOSE_METABOLISM	0.33	9	3	1.48	0.1733	1	AKR1B1,ALDOA,GMPPA	AKR1B1,ALDOA,GMDS,GMPPA,GMPPB,HK2,PFKM,PMM2,SORD
GAMMA-UV_FIBRO_DN	0.33	9	3	1.48	0.1733	1	AHCY,ATP6V0A1,PPP3CA	ADSL,AHCY,ATP6V0A1,DNALI1,ERCC5,GCLC,PPP3CA,RPS6KB1,SLC6A1	Down-regulated at any timepoint by treatment of human fibroblasts with UV light or gamma radiation, but not by 4-NQO
HSA00565_ETHER_LIPID_METABOLISM	0.33	9	3	1.48	0.1733	1	AGPS,PLA2G12A,PLD2	AGPAT1,AGPAT4,AGPS,PAFAH1B1,PAFAH1B2,PLA2G10,PLA2G12A,PLA2G3,PLD2	Genes involved in ether lipid metabolism
HSA02010_ABC_TRANSPORTERS_GENERAL	0.33	9	3	1.48	0.1733	1	ABCA3,ABCB7,ABCD2	ABCA3,ABCB10,ABCB6,ABCB7,ABCC10,ABCC4,ABCC9,ABCD2,ABCG4	Genes involved in ABC transporters - general
HSA04130_SNARE_INTERACTIONS_IN_VESICULAR_TRANSPORT	0.33	9	3	1.48	0.1733	1	SNAP29,STX17,VAMP2	GOSR2,SNAP25,SNAP29,STX10,STX17,STX5,STX8,VAMP2,VTI1A	Genes involved in SNARE interactions in vesicular transport
IGF1_NIH3T3_UP	0.33	9	3	1.48	0.1733	1	DAXX,H3F3B,SFRS2	DAXX,ETF1,GPD2,H3F3B,KIF1A,NT5E,SFRS2,SLC20A1,SLC25A5	Up-regulated by treatment with IGF1 of NIH3T3 cells overexpressing IGF1R (Tables 1+3)
JNK_UP	0.33	9	3	1.48	0.1733	1	CCND2,HIP1R,TNK2	CCND2,HIP1R,MAN2A1,RUNX1,TCF8,TGFBI,TNC,TNK2,XRCC5	Upregulated by expression of constitutively active JNK in 3T3 cells
STEMCELL_COMMON_DN	0.33	9	3	1.48	0.1733	1	EFHD1,PPP3CA,STMN1	ARG2,EFHD1,GSN,HDC,PAPSS2,PGLYRP1,PPP3CA,ROGDI,STMN1	Depleted in mouse embryonic, neural and hematopoietic stem cells, compared to differentiated brain and bone marrow cells
TNFALPHA_TGZ_ADIP_DN	0.33	9	3	1.48	0.1733	1	ABCD2,CIB2,SELENBP1	ABCD2,AP3S1,CIB2,FASN,IDH1,PC,RASD1,SELENBP1,TPP2	Downregulated in mature, differentiated adipocytes following simultaneous treatment with troglitazone and TNFalpha
XU_CBP_DN	0.33	9	3	1.48	0.1733	1	ARF6,RAB14,VAV2	ARF6,ERCC2,GSN,RAB14,SDF2,SLC25A3,TBC1D10A,TPR,VAV2	Fifty-nine probe sets downregulated at least 17-fold in CBP null B cells
DAVIES_MGUS_MM	0.29	14	4	2.31	0.1873	1	ACTN1,ADD1,FAT,PFTK1	ACTN1,ADD1,ARHGAP1,FAT,GLUL,ITGA8,LASP1,NPC2,PFTK1,RING1,SGCE,TLR1,UBE2G2,VCL	Genes differentially expressed in monoclonal gammopathy of uncertain significance (MGUS, a precursor state for multiple myeloma) versus multiple myeloma (MM) plasma cells. Fold Change uses MGUS as the baseline.
HDACI_COLON_BUT24HRS_UP	0.29	14	4	2.31	0.1873	1	DPM1,MPV17,PLD3,WWOX	ATP6AP2,DPM1,HSP90AA1,MPV17,PLD3,PPM2C,PSAP,ROCK1,RSU1,SLC27A1,SPARCL1,TDRD6,TMTC3,WWOX	Upregulated by butyrate at 24 hrs in SW260 colon carcinoma cells
HDACI_COLON_TSA_DN	0.29	14	4	2.31	0.1873	1	AGPS,PTK2,TYMS,ZNF294	AGPS,DYNC1I2,EIF4G2,GOLGB1,MTMR2,PIGT,PRPF38B,PTK2,RET,RFX3,SLC30A9,TYMS,WDR48,ZNF294	Downregulated by TSA at any timepoint up to 48 hrs in SW260 colon carcinoma cells
HIPPOCAMPUS_DEVELOPMENT_PRENATAL	0.29	14	4	2.31	0.1873	1	CCND2,CCNG2,H2AFV,NEUROG2	CCND2,CCNG2,EEF1A1,EEF1G,GADD45G,H2AFV,NEUROG2,NFYB,RBPSUH,RPL34,RPS18,RPS8,SFPQ,UBE2C	Highly expressed in prenatal mouse hippocampus (cluster 1)
LINDSTEDT_DEND_DN	0.29	14	4	2.31	0.1873	1	ACTN1,CCNH,DAB2,MAF	ACTN1,ATP6V1A,CCNH,DAB2,DOCK1,EGR2,FCER2,MAF,NCBP2,NPR1,QSCN6,SLC6A2,TGFBI,TOP1	Genes down-regulated in maturing DC
ROSS_AML1_ETO	0.29	14	4	2.31	0.1873	1	AP1B1,ITPR1,MKNK2,TMEM43	ADRM1,AP1B1,ARHGAP1,ARHGEF6,BAIAP3,EGFL7,ITPR1,KLF11,MKNK2,NIT2,SLC25A1,SLCO4A1,TMEM43,USP10	Genes that distinguish pediatric acute myeloid leukemia (AML) subtype t(8;21)[AML1-ETO].
TAKEDA_NUP8_HOXA9_16D_UP	0.29	14	4	2.31	0.1873	1	ABCD2,ELOVL6,NEGR1,SAMHD1	ABCD2,AUTS2,ELOVL6,FCER2,FHL2,HOXA5,HOXB3,HPGD,ITGA7,MPP7,NEGR1,SAMHD1,TDRD9,ZDHHC17	Effect of NUP98-HOXA9 on gene transcription at 16 d after transduction UP
G_PROTEIN_SIGNALING	0.25	24	6	3.95	0.191	1	GNG13,ITPR1,PDE1C,PPP3CA,PRKAR2A,PRKCD	ADCY1,ADCY3,ADCY5,AKAP1,AKAP10,CALM2,GNAQ,GNB1,GNG12,GNG13,ITPR1,KRAS,PDE1C,PDE8B,PPP3CA,PRKACA,PRKAR1B,PRKAR2A,PRKCA,PRKCD,PRKCI,PRKD3,RHOA,USP5
HSA00310_LYSINE_DEGRADATION	0.26	19	5	3.13	0.1913	1	AADAT,EHMT2,HSD17B4,SETDB1,SPCS3	AADAT,AASDHPPT,ACAT1,ALDH2,ALDH7A1,BBOX1,ECHS1,EHMT2,HADHA,HSD17B10,HSD17B4,NSD1,OGDH,RDH13,SETDB1,SHMT2,SPCS3,SUV39H2,TMLHE	Genes involved in lysine degradation
HSA00350_TYROSINE_METABOLISM	0.26	19	5	3.13	0.1913	1	ADHFE1,ECH1,GSTZ1,PRMT5,WBSCR22	ADHFE1,ALDH3B1,CARM1,DDC,ECH1,ESCO1,FAH,GOT1,GOT2,GSTZ1,HGD,HPD,MYST3,NAT5,PNPLA3,PRMT5,PRMT7,TH,WBSCR22	Genes involved in tyrosine metabolism
AMINOSUGARS_METABOLISM	0.4	5	2	0.82	0.1923	1	CYB5R3,PGM3	CYB5R3,GFPT1,HEXB,HK2,PGM3
APOPTOSIS_KEGG	0.4	5	2	0.82	0.1923	1	CASP7,DAXX	CASP7,CYCS,DAXX,DFFB,TRAF6
CARM1PATHWAY	0.4	5	2	0.82	0.1923	1	PRKAR2A,RXRA	CARM1,EP300,PRKAR1B,PRKAR2A,RXRA	The methyltransferase CARM1 interacts with transcription factors such as CBP/p300 and methylates histones H3 and H4.
FERRANDO_CHEMO_RESPONSE_PATHWAY	0.4	5	2	0.82	0.1923	1	CDA,TYMS	APEX1,CDA,DTYMK,MTHFD1,TYMS	Genes involved with chemotherapy response and drug targets which are upregulated in samples positive for HOX11, TAL1, or LYL1 by RT-PCR
FSH_HUMAN_GRANULOSA_UP	0.4	5	2	0.82	0.1923	1	FDXR,STARD3	ACPP,FDXR,PTP4A1,SCP2,STARD3	Up-regulated by FSH in primary human granulosa cells (rFSH-17)
GH_EXOGENOUS_EARLY_UP	0.4	5	2	0.82	0.1923	1	ADK,SCMH1	ADK,ARHGAP1,CRTC3,PGK1,SCMH1	Up-regulated at early time points (1-4 hours) following treatment of mammary carcinoma cells (MCF-7) with exogenous human growth hormone
HDACI_COLON_TSA2HRS_DN	0.4	5	2	0.82	0.1923	1	PTK2,TYMS	EIF4G2,PIGT,PTK2,RFX3,TYMS	Downregulated by TSA at 2 hrs in SW260 colon carcinoma cells
HSA00072_SYNTHESIS_AND_DEGRADATION_OF_KETONE_BODIES	0.4	5	2	0.82	0.1923	1	HMGCL,OXCT1	ACAT1,BDH1,HMGCL,HMGCS1,OXCT1	Genes involved in synthesis and degradation of ketone bodies
HSA00440_AMINOPHOSPHONATE_METABOLISM	0.4	5	2	0.82	0.1923	1	PRMT5,WBSCR22	CARM1,PCYT1A,PRMT5,PRMT7,WBSCR22	Genes involved in aminophosphonate metabolism
HSA00591_LINOLEIC_ACID_METABOLISM	0.4	5	2	0.82	0.1923	1	CYP3A4,PLA2G12A	CYP3A4,PLA2G10,PLA2G12A,PLA2G3,RDH13	Genes involved in linoleic acid metabolism
HSA05030_AMYOTROPHIC_LATERAL_SCLEROSIS	0.4	5	2	0.82	0.1923	1	ALS2,PPP3CA	ALS2,CAT,PPP3CA,RAB5A,SOD1	Genes involved in amyotrophic lateral sclerosis (ALS)
HYPOXIA_REG_UP	0.4	5	2	0.82	0.1923	1	ALDOA,CCNG2	ALDOA,CCNG2,PGK1,PTDSR,SLC2A1	Upregulated by hypoxia in renal cells, and downregulated with reoxygenation
PARKINPATHWAY	0.4	5	2	0.82	0.1923	1	UBE2G1,UBE2L3	PARK2,UBE2E2,UBE2G1,UBE2G2,UBE2L3	In Parkinson's disease, dopaminergic neurons contain Lewy bodies consisting of alpha-synuclein and parkin, an E3 ubiquitin ligase that targets glycosylated alpha-synuclein.
RORIE_ES_PNET_UP	0.4	5	2	0.82	0.1923	1	DAB2,TFAP2A	CTGF,DAB2,GPC4,MYC,TFAP2A	The 30 genes showing the greatest increase in expression in NBa Ews/Fli-1 infectants
SIG_CD40PATHWAYMAP	0.4	5	2	0.82	0.1923	1	MAP2K4,NFKBIL2	MAP2K4,MAPK10,NFKBIL2,SYT1,TRAF6	Genes related to CD40 signaling
TAKEDA_NUP8_HOXA9_6H_DN	0.4	5	2	0.82	0.1923	1	HIP1R,NR4A2	DYRK1A,HIP1R,NINJ1,NR4A2,SPTAN1	Effect of NUP98-HOXA9 on gene transcription at 6 h after transfection Down
TSA_HEPATOMA_CANCER_UP	0.4	5	2	0.82	0.1923	1	TIMP2,VEGFC	CTGF,ITGA7,QSCN6,TIMP2,VEGFC	Cancer-related genes up-regulated in any of four human hepatoma cell lines following 24-hour treatment with 200ng/mL of trichostatin A
TUMOR_SUPRESSOR	0.4	5	2	0.82	0.1923	1	NF2,TSC2	ACTB,EP300,MSH2,NF2,TSC2	Tumor suppressor genes
UVC_HIGH_D9_DN	0.4	5	2	0.82	0.1923	1	KIAA0174,NAP1L1	EDD1,IDI1,KIAA0174,NAP1L1,RBPSUH	Progressively down-regulated through 24 hrs following treatment of WS1 human skin fibroblasts with UVC at a high dose (50 J/m^2) (cluster d9)
AGEING_BRAIN_UP	0.22	45	10	7.41	0.1948	1	ALDH4A1,ASCL1,EFHD1,OGG1,PCF11,PIK3C2A,RGN,SMC3,TMEM47,ZNF423	ACAA2,ALDH4A1,ANP32B,ASCL1,BAZ2B,BBOX1,CBS,CHSY1,COL4A5,CSRP1,EDD1,EFHD1,EXOSC7,EYA1,FGFR2,FVT1,GNG12,GPC5,ITGB1,KNS2,LRP4,NPC1,OGG1,PCF11,PEX1,PHLPP,PICALM,PIK3C2A,PLEKHC1,PRDX6,RAPGEF4,RASSF2,RGN,SEPT4,SFRS16,SMC3,SMC5,SPON1,TMEM47,TOB1,TOPORS,TP53BP2,TPD52L2,WFS1,ZNF423	Age-upregulated in the human frontal cortex
HADDAD_HSC_CD10_UP	0.22	40	9	6.59	0.2011	1	AP1B1,CEP135,HIP1R,HPS4,ITPR1,MEF2A,PPM1B,QRSL1,ZNF423	AK1,ALDH5A1,ANAPC5,AP1B1,ATM,ATR,AUTS2,CDC2L5,CEP135,CHD7,CTBP2,E2F5,GADD45G,HIP1R,HPS4,ITPR1,KIAA1033,KIF13A,MEF2A,MPPED2,MSX1,NGLY1,NID2,PPM1B,QRSL1,RB1CC1,REXO2,RPS11,RRM2,SLC35D1,SMAD1,SOD2,TOB1,TOP2B,USP34,UXS1,VPS13A,WFS1,ZFP36L1,ZNF423	Genes upregulated in human hematopoietic stem cells of the line CD45RA(hi) Lin- CD10+, which are biased toward developing into B cells, versus CD45RA(int) CD7- and CD45RA(hi) CD7+.
ICHIBA_GVHD	0.22	40	9	6.59	0.2011	1	EIF1,ELOVL6,MKLN1,PAX3,PLD3,SAMHD1,SCMH1,SH3GL1,XDH	ALAS2,BIRC5,BMPR2,CCDC94,CDC5L,CRYL1,CTPS,DCLRE1A,EIF1,ELAC2,ELOVL6,FLOT1,HSD3B2,IGFALS,KLF2,MCM4,MKLN1,NOL1,OAT,PAPSS2,PAX3,PDK3,PKM2,PLD3,PLK1,POM121,PPP1R2,PTPN1,QSCN6,RPAP1,SAMHD1,SCMH1,SH3GL1,SLC25A10,SNX12,SPTLC2,SULT4A1,VNN1,WARS,XDH	Genes whose expression is altered greater than twofold in mouse livers experiencing graft-versus-host disease (GVHD) as a result of allogenic bone marrow transplantation.
SERUM_FIBROBLAST_CORE_DN	0.22	40	9	6.59	0.2011	1	ATP6V0A1,CTSF,H2AFV,HECA,MAF,OSBPL8,PLD3,SF3B1,TIMP2	ACIN1,ACSL3,APP,ATP6V0A1,CD82,CTSF,DUSP22,EEF1A1,EXOSC7,F10,FAM62B,GLS,H2AFV,HDAC5,HECA,HMGCS1,IDI1,IGBP1,KIAA1109,KLHL5,MAF,MVD,OSBPL8,PLD3,POR,REV3L,SCD,SEPT11,SF3B1,SLC27A1,SNRP70,SOD2,SQRDL,SUMF1,SVEP1,TBRG1,TIMP2,TRPA1,TSC22D1,WDR26	Core group of genes consistently down-regulated following exposure to serum in a variety of human fibroblast cell lines (higher expression in quiescent cells, not cell-cycle dependent)
RCC_NL_UP	0.19	180	34	29.64	0.2096	1	AKR1B1,ATF7IP,ATG7,BUB3,CS,DARS,EXOC4,GABARAP,GALNT1,GFM1,GMPPA,H3F3B,INTS10,LRRC20,MAF,MKNK2,NGDN,OCIAD1,PAPOLA,PGM3,PNN,POFUT2,PPM1B,RER1,SACM1L,SEC14L1,SF3B1,SFRS2,TARS,TMEM167,VAV2,VPS33A,YPEL5,ZDHHC3	AARS,ABI2,ADCY3,ADSL,AKR1B1,APP,ARL4C,ATF7IP,ATG7,ATXN10,B3GNT1,BECN1,BRD2,BUB3,CALU,CBX1,CCDC47,CDC20,CDK5RAP2,CDT1,CHRM3,COPZ1,COQ4,COX15,COX6C,CS,CSNK1A1,CTSD,D2HGDH,DARS,DDEF1,DDX3X,DENR,DNAJC7,DPP9,DYRK4,ECT2,EIF2S1,EIF2S2,EIF4G2,ERCC3,EXOC4,EXOSC2,FAM38A,FAM49B,FAM96B,FAM98A,FBXO28,FZR1,GABARAP,GALNT1,GCC2,GCSH,GFM1,GGH,GINS2,GLS,GMPPA,GMPS,GTF3C1,H3F3B,HMGB1,HNRPR,IDH3B,IFI30,INTS10,ITFG1,…	Upregulated in VHL-rescued renal carcinoma vs. normal renal cells (Fig. 2d+e)
UVC_TTD-XPCS_COMMON_DN	0.21	57	12	9.39	0.218	1	ARIH1,AUH,BMP2K,DCUN1D4,DPYD,FAT,MAP2K4,MNAT1,MTAP,MTF2,PIP5K3,UBR2	ACSL3,ACVR1,ARIH1,ATXN1,AUH,BAZ1A,BAZ2B,BLM,BMP2K,CASK,CDC2L5,CDK8,CENTB2,CNOT4,CREB5,DCUN1D4,DHX15,DOPEY2,DPYD,E2F5,EDD1,FARS2,FAT,FNBP1L,G6PD,GAPVD1,GTF2F2,HIRA,IGF1R,INPP5F,ITSN1,KIAA0528,KIAA1012,KIAA1109,KIF2A,MAP2K4,MNAT1,MTAP,MTF2,MTMR3,NUP153,NUP98,OGT,ORC2L,PIP5K3,PPP2R5E,RBM39,ROR1,RUNX1,SHB,SKIV2L2,TIAM1,TMEM131,TRAK1,UBR2,UGCG,ZMYND11	Down-regulated at any timepoint following treatment of both XPB/CS and XPB/TTD fibroblasts with 3 J/m^2 UVC
BCNU_GLIOMA_MGMT_24HRS_DN	0.3	10	3	1.65	0.2189	1	ACTN1,ARPC2,TLE3	ACTN1,ARPC2,DHX16,GOLGA2,GTF2F1,HAGH,PPARBP,RAD51,RIT2,TLE3	Down-regulated in an MGMT+ glioma cell line (T98G) at 24 hours following treatment with BCNU
GLYCEROLIPID_METABOLISM	0.3	10	3	1.65	0.2189	1	ADHFE1,AKR1B1,DGKE	ADHFE1,AGPAT1,AGPAT4,AKR1B1,ALDH2,DGAT1,DGKB,DGKD,DGKE,PNLIP
HSA00052_GALACTOSE_METABOLISM	0.3	10	3	1.65	0.2189	1	AKR1B1,PGM1,PGM3	AKR1B1,B4GALT2,G6PC2,GALE,HK2,PFKM,PGM1,PGM3,RDH13,UGP2	Genes involved in galactose metabolism
HSA00340_HISTIDINE_METABOLISM	0.3	10	3	1.65	0.2189	1	PRMT5,PRPS1,WBSCR22	ALDH2,ALDH3B1,ALDH7A1,CARM1,DDC,HDC,PRMT5,PRMT7,PRPS1,WBSCR22	Genes involved in histidine metabolism
HSA00450_SELENOAMINO_ACID_METABOLISM	0.3	10	3	1.65	0.2189	1	AHCY,PRMT5,WBSCR22	AHCY,CARM1,CBS,GGT1,MARS,PAPSS2,PRMT5,PRMT7,SEPHS1,WBSCR22	Genes involved in selenoamino acid metabolism
PASSERINI_PROLIFERATION	0.3	10	3	1.65	0.2189	1	NF2,PLG,VEGFC	BAP1,CDC25C,CUL1,FLT1,MAPRE1,NF2,PLG,PRKCA,TOB1,VEGFC	Genes associated with cellular adhesion that are differentially expressed in endothelial cells of pig aortas from regions of disturbed flow (inner aortic arch) versus regions of undisturbed laminar flow (descending thoracic aorta).
RAY_P210_DIFF	0.3	10	3	1.65	0.2189	1	DNAJC8,PRKCD,RAB4A	CDC25C,CREB5,DNAJC8,FGFR1,GSTT1,PRKCD,RAB4A,RPS6KA2,TFDP1,TOMM40	Functional classification of p210BCR-ABL differentially regulated genes identified by cDNA macroarray
ROSS_CBF_LEUKEMIA	0.3	10	3	1.65	0.2189	1	MKNK2,OGG1,PGM1	ADARB1,BAIAP3,EGFL7,MKNK2,OGG1,PGM1,PIK4CA,SLC25A1,SPARC,TRIO	Genes upregulated in AML samples with the CBF subtype
ADIP_DIFF_UP	0.25	20	5	3.29	0.2229	1	ABCD2,CIB2,ECH1,NFS1,SELENBP1	ABCD2,ACADS,AK2,AP3S1,CEBPG,CIB2,DGAT1,ECH1,FASN,IDH1,NFS1,NR1H3,PC,RASD1,REEP5,SCARB1,SELENBP1,SORBS1,TALDO1,TPP2	Upregulated in mature adipocytes following diffferentiation from 3T3-L1 fibroblasts
AGED_MOUSE_CORTEX_DN	0.25	20	5	3.29	0.2229	1	AP2M1,CS,KCNMA1,PLD3,RAB14	ACO2,AP2M1,ATP2A2,ATP6V1E1,CS,CSNK1A1,DAD1,DCTN1,DDX3X,DNAJB11,DYNC1H1,EEF1G,GORASP2,KCNMA1,PGK1,PLD3,RAB14,SEPT7,SKP1A,TUBB2C	Down-regulated in the cerebral cortex of aged (22 months) BALB/c mice, compared to young (2 months) controls
HYPOXIA_RCC_NOVHL_UP	0.25	20	5	3.29	0.2229	1	KIAA0174,PGM1,PGM3,PRMT5,SUCLG2	ARPC3,ATP1B1,ATP6V1A,COQ4,DHFR,GOT2,KCTD9,KIAA0174,KIF4A,PGM1,PGM3,PLEKHC1,PPT1,PRDX6,PRMT5,PSMD7,SQRDL,SUCLG2,UBE2I,VAPB	Upregulated by hypoxia in VHL-null renal carcinoma cells (Fig. 4h+i)
TNFALPHA_ADIP_DN	0.25	20	5	3.29	0.2229	1	ABCD2,CIB2,ECH1,NFS1,SELENBP1	ABCD2,ACADS,AK2,AP3S1,CEBPG,CIB2,DGAT1,ECH1,FASN,IDH1,NFS1,NR1H3,PC,RASD1,REEP5,SCARB1,SELENBP1,SORBS1,TALDO1,TPP2	Downregulated in mature, differentiated adipocytes following treatment with TNFalpha
COCAINE_BRAIN_4WKS_UP	0.27	15	4	2.47	0.2243	1	CORIN,PAPOLA,PBX1,ZNFX1	CORIN,DCLRE1A,DNAJC5,FAM96B,FREQ,GPAA1,KLF5,PAPOLA,PBX1,SIRT1,SLC35D1,TRAF6,UGDH,WNK1,ZNFX1	Up-regulated in the nucleus accumbens of mice after 4 weeks of cocaine treatment
GH_EXOGENOUS_ALL_UP	0.27	15	4	2.47	0.2243	1	GALNT1,MAF,MOGAT2,NOS1	BRD4,CDAN1,CRHR2,GALNT1,HADHA,HSDL2,MAF,MOGAT2,NHLH1,NOS1,POU2F2,PRLHR,SPARCL1,TSC1,UGP2	Up-regulated consistently at all time points (1-24 hours) following treatment of mammary carcinoma cells (MCF-7) with exogenous human growth hormone
GLYCINE_SERINE_AND_THREONINE_METABOLISM	0.27	15	4	2.47	0.2243	1	CHKB,GCAT,SARDH,TARS	ALAS2,AMT,CBS,CHDH,CHKB,DLD,GARS,GCAT,GLDC,PISD,PLCG1,PSPH,SARDH,SHMT2,TARS
LEE_ACOX1_DN	0.27	15	4	2.47	0.2243	1	CPOX,PAH,RGN,SELENBP1	CPOX,GOT1,HGD,HPD,LMCD1,NINJ1,NR1H3,OAT,PAH,PRODH,REPS1,RGN,SELENBP1,TDO2,TNNT3	Genes down-regulated in hepatoma tissue in Acox1 KO mice
PPARAPATHWAY	0.27	15	4	2.47	0.2243	1	FAT,HSD17B4,PRKAR2A,RXRA	CPT1B,DUT,EP300,FAT,HSD17B4,MYC,NCOR1,NR1H3,NR2F1,PPARBP,PRKAR1B,PRKAR2A,PRKCA,RELA,RXRA	Peroxisome proliferators regulate gene expression via PPAR/RXR heterodimers which bind to peroxisome-proliferator response elements (PPREs).
ZHANG_EFT_EWSFLI1_UP	0.27	15	4	2.47	0.2243	1	IPO13,PFTK1,UBXD7,ZDHHC3	CHN2,CSRP1,EGR2,FVT1,GLCE,IPO13,MSX1,MYC,PFTK1,RNF113A,RUNX3,SLC17A7,SORD,UBXD7,ZDHHC3	Genes (n = 109) significantly upregulated in RD-EF and also highly expressed in EFT
HSC_HSCANDPROGENITORS_ADULT	0.19	136	26	22.39	0.2278	1	ARL5B,ASCL1,ATHL1,CCND2,CNTNAP2,CPSF3L,CWF19L1,DIP2C,DUSP7,ELOVL6,ERP29,FOXB1,GCAT,GEMIN5,ITPR1,MOV10L1,MRPL54,MTF2,MTMR10,NCAM2,PGM1,PLXDC2,SPRED1,TMTC2,VAV2,ZMYM4	ABI2,ADCK1,ALDH1L1,ALDH5A1,ARHGEF17,ARL5B,ASAH2,ASCL1,ATHL1,BCAR1,BMS1L,BPHL,CALR,CBFA2T3,CBX1,CCDC93,CCND2,CDK9,CERK,CNOT1,CNTNAP2,COASY,COQ2,COQ4,CPSF3L,CRHR2,CTBP2,CWF19L1,DHX33,DIP2C,DISP1,DLL1,DNAJC1,DUS3L,DUSP12,DUSP7,EARS2,EDEM3,EEF1G,ELOVL6,ENAH,EPRS,ERP29,FASN,FGFR1OP2,FKBP1A,FNBP1L,FOXB1,FREQ,GABPA,GBA,GCAT,GCN5L2,GEMIN5,IGBP1,IGF2BP1,IMMT,INTS12,IPO4,IRAK1,ITPR1,KDELR1,KHDRBS3,KIFAP3,L…	Up-regulated in mouse hematopoietic stem cells and progenitors from adult bone marrow (HSC and Progenitors Shared + Adult)
HSC_HSCANDPROGENITORS_FETAL	0.19	136	26	22.39	0.2278	1	ARL5B,ASCL1,ATHL1,CCND2,CNTNAP2,CPSF3L,CWF19L1,DIP2C,DUSP7,ELOVL6,ERP29,FOXB1,GCAT,GEMIN5,ITPR1,MOV10L1,MRPL54,MTF2,MTMR10,NCAM2,PGM1,PLXDC2,SPRED1,TMTC2,VAV2,ZMYM4	ABI2,ADCK1,ALDH1L1,ALDH5A1,ARHGEF17,ARL5B,ASAH2,ASCL1,ATHL1,BCAR1,BMS1L,BPHL,CALR,CBFA2T3,CBX1,CCDC93,CCND2,CDK9,CERK,CNOT1,CNTNAP2,COASY,COQ2,COQ4,CPSF3L,CRHR2,CTBP2,CWF19L1,DHX33,DIP2C,DISP1,DLL1,DNAJC1,DUS3L,DUSP12,DUSP7,EARS2,EDEM3,EEF1G,ELOVL6,ENAH,EPRS,ERP29,FASN,FGFR1OP2,FKBP1A,FNBP1L,FOXB1,FREQ,GABPA,GBA,GCAT,GCN5L2,GEMIN5,IGBP1,IGF2BP1,IMMT,INTS12,IPO4,IRAK1,ITPR1,KDELR1,KHDRBS3,KIFAP3,L…	Up-regulated in mouse hematopoietic stem cells and progenitors from fetal liver (HSC and Progenitors Shared)
HSC_HSCANDPROGENITORS_SHARED	0.19	136	26	22.39	0.2278	1	ARL5B,ASCL1,ATHL1,CCND2,CNTNAP2,CPSF3L,CWF19L1,DIP2C,DUSP7,ELOVL6,ERP29,FOXB1,GCAT,GEMIN5,ITPR1,MOV10L1,MRPL54,MTF2,MTMR10,NCAM2,PGM1,PLXDC2,SPRED1,TMTC2,VAV2,ZMYM4	ABI2,ADCK1,ALDH1L1,ALDH5A1,ARHGEF17,ARL5B,ASAH2,ASCL1,ATHL1,BCAR1,BMS1L,BPHL,CALR,CBFA2T3,CBX1,CCDC93,CCND2,CDK9,CERK,CNOT1,CNTNAP2,COASY,COQ2,COQ4,CPSF3L,CRHR2,CTBP2,CWF19L1,DHX33,DIP2C,DISP1,DLL1,DNAJC1,DUS3L,DUSP12,DUSP7,EARS2,EDEM3,EEF1G,ELOVL6,ENAH,EPRS,ERP29,FASN,FGFR1OP2,FKBP1A,FNBP1L,FOXB1,FREQ,GABPA,GBA,GCAT,GCN5L2,GEMIN5,IGBP1,IGF2BP1,IMMT,INTS12,IPO4,IRAK1,ITPR1,KDELR1,KHDRBS3,KIFAP3,L…	Up-regulated in mouse hematopoietic stem cells and progenitors from both adult bone marrow and fetal liver (Cluster iii, HSC and Progenitors Shared)
CMV_HCMV_TIMECOURSE_20HRS_UP	0.23	31	7	5.1	0.2394	1	AMD1,DCTN5,GBF1,ITPR1,RPIA,SAMHD1,SNRK	AMD1,ARFIP2,BTRC,CAMTA1,DCTN5,DDX18,DHX8,GAPVD1,GBF1,GPC4,INPP1,ITPR1,KLHL18,LIG4,MPP6,MSX1,POLR2H,PRKACA,PRPF4,PRPF4B,PRUNE,PTDSR,RPIA,SAMHD1,SEC23IP,SNRK,THOC1,TRAF6,TROVE2,USP6NL,WWP1	Up-regulated in fibroblasts following infection with human cytomegalovirus (at least 3-fold, with Affymetrix change call, in at least two consectutive timepoints), with maximum change at 20 hours
RUTELLA_HEPATGFSNDCS_UP	0.21	42	9	6.92	0.2453	1	AKR1B1,DAB2,EPB41L3,FDX1,ITPR1,LAMP1,PACSIN2,PCK2,TIMP2	ACO1,AKR1B1,ATP9B,BCAP31,CPM,CTSB,CTSD,CTSL,DAB2,DAD1,DHRS4,DPAGT1,EMG1,EPB41L3,FDX1,FKBP4,GADD45G,GOT2,HEXB,HK2,ITPR1,KMO,LAMP1,NARS,NPC1,NR1H3,PACSIN2,PCK2,PDCD6IP,PINK1,SCARB2,SLC11A2,SLC29A3,SLC30A1,SLC31A1,SLC36A1,SOD2,SPARC,STOM,TIMP2,TSC22D1,VNN1	Genes up-regulated by HGF treatments
SMOOTH_MUSCLE_CONTRACTION	0.23	26	6	4.28	0.2478	1	CORIN,GNG13,ITPR1,NOS1,PRKAR2A,PRKCD	ADCY1,ADCY3,ADCY5,ARRB2,ATP2A2,CALM2,CAMK2D,CORIN,GABPA,GNAQ,GNB1,GNG12,GNG13,GRK6,GSTO1,ITPR1,NOS1,PLCG1,PRKACA,PRKAR1B,PRKAR2A,PRKCA,PRKCD,RGS7,RGS9,USP5
COCAINE_BRAIN_5D_UP	0.24	21	5	3.46	0.256	1	ACTL6B,HPS4,SEC14L1,TM9SF3,VAMP2	ACTL6B,ACTR2,BAIAP2,BTRC,CTGF,CUGBP2,HPS4,ITFG1,LENG8,MTMR9,NPTN,POU2F1,RNMTL1,SDHC,SEC14L1,SMARCA2,STXBP1,TM9SF3,VAMP2,WBP11,XPA	Up-regulated in the nucleus accumbens of mice after 5 days of cocaine treatment
CREB_BRAIN_8WKS_UP	0.24	21	5	3.46	0.256	1	ACYP1,AUH,BCAT1,PFTK1,STMN1	ACYP1,ADARB1,AUH,BCAT1,BZW1,CRYL1,CTGF,ELAVL2,GNB1,HSD17B12,NDRG3,NEUROD2,NR2F1,PFTK1,PLS3,RALA,SERF2,SERPINI1,SMAP1,STMN1,TRPC4	Up-regulated in the nucleus accumbens of mice after 8 weeks of induction of transgenic CREB
HSA00380_TRYPTOPHAN_METABOLISM	0.24	21	5	3.46	0.256	1	AADAT,HSD17B4,PRMT5,WARS2,WBSCR22	AADAT,ACAT1,AFMID,ALDH2,ALDH7A1,CARM1,CAT,DDC,ECHS1,HADHA,HSD17B10,HSD17B4,KMO,NFX1,OGDH,PRMT5,PRMT7,TDO2,WARS,WARS2,WBSCR22	Genes involved in tryptophan metabolism
AGED_MOUSE_RETINA_ANY_UP	0.33	6	2	0.99	0.2583	1	DHRS7,SREBF1	DHRS7,ELL2,HDC,SMAD1,SREBF1,TSG101	Up-regulated in the retina of 16-month aged mice from any of four strains (S8, S10, SR1, B6J), versus 3-month young controls
BRENTANI_TRANSPORT_OF_VESICLES	0.33	6	2	0.99	0.2583	1	AP2M1,RAB4A	AP2M1,AP3D1,RAB10,RAB11A,RAB4A,RAB5A	Cancer related genes involved in vesicle transport
CHEMICALPATHWAY	0.33	6	2	0.99	0.2583	1	CASP7,PTK2	ATM,CASP7,CYCS,EIF2S1,PRKCA,PTK2	DNA damage promotes Bid cleavage, which stimulates mitochondrial cytochrome c release and consequent caspase activation, resulting in apoptosis.
CITED1_KO_HET_UP	0.33	6	2	0.99	0.2583	1	RBM5,SAMHD1	CNOT3,DDX6,EIF3S6IP,KIF5B,RBM5,SAMHD1	Up-regulated in pubertal mammary glands from CITED1 knockout mice, which display disturbed mammary development, versus heterozygotes
CORTEX_ENRICHMENT_EARLY_UP	0.33	6	2	0.99	0.2583	1	AP2M1,VAMP2	AP2M1,HNRPM,MAP4K3,MFAP1,RHOA,VAMP2	Up-regulated in the cortex of mice that are exposed to an enriched environmental habitat for 3 or 6 hours
HDACPATHWAY	0.33	6	2	0.99	0.2583	1	MEF2A,PPP3CA	CALM2,HDAC5,IGF1R,MEF2A,PPP3CA,SYT1	Myocyte enhancer factor MEF2 activates transcription of genes required for muscle cell differentiation and is inhibited by histone deacetylases.
HSA00624_1_AND_2_METHYLNAPHTHALENE_DEGRADATION	0.33	6	2	0.99	0.2583	1	ADHFE1,DHRS7	ADHFE1,DHRS7,ESCO1,MYST3,NAT5,PNPLA3	Genes involved in 1- and 2-methylnaphthalene degradation
HSC_STHSC_ADULT	0.33	6	2	0.99	0.2583	1	H3F3B,RANBP5	GUF1,H3F3B,PRKCA,RANBP5,TRAPPC3,XRN1	Up-regulated in mouse short-term functional hematopoietic stem cells from adult bone marrow (ST-HSC Shared + Adult)
IFN_ALPHA_UP	0.33	6	2	0.99	0.2583	1	PPP3CA,VEGFC	MAP3K10,PPP3CA,RBBP4,SKP1A,TEAD4,VEGFC	Upregulated 2-fold in HT1080 cells 6 hours following treatment with interferon alpha
IRITANI_ADPROX_DN	0.33	6	2	0.99	0.2583	1	ARL6IP5,NRCAM	ARL6IP5,GLCE,LDHB,NRCAM,PFKM,SMURF2	BEC-specific suppressed by AdProx-1
JECHLINGER_EMT_DN	0.33	6	2	0.99	0.2583	1	AMD1,ITPR1	AMD1,CTGF,EGR2,ITPR1,KLF2,TIAM1	Genes downregulated for epithelial plasticity in tumor progression
LEE_TCELLS6_UP	0.33	6	2	0.99	0.2583	1	CIB2,SLC7A3	CIB2,CYP2U1,LYST,RASD1,SLC7A3,TBC1D19	Transcripts enriched more than 3-fold in DP compared to other lymphocytes, with average signal value differences of at least 100 between DP and every other lymphocyte subpopulation
P53_BRCA1_UP	0.33	6	2	0.99	0.2583	1	CTSF,PQLC3	AK1,CTSF,EPHX1,ERCC5,PITPNC1,PQLC3	Upregulated by expression of p53 in p53-null, brca1-null MEFs; most genes are further upregulated by simultaneous expression of BRCA1
PENTOSE_AND_GLUCURONATE_INTERCONVERSIONS	0.33	6	2	0.99	0.2583	1	AKR1B1,UGT2B4	AKR1B1,GUSB,RPE,UCHL3,UGDH,UGT2B4
PGC1APATHWAY	0.33	6	2	0.99	0.2583	1	MEF2A,PPP3CA	CALM2,CAMK2D,HDAC5,MEF2A,PPP3CA,SYT1	PCG-1a is expressed in skeletal muscle, heart muscle, and brown fat, and is a coactivator for receptors such as glucocorticoid receptor and thyroid hormone receptor.
PITUITARY_FETAL_UP	0.33	6	2	0.99	0.2583	1	ING2,PRKCD	CDC2,FGFR1,ING2,PIK3CB,PRKCD,SLC44A1	Up-regulated in human fetal pituitary tissue, compared to adult pituitary tissue
SIG_BCR_SIGNALING_PATHWAY	0.33	6	2	0.99	0.2583	1	ITPR1,PPP3CA	AKT3,CSK,FLOT1,GSK3B,ITPR1,PPP3CA	Members of the BCR signaling pathway
STOSSI_ER_UP	0.33	6	2	0.99	0.2583	1	ADK,TLE3	ADK,HLXB9,RALA,SKIL,SPARCL1,TLE3	Genes up-regulated by estradiol through ERalpha and ERbeta in U2OS cells
ST_TUMOR_NECROSIS_FACTOR_PATHWAY	0.33	6	2	0.99	0.2583	1	MAP2K4,NFKBIL2	BIRC2,HRB,MAP2K4,NFKBIL2,NR2C2,RALBP1	Tumor necrosis factor is a pro-inflammatory cytokine that activates NF-kB and c-Jun.
ZHAN_MM_CD138_MF_VS_REST	0.33	6	2	0.99	0.2583	1	ABHD12,PRSS7	ABHD12,ARHGAP6,CCDC86,CD109,PEBP1,PRSS7	50 top ranked SAM-defined over-expressed genes in each subgroup_MF
AGED_MOUSE_CEREBELLUM_UP	0.25	16	4	2.63	0.263	1	EIF2B5,MNAT1,SLC7A3,TYMS	ACADVL,CTSD,EIF2B5,EPRS,HEXB,LMNB1,MNAT1,NFYA,NOTCH1,PGLYRP1,SLC7A3,TBX6,TRAPPC5,TYMS,UBE2H,WDFY3	Upregulated in the cerebellum of aged adult mice (30-month) vs. young adult (5-month)
ARGININE_AND_PROLINE_METABOLISM	0.25	16	4	2.63	0.263	1	ALDH4A1,AMD1,ASL,NOS1	ALDH2,ALDH4A1,AMD1,ARG2,ASL,CKB,GLUD1,GOT1,GOT2,NOS1,OAT,ODC1,P4HB,PYCR1,RARS,SMS
CHESLER_BRAIN_CIS_GENES	0.25	16	4	2.63	0.263	1	CCND2,CPSF2,MYO7A,OCIAD1	AKAP1,ALDH7A1,CCND2,CPSF2,FREQ,GLO1,GNB1,MAPRE1,MRPL48,MYO7A,OCIAD1,POU2F1,PSMB5,PSMB6,SLC15A2,WDR42A	Best cis-quantitative trait loci (QTLs) in the mouse genome which modulate transcription in brain tissue. These QTLs have low P values at the peak likelihood ratio statistic (LRS) for each transcript and high trait heritability. (genetic variance > 30% and FDR (q-value) < 25%)
DER_IFNB_UP	0.25	16	4	2.63	0.263	1	DDX1,EIF2B1,PPP3CA,SFRS2	AP3M2,ATP6V0B,CYCS,DDX1,EIF2B1,EPRS,GMFB,HADHB,MAP3K10,POLR2B,PPP3CA,PTPN11,RBBP4,SFRS2,SKP1A,ZRF1	Genes up-regulated by interferon-beta in HT1080 (fibrosarcoma)
FLOTHO_CASP8AP2_MRD_DIFF	0.25	16	4	2.63	0.263	1	AKAP13,EHMT2,MRPL28,RAB14	AKAP13,ASF1B,BAIAP2,EHMT2,EIF3S6IP,FAU,LMNB1,MRPL28,POLD1,RAB14,RPL27,RPLP0,SMURF2,TMEM57,TPT1,TTLL4	Genes significantly associated with MRD on day 46
GERY_CEBP_TARGETS	0.25	16	4	2.63	0.263	1	ABCD2,ELOVL6,MKNK2,XDH	ABCD2,BAG3,BAIAP2,CRYAB,ECHS1,ELOVL6,FHL2,FOXF2,GADD45G,GCH1,MAFK,MKNK2,MVD,SERPINI1,USP36,XDH	Complete list of differentially regulated C/EBP-target genes, sorted by P-value
HSA04664_FC_EPSILON_RI_SIGNALING_PATHWAY	0.25	16	4	2.63	0.263	1	MAP2K4,PLA2G12A,PRKCD,VAV2	AKT3,KRAS,LAT,MAP2K1,MAP2K3,MAP2K4,MAPK10,PIK3CB,PIK3R3,PLA2G10,PLA2G12A,PLA2G3,PLCG1,PRKCA,PRKCD,VAV2	Genes involved in Fc epsilon RI signaling pathway
IDX_TSA_UP_CLUSTER4	0.25	16	4	2.63	0.263	1	DPEP1,EIF2B1,NOLA2,SREBF1	ADIPOR2,CCT3,CSE1L,DDX51,DPEP1,EIF2B1,FKBP4,GLUL,IDH3A,NOL1,NOLA2,RCL1,SNRPA1,SREBF1,UCHL5,ZNF706	Progressively up-regulated from 8-48 hours during differentiation of 3T3-L1 fibroblasts into adipocytes with IDX (insulin, dexamethasone and isobutylxanthine), vs. fibroblasts treated with IDX + TSA to prevent differentiation (cluster 4)
IFN_ANY_UP	0.25	16	4	2.63	0.263	1	DDX1,EIF2B1,PPP3CA,VEGFC	AP3M2,DDX1,EIF2B1,EPRS,GMFB,HADHB,MAP3K10,PPP3CA,PPP5C,PTPN11,RBBP4,SF3A1,SKP1A,TEAD4,VEGFC,ZRF1	Upregulated 2-fold in HT1080 cells 6 hours following treatment with any of interferons alpha, beta and gamma
MYOD_NIH3T3_DN	0.25	16	4	2.63	0.263	1	ACTL6B,CYB5A,MRPL54,PRDX4	ACTL6B,ATP6V0C,BAIAP2,CYB5A,FZD1,MGST1,MPP7,MRPL54,POLE2,PRDX4,PRKCBP1,RBKS,RBPMS,SLIT2,TGFBI,TPR	Down-regulated at 24 hours in NIH 3T3 murine fibroblasts following transduction with MyoD and incubation in differentiation medium
SHEPARD_NEG_REG_OF_CELL_PROLIFERATION	0.25	16	4	2.63	0.263	1	ADRA1A,CUL2,NF2,PLG	ADRA1A,APRIN,BAP1,CDK10,CTBP2,CUL1,CUL2,DLG5,HGS,NF1,NF2,PLG,QSCN6,RBBP4,TOB1,WARS	Negative regulators of cell proliferation in zebra fish
TAKEDA_NUP8_HOXA9_8D_UP	0.25	16	4	2.63	0.263	1	FAT,MYH10,NEGR1,NR4A2	AMMECR1,AUTS2,CRISP3,FAM116B,FAT,FHL2,FOXC1,GCH1,HOXA5,HOXB3,MYH10,NEGR1,NR4A2,RBPMS,REXO2,TSC22D1	Effect of NUP98-HOXA9 on gene transcription at 8 d after transduction UP
UVC_HIGH_D4_DN	0.25	16	4	2.63	0.263	1	ARF6,CLINT1,RBM5,UBE2G1	ARF6,ATP2A2,CHSY1,CLINT1,CTGF,DDX3X,KPNA2,PDCD10,RAPGEF2,RBM5,SEC24B,SMURF2,UBE2G1,USP1,USP10,XPO1	Progressively down-regulated through 12 hours following treatment of WS1 human skin fibroblasts with UVC at a high dose (50 J/m^2) (cluster d4)
UVC_LOW_ALL_DN	0.25	16	4	2.63	0.263	1	NAP1L1,PFTK1,VEGFC,WWOX	AP3B1,DDX10,DOCK1,EXT1,G6PD,IGF1R,MEIS2,NAP1L1,PAFAH1B1,PFTK1,PHKB,POLA1,SLIT2,UBL3,VEGFC,WWOX	Down-regulated at any timepoint following treatment of WS1 human skin fibroblasts with UVC at a low dose (10 J/m^2) (clusters c1-c5)
IDX_TSA_UP_CLUSTER6	0.2	65	13	10.7	0.2642	1	ABCD2,CCNG2,CCRN4L,CIB2,COX5B,CS,CYB5A,DBT,HIBCH,PGM1,PLA2G12A,PSEN2,SGCD	ABCD2,ACAA2,ACADS,ACYP2,ATP5O,CAT,CCNG2,CCRN4L,CIB2,COQ5,COX5B,CS,CYB5A,DBT,DGAT1,DLD,EHD1,ETFDH,FAH,FASN,GPD1,GRHPR,HADHB,HIBADH,HIBCH,HSD17B12,ISOC1,LDHB,LIAS,MCCC1,MGST1,MPDU1,MRPL51,NDUFA9,NDUFB3,NDUFB7,NDUFB9,NDUFS1,NR1H3,OGDH,PDAP1,PEX19,PGM1,PHTF2,PLA2G12A,PNPLA2,PSEN2,RBPMS,REEP5,SAMM50,SCARB1,SCP2,SDHC,SFXN1,SGCD,SLC25A1,SLC25A10,SLC25A5,SUCLG1,TKT,TUFM,UNC119,UQCRB,UQCRC2,UQCRQ	Strongly up-regulated at 96 hours during differentiation of 3T3-L1 fibroblasts into adipocytes with IDX (insulin, dexamethasone and isobutylxanthine), vs. fibroblasts treated with IDX + TSA to prevent differentiation (cluster 6)
NGUYEN_KERATO_DN	0.22	32	7	5.27	0.2663	1	DAXX,HTRA2,HUWE1,MEF2A,PNN,TARS,TFAP2A	APEX1,BRD2,DAXX,DYNC1H1,EEF1A1,ELL2,ERCC5,EXT1,FNDC3A,GARS,HTRA2,HUWE1,IGF1R,KLF5,LAMA5,MEF2A,MTHFD2,MYC,NOL1,PNN,PPIF,REV3L,RING1,RPE,SLC12A2,SLC20A1,SMYD5,TARS,TFAP2A,TRIO,USP22,ZUBR1	Genes concomitantly modulated by activated Notch1 in mouse and human primary keratinocytes--Dn
ET743_HELA_UP	0.27	11	3	1.81	0.2666	1	CCNG2,MYH10,PCK2	ARL6IP1,CARS,CBS,CCNG2,EXOSC7,GARS,MYH10,NID2,PCK2,TGFBI,UGCG	Upregulated by Et-743 in HeLa cells
KANG_TERT_UP	0.27	11	3	1.81	0.2666	1	CSPG4,NRCAM,TFAP2A	CDC2L5,CDK7,CSPG4,DHX9,GGT1,HPD,LAMB1,LARS2,NRCAM,TFAP2A,TNC	Expressed gene profile of ATSCs and ATSC-TERT cells and partial list of genes that were upregulated in ATSC-TERT cells
P21_P53_MIDDLE_DN	0.27	11	3	1.81	0.2666	1	BUB1,TYMS,WDHD1	ANLN,ASPM,BUB1,CDC25B,EXO1,KNTC1,MCM4,SMC2,TYMS,WDHD1,ZNF84	Down-regulated at intermediate timepoints (12-16 hrs) following ectopic expression of p21 (CDKN1A) in OvCa cells, p53-dependent
PARK_MSCS_LIN2	0.27	11	3	1.81	0.2666	1	CCNH,SFRS2,SPAG9	ARL6IP1,ARPC1A,BCL11A,BMI1,CCNH,MBOAT5,NOTCH1,SFRS2,SPAG9,SSRP1,WNK1	A partial list of genes analyzed after negative selection of the cDNA library generated from Lin2/loSca-11Thy-11loc-kit1 cells
UBIQUITIN_MEDIATED_PROTEOLYSIS	0.27	11	3	1.81	0.2666	1	UBE2A,UBE2G1,UBE2L3	HIP2,UBE2A,UBE2C,UBE2G1,UBE2G2,UBE2H,UBE2I,UBE2J2,UBE2L3,UBE2M,UBE2N
ZHAN_MM_MOLECULAR_CLASSI_DN	0.27	11	3	1.81	0.2666	1	DUS2L,TMTC2,TNS3	BCL11A,DUS2L,FAM60A,LAMA5,NAV2,PRKCA,RYK,TLK1,TLOC1,TMTC2,TNS3	123 genes differentiate CD-1 from CD-2 group downregulated
HDACI_COLON_BUT_UP	0.21	38	8	6.26	0.2808	1	DPM1,MCART1,MPV17,MYO7A,PBX1,PLD3,SNTB1,WWOX	ACADVL,ALG12,AP2A2,ARHGEF10,ATE1,ATP6AP2,CRYL1,DPM1,FLOT1,GNL1,HSP90AA1,MCART1,MPV17,MYO7A,OGFOD1,PBX1,PISD,PLCB4,PLD3,PPM2C,PPP3R1,PRKCA,PSAP,PTPN1,ROCK1,RSU1,SF3A2,SLC27A1,SNTB1,SPARCL1,STK11IP,TDRD6,TMTC3,TPM3,UBE2H,UXS1,WWOX,ZUBR1	Upregulated by butyrate at any timepoint up to 48 hrs in SW260 colon carcinoma cells
HSC_HSC_ADULT	0.2	66	13	10.87	0.2834	1	CDKAL1,CPSF2,DTNB,NR4A2,NRXN3,PFTK1,SARS2,SELENBP1,TCF25,TCTEX1D1,TRIM3,TSPAN6,VAMP2	ACY1,ADIPOR2,APRIN,ARL4C,ATP6V0D1,BPHL,CAMTA1,CCT3,CD2BP2,CDKAL1,CORO7,CPSF2,CTNNAL1,DTNB,EDC3,GALM,GATAD2A,GOT2,GRHPR,ITGA8,LARP7,LPIN3,LRRC49,MAP4K3,MCM5,MSI2,NBEAL2,NCOA2,NR4A2,NRXN3,PFTK1,PITPNC1,PRKCBP1,PRKG1,PYGM,RASD1,RBX1,RPL10A,RPL34,RPS24,SARS2,SART3,SELENBP1,SH3BP5L,SKI,SLIT2,SMARCA2,SMARCA5,SMC5,SPTY2D1,SULT4A1,TCF25,TCTEX1D1,TRIM3,TRIM9,TSPAN13,TSPAN6,TTC28,TWISTNB,UBE1DC1,UBE2E2,ULK…	Up-regulated in mouse hematopoietic stem cells from adult bone marrow (HSC Shared + Adult)
BRCA2_BRCA1_UP	0.23	22	5	3.62	0.29	1	CTNNBL1,GCAT,MNAT1,SPCS3,TCEB2	CALU,COPA,COVA1,CTNNBL1,GART,GCAT,GTPBP1,JARID1A,MAP2K3,MAPRE1,MNAT1,NAGA,NOC2L,PAF1,PAK2,PISD,RBBP4,RUNX1,SF3B4,SPCS3,TCEB2,TUFM	Genes up-regulated in BRCA2-linked breast tumors, relative to BRCA1-linked tumors
GH_EXOGENOUS_LATE_DN	0.23	22	5	3.62	0.29	1	CYB5A,KIAA0368,PIK3C2A,PLG,PPEF2	CBX1,CDC14A,CYB5A,DBF4,DNAJC1,ERCC4,GPR180,KIAA0368,KIAA1411,LBX1,MED12L,PIK3C2A,PLG,PPEF2,PRDX3,PYGM,SLC23A2,SLC2A8,SNAI2,SOX1,TAF2,WFS1	Down-regulated at late time points (12-24 hours) following treatment of mammary carcinoma cells (MCF-7) with exogenous human growth hormone
HADDAD_CD45CD7_PLUS_VS_MINUS_DN	0.23	22	5	3.62	0.29	1	MPDZ,MYH10,PBX1,PSEN2,PTK2	ARG2,BAG3,CACNB2,CHN2,DACH1,FOXO3A,FXR1,HLF,HSPA5,KIAA1033,MLLT3,MPDZ,MSH2,MYH10,PBX1,PHLPP,PLCB4,PPM1H,PSEN2,PTK2,SERPINI1,SMARCA2	Genes enriched in CD45RAintCD7- vs CD45RAhiCD7hi HPCs
HADDAD_HSC_CD7_DN	0.23	22	5	3.62	0.29	1	MPDZ,MYH10,PBX1,PSEN2,PTK2	ARG2,BAG3,CACNB2,CHN2,DACH1,FOXO3A,FXR1,HLF,HSPA5,KIAA1033,MLLT3,MPDZ,MSH2,MYH10,PBX1,PHLPP,PLCB4,PPM1H,PSEN2,PTK2,SERPINI1,SMARCA2	Genes upregulated in human hematopoietic stem cells of the line CD45RA(int) CD7- versus CD45RA(hi) CD7+.
HSA04070_PHOSPHATIDYLINOSITOL_SIGNALING_SYSTEM	0.23	22	5	3.62	0.29	1	DGKE,ITPR1,PIK3C2A,PIK3C2B,PIP5K3	CALM2,CDIPT,CDS2,DGKB,DGKD,DGKE,INPP1,INPP5B,ITPKA,ITPR1,PIB5PA,PIK3C2A,PIK3C2B,PIK3CB,PIK3R3,PIP5K1A,PIP5K3,PLCB1,PLCB4,PLCG1,PRKCA,SYNJ1	Genes involved in phosphatidylinositol signaling system
GH_AUTOCRINE_UP	0.2	44	9	7.24	0.2924	1	ADK,BLVRB,GALNT1,H2AFZ,LRRN5,MOGAT2,MRPL28,NOS1,SARDH	ABHD4,ADK,AGA,APRT,ARHGAP26,ATP5J,BLVRB,CASC1,CBX1,CDAN1,CENPJ,CRHR2,CRTC3,CYLD,DBF4,EDC3,GALNT1,GGH,GNPAT,H2AFZ,LRRN5,MAP3K4,MOBKL2B,MOGAT2,MRPL28,NOS1,NUDT21,OAT,PECI,PHGDH,PMPCB,PPA2,PRC1,PSMB2,ROR1,SAR1B,SARDH,SGCE,SOD1,SPARCL1,TSC1,UQCRQ,VTI1A,XBP1	Up-regulated following stable autocrine expression of human growth hormone in mammary carcinoma cells (MCF-7)
HUMAN_CD34_ENRICHED_TRANSCRIPTION_FACTORS	0.2	44	9	7.24	0.2924	1	GTF3A,ILF2,MAF,MEF2A,RNF13,SREBF1,TCF7L2,TFAP4,ZNF294	BAZ2B,BMI1,CEBPG,CNOT2,CNOT3,CNOT4,CNOT7,DR1,E2F4,E2F5,FOXC1,FOXF2,GTF2A2,GTF2F1,GTF2H1,GTF2H3,GTF3A,ILF2,MAF,MEF2A,MYB,MYC,NCOR1,NFYA,NFYB,NHLH1,POU2F1,POU2F2,RELA,RING1,RNF13,RNF25,RNF7,RUNX1,RUNX2,RUNX3,SKI,SKP1A,SREBF1,TCEB1,TCF7L2,TFAP4,TFDP1,ZNF294	Human CD34 enriched transcription factors
ALZHEIMERS_INCIPIENT_UP	0.19	78	15	12.84	0.2958	1	AKAP13,ARHGAP17,ASCL1,CHD2,DARS,H2AFV,H3F3B,NAP1L1,OGG1,PAH,PGM3,PLD2,SEC14L1,SNRK,TNS3	AKAP13,ANP32B,APP,ARFGAP1,ARHGAP17,ASCL1,ATG3,BRD1,CCDC59,CDC14A,CDC5L,CHD2,CPSF1,CTDSP1,DARS,DBF4,ENAH,EP300,FGL1,FLII,FVT1,FZR1,GOSR2,GSK3B,H2AFV,H3F3B,HS2ST1,IDUA,IPP,ITGA7,KLF2,KLHL20,LAMA2,LAMC1,LARP7,MAB21L2,MFAP1,MYO6,NAP1L1,NCAPD2,NCAPG,NUP98,OGG1,PAH,PC,PGM3,PHF20,PLD2,POLH,POLR1B,PPARBP,PRCP,PRDX6,PRPF4B,QARS,RABEP1,RAD1,RBBP5,RBPSUH,RGS9,RNASEH2A,RNASET2,RNMTL1,RUNX2,SEC14L1,SET,SMC1A,…	Upregulated in correlation with incipient Alzheimer's Disease, in the CA1 region of the hippocampus
STRESS_ARSENIC_SPECIFIC_UP	0.2	50	10	8.23	0.302	1	ARIH1,ATP6V0A1,BAG2,BCAS2,BCAT1,BMP2K,CHD2,HSPA4L,RBM5,ZNF364	ADAM17,ANLN,ARIH1,ARNTL,ATP6V0A1,ATP6V0D1,ATP6V1C1,ATP6V1G1,B3GNT1,BAG2,BCAS2,BCAT1,BMP2K,CARS,CDK6,CEBPG,CENTB2,CHD2,DNAJB5,DNAJB6,EIF2S2,EXT1,FHL2,FXR1,GARS,GOLGB1,GTF3C3,HPS5,HSPA4L,OGT,PFDN5,PIGB,PRKCA,PRKCBP1,RBM5,REV3L,RUNX3,SCRN3,SOD1,STK10,TBL1X,THRAP5,TMEM4,TOP3A,TSC1,TUBGCP3,UBE2H,UTX,WARS,ZNF364	Genes up-regulated 4 hours following arsenic treatment that discriminate arsenic from other stress agents
AKAPCENTROSOMEPATHWAY	0.5	2	1	0.33	0.3022	1	PRKAR2A	CDC2,PRKAR2A	Protein Kinase A at the Centrosome
BLOOD_CLOTTING_CASCADE	0.5	2	1	0.33	0.3022	1	PLG	F10,PLG
BOTULINPATHWAY	0.5	2	1	0.33	0.3022	1	VAMP2	SNAP25,VAMP2	Blockade of Neurotransmitter Relase by Botulinum Toxin
BRACX_DN	0.5	2	1	0.33	0.3022	1	UBA52	UBA52,UTX	Down-regulated in one group (A) of BRCAx tumors (familial non-BRCA1/BRCA2 breast cancer), compared to a second BRCAx group (B)
CDK5PATHWAY	0.5	2	1	0.33	0.3022	1	CDK5	CDK5,MAP2K1	Cdk5, a regulatory kinase implicated in neuronal development, represses Mek1, which downregulates the MAP kinase pathway.
CELL_CYCLE_CHECKPOINT_II	0.5	2	1	0.33	0.3022	1	CCNG2	ATR,CCNG2	Cell cycle checkpoint related genes
CHESLER_D6MIT150_TRANSCRIPTION_FACTORS_GLOCUS	0.5	2	1	0.33	0.3022	1	PAX3	IMMT,PAX3	Transcriptional factors regulated by the D6Mit150 locus. These genes were detected in brain tissue. (categorized using Gene Ontology Tree Machine)
CIRCADIANPATHWAY	0.5	2	1	0.33	0.3022	1	CRY2	ARNTL,CRY2	A heterodimer composed of Bmal1 and Clock acts as a transcription factor for proteins that regulate circadian rhythms, such as Per and Cry.
CMV_HCMV_TIMECOURSE_18HRS_DN	0.5	2	1	0.33	0.3022	1	SGCD	MVD,SGCD	Down-regulated in fibroblasts following infection with human cytomegalovirus (at least 3-fold, with Affymetrix change call, in at least two consectutive timepoints), with maximum change at 18 hours
CMV_HCMV_TIMECOURSE_8HRS_DN	0.5	2	1	0.33	0.3022	1	BICD1	ARL4C,BICD1	Down-regulated in fibroblasts following infection with human cytomegalovirus (at least 3-fold, with Affymetrix change call, in at least two consectutive timepoints), with maximum change at 8 hours
DREAMPATHWAY	0.5	2	1	0.33	0.3022	1	PRKAR2A	PRKAR1B,PRKAR2A	The transcription factor DREAM blocks expression of the prodynorphin gene, which encodes the ligand of an opioid receptor that blocks pain signaling.
EGFR_SMRTEPATHWAY	0.5	2	1	0.33	0.3022	1	RXRA	MAP2K1,RXRA	EGF receptor activation inhibits SMRT, a transcriptional co-repressor that interacts with transcription factor complexes and gene silencers.
ERK5PATHWAY	0.5	2	1	0.33	0.3022	1	MEF2A	MEF2A,PLCG1	Signaling between a tissue and its innervating axon stimulates retrograde transport via Trk receptors, which activate Erk5, which induces transcription of anti-apoptotic factors.
ERM_KO_SERTOLI_DN	0.5	2	1	0.33	0.3022	1	GBF1	ELAVL2,GBF1	Down-regulated in Sertoli cells from both 4 and 10 week old ERM knockout mice, compared to 4 week wild-type controls
FEEDERPATHWAY	0.5	2	1	0.33	0.3022	1	PGM1	PGM1,PYGM	Sugars such as mannose, galactose, and fructose are enzymatically converted to glucose via feeder pathways that lead to glycolysis.
FERRANDO_LYL1_NEIGHBORS	0.5	2	1	0.33	0.3022	1	CCND2	APEX1,CCND2	Genes associated with the expression of the T-cell oncogene LYL1+ (nominal P value < 0.000097)
FOSBPATHWAY	0.5	2	1	0.33	0.3022	1	CDK5	CDK5,GRIA2	FOSB gene expression and drug abuse
FXRPATHWAY	0.5	2	1	0.33	0.3022	1	RXRA	NR1H3,RXRA	The nuclear receptor transcription factors FXR and LXR are activated by cholesterol metabolites and regulate cholesterol homeostasis.
GAMMA_UNIQUE_FIBRO_UP	0.5	2	1	0.33	0.3022	1	CIB2	ARF1,CIB2	Up-regulated at any timepoint by treatment of human fibroblasts with gamma radiation, but not by UV lght or 4-NQO
GLYCOLYSISPATHWAY	0.5	2	1	0.33	0.3022	1	GPI	GPI,PGK1	Glycolysis is an evolutionarily conserved pathway by which one glucose molecule is converted to two pyruvate molecules for a gain of 2 ATP.
GRANDVAUX_IRF3_DN	0.5	2	1	0.33	0.3022	1	PAH	PAH,RPS7	Genes down-regulated by IRF3 in Jurkat (T-cell)
HBX_NL_DN	0.5	2	1	0.33	0.3022	1	PRKCD	PRKCD,PRKCI	Downregulated by expression of Hepatitis B virus HBx protein in normal hepatocytes (Hhep) (Fig. 3B+C)
HDACI_COLON_BUT2HRS_DN	0.5	2	1	0.33	0.3022	1	TYMS	HMGB1,TYMS	Downregulated by butyrate at 2 hrs in SW260 colon carcinoma cells
HDACI_COLON_CUR16HRS_DN	0.5	2	1	0.33	0.3022	1	PCF11	GOLGB1,PCF11	Downregulated by curcumin at 16 hrs in SW260 colon carcinoma cells
HDACI_COLON_TSA48HRS_DN	0.5	2	1	0.33	0.3022	1	AGPS	AGPS,PRPF38B	Downregulated by TSA at 48 hrs in SW260 colon carcinoma cells
HOGERKORP_CD44_TEMPORALLY_DN	0.5	2	1	0.33	0.3022	1	GUCY2F	GUCY2F,TOMM40	Genes temporally regulated by repression by CD44
HSA00300_LYSINE_BIOSYNTHESIS	0.5	2	1	0.33	0.3022	1	AADAT	AADAT,AASDHPPT	Genes involved in lysine biosynthesis
HSA00363_BISPHENOL_A_DEGRADATION	0.5	2	1	0.33	0.3022	1	DHRS7	DHRS7,RDH13	Genes involved in bisphenol A degradation
HSA00730_THIAMINE_METABOLISM	0.5	2	1	0.33	0.3022	1	NFS1	MTMR2,NFS1	Genes involved in thiamine metabolism
HSA00780_BIOTIN_METABOLISM	0.5	2	1	0.33	0.3022	1	SPCS3	BTD,SPCS3	Genes involved in biotin metabolism
HSA04610_COMPLEMENT_AND_COAGULATION_CASCADES	0.5	2	1	0.33	0.3022	1	PLG	F10,PLG	Genes involved in complement and coagulation cascades
HSA04710_CIRCADIAN_RHYTHM	0.5	2	1	0.33	0.3022	1	CRY2	ARNTL,CRY2	Genes involved in circadian rhythm
HYPERME_COLONCA_SW48	0.5	2	1	0.33	0.3022	1	PAX6	ADAM12,PAX6	Gene identified by chromatin IP and CpG island microarray as being hypermethylated in SW48 colon cancer cells, versus normal colon murcosa or WI38 fibroblasts
IL6_SCAR_FIBRO_DN	0.5	2	1	0.33	0.3022	1	PRPS1	CTGF,PRPS1	Downregulated following IL-6 treatment in hypertrophic scar fibroblasts
INOSITOL_METABOLISM	0.5	2	1	0.33	0.3022	1	ALDOA	ALDH6A1,ALDOA
IRINOTECAN_PATHWAY_PHARMGKB	0.5	2	1	0.33	0.3022	1	CYP3A4	BCHE,CYP3A4
LEE_TCELLS7_UP	0.5	2	1	0.33	0.3022	1	NR4A2	CTSL,NR4A2	Transcripts enriched more than 3-fold in SP4 compared to other lymphocytes, with average signal value differences of at least 100 between SP4 and every other lymphocyte subpopulation
LYSINE_BIOSYNTHESIS	0.5	2	1	0.33	0.3022	1	AADAT	AADAT,AASDHPPT
MOREAUX_TACI_BAFF_UP	0.5	2	1	0.33	0.3022	1	CCRN4L	CCRN4L,MRPL43	Genes increased by BAFF/APRIL deprivation in primary myeloma cells common with the TACI-related gene signature
O_GLYCAN_BIOSYNTHESIS	0.5	2	1	0.33	0.3022	1	GALNT1	GALNT1,GALNT2
POD1_KO_MOST_UP	0.5	2	1	0.33	0.3022	1	CCND2	CCND2,PHGDH	Most strongly up-regulated in glomeruli isolated from Pod1 knockout mice, versus wild-type controls
PROSTAGLANDIN_SYNTHESIS_REGULATION	0.5	2	1	0.33	0.3022	1	PTGDR	HPGD,PTGDR
SA_B_CELL_RECEPTOR_COMPLEXES	0.5	2	1	0.33	0.3022	1	VAV2	MAP2K1,VAV2	Antigen binding to B cell receptors activates protein tyrosine kinases, such as the Src family, which ultimate activate MAP kinases.
SARCOMAS_SCHWANNOMA_UP	0.5	2	1	0.33	0.3022	1	NRXN3	NRXN3,VPS39	Top 20 positive significant genes associated with schwannomas, versus other soft-tissue tumors.
SMALL_LIGAND_GPCRS	0.5	2	1	0.33	0.3022	1	PTGDR	MTNR1A,PTGDR
STEROID_BIOSYNTHESIS	0.5	2	1	0.33	0.3022	1	HSD17B4	HSD17B4,HSD3B2
STILBENE_COUMARINE_AND_LIGNIN_BIOSYNTHESIS	0.5	2	1	0.33	0.3022	1	PRDX5	PRDX5,PRDX6
TGFBETA_C1_UP	0.5	2	1	0.33	0.3022	1	TCF7L2	SPARC,TCF7L2	Upregulated by TGF-beta treatment of skin fibroblasts, cluster 1
TPA_SKIN_DN	0.5	2	1	0.33	0.3022	1	DEAF1	DEAF1,SH3GLB2	Downregulated in murine dorsal skin cells 6 hours after treatment with the phorbol ester carcinogen TPA
UVC_HIGH_ALL_UP	0.5	2	1	0.33	0.3022	1	TCEB2	EXOSC7,TCEB2	Up-regulated at any timepoint following treatment of WS1 human skin fibroblasts with UVC at a high dose (50 J/m^2) (clusters b1-b4)
UVC_LOW_A2_UP	0.5	2	1	0.33	0.3022	1	FDXR	CCDC86,FDXR	Up-regulated at 6-12 hours following treatment of WS1 human skin fibroblasts with UVC at a low dose (10 J/m^2) (cluster a2)
ASTIER_BCELL	0.24	17	4	2.8	0.3028	1	CASP7,NUP205,STARD3,VAV2	ACSL3,CASP7,CCT4,EIF2S1,IK,KIF21B,MDN1,NUP205,NUP88,PLEKHC1,PSMC1,RASSF2,STARD3,TMEM131,TOR1A,U2AF2,VAV2	Genes differentially induced in serum-starved precursor B leukemia cells subjected to beta1-integrin ligation with fibronectin versus those subjected to adhesion by poly-L-lysine.
CALRES_MOUSE_NEOCORTEX_UP	0.24	17	4	2.8	0.3028	1	DTNA,PPEF2,SAMHD1,TYMS	BAT3,CNOT2,CNOT7,CSK,DTNA,GATA4,KIAA2013,MSH2,POLE3,PPEF2,PRKCA,SAMHD1,SLC12A2,TFDP1,TSC22D1,TYMS,UMPS	Upregulated in the neocortex of aged (30-month) mice subjected to caloric restriction since young adulthood vs. age-matched controls
FALT_BCLL_IG_MUTATED_VS_WT_DN	0.24	17	4	2.8	0.3028	1	DDX1,GTF3A,PFTK1,PRPS1	ATP6V1G1,DDX1,GLO1,GTF3A,JARID2,KIAA1012,MRPL40,PFTK1,PPP1R2,PRPS1,PSMD8,SOD1,TMEM147,XBP1,XPO1,YY1,ZMYND11	Genes upregulated in Ig-unmutated non-VH3-21 B-CL
KIM_TH_CELLS_UP	0.24	17	4	2.8	0.3028	1	CPSF2,HIBCH,KIAA1815,MYH10	ACTR3,AP1S2,CPSF2,CREBL2,DNAJB6,EGR2,FEM1B,HDHD1A,HIBCH,KIAA1815,MYH10,NCKAP1,OSTM1,SLC35F5,STAMBP,STAU2,TBC1D4	Genes upreguated in human germinal center helper-T (Th) cells versus other CD4+ T-cell types such as naive T cells (from which the others originate), CXCR5+ CCR7+ central memory cells, and CCR7- effector memory cells.
UVC_HIGH_D3_DN	0.24	17	4	2.8	0.3028	1	AMD1,BNIP2,GINS1,PLK4	AMD1,BMI1,BNIP2,BRD8,CNOT2,CRKL,DR1,GINS1,KIAA1012,LSM14A,PLK4,POLE2,SLBP,SLC25A44,TAF11,TLK1,TUBGCP3	Progressively down-regulated through 12 hours following treatment of WS1 human skin fibroblasts with UVC at a high dose (50 J/m^2) (cluster d3)
BRCA_BRCA1_NEG	0.21	39	8	6.42	0.3067	1	CTSF,DCI,DIP2C,MPDZ,MYLIP,TAOK1,TMEM167,WWOX	ANKRD50,BMPR2,BRD8,CDC42BPA,CSNK1A1,CTSF,DCI,DIP2C,DNAJA4,DNALI1,DOPEY2,DUSP13,ETFB,GPC4,HAGH,KIAA0100,LASP1,MPDZ,MYLIP,NPTN,PDE8B,PIB5PA,PIGT,PLA2G10,PPT1,PRKG1,SDF2,SORD,SPARC,SPON1,STXBP1,TAOK1,TBC1D9,TMEM167,UNC119,UQCRQ,USP22,WWOX,ZDHHC17	Genes whose expression is consistently negatively correlated with brca1 germline status in breast cancer - higher expression is associated with BRCA1 tumors
GAY_YY1_UP	0.21	28	6	4.61	0.3087	1	ABCA3,CASP7,CDO1,CTSF,EXOC4,USP20	ABAT,ABCA3,CASP7,CDO1,CRYAB,CTSF,EHD1,EXOC4,FLT1,GADD45G,HACL1,HM13,KIF17,KIF5B,LDHB,LRP2,MAPK10,MYH6,NID2,PEX19,PHB,PLCB4,RNF41,SIM1,SPOCK3,SULF2,TTLL1,USP20	List of YY1 target genes identified in MEFs expressing ~25% of YY1 UP
STEMCELL_HEMATOPOIETIC_UP	0.17	408	71	67.18	0.3137	1	ACYP1,AKR1B1,AP1B1,AP1M1,ARIH1,ASL,ASRGL1,ATXN2,ATXN7L3,BMP2K,CHKB,CPSF2,CTSF,CWF19L1,CYB5A,CYB5R3,DCTN2,DDX1,EIF1,EIF2B5,ELOVL6,EPC1,FDX1,FLCN,GCAT,GEMIN5,HD,HDLBP,HTRA2,KCNMA1,KIAA0174,MAF,MKNK2,MPV17,MRPL28,MTF2,MTMR10,NGDN,PCF11,PCK2,PCYT2,PFTK1,PGM1,PHLDB1,PLD2,PLD3,PPIL2,RAB4A,SAMHD1,SCMH1,SEC14L2,SELENBP1,SH3GL1,SLC25A25,SREBF1,STARD3,SUCLG2,TBN,TBRG4,TCF25,TEC,TK2,TM9SF3,TSN,UBE2R2,VAMP2,…	AAMP,ABCF3,ACAA2,ACTR10,ACVR2A,ACYP1,ADARB1,ADIPOR2,ADORA2A,AK1,AKR1B1,ALDH7A1,AOF2,AP1B1,AP1M1,AP2A2,ARFGAP3,ARHGAP1,ARIH1,ARPC3,ASL,ASRGL1,ATPBD1B,ATXN2,ATXN7L3,AXIN1,BAG3,BAIAP2,BAT3,BMP2K,BRAP,BRD1,CARS,CCT3,CHD4,CHEK2,CHKB,CHMP7,CHRAC1,CIRH1A,CNOT7,COPS4,COPS7A,COQ9,COX17,COX7C,CPSF2,CRAMP1L,CREG1,CRSP2,CRSP3,CSAD,CSTF1,CTBP2,CTSF,CUTA,CWF19L1,CYB5A,CYB5R3,D2HGDH,DAD1,DALRD3,DCLRE1A,DCTN1,DC…	Enriched in mouse hematopoietic stem cells, compared to differentiated brain and bone marrow cells
HSC_MATURE_ADULT	0.19	79	15	13.01	0.3141	1	ADD1,BMP2K,CCRN4L,COPS3,HSPA4L,LAMP1,MON1A,PBX1,PQLC3,SACM1L,STX17,SUCLG2,UBE4A,UBLCP1,YPEL5	ABCB6,ADD1,ALAS2,AP2A2,ARFGEF1,ARL6IP1,ATP2C1,ATP8A1,BAZ2B,BMP2K,BRMS1,C1GALT1,CAB39,CCRN4L,CDK8,CEBPG,COPS3,CTSB,DEGS1,FMO5,GAPVD1,GTPBP2,HAGH,HECTD1,HERC4,HOOK3,HRB,HSPA4L,JMJD2C,KIAA0082,KIAA1715,KLF11,LAMP1,LBR,LPHN3,MGST1,MLSTD2,MON1A,MTHFD2,NUP50,OTUD5,PBX1,PGLYRP1,PICALM,PIK3CB,PLCB1,PPP1R3D,PPP3R1,PQLC1,PQLC3,PRC1,PRPF18,RABAC1,RAD51C,RNF185,SACM1L,SCARB2,SCRN3,SLC25A44,SLC7A8,SMOX,SOAT1,…	Up-regulated in mouse mature bood cells from adult bone marrow, compared to hematopoietic progenitors (Cluster vii, Mature Blood Cells Shared + Adult)
GN_CAMP_GRANULOSA_DN	0.25	12	3	1.98	0.3153	1	ACTN1,ARL6IP5,PFTK1	ACTN1,ARHGAP1,ARL4C,ARL6IP5,NPC2,PFTK1,PPP3R1,RANGAP1,SMARCD1,STK24,TLK1,VCL	Down-regulated in human granulosa cells by the gonadotropins LH and FSH, as well as by cAMP-stimulator forskolin
HSA00051_FRUCTOSE_AND_MANNOSE_METABOLISM	0.25	12	3	1.98	0.3153	1	AKR1B1,ALDOA,GMPPA	AKR1B1,ALDOA,GMDS,GMPPA,GMPPB,HK2,MTMR2,PFKM,PMM2,RDH13,SORD,TSTA3	Genes involved in fructose and mannose metabolism
HSA00860_PORPHYRIN_AND_CHLOROPHYLL_METABOLISM	0.25	12	3	1.98	0.3153	1	BLVRB,CPOX,UGT2B4	ALAS2,BLVRB,COX15,CPOX,EARS2,EPRS,FECH,FTH1,GUSB,HCCS,PPOX,UGT2B4	Genes involved in porphyrin and chlorophyll metabolism
IDX_TSA_DN_CLUSTER2	0.25	12	3	1.98	0.3153	1	PLD3,PRDX4,TSPAN6	COL4A5,FAM91A1,GBA,GNB1,MSN,PLD3,PRDX4,SCPEP1,SKI,TSPAN6,USP22,VCL	Progressively down-regulated from 8-96 hours during differentiation of 3T3-L1 fibroblasts into adipocytes with IDX (insulin, dexamethasone and isobutylxanthine), vs. fibroblasts treated with IDX + TSA to prevent differentiation (cluster 2)
MANALO_HYPOXIA_UP	0.25	12	3	1.98	0.3153	1	CCNG2,MEF2A,VEGFC	ADORA2A,AK3,CASK,CCNG2,MEF2A,NPR1,PTPRB,RASSF2,RPS6KA2,TCF8,TRIO,VEGFC	Genes upregulated in human pulmonary endothelial cells under hypoxic conditions or after exposure to AdCA5, an adenovirus carrying constitutively active hypoxia-inducible factor 1 (HIF-1alpha).
NOVA2_KO_SPLICING	0.25	12	3	1.98	0.3153	1	CTNNA2,EPB41L3,KCNMA1	CASK,CTNNA2,DNAJB5,EPB41L3,GPHN,GRIN1,IDH3B,KCNMA1,NCDN,PLCB4,SRR,TPM3	Genes that are alternatively spliced in the neocortex of mice deficient in the neuron-specific splicing factor Nova2, compared to wild-type controls
OXSTRESS_RPE_HNETBH_DN	0.25	12	3	1.98	0.3153	1	GAK,HD,PPP3CA	ATR,DFFB,ERCC5,GAK,HD,IGF1R,ITSN1,MLH1,PPP3CA,SMAD1,TADA3L,TSG101	Downregulated by HNE and t-BH in retinal pigment epithelium cells (Tables 3)
ST_FAS_SIGNALING_PATHWAY	0.25	12	3	1.98	0.3153	1	DAXX,MAP2K4,NFKBIL2	CSNK1A1,DAXX,FAF1,FREQ,HRB,MAP2K4,MAPK10,NFKBIL2,RALBP1,ROCK1,SMPD1,TUFM	The Fas receptor induces apoptosis and NF-kB activation when bound to Fas ligand.
HADDAD_HPCLYMPHO_ENRICHED	0.2	45	9	7.41	0.3168	1	AP1B1,CEP135,HIP1R,HPS4,ITPR1,MEF2A,PPM1B,QRSL1,ZNF423	AK1,ALDH5A1,ANAPC5,AP1B1,APRIN,ATM,ATR,AUTS2,CDC2L5,CEP135,CHD7,CTBP2,DCP2,E2F5,EZH2,GADD45G,HIP1R,HPS4,ITPR1,KIAA1033,KIF13A,MEF2A,MPPED2,MSX1,NGLY1,NID2,PIAS1,PPM1B,QRSL1,RB1CC1,REXO2,RPL35A,RPS11,RRM2,SLC35D1,SMAD1,SOD2,TOB1,TOP2B,USP34,UXS1,VPS13A,WFS1,ZFP36L1,ZNF423	Genes enriched in CD45RAhiLin-CD10+ vs CD45RAintCD7- and CD45RAhiCD7hi HPCs
MOREAUX_TACI_HI_VS_LOW_DN	0.19	68	13	11.2	0.3229	1	ABHD3,ANKRD49,BUB3,DARS,DDX1,DDX31,GEMIN5,MRPL19,MRPL50,MYLIP,NAT13,PAPOLA,TYMS	AASDHPPT,ABHD3,ANAPC10,ANKRD49,BUB3,CCDC94,CCT2,CCT5,CDC2,CHCHD1,CIRH1A,DARS,DBF4,DDX1,DDX18,DDX31,DENND4A,DKC1,EBNA1BP2,EFTUD2,ERCC1,EZH2,FEM1B,FIBP,GCSH,GEMIN5,GPR89A,IFT57,IK,LAP3,LEMD3,LRRC40,MCM2,MINPP1,MRPL19,MRPL43,MRPL50,MYLIP,NADSYN1,NAT13,NCLN,NDUFA13,NOL8,ORC5L,PAIP1,PAPD4,PAPOLA,PEX1,PFDN4,PSMD8,RACGAP1,RAN,RNF7,RPL26L1,RSF1,RUVBL2,SF3B2,SLC33A1,SNRPD1,SPAST,TAF2,TIMM50,TMEM135,TMEM16…	Genes overexpressed in TACI low patients
ADIP_VS_PREADIP_DN	0.29	7	2	1.15	0.3245	1	AKR1B1,SAMHD1	AKR1B1,CCT2,CCT5,EIF3S8,PKM2,SAE1,SAMHD1	Downregulated in mature murine adipocytes (7 day differentiation) vs. preadipocytes (6 hr differentiation)
APOPTOSIS_GENMAPP	0.29	7	2	1.15	0.3245	1	CASP7,MAP2K4	BIRC2,CASP7,CYCS,MAP2K4,MAPK10,MYC,RELA
CELLCYCLEPATHWAY	0.29	7	2	1.15	0.3245	1	CCND2,CCNH	CCNB1,CCND2,CCNH,CDC2,CDK6,CDK7,TFDP1	Cyclins interact with cyclin-dependent kinases to form active kinase complexes that regulate progression through the cell cycle.
COLLER_MYC_UP	0.29	7	2	1.15	0.3245	1	AHCY,CCND2	AHCY,CCND2,FKBP4,GRPEL1,HSPD1,POLR2H,PPIF	Genes up-regulated by MYC in 293T (transformed fetal renal cell).
FCER1PATHWAY	0.29	7	2	1.15	0.3245	1	MAP2K4,PPP3CA	CALM2,MAP2K1,MAP2K4,PAK2,PLCG1,PPP3CA,SYT1	In mast cells, Fc epsilon receptor 1 activates BTK, PKC, and the MAP kinase pathway to promote degranulation and arachnidonic acid release.
HBX_HEP_UP	0.29	7	2	1.15	0.3245	1	TFAP4,TYMS	DAD1,MYB,MYC,PDCD2,TFAP4,TYMS,VCL	Upregulated both by expression of Hepatitis B virus HBx protein in normal hepatoctyes and by HBV infection in liver samples with chronic active hepatitis
HDACI_COLON_CUR_DN	0.29	7	2	1.15	0.3245	1	PCF11,ZNF294	BLM,GOLGB1,ITGA8,KLHL5,PCF11,PPP2R5E,ZNF294	Downregulated by curcumin at any timepoint up to 48 hrs in SW260 colon carcinoma cells
HSA00040_PENTOSE_AND_GLUCURONATE_INTERCONVERSIONS	0.29	7	2	1.15	0.3245	1	AKR1B1,UGT2B4	AKR1B1,GUSB,RPE,UGDH,UGP2,UGT2B4,XYLB	Genes involved in pentose and glucuronate interconversions
HSA04140_REGULATION_OF_AUTOPHAGY	0.29	7	2	1.15	0.3245	1	ATG7,GABARAP	ATG12,ATG3,ATG7,BECN1,GABARAP,PRKAA2,ULK2	Genes involved in regulation of autophagy
IRITANI_ADPROX_UP	0.29	7	2	1.15	0.3245	1	BTBD3,GINS1	BTBD3,CDC2,GCH1,GINS1,MCM6,SMC4,UBE2C	LEC-specific induced by AdProx-1
KUROKAWA_5FU_IFN_SENSITIVE_VS_RESISTANT_DN	0.29	7	2	1.15	0.3245	1	CLNS1A,UNC5B	CLNS1A,GLS,HK2,LENG8,MAD2L1,POLR2H,UNC5B	Genes highly expressed in hepatocellular carcinoma resistant to 5-Fluorouracil + interferon.
MALATEXPATHWAY	0.29	7	2	1.15	0.3245	1	CS,SLC25A11	ACLY,CS,MDH1,PC,PDHA1,SLC25A1,SLC25A11	The tricarboxylate transfer pathway shuttles acetyl groups of acetyl-CoA between mitochondria and the cytoplasm.
NGUYEN_KERATO_UP	0.29	7	2	1.15	0.3245	1	ARL6IP5,PCF11	ARL6IP5,CANX,FLOT1,PCF11,SFPQ,SLC4A3,TLOC1	Genes concomitantly modulated by activated Notch1 in mouse and human primary keratinocytes--Up
RARRXRPATHWAY	0.29	7	2	1.15	0.3245	1	GTF2A1,RXRA	ERCC3,GTF2A1,GTF2E1,GTF2F1,HDAC3,NCOA2,RXRA	RXR and RAR suppress transcription in the absence of ligand and, on binding trans- or 9-cis-retinoic acid, are ubiquitinated to allow transcription to proceed.
SIG_PIP3_SIGNALING_IN_B_LYMPHOCYTES	0.29	7	2	1.15	0.3245	1	ITPR1,TEC	AKT3,FLOT1,FOXO3A,ITPR1,RPS6KA2,RPS6KB1,TEC	Genes related to PIP3 signaling in B lymphocytes
UV-4NQO_FIBRO_DN	0.29	7	2	1.15	0.3245	1	PCYT2,RBM5	BAP1,KIFC1,MTA1,PCYT2,PPP2CB,RBM5,TOPBP1	Down-regulated at any timepoint by treatment of human fibroblasts with UV light or 4-NQO, but not by gamma radiation
ZMPSTE24_KO_UP	0.29	7	2	1.15	0.3245	1	MCART1,MKNK2	ADARB1,BAIAP2,GADD45G,MCART1,MKNK2,SLC20A1,SRR	Fifty genes most strongly up-regulated in liver tissue from mice deficient in the lamin-protease Zmpste24/Face1, versus wild-type controls
HSA04912_GNRH_SIGNALING_PATHWAY	0.22	23	5	3.79	0.3249	1	ITPR1,MAP2K4,PLA2G12A,PLD2,PRKCD	ADCY1,ADCY3,ADCY5,CALM2,CAMK2D,GNAQ,GNAS,ITPR1,KRAS,MAP2K1,MAP2K3,MAP2K4,MAP3K4,MAPK10,PLA2G10,PLA2G12A,PLA2G3,PLCB1,PLCB4,PLD2,PRKACA,PRKCA,PRKCD	Genes involved in GnRH signaling pathway
CALCIUM_REGULATION_IN_CARDIAC_CELLS	0.21	29	6	4.77	0.3401	1	ADRA1A,GNG13,ITPR1,NME7,PRKAR2A,PRKCD	ADCY1,ADCY3,ADCY5,ADRA1A,ADRA1D,ARRB2,ATP1B1,ATP2A2,ATP2B3,CALM2,CALR,CAMK2D,CHRM3,GNAQ,GNB1,GNG12,GNG13,GRK6,ITPR1,NME7,PRKACA,PRKAR1B,PRKAR2A,PRKCA,PRKCD,RGS7,RGS9,SLC8A3,USP5
PHOSPHATIDYLINOSITOL_SIGNALING_SYSTEM	0.21	29	6	4.77	0.3401	1	BUB1,DGKE,PIK3C2A,PIK3C2B,PRKAR2A,PRKCD	ACVR1,BMPR2,BUB1,CDC2L5,CDIPT,CDS2,COL4A3BP,DGKB,DGKD,DGKE,INPP1,ITPKA,MAP3K10,MOS,PIK3C2A,PIK3C2B,PIK3CB,PIK4CA,PLCB1,PLCB4,PLCG1,PRKACA,PRKAR1B,PRKAR2A,PRKCA,PRKCD,PRKG1,RPS6KA2,RPS6KB1
ASTIER_FN_DIFF	0.22	18	4	2.96	0.3431	1	CASP7,NUP205,STARD3,VAV2	ACSL3,CASP7,CCT4,EIF2S1,IK,KIF21B,MDN1,NUP205,NUP88,PLEKHC1,PSMC1,RASSF2,RIF1,STARD3,TMEM131,TOR1A,U2AF2,VAV2	The 64 genes selected by the permutation method
CMV_ALL_DN	0.22	18	4	2.96	0.3431	1	TCF7L2,TFAP2A,TFAP4,TSPAN6	AARS,ACO1,ACVR2A,ADRA2A,ANAPC1,CDC25B,ERCC5,IGF1R,ITSN1,PAFAH1B1,PYCR1,RUNX1,SULT1E1,TCF7L2,TFAP2A,TFAP4,TSPAN6,ZFP36L1	Downregulated at any timepoint following infection of primary human foreskin fibroblasts with CMV
FATTY_ACID_METABOLISM	0.22	18	4	2.96	0.3431	1	ABCD2,ADHFE1,CYP3A4,DCI	ABCD2,ACAA2,ACADS,ACAT1,ACOX3,ACSL3,ACSL5,ADHFE1,ALDH2,CYP3A4,DCI,ECHS1,FASN,GNPAT,HADHA,HADHB,LIPE,PECI	Genes involved in fatty acid metabolism
FSH_OVARY_MCV152_DN	0.22	18	4	2.96	0.3431	1	ADD1,ARF6,PRPS1,UBE2G1	ADD1,ARF6,ATP5A1,CDK8,DDX3X,KIF5B,MAP2K1,MAT2A,MED6,PAK2,PRPF4B,PRPS1,RANBP9,RRM2,TFDP1,TOP2B,UBE2G1,ZMYND11	Down-regulated in ovarian epithelial cells (MCV152) 72 hours following FSH treatment, compared to untreated
MAPKPATHWAY	0.22	18	4	2.96	0.3431	1	DAXX,MAP2K4,MEF2A,MKNK2	DAXX,MAP2K1,MAP2K3,MAP2K4,MAP3K10,MAP3K12,MAP3K4,MAP4K3,MAPK10,MAPKAPK2,MAX,MEF2A,MKNK2,MYC,PAK2,RELA,RPS6KA2,RPS6KB1	The mitogen-activated protein (MAP) kinase pathway is a common signaling mechanism and has four main sub-pathways: Erk, JNK/SAPK, p53, and ERK5.
NEMETH_TNF_UP	0.22	18	4	2.96	0.3431	1	DAB2,EIF1,KPNA3,PRKCD	CLN3,DAB2,DEGS1,EIF1,ETF1,FURIN,GCH1,KPNA3,MAP2K1,MAPKAPK2,NP,ODC1,PRKCD,SLC20A1,SLC2A1,SOD2,STK10,TOP1	Genes induced after 3 h in LPS-stimulated RAW 2647 macrophages
REFRACTORY_GASTRIC_UP	0.22	18	4	2.96	0.3431	1	EHMT2,MYO7A,TUBGCP2,WDR55	ADCY3,ANGEL1,ARMC6,BAIAP2,ECT2,EHMT2,FKBP8,MOCS3,MOSC1,MYO5A,MYO7A,PHGDH,SLC11A2,SLC13A2,TUBGCP2,VAC14,WDR42A,WDR55	Upregulated in samples of gastric cancer refractory to 5-FU/cisplatin treatment, compared to chemosensitive controls
TAKEDA_NUP8_HOXA9_10D_DN	0.22	18	4	2.96	0.3431	1	ABHD12,DAB2,MAF,RAPH1	ABHD12,CHIT1,CTSB,DAB2,DACH1,GPD2,KLF2,LYPLAL1,MAF,RAP1A,RAPGEF2,RAPH1,RGL1,RPS6KA2,SLC25A27,SLC7A8,TGFBI,TRPA1	Effect of NUP98-HOXA9 on gene transcription at 10 d after transduction Down
UVC_TTD_8HR_DN	0.19	52	10	8.56	0.3486	1	BMP2K,CENTG2,DPYD,FAT,MNAT1,PTK2,RNF13,SPAG9,TCF7L2,VEGFC	AMPH,ATXN1,BMP2K,CASK,CBLB,CDC42BPA,CENTG2,CREB5,CTBP2,CTGF,DDX10,DPYD,EIF4E,EXT1,FARS2,FAT,FBXL7,G6PD,GNAQ,GSK3B,GTF2F2,KIAA0350,LARS2,MDN1,MEIS2,MNAT1,MYC,PRKCA,PTK2,RAB3GAP1,RAPGEF2,RGS7,RNF13,ROR1,RUNX1,SHB,SKIV2L2,SLC4A7,SMURF2,SPAG9,TBL1X,TCF7L2,TDRD3,TMEM131,TRAK1,TRIO,UBL3,VEGFC,VPS13A,WDR7,ZFYVE9,ZMYND11	Down-regulated at 8 hours following treatment of XPB/TTD fibroblasts with 3 J/m^2 UVC
BRENTANI_CELL_CYCLE	0.2	35	7	5.76	0.3512	1	BUB1,BUB3,CCND2,CCNH,CDK5,MNAT1,ZW10	BCCIP,BUB1,BUB3,CCNB1,CCND2,CCNH,CDC14A,CDC16,CDC2,CDC20,CDC25B,CDC25C,CDC27,CDC2L5,CDC37,CDC45L,CDK5,CDK6,CDK7,CDK8,CENPE,CHES1,CKS1B,ERH,MAD2L1,MAX,MNAT1,MOS,MYC,ORC1L,POLR3D,SKP1A,SKP2,TFDP2,ZW10	Cancer related genes involved in the cell cycle
ATRIA_UP	0.2	41	8	6.75	0.3599	1	ACTN1,CIB2,CTSF,EPB41L3,NAP1L1,PFTK1,PRKCD,TNK2	ACTN1,AGPAT1,ARHGAP1,ARMET,AUTS2,CALR,CDC2L5,CIB2,CSRP1,CTGF,CTSF,DHODH,EEF1A1,EPB41L3,ERGIC3,EXOSC7,EZH2,FBLN2,FGFR2,HYOU1,INPP1,ITSN1,KHSRP,LSM12,MIPEP,NAP1L1,NR2F1,PDE8B,PFTK1,PLCB1,PLK1,PPIB,PRKCD,QSCN6,RABAC1,RPS2,SGCE,SLC11A2,TMED3,TNK2,TOR1A	Upregulated in the atria of healthy hearts, compared to venticles
BAF57_BT549_UP	0.2	41	8	6.75	0.3599	1	BCAT1,BICD1,DPYD,NEGR1,PLD3,TIMP2,TLE3,UNC5B	ALDH6A1,ATXN1,BCAT1,BICD1,BMPR2,BTD,CASK,CBLB,CD109,CYLD,DACH1,DLL1,DPYD,EXOSC7,FBXO32,FHL2,FIBCD1,FRY,FZD1,GABBR2,LMCD1,MAN2A1,MAP1B,MKX,NEGR1,NID2,PGM2L1,PLD3,ROR1,SERPINB3,SLC44A1,SMTN,STOM,SULF2,TDO2,TGFBI,TIMP2,TLE3,TLL2,UNC5B,WARS	Up-regulated following stable re-expression of BAF57 in Bt549 breast cancer cells that lack functional BAF57
CANCER_NEOPLASTIC_META_UP	0.21	24	5	3.95	0.3601	1	AHCY,ILF2,NUP205,PRDX4,TARS	ACLY,AHCY,ARMET,CANX,CCT4,CCT5,CDC2,E2F5,HSPD1,HSPE1,ILF2,KPNA2,MRPL3,MTHFD2,NCBP2,NUP205,OGT,PAICS,PLK1,PRDX4,SDHC,SNRPE,TARS,TSTA3	Sixty-seven genes commonly upregulated in cancer relative to normal tissue, from a meta-analysis of the OncoMine gene expression database
GH_EXOGENOUS_ANY_DN	0.21	24	5	3.95	0.3601	1	CYB5A,KIAA0368,PIK3C2A,PLG,PPEF2	CBX1,CDC14A,CYB5A,DBF4,DNAJC1,ERCC4,GBX2,GPR180,KIAA0368,KIAA1411,LBX1,MED12L,PIK3C2A,PLG,PPEF2,PRDX3,PYGM,SLC23A2,SLC2A8,SLC4A7,SNAI2,SOX1,TAF2,WFS1	Down-regulated at any time point (1-24 hours) following treatment of mammary carcinoma cells (MCF-7) with exogenous human growth hormone
AGED_MOUSE_HYPOTH_DN	0.23	13	3	2.14	0.3642	1	AP2M1,CS,PLD3	ACO2,AP2M1,ATP2A2,ATP6V0C,ATP6V1E1,CANX,CS,DDB1,EEF1A1,EPRS,GDI1,KIF5B,PLD3	Down-regulated in the hypothalamus of aged (22 months) BALB/c mice, compared to young (2 months) controls
BLEO_HUMAN_LYMPH_HIGH_24HRS_UP	0.23	13	3	2.14	0.3642	1	CCND2,FDXR,PLD3	BRD2,CCND2,FCER2,FDXR,GCH1,MYO5A,PLD3,PTP4A1,RAD51C,RUNX3,SMARCA2,SMTN,WDR1	Up-regulated at 24 hours following treatment of human lymphocytes (TK6) with a high dose of bleomycin
CROONQUIST_IL6_STARVE_UP	0.23	13	3	2.14	0.3642	1	BUB1,GINS1,PLK4	BUB1,CCNB1,CDC20,CDC45L,CENPE,DHFR,GINS1,KIFC1,MAD2L1,PLK4,POLD1,RRM2,UBE2C	Genes upregulated in multiple myeloma cells exposed to the pro-proliferative cytokine IL-6 versus those that were IL-6-starved.
ELECTRON_TRANSPORT	0.23	13	3	2.14	0.3642	1	CYP3A4,FDXR,SCO1	ALAS2,CYP3A4,DHODH,ERN1,FDXR,HCCS,PGRMC1,PPOX,SCO1,SMOX,SUOX,UGDH,UQCRB	Genes involved in electron transport
GREENBAUM_E2A_UP	0.23	13	3	2.14	0.3642	1	BUB1,PLK4,TYMS	ANLN,BUB1,CCNB1,ECT2,EPRS,FGFR2,KIF4A,MAD2L1,PGK1,PLK4,RACGAP1,SLC12A2,TYMS	Table includes transcripts up-regulated 3-fold or greater in the E2A-deficient cell lines
HDACI_COLON_BUT2HRS_UP	0.23	13	3	2.14	0.3642	1	MCART1,PBX1,WWOX	ALG12,ATE1,CRYL1,GNL1,MCART1,OGFOD1,PBX1,PLCB4,ROCK1,SF3A2,SLC27A1,STK11IP,WWOX	Upregulated by butyrate at 2 hrs in SW260 colon carcinoma cells
HSA04115_P53_SIGNALING_PATHWAY	0.23	13	3	2.14	0.3642	1	CCND2,CCNG2,TSC2	ATM,ATR,CCNB1,CCND2,CCNG2,CD82,CDC2,CDK6,CHEK2,CYCS,GADD45G,RRM2,TSC2	Genes involved in p53 signaling pathway
PROTEASOME_DEGRADATION	0.23	13	3	2.14	0.3642	1	H2AFZ,PSMC2,UBA52	H2AFZ,PSMA1,PSMA6,PSMB6,PSMC1,PSMC2,PSMC3,PSMC5,PSMC6,PSMD2,PSMD8,RPS27A,UBA52	Genes involved in proteasome degradation
ZUCCHI_EPITHELIAL_UP	0.23	13	3	2.14	0.3642	1	AHCY,H2AFZ,UBA52	AHCY,CCT5,CTGF,CYFIP1,DHX9,GNB2L1,H2AFZ,HMGB1,HSPA8,PTPN1,SAE1,TPT1,UBA52	The 50 most upregulated genes in primary invasive breast dutcal carcinoma or metastatic breast carcinoma isolated from lymph nodes, as compared to normal mammary epithelium.
HSA00500_STARCH_AND_SUCROSE_METABOLISM	0.2	30	6	4.94	0.3717	1	AGL,GPI,MOV10L1,PGM1,PGM3,UGT2B4	AGL,DDX18,DDX23,DDX4,DDX51,DDX52,DDX54,DDX55,DDX56,ERCC2,ERCC3,G6PC2,GBA,GPI,GUSB,GYS1,HK2,MOV10L1,PGM1,PGM3,PYGM,RAD54L,RUVBL2,SKIV2L2,SMARCA2,SMARCA5,UGDH,UGP2,UGT2B4,UXS1	Genes involved in starch and sucrose metabolism
LI_FETAL_VS_WT_KIDNEY_UP	0.2	30	6	4.94	0.3717	1	ALDH4A1,BLVRB,CYB5A,DAB2,MAF,OXCT1	ALDH4A1,ALDH6A1,ATP1B1,BLVRB,BRP44,COL4A5,CPVL,CREBL2,CRYAB,CYB5A,DAB2,FRY,GNG12,HPN,LDB2,MAF,MAN2A1,OXCT1,PLS3,PRCP,RBPMS,REEP5,RGL1,SCP2,SLC30A1,TBC1D9,TOB1,TSPO,UGCG,XBP1	These are genes identified by simple statistical criteria as differing in their mRNA expresssion between WTs and fetal kidneys LOW
HSC_LATEPROGENITORS_SHARED	0.18	141	25	23.22	0.3745	1	ABCD2,AGPS,ASCC2,BAG2,BLVRB,BMP2K,CDK5,CPOX,DHRS7,DIP2C,GAK,LRRC20,MAP2K4,MCART1,MRPL16,MRPL50,NUP205,PACSIN2,PITRM1,TAF12,TMEM167,TMEM43,UFC1,WNT4,ZNF364	ABCD2,ACOT9,ADRM1,ADSS,AGPS,AK3,AKT3,ALG8,ANAPC5,AP3S1,ARPC5L,ASCC2,ASF1B,ASNA1,ATP6V0B,ATP6V1C1,ATP9B,ATPBD1B,ATXN10,BAG2,BAZ1A,BIRC5,BLVRB,BMP2K,CCNB1,CCNC,CDC25B,CDC45L,CDK5,CHAC1,COX11,CPOX,CRSP9,CUL1,DAP3,DDEF1,DERA,DFFB,DHRS7,DHX8,DIP2C,DNA2L,DUSP11,EAF1,ELMOD2,ELOVL7,ETF1,EXOC6,EXT1,F10,FAM112B,FAM18B,FTSJ1,G6PD,GAK,GMCL1,GMPS,HADHB,HDC,HRB,IDH1,IFI30,INPP5F,IPMK,ITPA,KATNB1,LMAN1,LRRC20,L…	Up-regulated in mouse hematopoietic late progenitors from both adult bone marrow and fetal liver (Cluster vi, Late Progenitors Shared)
BYSTRYKH_HSC_BRAIN_CIS_GLOCUS	0.21	19	4	3.13	0.3836	1	CCND2,CPSF2,GEMIN5,MYO7A	ARL6IP1,CCND2,CPSF2,DAP3,DYNLL2,GATAD2A,GEMIN5,GLO1,GNB1,KNS2,MRPL35,MRPL44,MRPS7,MYO7A,NOLA3,PPARBP,PSMB6,SKP1A,TCEB3	Stable, cis-regualted brain and HSC transcripts (studies to find cis-regulated brain transcipts were parallel to those in this HSC-transcript study)
CELL_ADHESION	0.21	19	4	3.13	0.3836	1	CNTNAP2,FAT,NRCAM,PNN	ATP2A2,BYSL,CASK,CHST4,CNTNAP2,EED,FAT,ITGA8,MAEA,NID2,NINJ1,NRCAM,PNN,SCARB2,SEMA5A,SERF2,TGFBI,TNC,TSC1	The attachment of a cell, either to another cell or to the extracellular matrix, via cell adhesion molecules.
DOX_RESIST_GASTRIC_UP	0.21	19	4	3.13	0.3836	1	BUB1,GINS1,PLK4,TYMS	ASF1B,BUB1,CDC2,CDC20,DTYMK,GINS1,KIAA1794,KIF4A,LMNB1,MAD2L1,MCM4,NCAPG,PLK1,PLK4,POLA2,PRC1,RRM1,RRM2,TYMS	Upregulated in gastric cancer cell lines reistant to doxorubicin, compared to parent chemosensitive lines
HSA04670_LEUKOCYTE_TRANSENDOTHELIAL_MIGRATION	0.21	19	4	3.13	0.3836	1	ACTN1,CTNNA2,PTK2,VAV2	ACTN1,BCAR1,CTNNA2,CTNNB1,ITGB1,MSN,MYL9,PIK3CB,PIK3R3,PLCG1,PRKCA,PTK2,PTPN11,RAP1A,RAPGEF4,RHOA,ROCK1,VAV2,VCL	Genes involved in Leukocyte transendothelial migration
HSA04730_LONG_TERM_DEPRESSION	0.21	19	4	3.13	0.3836	1	GUCY2F,ITPR1,NOS1,PLA2G12A	GNAQ,GNAS,GRIA2,GUCY1A2,GUCY2F,IGF1R,ITPR1,KRAS,MAP2K1,NOS1,NPR1,PLA2G10,PLA2G12A,PLA2G3,PLCB1,PLCB4,PPP2CB,PRKCA,PRKG1	Genes involved in long-term depression
HSA05211_RENAL_CELL_CARCINOMA	0.21	19	4	3.13	0.3836	1	CUL2,FLCN,TCEB2,VEGFC	AKT3,CRKL,CUL2,EP300,FLCN,KRAS,MAP2K1,PAK2,PAK7,PIK3CB,PIK3R3,PTPN11,RAP1A,RAPGEF1,RBX1,SLC2A1,TCEB1,TCEB2,VEGFC	Genes involved in renal cell carcinoma
UVB_NHEK3_C8	0.21	19	4	3.13	0.3836	1	CCND2,MYH10,PGM1,PPP3CA	APP,ATP5O,CCND2,CYFIP1,EPRS,FASN,FXR1,HDHD1A,KIFAP3,LAMB1,MTHFD2,MYC,MYH10,PGM1,PPP3CA,PRDX6,RFC1,SLC2A1,TMEM131	Regulated by UV-B light in normal human epidermal keratinocytes, cluster 8
BYSTRYKH_HSC_TRANS_GLOCUS	0.17	219	38	36.06	0.3862	1	AHCY,ASCL1,BUB1,CDO1,CRY2,CTNNA2,CUL2,DCI,EFHD1,FHOD3,GBF1,GIPC1,GTF3A,H2AFZ,HTRA2,LUC7L,MAF,MBD2,MNAT1,MPDZ,MRPL16,MRPL28,MRPL50,MRPL54,NAP1L1,PBX1,PHLDB1,PPIL2,PRMT5,PSMD9,SEC14L2,SETDB1,SGCD,SNTB1,TEC,TSPAN6,UBLCP1,VEGFC	ABCB10,ABCF1,ADARB1,ADSL,ADSS,AHCY,AK2,ALK,AOF2,APOA1BP,APRT,ARL6IP4,ASCL1,ATP6V1B2,ATP6V1E1,AXIN1,BMI1,BPHL,BRD2,BRD4,BUB1,CANX,CDC20,CDK8,CDO1,CDS2,CDX2,CEBPG,CHMP6,CLPX,COASY,COPA,COQ4,COX5A,CRKL,CRSP2,CRY2,CSRP1,CTDP1,CTNNA2,CUL2,DAD1,DCI,DDX52,DDX56,DHX9,DNAJC7,DYNC1H1,ECHS1,EFHD1,EIF2S2,EIF3S9,EIF5B,ETF1,EXTL3,FGFR1,FHOD3,FNTA,FTSJ3,GAS8,GBF1,GIPC1,GLO1,GLUL,GNAS,GOSR2,GPAA1,GPC4,GTF3A,GTPB…	Trans-regulated hematopoietic stem cell (HSC) transcripts detected in bone marrow tissue (high likelihood ratio statistic (LRS) value and genome-wide linkage P < 0.005)
HEARTFAILURE_ATRIA_DN	0.19	42	8	6.92	0.3868	1	ACTN1,AMD1,BLVRB,GTF3A,HNRPL,MYH10,PAPOLA,PGM1	ABCB6,ACTN1,ADRM1,AMD1,BLVRB,CDC16,CNIH,DAAM1,EIF3S2,GLUD1,GPC4,GTF3A,HNRPL,KIAA0152,LSM7,LYPLA1,MAP2K1,MYH10,NPTN,PAFAH1B1,PAPOLA,PGK1,PGM1,PPP1CC,PSMB1,PSMB3,PSMB4,PTPRB,RAD1,RRAGA,SDF2,SPARCL1,TCEB1,THEM2,TMEM147,TSC22D1,TXN,UBE1C,UBE2I,UBE3C,VAPB,WARS	Downregulated in the atria of failing hearts (DCM and ICM) compared to healthy controls
BRG1_ALAB_UP	0.25	8	2	1.32	0.3891	1	PHLDB1,TEC	ARL4C,CTSB,FHL2,PHLDB1,PPM2C,SMARCA2,TEC,UBE2H	Up-regulated at 18 and 24 hours following adenovirus-mediated expression of BRG1 in ALAB breast cancer cells with mutant, inactive BRG1
CELL_SURFACE_RECEPTOR_LINKED_SIGNAL_TRANSDUCTION	0.25	8	2	1.32	0.3891	1	MKNK2,TACR3	BIRC2,BRD8,CSNK1A1,MKNK2,MYD88,PRKCA,RRAGA,TACR3	Any series of molecular signals initiated by the binding of an extracellular ligand to a receptor on the surface of the target cell.
FLECHNER_KIDNEY_TRANSPLANT_WELL_DN	0.25	8	2	1.32	0.3891	1	AP1B1,PCF11	AP1B1,ATP5B,BRD2,GPAA1,MYC,PCF11,USP22,USP9X	Genes downreglated in well functioning transplanted kidney biopsies from stable, immunosuppressed recipients relative to normal healthy donor kidney biopsies (median FDR < 0.16% per comparison).
HEARTFAILURE_ATRIA_UP	0.25	8	2	1.32	0.3891	1	ATP6V0A1,GAK	ATP6V0A1,FGFR1,FKBP8,GAK,NCDN,PPP5C,TJP1,TRIO	Upregulated in atria of failing hearts (DCM and ICM) compared to healthy controls
HSA04662_B_CELL_RECEPTOR_SIGNALING_PATHWAY	0.25	8	2	1.32	0.3891	1	PPP3CA,VAV2	AKT3,GSK3B,KRAS,PIK3CB,PIK3R3,PPP3CA,PPP3R1,VAV2	Genes involved in B cell receptor signaling pathway
HSA05010_ALZHEIMERS_DISEASE	0.25	8	2	1.32	0.3891	1	CASP7,PSEN2	APP,CASP7,GAPDH,GSK3B,HSD17B10,IDE,PSEN2,PSENEN	Genes involved in Alzheimer's disease
IFN_GAMMA_UP	0.25	8	2	1.32	0.3891	1	EIF2B1,VEGFC	EIF2B1,HADHB,MAP3K10,PPP5C,RBBP4,SF3A1,TEAD4,VEGFC	Upregulated 2-fold in HT1080 cells 6 hours following treatment with interferon gamma
METASTASIS_ADENOCARC_UP	0.25	8	2	1.32	0.3891	1	GPI,PSEN2	DHPS,FASN,FBLN2,GPI,MAD2L1,P4HB,PRMT1,PSEN2	Up-regulated in adenocarcinoma metastases, compared to similar primary tumors; predictive of metastatic potential
NADLER_OBESITY_DN	0.25	8	2	1.32	0.3891	1	ALDOA,SREBF1	ALDH2,ALDOA,EEF1A1,GPD2,LDHB,RASD1,SOD1,SREBF1	Genes with decreased expression with obesity
NDKDYNAMINPATHWAY	0.25	8	2	1.32	0.3891	1	AP2M1,PPP3CA	AMPH,AP2M1,CALM2,EPN1,PICALM,PPP3CA,SYNJ1,SYT1	Endocytotic role of NDK, Phosphins and Dynamin
NUCLEAR_RECEPTORS	0.25	8	2	1.32	0.3891	1	NR4A2,RXRA	ALK,HNF4A,NR1H3,NR2C2,NR2F1,NR4A2,ROR1,RXRA
PARK_MSCS_BOTH	0.25	8	2	1.32	0.3891	1	H3F3B,TSN	BIRC5,GCN5L2,H3F3B,KPNB1,PSMB2,SERF2,SKP1A,TSN	A partial list of genes commonly expressed in both RhloLin2/loSca-11c-kit1 and RhhiLin2/loSca-11c-kit1 cells
PTC1PATHWAY	0.25	8	2	1.32	0.3891	1	CCNH,MNAT1	CCNB1,CCNH,CDC2,CDC25B,CDC25C,CDK7,MNAT1,XPO1	The binding of extracellular signaling protein Sonic hedgehog to the Patched receptor (Ptc1) allows progression through G1 and may inhibit the G2/M transition.
PTDINSPATHWAY	0.25	8	2	1.32	0.3891	1	AP2M1,VAV2	AP2M1,ARF1,GSK3B,PFKM,PLCG1,RAB5A,RPS6KB1,VAV2	Phosphoinositide 3 kinase (PI3K) phosphorylate inositol rings of phosphoinositide lipids, influencing vesicle trafficking, cell proliferation, and migration.
ROSS_CBF_MYH	0.25	8	2	1.32	0.3891	1	MEF2A,PGM1	DYNLT1,GRHPR,KIF17,MEF2A,NAGA,PGM1,SPARC,TGFBI	Genes that distinguish pediatric acute myeloid leukemia (AML) subtype inv(16)[CBF-beta-MYH11].
SANA_IFNG_ENDOTHELIAL_UP	0.25	8	2	1.32	0.3891	1	PPP3CA,SAMHD1	KCNH2,LAP3,PPP3CA,RABL3,SAMHD1,SEPT4,SLC25A28,WARS	Genes up-regulated by interferon-gamma in colon,derm,iliac,aortic,lung endothelial cells
ST_DICTYOSTELIUM_DISCOIDEUM_CAMP_CHEMOTAXIS_PATHWAY	0.25	8	2	1.32	0.3891	1	ETFA,ITPR1	ACTR2,ACTR3,ETFA,ITPKA,ITPR1,MAP2K1,PLDN,RPS4X	The fungus Dictyostelium discoideum is a model system for cytoskeletal organization during chemotaxis.
RUTELLA_HEMATOGFSNDCS_DIFF	0.18	142	25	23.38	0.3893	1	AKR1B1,ARL6IP5,ATP6V0A1,BCAT1,CCNG2,CYB5A,DAB2,EPB41L3,FDX1,GTF3A,ITPR1,KCNMA1,LAMP1,NR4A2,PACSIN2,PCK2,PSEN2,RER1,SGPL1,SNTB1,TCF7L2,TIMP2,TNK2,TNS3,TTN	ACAA2,ACADVL,ACAT1,ACO1,ACPP,ACSL3,ADAM12,AKR1B1,AKT3,ARFGAP3,ARHGEF6,ARL6IP5,ATP6V0A1,ATP6V1C1,ATP9B,BCAP31,BCAT1,CACNA2D3,CCNG2,CCNL1,CD63,CDS2,CLIC2,COL4A3BP,CPM,CREBL2,CREG1,CRSP2,CSRP1,CTSB,CTSD,CTSL,CUGBP2,CYB5A,DAB2,DAD1,DHRS4,DIMT1L,DNAJB6,DPAGT1,DPEP2,DUOX1,DYNC1LI1,EED,EIF2S1,EMG1,EPB41L3,FAH,FDX1,FKBP4,FTH1,GADD45G,GFPT1,GGH,GLS,GOT2,GPD2,GRPEL1,GTF3A,HADHA,HDAC2,HEXB,HK2,ITPR1,KCNMA1,…	The 672 significantly changing genes
HSA00564_GLYCEROPHOSPHOLIPID_METABOLISM	0.2	25	5	4.12	0.3955	1	CHAT,CHKB,DGKE,PLA2G12A,PLD2	AGPAT1,AGPAT4,CDIPT,CDS2,CHAT,CHKB,CRLS1,DGKB,DGKD,DGKE,ESCO1,GNPAT,GPD1,GPD2,LYPLA1,LYPLA3,MYST3,NAT5,PCYT1A,PISD,PLA2G10,PLA2G12A,PLA2G3,PLD2,PNPLA3	Genes involved in glycerophospholipid metabolism
GAY_YY1_DN	0.18	66	12	10.87	0.4026	1	ABHD3,BCAT1,BUB1,CHTF18,ELOVL6,H2AFZ,MRPL19,PLK4,PRDX4,PRPS1,STMN1,TFB1M	ABHD3,ALDH18A1,ASPM,ATP6V1E1,BCAT1,BIRC5,BUB1,CCNB1,CDC25C,CDT1,CENPE,CHTF18,DUT,ELOVL6,EXO1,FARS2,FEN1,GALR1,GPR84,H2AFZ,HMGB1,HMGCS1,IDH1,IDI1,LIG3,LMNB1,MAD2L1,MCM4,MCM5,MCM6,MRPL19,MRPL52,MSH2,MTCH2,MTHFD2,MTNR1A,NEURL,NIPSNAP1,NKX2-3,PFDN5,PIGA,PLCB1,PLK1,PLK4,POLA1,POLH,PRC1,PRDX4,PRPS1,PTDSR,RACGAP1,RBBP4,SCARB1,SCD,SFXN1,SLC25A26,SLC25A5,SLC35C2,SMC2,STMN1,SUV39H2,TDRD1,TFB1M,TGFBI,TRIP13…	List of YY1 target genes identified in MEFs expressing ~25% of YY1 Down
HSC_LATEPROGENITORS_FETAL	0.17	143	25	23.55	0.4041	1	ABCD2,AGPS,ASCC2,BAG2,BLVRB,BMP2K,CDK5,CPOX,DHRS7,DIP2C,GAK,LRRC20,MAP2K4,MCART1,MRPL16,MRPL50,NUP205,PACSIN2,PITRM1,TAF12,TMEM167,TMEM43,UFC1,WNT4,ZNF364	ABCD2,ACOT9,ADRM1,ADSS,AGPS,AK3,AKT3,ALG8,ANAPC5,AP3S1,ARPC5L,ASCC2,ASF1B,ASNA1,ATP6V0B,ATP6V1C1,ATP9B,ATPBD1B,ATXN10,BAG2,BAZ1A,BIRC5,BLVRB,BMP2K,CCNB1,CCNC,CDC25B,CDC45L,CDK5,CHAC1,COX11,CPOX,CRSP9,CUL1,DAP3,DDEF1,DERA,DFFB,DHRS7,DHX8,DIP2C,DNA2L,DUSP11,EAF1,ELMOD2,ELOVL7,ETF1,EXOC6,EXT1,F10,FAM112B,FAM18B,FTSJ1,G6PD,GAK,GMCL1,GMPS,HADHB,HDC,HRB,IDH1,IDH3A,IFI30,INPP5F,IPMK,IPP,ITPA,KATNB1,LMAN…	Up-regulated in mouse hematopoietic late progenitors from fetal liver (Late Progenitors Shared + Fetal)
BLEO_MOUSE_LYMPH_LOW_24HRS_DN	0.21	14	3	2.31	0.4124	1	ARF6,H3F3B,RANBP5	ANP32B,ARF6,EIF2S2,EZH2,H3F3B,IDH3A,MRPL36,MYB,PPP1CC,RANBP5,SFRS1,SLBP,SNRPD1,TCP1	Down-regulated at 24 hours following treatment of mouse lymphocytes (TK 3.7.2C) with a low dose of bleomycin
BRACX_UP	0.21	14	3	2.31	0.4124	1	HUWE1,NAP1L1,OCIAD1	CASD1,CEPT1,EDD1,EP300,FGFR1OP2,FKBP8,HPS5,HUWE1,LPHN3,NAP1L1,OCIAD1,PRPF6,WDR37,YTHDC1	Up-regulated in one group (A) of BRCAx tumors (familial non-BRCA1/BRCA2 breast cancer), compared to a second BRCAx group (B)
CMV_8HRS_DN	0.21	14	3	2.31	0.4124	1	TCF7L2,TFAP2A,TFAP4	AARS,ACO1,ACVR2A,ADRA2A,ANAPC1,CDC25B,ERCC5,IGF1R,ITSN1,RUNX1,TCF7L2,TFAP2A,TFAP4,ZFP36L1	Downregulated at 8hrs following infection of primary human foreskin fibroblasts with CMV
EGF_HDMEC_UP	0.21	14	3	2.31	0.4124	1	CCND2,CCNG2,GPI	CCND2,CCNG2,CTGF,DAD1,GNAS,GPI,HSP90AA1,ITGB1,NDUFB7,RAD23B,RELA,RHOA,SKI,TCEB1	Up-regulated in human dermal (foreskin) microvascular endothelial cells that were stimulated to proliferate with prolonged EGF treatment, versus non-stimulated quiescent controls.
HOFMANN_MANTEL_LYMPHOMA_VS_LYMPH_NODES_UP	0.21	14	3	2.31	0.4124	1	BNIP2,CCNG2,TFAP2A	BNIP2,CCNG2,CEBPG,CKS1B,DTYMK,E2F5,FLI1,JARID1A,MYC,RBBP5,SKP2,TAF13,TFAP2A,TFDP2	Genes whose expression is up-regulated in mantle cell lymphoma compared to hyperplastic lymph nodes as analyzed by oligonucleotide microarray
HSA04660_T_CELL_RECEPTOR_SIGNALING_PATHWAY	0.21	14	3	2.31	0.4124	1	PPP3CA,TEC,VAV2	AKT3,CBLB,KRAS,LAT,PAK2,PAK7,PIK3CB,PIK3R3,PLCG1,PPP3CA,PPP3R1,RHOA,TEC,VAV2	Genes involved in T cell receptor signaling pathway
HYPOXIA_REVIEW	0.21	14	3	2.31	0.4124	1	ALDOA,CCNG2,PRPS1	AK3,ALDOA,APEX1,CCNG2,FLT1,GAPDH,HK2,PGK1,PKM2,PRPS1,SLC2A1,TH,TXN,XRCC5	Genes known to be induced by hypoxia
KLEIN_PEL_UP	0.21	14	3	2.31	0.4124	1	CASP7,GPI,HSPA4L	ALDH1L1,ATP2A2,BCAP31,CASP7,GLDC,GPAA1,GPI,GTF3C1,GUSB,HSPA4L,LTA4H,PRDM1,RABGGTA,VARS	Genes downregulated in AIDS-related primary effusion lymphoma (PEL) cells compared to normal B cells and other tumor subtypes.
TPA_RESIST_MIDDLE_UP	0.21	14	3	2.31	0.4124	1	CUL2,HD,SFRS2	ACTB,AGA,CUL2,DDX3X,HD,HSPA8,NDUFS4,PIK3CB,PSME3,RAN,SFRS2,SFRS7,THOC1,TJP1	Upregulated by TPA at two consecutive timepoints between 2-24hrs in resistant HL-525 cells
VALINE_LEUCINE_AND_ISOLEUCINE_DEGRADATION	0.21	14	3	2.31	0.4124	1	BCAT1,HMGCL,OXCT1	ACAA2,ACADS,ACAT1,ALDH2,ALDH6A1,BCAT1,ECHS1,HADHA,HADHB,HIBADH,HMGCL,MCCC1,OXCT1,PCCB
ABBUD_LIF_GH3_UP	0.33	3	1	0.49	0.4172	1	DAB2	ATP1B1,DAB2,FGFR1	Genes that were induced by LIF (10 ng/ml, overnight) in GH3 cells
CHESLER_BRAIN_HIGHEST_VARIANCE_GENES	0.33	3	1	0.49	0.4172	1	CPSF2	ALDH7A1,CPSF2,GNB1	50 neurologically relevant transcripts with highest genetic variance (Amount of variance accounted for by strain (heritability) has a median of 11% and is as high as 78% across all transcripts.)
CIS_RESIST_GASTRIC_UP	0.33	3	1	0.49	0.4172	1	ZDHHC3	DALRD3,SF3B3,ZDHHC3	Upregulated in gastric cancer cell lines reistant to cisplatin, compared to parent chemosensitive lines
CMV_HCMV_TIMECOURSE_10HRS_UP	0.33	3	1	0.49	0.4172	1	NR4A2	NR4A2,RSL1D1,SFPQ	Up-regulated in fibroblasts following infection with human cytomegalovirus (at least 3-fold, with Affymetrix change call, in at least two consectutive timepoints), with maximum change at 10 hours
DER_IFNB_DN	0.33	3	1	0.49	0.4172	1	SGSH	GGPS1,SGSH,TRAF6	Genes down-regulated by interferon-beta in HT1080 (fibrosarcoma)
DNA_POLYMERASE	0.33	3	1	0.49	0.4172	1	POLQ	POLD1,POLE,POLQ
EICOSANOID_SYNTHESIS	0.33	3	1	0.49	0.4172	1	DPEP1	DPEP1,GGT1,LTA4H
FERRANDO_TAL1_NEIGHBORS	0.33	3	1	0.49	0.4172	1	CDA	CDA,DTYMK,RUNX1	Genes associated with the expression of the T-cell oncogene TAL1+ (nominal P value < 0.000097)
FREEPATHWAY	0.33	3	1	0.49	0.4172	1	XDH	RELA,SOD1,XDH	Neutrophils release superoxide to induce lysis in invading bacteria; in neighboring endothelial cells, superoxide dismutase scavenges radicals but produces pro-apoptotic peroxides.
GAMMA_HEXACHLOROCYCLOHEXANE_DEGRADATION	0.33	3	1	0.49	0.4172	1	CYP3A4	ACPP,ALPL,CYP3A4
HDACI_COLON_CLUSTER7	0.33	3	1	0.49	0.4172	1	MYST2	MYST2,NCKAP1,ZNF593	Regulated by TSA, butyrate and/or curcumin in SW260 colon carcinoma cells (Cluster 7)
HDACI_COLON_CUR12HRS_UP	0.33	3	1	0.49	0.4172	1	WWOX	HSP90AA1,MYC,WWOX	Upregulated by curcumin at 12 hrs in SW260 colon carcinoma cells
HDACI_COLON_SUL12HRS_UP	0.33	3	1	0.49	0.4172	1	WWOX	HSP90AA1,MYC,WWOX	Upregulated by sulindac at 12 hrs in SW260 colon carcinoma cells
HDACI_COLON_SUL2HRS_UP	0.33	3	1	0.49	0.4172	1	WWOX	HSP90AA1,SLC20A1,WWOX	Upregulated by sulindac at 2 hrs in SW260 colon carcinoma cells
HSA00430_TAURINE_AND_HYPOTAURINE_METABOLISM	0.33	3	1	0.49	0.4172	1	CDO1	CDO1,CSAD,GGT1	Genes involved in taurine and hypotaurine metabolism
HSA00641_3_CHLOROACRYLIC_ACID_DEGRADATION	0.33	3	1	0.49	0.4172	1	ADHFE1	ADHFE1,ALDH2,ALDH7A1	Genes involved in 3-chloroacrylic acid degradation
HSA00643_STYRENE_DEGRADATION	0.33	3	1	0.49	0.4172	1	GSTZ1	FAH,GSTZ1,HGD	Genes involved in styrene degradation
HSP27PATHWAY	0.33	3	1	0.49	0.4172	1	DAXX	CYCS,DAXX,MAPKAPK2	Hsp27 oligomers have molecular chaperone activity and protect heat-stressed cells against apoptosis.
HYPOXIA_FIBRO_UP	0.33	3	1	0.49	0.4172	1	ALDOA	ALDOA,GYS1,SLC2A1	Upregulated by hypoxia in normal fibroblasts from both young and old donors (Table 3)
MAPKKK_CASCADE	0.33	3	1	0.49	0.4172	1	DUSP7	DUSP7,FGFR1,MAPKAPK2	Cascade of at least three protein kinases downstream of many signaling pathways, culminating in the phosphorylation and activation of a MAP kinase.
METHIONINE_METABOLISM	0.33	3	1	0.49	0.4172	1	AHCY	AHCY,CBS,MARS
MMS_HUMAN_LYMPH_HIGH_24HRS_UP	0.33	3	1	0.49	0.4172	1	FDXR	FASN,FDXR,UBE2C	Up-regulated at 24 hours following treatment of human lymphocytes (TK6) with a high dose of methyl methanesulfonate (MMS)
MTA3PATHWAY	0.33	3	1	0.49	0.4172	1	ALDOA	ALDOA,CTSD,MTA1	The estrogen receptor regulates proliferation in mammary epithelia via MTA3 activation; loss of either protein is implicated in breast cancer.
OXSTRESS_BREASTCA_UP	0.33	3	1	0.49	0.4172	1	FDXR	FDXR,PPP2CB,PSMD12	Upregulated by H2O2, Menadione and t-BH in breast cancer cells
RABPATHWAY	0.33	3	1	0.49	0.4172	1	RAB4A	RAB11A,RAB4A,RAB5A	Rab family GTPases regulate vesicle transport, endocytosis and exocytosis, and vesicle docking via interactions with the rabphilins.
RANPATHWAY	0.33	3	1	0.49	0.4172	1	RANBP2	RAN,RANBP2,RANGAP1	RanGEF (aka RCC1) and RanGFP regulate the GTP- or GDP-bound state of Ran, creating a Ran gradient across the nuclear membrane that is used in nuclear import.
ST_MYOCYTE_AD_PATHWAY	0.33	3	1	0.49	0.4172	1	ITPR1	GNAQ,HTATIP,ITPR1	Cardiac myocytes have a variety of adrenergic receptors that induce subtype-specific signaling effects.
STRESSPATHWAY	0.33	3	1	0.49	0.4172	1	MAP2K4	MAP2K3,MAP2K4,RELA	Tumor necrosis factor receptor TNFR1 promotes apoptosis and activates the pro-inflammatory NF-kB, while TNFR2 activates stress-activated protein kinases (SAPKs).
TAVOR_CEBP_DN	0.33	3	1	0.49	0.4172	1	AKR1B1	AKR1B1,FXR2,MYC	C/EBP down-regulated genes in KCL22 cells
TGFBETA_EARLY_UP	0.33	3	1	0.49	0.4172	1	TCF7L2	RHOA,SPARC,TCF7L2	Upregulated by TGF-beta treatment of skin fibroblasts at 30 min (clusters 1-3)
UVB_NHEK3_C4	0.33	3	1	0.49	0.4172	1	CDK5	CDK5,PREP,RAD23B	Regulated by UV-B light in normal human epidermal keratinocytes, cluster 4
VALINE_LEUCINE_AND_ISOLEUCINE_BIOSYNTHESIS	0.33	3	1	0.49	0.4172	1	BCAT1	BCAT1,LARS2,PDHA1
WNT_TARGETS	0.33	3	1	0.49	0.4172	1	NRCAM	BIRC5,FST,NRCAM	WNT target genes from literatures
HSA04010_MAPK_SIGNALING_PATHWAY	0.18	49	9	8.07	0.4173	1	DAXX,DUSP7,MAP2K4,MKNK2,PLA2G12A,PPM1B,PPP3CA,STMN1,TAOK1	AKT3,ARRB2,CACNA2D3,CACNB2,CDC25B,CRKL,DAXX,DUSP7,ECSIT,FGF10,FGFR1,FGFR2,GADD45G,GNG12,KRAS,MAP2K1,MAP2K1IP1,MAP2K3,MAP2K4,MAP3K10,MAP3K12,MAP3K4,MAP3K7IP2,MAP4K3,MAPK10,MAPKAPK2,MAX,MKNK2,MOS,MYC,NF1,NLK,PAK2,PLA2G10,PLA2G12A,PLA2G3,PPM1B,PPP3CA,PPP3R1,PPP5C,PRKACA,PRKCA,RAP1A,RAPGEF2,RPS6KA2,RRAS2,STMN1,TAOK1,TRAF6	Genes involved in MAPK signaling pathway
HSC_LATEPROGENITORS_ADULT	0.17	144	25	23.71	0.419	1	ABCD2,AGPS,ASCC2,BAG2,BLVRB,BMP2K,CDK5,CPOX,DHRS7,DIP2C,GAK,LRRC20,MAP2K4,MCART1,MRPL16,MRPL50,NUP205,PACSIN2,PITRM1,TAF12,TMEM167,TMEM43,UFC1,WNT4,ZNF364	ABCD2,ACOT9,ADRM1,ADSS,AGPS,AK3,AKT3,ALG8,ANAPC5,AP3S1,ARPC5L,ASCC2,ASF1B,ASNA1,ATG12,ATP6V0B,ATP6V1C1,ATP9B,ATPBD1B,ATXN10,BAG2,BAZ1A,BIRC5,BLVRB,BMP2K,CCNB1,CCNC,CDC25B,CDC45L,CDK5,CHAC1,COX11,CPOX,CRSP9,CUL1,CYB5R4,DAP3,DDEF1,DERA,DFFB,DHRS7,DHX8,DIP2C,DNA2L,DUSP11,EAF1,ELMOD2,ELOVL7,ETF1,EXOC6,EXT1,F10,FAM112B,FAM18B,FTSJ1,G6PD,GAK,GMCL1,GMPS,HADHB,HDC,HRB,IDH1,IFI30,INPP5F,IPMK,ITPA,KATNB1,L…	Up-regulated in mouse hematopoietic late progenitors from adult bone marrow (Late Progenitors Shared + Adult)
GLYCEROPHOSPHOLIPID_METABOLISM	0.2	20	4	3.29	0.4238	1	AGPS,CHAT,CHKB,DGKE	AGPAT1,AGPAT4,AGPS,CDIPT,CDS2,CHAT,CHKB,DGKB,DGKD,DGKE,GNPAT,GPD1,GPD2,LYPLA1,LYPLA3,PAFAH1B1,PCYT1A,PISD,PLA2G3,PLCG1
HOHENKIRK_MONOCYTE_DEND_UP	0.2	20	4	3.29	0.4238	1	CCND2,CCNG2,CCNH,CYB5A	ACAA2,ATP1B1,CAT,CBS,CCND2,CCNG2,CCNH,CYB5A,FCER2,NR1H3,OAT,PCBD1,PEBP1,PFKM,QSCN6,SCARB1,SHB,SLC11A2,SPTAN1,TOMM40	Up-regulated mRNAs in monocyte-derived DCs
UVB_NHEK3_C7	0.2	20	4	3.29	0.4238	1	ADK,HSD17B4,PCK2,TAF10	AARS,ADK,ATIC,CDC20,CDC25B,EXOSC7,HMGB1,HSD17B4,ITGB1,MLH1,MTHFD1,NCAPD2,PCK2,PPIB,PRCP,RPL3,TAF10,UBE2C,XBP1,YARS	Regulated by UV-B light in normal human epidermal keratinocytes, cluster 7
PENG_GLUTAMINE_UP	0.18	67	12	11.03	0.4244	1	ATP6V0A1,CCNG2,DDX46,GABARAP,GSTZ1,MEF2A,PCK2,RBM5,SEC14L1,SPAG9,TARS,TSC2	AARS,ACADVL,ALDH2,ALDH6A1,ARRB2,ATP6V0A1,BCL7A,BIRC5,BMI1,BRD8,CARS,CBFA2T3,CBLB,CCNG2,CDC25C,CDS2,CLN3,CNIH,CUL4B,DAAM1,DDX23,DDX46,EIF3S1,FLOT1,GABARAP,GGT1,GRHPR,GSN,GSTT1,GSTZ1,HAGH,HDAC5,IGBP1,KATNB1,KDELR1,KIFAP3,MAP2K3,MARS,MEF2A,MTHFD2,NCOR1,NIT1,OGT,PCK2,PHGDH,POLR2C,PPP3R1,PRKCI,PYCR1,RAB6IP1,RBM5,SEC14L1,SERPINI1,SF4,SLC30A9,SMARCB1,SMTN,SPAG9,SPON1,TARS,TOP3B,TRIO,TSC2,TXN2,VAPB,WARS,…	Genes upregulated in response to glutamine starvation
TAKEDA_NUP8_HOXA9_8D_DN	0.19	26	5	4.28	0.4306	1	AKAP13,DAB2,KCNMA1,MAF,RAPH1	AKAP13,ALDH2,ANKRD29,AP1S2,CREB5,CTSB,DAB2,DACH1,ELOVL7,EXT1,KCNMA1,KLF2,MAF,PTCD1,RAB30,RAP1A,RAPGEF2,RAPH1,RPS6KA2,SLC25A27,SLC26A11,SLC30A7,SNX21,TDO2,TGFBI,TRPA1	Effect of NUP98-HOXA9 on gene transcription at 8 d after transduction Down
VHL_NORMAL_UP	0.17	139	24	22.89	0.4337	1	ATF7IP,ATG7,DARS,EXOC4,GMPPA,H2AFV,H3F3B,KCNMA1,MAF,NGDN,OCIAD1,PITRM1,POFUT2,RAB14,RER1,SACM1L,SFRS2,SSBP3,THOC5,TMEM167,TYMS,UBQLN1,YPEL5,ZNF207	ALPL,ARL4C,ASCC1,ATF7IP,ATG7,ATP2C1,BCDIN3,BXDC2,CALU,CANX,CCDC47,CDC20,CDT1,CHRM3,CMPK,COQ4,COX6C,CTSD,D2HGDH,DARS,DDEF1,DDX3X,DUT,DYRK1A,ECT2,EDC3,EEF1A1,EIF2S2,EIF3S3,ERCC3,EXOC4,EXOSC2,FAM49B,FAM96B,FBXO28,FREQ,FRG1,FZR1,GCC2,GGH,GINS2,GMFB,GMPPA,GMPS,GTF2F2,H2AFV,H3F3B,HDAC2,HNRPR,IBTK,IDH3B,KCNMA1,KCTD9,KIAA1429,KPNA2,LACTB2,LBR,LMNB1,MAF,MAGOH,MBTPS1,MED10,MGEA5,MRPS9,MSH2,MSN,NARS,NDUFS4,…	Upregulated in VHL-null renal carcinoma vs. normal renal cells (Fig. 2c+e)
MITOCHONDRIA	0.17	181	31	29.8	0.4348	1	ABCB7,AFG3L2,ALDH4A1,COX5B,CS,DBT,DCI,ETFA,FDX1,FDXR,HMGCL,MRPL16,MRPL19,MRPL22,MRPL28,MRPL33,MRPS15,MRPS28,NDUFA2,NFKBIL2,NFS1,PCK2,PRKCD,SARDH,SLC25A11,SLC25A15,STARD3,TFB1M,TK2,WARS2,YME1L1	ABAT,ABCB7,ACAA2,ACADS,ACADVL,ACAT1,ACO2,AFG3L2,AK2,AK3,ALDH2,ALDH4A1,AMT,ANXA7,APP,ARG2,ATP5B,ATP5C1,ATP5F1,ATP5J,ATP5J2,ATP5O,ATPIF1,BCS1L,CAT,CLN3,CLPX,CNOT7,COQ7,COX11,COX15,COX4I1,COX5A,COX5B,COX6C,COX7C,CPT1B,CS,CYC1,CYCS,DAP3,DBT,DCI,DHODH,DLD,DUT,ECHS1,ENDOG,ETFA,ETFB,ETFDH,FDX1,FDXR,FECH,FIBP,FPGS,G6PD,GLUD1,GNAS,GOT2,GPD2,HADHA,HADHB,HCCS,HMGCL,HSPD1,HSPE1,HTATSF1,IDH3A,IDH3B,IMMT,LARS2…	Mitochondrial genes
ELECTRON_TRANSPORTER_ACTIVITY	0.19	32	6	5.27	0.4352	1	AKR1B1,ALDH4A1,CDO1,PRDX5,SARDH,WWOX	AKR1B1,ALDH2,ALDH4A1,ALDH5A1,CDO1,COX11,COX15,COX5A,CYC1,CYCS,DHRS4,ETFB,GLDC,GRHPR,HNRPM,HPGD,IDH3B,KMO,ME3,MTHFD2,P4HB,PHGDH,PPOX,PRDX5,QSCN6,SARDH,SPR,TSTA3,TXN,TXN2,UGDH,WWOX	Genes involved in electron transport
E2F3_ONCOGENIC_SIGNATURE	0.18	50	9	8.23	0.4426	1	AKR1B1,EPB41L4A,GINS1,HECA,SBK1,SMU1,SREBF1,TMEM43,TRIM3	ABCB10,ABCC10,ACPL2,ADCY3,AKR1B1,ALDH5A1,ATRNL1,CHD7,DONSON,EPB41L4A,EZH2,FEN1,FZD1,GCH1,GINS1,GNAS,HECA,JPH1,KHDRBS3,LRP4,MANEAL,MDN1,MYB,NR2F1,NUP155,PHF10,PHTF2,PIN1,POLE,POLE2,PWP1,RDH13,RUNX3,SBK1,SFRS7,SH3BGR,SIN3B,SMU1,SREBF1,STXBP1,TBC1D9,TEAD4,TFDP1,TIAM1,TMEM43,TNC,TRIM3,UGT8,WIPI2,ZDHHC23	Genes selected in supervised analyses to discriminate cells expressing E2F3 oncogene from control cells expressing GFP.
GH_GHRHR_KO_24HRS_DN	0.18	50	9	8.23	0.4426	1	ARPC2,BUB1,CPSF2,CRIPT,DAB2,MYH10,PAPOLA,SMC3,YME1L1	ACTR3,ADSS,ARL1,ARPC2,BUB1,CBLB,CDC27,CENTB2,CLPX,CPSF2,CRIPT,DAB2,DHX35,DNAJC3,EIF2B2,EXOC3,FAM98A,FNTA,FUNDC1,GABPA,GRPEL1,GTPBP9,KIAA0776,KIAA1429,LYST,MAP4K3,MRPS31,MYH10,NARG1L,NUDT6,PAPOLA,PPP1R7,PRPF40A,PSMC6,RCN2,RPS24,SCARB2,SMC3,SPINT1,SURF6,SYAP1,TBC1D23,TSTA3,TTC27,TXNL1,UBE2H,VBP1,VCL,WDR19,YME1L1	Down-regulated at least 2-fold 24 hours following injection of human growth hormone (GH) into mice lacking functional GHRHR (lit/lit), and with no detectable endogenous GH
HUMAN_MITODB_6_2002	0.17	182	31	29.97	0.4483	1	ABCB7,AFG3L2,ALDH4A1,COX5B,CS,DBT,DCI,ETFA,FDX1,FDXR,GCAT,HMGCL,MRPL16,MRPL19,MRPL22,MRPL33,MRPS15,MRPS28,NDUFA2,NFKBIL2,NFS1,OGG1,PCK2,RPS3A,SARDH,SLC25A11,SLC25A15,STARD3,TFB1M,TK2,WARS2	ABAT,ABCB6,ABCB7,ACAA2,ACADS,ACADVL,ACAT1,ACO2,AFG3L2,AK2,AK3,AKAP1,AKAP10,ALDH2,ALDH4A1,AMT,ARG2,ATP5B,ATP5C1,ATP5F1,ATP5J,ATP5J2,ATP5O,ATPIF1,BCS1L,CLN3,CLPX,CNOT7,COQ7,COX11,COX15,COX4I1,COX5A,COX5B,COX6C,COX7C,CPT1B,CS,CYC1,CYCS,DAP3,DBT,DCI,DHODH,DLD,DUT,ECHS1,ENDOG,ETFA,ETFB,ETFDH,FDX1,FDXR,FECH,FIBP,FPGS,GCAT,GLS,GLUD1,GOT1,GOT2,GPD2,HADHA,HADHB,HCCS,HMGCL,HSD3B2,HSPD1,HSPE1,HTATSF1,IDH3A,…	Mitochondrial genes
ALZHEIMERS_DISEASE_DN	0.17	399	67	65.7	0.449	1	ACTL6B,ACTN1,ADI1,ADK,AP2M1,ARPC2,AUH,BCAS2,CCND2,CCNG2,CCNH,CDK5,CDO1,CLTC,CNTNAP2,COX5B,CS,CTNNA2,CUL2,DARS,DCTN2,DDX1,DEAF1,EIF2B1,ELMO1,GPI,H2AFV,HSPA4L,HTRA2,ITPR1,KPNA3,MAP2K4,MEF2A,MPV17,MRPL16,MRPL19,MRPL22,MRPS15,MRPS28,NDUFA2,NF2,OXCT1,PANK4,PFTK1,PGM1,PNN,PPP3CA,PRDX4,PRPS1,PSMC2,RANBP2,RANBP5,REEP2,SFRS2,SLC25A11,SYBL1,TBK1,THOC5,UBE2A,UBE2G1,USP14,VAMP2,WDHD1,YME1L1,YPEL5,ZNF207,ZW10	AASDHPPT,ABAT,ABCC4,ABCE1,ACAT1,ACO2,ACSL3,ACTL6B,ACTN1,ACTR10,ACTR2,ADAM17,ADI1,ADK,ALG8,AP2M1,AP2S1,AP3S1,APEX1,APP,APRIN,ARF1,ARF5,ARHGEF4,ARL1,ARL4C,ARPC1A,ARPC2,ARPC3,ARPC5L,ASNA1,ATIC,ATP1B1,ATP2A2,ATP2C1,ATP5A1,ATP5B,ATP5C1,ATP5F1,ATP5J,ATP5O,ATP6AP2,ATP6V0C,ATP6V1A,ATP6V1C1,ATP6V1E1,ATPIF1,ATR,ATXN1,ATXN10,AUH,BAT3,BCAS2,BCL11A,BECN1,CAB39,CACNB2,CACYBP,CALR,CAND1,CASD1,CBARA1,CCDC44,CCND…	Downregulated in correlation with overt Alzheimer's Disease, in the CA1 region of the hippocampus
ABRAHAM_AL_VS_MM_DN	0.22	9	2	1.48	0.4508	1	CDK5,PSEN2	CCNB1,CDC37,CDK5,CDK9,MYC,PSEN2,RELA,TXN,XRCC5	Genes with significantly lower average gene expression in AL plasma cells than in MM cells
ABRAHAM_MM_VS_AL_UP	0.22	9	2	1.48	0.4508	1	CDK5,PSEN2	CCNB1,CDC37,CDK5,CDK9,MYC,PSEN2,RELA,TXN,XRCC5	Genes highly expressed in multiple myeloma (MM) versus immunoglobulin light chain amyloidosis (AL) in plasma cells.
AGED_MOUSE_CORTEX_UP	0.22	9	2	1.48	0.4508	1	EIF1,H2AFZ	ACTB,CDC5L,EGR2,EIF1,FAH,H2AFZ,PAFAH1B1,PREP,RPS24	Up-regulated in the cerebral cortex of aged (22 months) BALB/c mice, compared to young (2 months) controls
AGED_MOUSE_HIPPOCAMPUS_ANY_DN	0.22	9	2	1.48	0.4508	1	BTBD3,HSPA4L	BTBD3,CUGBP2,HSPA4L,LENG8,OTUB1,ROGDI,TLOC1,TUB,USP22	Down-regulated in the hippocampus of 16-month aged mice from any of four strains (S8, S10, SR1, B6J), versus 3-month young controls
AGUIRRE_PANCREAS_CHR7	0.22	9	2	1.48	0.4508	1	ASL,ZNHIT1	ARPC1A,ASL,CASD1,DLD,GARS,MAFK,SLC12A9,TAF6,ZNHIT1	Genes on chromosome 7 with copy-number-driven expression in pancreatic adenocarcinoma.
APOPTOSIS	0.22	9	2	1.48	0.4508	1	CASP7,MAP2K4	BIRC2,BIRC5,CASP7,CYCS,DFFB,MAP2K4,MAPK10,MYC,RELA
CMV_HCMV_TIMECOURSE_4HRS_DN	0.22	9	2	1.48	0.4508	1	MNAT1,RBM10	ABCC10,CCNT2,CTPS,KRR1,LYST,MNAT1,RBM10,SIP1,TCP11L1	Down-regulated in fibroblasts following infection with human cytomegalovirus (at least 3-fold, with Affymetrix change call, in at least two consectutive timepoints), with maximum change at 4 hours
CREB_BRAIN_8WKS_DN	0.22	9	2	1.48	0.4508	1	GEMIN5,PLA2G12A	ACTB,ALDH2,DALRD3,GEMIN5,LDB2,PLA2G12A,SKP1A,TRHR,TSC22D1	Down-regulated in the nucleus accumbens of mice after 8 weeks of induction of transgenic CREB
HDACI_COLON_CLUSTER5	0.22	9	2	1.48	0.4508	1	ADK,TARS	ACADS,ADK,CKS1B,DNAJA4,MLH1,PSMB5,SMPD1,TARS,XBP1	Regulated by TSA, butyrate and/or curcumin in SW260 colon carcinoma cells (Cluster 5)
HDACI_COLON_SUL16HRS_UP	0.22	9	2	1.48	0.4508	1	ABHD3,WWOX	ABHD3,ACAA2,GFPT1,HSP90AA1,MYC,PPP2CB,SLC20A1,UXS1,WWOX	Upregulated by sulindac at 16 hrs in SW260 colon carcinoma cells
HSA05216_THYROID_CANCER	0.22	9	2	1.48	0.4508	1	RXRA,TCF7L2	CTNNB1,KRAS,MAP2K1,MYC,RET,RXRA,TCF7L2,TPM3,TPR	Genes involved in thyroid cancer
IRS_KO_ADIP_DN	0.22	9	2	1.48	0.4508	1	PAX3,TSPAN6	GSTT1,HLX1,PAX3,SIX1,SMS,SNAI2,TGFBI,TSC22D1,TSPAN6	Progressively down-regulated in brown preadipocytes from four Irs-knockout mouse lines with increasingly severe defects in adipocyte differentiation (wt, Irs4 KO, Irs2 KO, Irs3 KO, Irs1 KO)
TCRPATHWAY	0.22	9	2	1.48	0.4508	1	MAP2K4,PPP3CA	CALM2,LAT,MAP2K1,MAP2K4,PLCG1,PPP3CA,PRKCA,RELA,SYT1	T cell receptors bind to foreign peptides presented by MHC molecules and induce T cell activation.
AGUIRRE_PANCREAS_CHR1	0.2	15	3	2.47	0.4594	1	HMGCL,STMN1,TAF12	AK2,ALPL,AOF2,GALE,HMGCL,PIGV,SRRM1,STMN1,TAF12,TRSPAP1,TTF2,WDR3,YARS,YTHDF2,ZNF593	Genes on chromosome 1 with copy-number-driven expression in pancreatic adenocarcinoma.
BECKER_TAMOXIFEN_RESISTANT_DN	0.2	15	3	2.47	0.4594	1	AGPS,BCAS2,TSPAN6	ACAA2,AGPS,BCAS2,FGFR1,HDAC2,IGF1R,KHDRBS3,LBR,LENG4,LRP2,MSX1,ORC3L,QKI,TIAM1,TSPAN6	Genes that are reproducibly down-regulated in untreated or permanently tamoxifen-treated MaCa 3366/TAM (a tamoxifen-resistant, patient-derived mammary carcinoma xenograft) compared with untreated MaCa 3366 (a tamoxifen-sensitive, patient-derived mammary carcinoma xenograft). (fold change > 2)
DFOSB_BRAIN_2WKS_UP	0.2	15	3	2.47	0.4594	1	FHOD3,PFTK1,STMN1	ADARB1,CTGF,DDEF1,ELAVL2,FHL2,FHOD3,GARS,GSTO1,HMGCS1,PFTK1,PIB5PA,SERPINI1,SMAD1,STMN1,TXN	Up-regulated in the nucleus accumbens of mice after 2 weeks of induction of transgenic deltaFosB
HSA00330_ARGININE_AND_PROLINE_METABOLISM	0.2	15	3	2.47	0.4594	1	ALDH4A1,ASL,NOS1	ALDH4A1,ARG2,ASL,CKB,EPRS,GLUD1,GOT1,GOT2,LAP3,NOS1,OAT,PARS2,PRODH,PYCR1,RARS	Genes involved in arginine and proline metabolism
HSA03022_BASAL_TRANSCRIPTION_FACTORS	0.2	15	3	2.47	0.4594	1	GTF2A1,TAF10,TAF12	GTF2A1,GTF2A2,GTF2E1,GTF2E2,GTF2F1,GTF2F2,GTF2H1,GTF2H3,TAF10,TAF12,TAF13,TAF2,TAF4B,TAF6,TBPL1	Genes involved in basal transcription factors
HSA04370_VEGF_SIGNALING_PATHWAY	0.2	15	3	2.47	0.4594	1	PLA2G12A,PPP3CA,PTK2	AKT3,KRAS,MAP2K1,MAPKAPK2,PIK3CB,PIK3R3,PLA2G10,PLA2G12A,PLA2G3,PLCG1,PPP3CA,PPP3R1,PRKCA,PTK2,SPHK2	Genes involved in VEGF signaling pathway
LEE_DENA_DN	0.2	15	3	2.47	0.4594	1	PAH,RGN,SELENBP1	CSAD,DPYS,GSTO1,HOXA5,HPD,HSD3B2,LACTB2,NR1H3,OAT,PAH,PNLIP,PRODH,RGN,SELENBP1,TNNT3	Genes down-regulated in hepatoma induced by diethylnitrosamine
MMS_MOUSE_LYMPH_HIGH_4HRS_UP	0.2	15	3	2.47	0.4594	1	CCRN4L,CYB5A,PLK4	ACTG1,ATP6V1A,CCRN4L,CYB5A,EIF4A2,FEN1,LYPLA1,PGRMC1,PLK4,RCN2,RRM2,UBE1C,VBP1,VPS4B,XBP1	Up-regulated at 4 hours following treatment of mouse lymphocytes (TK 3.7.2C) with a high dose of methyl methanesulfonate (MMS)
NELSON_ANDROGEN_UP	0.2	15	3	2.47	0.4594	1	ACTN1,MAF,RBM10	ABCC4,ACTN1,ADRM1,ELL2,HMGCS1,HPGD,IDI1,LMAN1,MAF,RBM10,SCD,SMS,SNAP25,SORD,UGDH	Genes upregulated by androgen in neoplastic prostate epithelium
TCELL_ANERGIC_UP	0.2	15	3	2.47	0.4594	1	CCRN4L,DTNA,NR4A2	ADORA2A,CCRN4L,CDC14A,DTNA,EGR2,FURIN,GCH1,HLF,JARID2,NOTCH1,NR4A2,PLA2G10,SLC29A3,TEKT2,ZFP36L1	Genes up-regulated in anergic mouse T helper cells (A.E7), versus non-anergic stimulated controls
CMV-UV_HCMV_6HRS_UP	0.19	21	4	3.46	0.4633	1	ACTL6B,CCND2,NR4A2,SAMHD1	ACTL6B,AUTS2,BAZ1A,BTRC,CCND2,CHEK2,CSTF2,DOPEY2,EGR2,GCH1,MSX1,MYD88,NP,NR4A2,PIK3R3,RQCD1,SAMHD1,SPTBN1,TAF13,TDRD7,TROVE2	Up-regulated in fibroblasts at 6 hours following infection with UV-inactivated human cytomegalovirus
HDACI_COLON_SUL16HRS_DN	0.19	21	4	3.46	0.4633	1	DARS,GTF3A,NAP1L1,PCF11	AGPAT1,ATP1A3,CRYL1,DARS,DHX9,FAU,GNL1,GTF3A,HMGB1,LASP1,MSI2,MYB,NAP1L1,NUPL1,PCF11,PPIB,PSMA1,SFPQ,SLC7A8,SNX12,TPM3	Downregulated by sulindac at 16 hrs in SW260 colon carcinoma cells
SHEPARD_CRASH_AND_BURN_MUT_VS_WT_DN	0.18	33	6	5.43	0.4665	1	ASCL1,BUB3,FOXB1,MBD2,PLK4,TTN	ANLN,ANP32B,ASCL1,ASPM,BIRC5,BMS1L,BUB3,CCNB1,CDC2,CDC20,CDC27,CTSL,DDX20,ECT2,FOXB1,GOLGB1,HDAC2,HLX1,HOXB3,MASTL,MBD2,NDUFB3,NOVA2,NR2F1,PGBD4,PLK4,POU3F2,PRC1,RACGAP1,SKI,SMTN,TTN,UTX	Genes upregulated in zebra fish wild type compared to the crash and burn mutant
BAF57_BT549_DN	0.17	87	15	14.32	0.4671	1	AKR1B1,BMP2K,CASP7,ELOVL6,HSPA4L,ING2,MEF2A,MTAP,MYH10,PNN,SACM1L,SMC3,SPCS3,TMEM47,ZNHIT1	AASDHPPT,ABCE1,ACOT9,ADAM12,AK2,AKR1B1,BMP2K,CACYBP,CASD1,CASP7,CAT,COX5A,CSE1L,CTPS,DOCK1,E2F5,EIF4E,ELOVL6,FIP1L1,GLRX2,GRPEL1,GTF2A2,HCCS,HIGD1A,HK2,HMGCS1,HSPA4L,IDH3A,ING2,KIAA1794,KIAA1797,LAP3,LBR,LYPLA1,MAD2L1,MAEA,MED28,MEF2A,MRPL13,MTAP,MYH10,NCAPG,NDUFAB1,NDUFV2,NMT2,NOC2L,NOLA1,NT5E,OSTM1,PDCD2,PDHA1,PIGA,PLCB4,PNN,POP7,PPA2,PPIF,PRDX3,PTP4A1,PWP1,RRAS2,SACM1L,SFXN1,SHOC2,SLBP,SLC4A7,…	Down-regulated following stable re-expression of BAF57 in Bt549 breast cancer cells that lack functional BAF57
GH_EXOGENOUS_ANY_UP	0.18	45	8	7.41	0.4676	1	ADK,GALNT1,LRRN5,MAF,MOGAT2,NOS1,RAPH1,SCMH1	ABCC9,ADK,AFF2,ARHGAP1,ARHGAP26,ARHGEF4,BRD4,CASC1,CCDC49,CDAN1,CDC42BPA,CRHR2,CRTC3,CYLD,EIF3S1,GALNT1,GATA4,HADHA,HMGB1,HSDL2,KIAA1239,LRRN5,MAF,MAP3K12,MAP3K4,MOGAT2,NEURL,NHLH1,NOS1,NPTN,PAX5,PGK1,PKMYT1,PMPCB,POU2F2,PRLHR,RAPH1,REXO1,SCMH1,SLC17A7,SPARCL1,SYT7,TSC1,UGP2,VTI1A	Up-regulated at any time point (1-24 hours) following treatment of mammary carcinoma cells (MCF-7) with exogenous human growth hormone
BYSTRYKH_HSC_BRAIN_TRANS_GLOCUS	0.17	52	9	8.56	0.4928	1	AHCY,EPS15L1,FLCN,MKLN1,MRPL50,PCK2,PLD2,PRKCD,ZMYM4	AHCY,AIP,ARFGEF1,BLM,BPHL,BXDC5,CIRH1A,CRISP3,DAD1,DHODH,DNAJB11,DNAJB6,EIF2B4,EIF4G1,EIF5B,EPS15L1,FLCN,GLDC,HPD,MAP3K12,MKLN1,MRPL50,NDUFS2,NF1,NSD1,NXF1,ORMDL3,OTUB1,PCK2,PIGA,PLD2,PRKCD,PRPF19,PSMB5,PSMD14,RANBP9,RAP1GDS1,SAMM50,SART3,SBNO1,SF3A2,SF3B5,SFPQ,SGCE,SLC2A1,SLC35C2,SNRPB,SPTLC2,TSPAN33,USP22,XRCC5,ZMYM4	Stable, trans-regulated brain and HSC transcripts (studies to find cis-regulated brain transcipts were parallel to those in this HSC-transcript study)
WERNER_FIBRO_DN	0.17	46	8	7.57	0.4942	1	ARPC2,ATP6V0A1,COG2,CUL2,DPM1,MAP2K4,PCGF3,ROBO2	AAMP,AIP,ALDH6A1,ARPC1A,ARPC2,ATP6V0A1,BAP1,BECN1,CAPZA1,CDC27,COG2,COG6,CUL2,CYFIP1,DAD1,DPM1,DYRK4,ECE1,FGFR2,GOLPH3,GSTO1,HCCS,KIAA0082,KIF5B,MAP2K4,METTL1,MIA3,MRPL4,PCGF3,PHKB,PPP6C,PSMA5,PSMD14,PWP1,ROBO2,SAV1,SLC30A7,SMARCB1,TFDP2,THOC1,UBE2N,UFD1L,UPP2,USP34,USP6NL,WDR48	Downregulated in fibroblasts from individuals with Werner syndrome, compared to normal, young individuals
SANA_IFNG_ENDOTHELIAL_DN	0.18	34	6	5.6	0.4974	1	DAB2,H2AFZ,HMGCL,ILF2,PA2G4,RPS3A	APEX1,ATP5F1,CABLES1,CCT3,CCT4,CCT5,CIRH1A,CSE1L,CTNNAL1,DAB2,EIF4G2,FGFR1,H2AFZ,HDAC2,HMGCL,HSPD1,ILF2,KCNH2,METTL9,NDUFA4,OAT,ODC1,PA2G4,PRCP,PRMT1,RAN,RPL10A,RPLP0,RPS3A,SLC25A3,SMS,SSR2,TIMM17A,TPT1	Genes down-regulated by interferon-gamma in colon,derm,iliac,aortic,lung endothelial cells
BRCA_ER_POS	0.17	125	21	20.58	0.4978	1	ABCA3,CCNG2,CHRD,CLSTN2,CTSF,CYB5A,DCI,DEAF1,DHRS7,DIP2C,FDXR,H2AFV,HD,HSD17B4,ITPR1,KIAA1370,MKNK2,MPDZ,MYLIP,RPLP1,SUCLG2	ABAT,ABCA3,ABLIM3,ACY1,AIG1,ALDH6A1,ANKRD50,APRIN,BAG3,BAIAP3,BMPR1B,BRD8,BTBD9,BTD,CCNG2,CHRD,CLSTN2,COASY,COG1,COL4A5,COX6C,CREBL2,CSNK1A1,CTBP2,CTDSP1,CTSF,CYB5A,DACH1,DCI,DEAF1,DET1,DHPS,DHRS7,DIP2C,DNAJA4,DNAJC12,DNALI1,EDEM3,FAH,FASN,FDXR,GADD45G,GAS8,GDI1,GLUD1,GLUL,GPHN,GRPR,H2AFV,HAGH,HD,HEXIM1,HHAT,HHEX,HSD17B4,IGBP1,ISOC1,ITPR1,KCTD3,KIAA0100,KIAA0195,KIAA0423,KIAA1370,KIAA1467,LAMA5,L…	Genes whose expression is consistently positively correlated with estrogen receptor status in breast cancer - higher expression is associated with ER-positive tumors
UVC_TTD_ALL_DN	0.17	125	21	20.58	0.4978	1	ARIH1,ATXN2,AUH,BICD1,BMP2K,CENTG2,CEP135,DCUN1D4,DPYD,FAT,GINS1,MAP2K4,MNAT1,MTF2,PIP5K3,PTK2,RNF13,SPAG9,TCF7L2,VEGFC,WDHD1	ACVR1,ACVR2A,AMPH,ANAPC10,ARFGEF1,ARIH1,ATXN1,ATXN2,AUH,BAZ1A,BAZ2B,BICD1,BLM,BMP2K,BTAF1,CASK,CBLB,CDC42BPA,CDK8,CENPE,CENTG2,CEP135,CNOT2,CNOT4,CREB5,CTBP2,CTGF,DAAM1,DCUN1D4,DDX10,DHX15,DOPEY2,DPYD,DYRK1A,EIF4E,EXT1,FARS2,FAT,FBXL7,FNBP1L,FNDC3A,FOXO3A,FXR1,G6PD,GAPVD1,GINS1,GNAQ,GSK3B,GTF2F2,HIRA,INPP5F,ITSN1,JARID1A,JMJD2C,KIAA0350,KIAA0528,KIAA1012,KIAA1109,KIF2A,KLHL20,LARS2,MAP2K4,MDN1,ME…	Down-regulated at any timepoint following treatment of XPB/TTD fibroblasts with 3 J/m^2 UVC
OXSTRESS_RPETWO_DN	0.18	28	5	4.61	0.4994	1	GAK,HD,PPP3CA,TSC2,UBE2A	ACTB,ATR,CCNT1,CDC20,CDC25C,CDK9,CTNNB1,DFFB,ERCC5,FECH,FGFR1,GAK,HD,IGF1R,ITGA7,ITSN1,MLH1,MYC,PAIP1,PHB,PPP3CA,QSCN6,SF1,SMAD1,TADA3L,TSC2,TSG101,UBE2A	Downregulated by two of H2O2, HNE and t-BH in retinal pigment epithelium cells (Tables 3-5)
AGUIRRE_PANCREAS_CHR17	0.18	22	4	3.62	0.5017	1	ATP6V0A1,MLX,MYST2,SPAG9	AARSD1,ACLY,ATP6V0A1,BECN1,CBX1,CDC27,COX11,GOSR2,HEXIM1,HLF,KIAA0195,KPNB1,MLX,MYST2,NPEPPS,PHB,PSME3,RPL27,SLC35B1,SNF8,SPAG9,UTP18	Genes on chromosome 17 with copy-number-driven expression in pancreatic adenocarcinoma.
BRCA1_OVEREXP_PROSTATE_DN	0.18	22	4	3.62	0.5017	1	AHCY,COPS3,KPNA3,MPV17	ABI2,ACAA2,AHCY,COPB1,COPS3,CSE1L,DYNC1I2,FXR1,GLUD1,GRK6,HTATSF1,IK,KPNA3,LYPLA1,MLH1,MPV17,NCAPH,PGK1,RFC3,SMC1A,TTLL4,UGCG	Down-regulated with stable, ectopic overexpression of BRCA1 in DU-145 human prostate cancer cell lines, compared to neo-only controls
ET743_SARCOMA_UP	0.18	22	4	3.62	0.5017	1	AKAP13,NDUFA2,PIK3C2B,UBA52	AKAP13,ATP6V1G1,CDC37,COX6B1,CYCS,FKBP1A,GLO1,GNAS,HDAC3,MYB,NDUFA13,NDUFA2,PGK1,PIK3C2B,RPS27,RSU1,SKP1A,SOD1,TUSC3,UBA52,UQCRB,YBX1	Up-regulated following treatment with Et-743 at any timepoint in at least 8 of 11 sarcoma cell lines
GH_GHRHR_KO_6HRS_UP	0.18	22	4	3.62	0.5017	1	CCRN4L,HDLBP,SF3B1,WDR70	BCL11A,CCRN4L,CCT4,CNOT7,GDAP1,HDLBP,HEY2,KSR1,LASP1,LRRK1,MAP3K12,MTO1,ROR1,SERPINI1,SF3B1,SMARCA5,SMC5,TAF4B,TJP1,TPP2,WDR33,WDR70	Up-regulated at least 2-fold 6 hours following injection of human growth hormone (GH) into mice lacking functional GHRHR (lit/lit), and with no detectable endogenous GH
HSA00970_AMINOACYL_TRNA_BIOSYNTHESIS	0.18	22	4	3.62	0.5017	1	DARS,SARS2,TARS,WARS2	AARS,CARS,DARS,DARS2,EARS2,EPRS,FARS2,GARS,LARS2,MARS,NARS,NARS2,PARS2,QARS,RARS,SARS2,TARS,VARS,WARS,WARS2,YARS,YARS2	Genes involved in aminoacyl-tRNA biosynthesis
ADIP_DIFF_CLUSTER5	0.19	16	3	2.63	0.5047	1	BUB1,RANBP5,STMN1	ANLN,BUB1,CCNB1,CDC2,CDC20,CDC25C,EXOSC5,PRC1,RACGAP1,RANBP5,RANGAP1,RRM1,SFRS1,STMN1,TRAPPC5,UBE2C	Strongly upregulated at 24 hours during differentiation of 3T3-L1 fibroblasts into adipocytes (cluster 5)
AMINOACYL_TRNA_BIOSYNTHESIS	0.19	16	3	2.63	0.5047	1	DARS,TARS,WARS2	AARS,CARS,DARS,EPRS,FARS2,FARSLB,GARS,LARS2,MARS,NARS,QARS,RARS,TARS,WARS,WARS2,YARS
CALRES_MOUSE_DN	0.19	16	3	2.63	0.5047	1	CYP3A4,H3F3B,STARD3	CYP3A4,DDB1,DDX56,DNAJA4,DYRK1A,FBLN2,H3F3B,IRAK1,KPNB1,NEDD8,NPEPPS,PEBP1,PSMD8,RAD50,STARD3,TAF6	Downregulated in the gastrocnemius muscle of aged (30-month) mice subjected to caloric restriction since young adulthood vs. age-matched controls
HSA00252_ALANINE_AND_ASPARTATE_METABOLISM	0.19	16	3	2.63	0.5047	1	ASL,ASRGL1,DARS	AARS,ABAT,ADSL,ADSS,ASL,ASRGL1,DARS,DARS2,DLD,GOT1,GOT2,GPT2,NARS,NARS2,PC,PDHA1	Genes involved in alanine and aspartate metabolism
OLDONLY_FIBRO_DN	0.19	16	3	2.63	0.5047	1	HSD17B4,PBX1,RGN	ALAS2,AMMECR1,CABLES1,COASY,FVT1,HDHD1A,HSD17B4,LIG4,MTMR3,PBX1,PICALM,RGN,RNASET2,RPL28,SFRS1,STX5	Downregulated in fibroblasts from old (but not Werner) individuals, compared to young
WNT_SIGNALING	0.19	16	3	2.63	0.5047	1	CCND2,PRKCD,WNT4	AXIN1,CCND2,CTNNB1,FZD1,FZD8,GSK3B,MAPK10,MYC,PAFAH1B1,PPP2R5E,PRKCA,PRKCD,PRKCI,RHOA,WNT4,WNT5B	Wnt signaling genes
4NQO_ESR_WS_UNREG	0.2	10	2	1.65	0.5087	1	PRDX4,SGPL1	CEPT1,CTGF,FLOT1,GALNT2,GNPNAT1,LRRFIP2,PRDX4,SGPL1,UGCG,USP1	Genes involved in the environmental stress response that were not regulated following treatment of Werner syndrome fibroblasts with 4-nitroquinoline-1-oxide (4NQO)
BUTANOATE_METABOLISM	0.2	10	2	1.65	0.5087	1	HMGCL,OXCT1	ABAT,ACADS,ACAT1,ALDH2,ALDH5A1,ECHS1,HADHA,HMGCL,OXCT1,PDHA1
FSH_OVARY_MCV152_UP	0.2	10	2	1.65	0.5087	1	CCNG2,TNPO1	CCNG2,CTNNB1,EEF1A1,FASN,IDI1,ME3,MVD,PSMB4,SLC4A3,TNPO1	Up-regulated in ovarian epithelial cells (MCV152) 72 hours following FSH treatment, compared to untreated
GALINDO_ACT_UP	0.2	10	2	1.65	0.5087	1	CCRN4L,PHLDB1	ACTG1,CCRN4L,EGR2,EHD1,ODC1,PHLDB1,PKM2,RREB1,SCD,TSC22D1	Most significant genes up-regulated by Act in macrophages from 0 to 2 h as determined by four separate analysis methods
GOLDRATH_CELLCYCLE	0.2	10	2	1.65	0.5087	1	BUB1,PLK4	BUB1,CDC45L,CHAF1A,CKS1B,ECT2,MAD2L1,NCAPH,NEK2,PLK1,PLK4	Cell cycle genes induced during antigen activation of CD8+ T cells.
GPCRS_CLASS_A_RHODOPSIN_LIKE	0.2	10	2	1.65	0.5087	1	ADRA1A,PTGDR	ADORA2A,ADRA1A,ADRA1D,ADRA2A,GALR1,GRPR,LHCGR,MTNR1A,PTGDR,TRHR	The group of G-protein coupled receptors that are structurally/functionally related to the rhodopsin receptor.
H2O2_CSBDIFF_C1	0.2	10	2	1.65	0.5087	1	MRPL19,TAF10	ABI2,ALDH6A1,CAPZA1,MRPL19,NUP88,PPP1R2,PTPLAD1,TAF10,TCF8,VARS	Stronger induction by H2O2 in CSB-null fibroblasts, compared to CSB-rescued (Table 2, cluster 1)
H2O2_CSBDIFF_C2	0.2	10	2	1.65	0.5087	1	NAP1L1,RBM10	ALDH18A1,BDH1,CRYAB,CSTF2,DDB1,GNB2L1,NAP1L1,PSMB6,RBM10,SH2B1	Deficient induction by H2O2 in CSB-null fibroblasts, compared to CSB-rescued (Table 2, cluster 2)
H2O2_CSBRESCUED_C1_UP	0.2	10	2	1.65	0.5087	1	CCNH,MPV17	CCNH,COX6C,CRYAB,CTNNB1,CTSB,DUT,MPV17,PFDN5,RELA,SLC20A1	Upregulated by H2O2 in CSB-rescued fibroblasts (Table 1, cluster 1)
H2O2_CSBRESCUED_UP	0.2	10	2	1.65	0.5087	1	CCNH,MPV17	CCNH,COX6C,CRYAB,CTNNB1,CTSB,DUT,MPV17,PFDN5,RELA,SLC20A1	Upregulated by H2O2 in CSB-rescued fibroblasts (Table 1)
HOUSTIS_ROS	0.2	10	2	1.65	0.5087	1	PRDX4,XDH	CAT,FTH1,GLRX2,PRDX3,PRDX4,PRDX6,SOD1,SOD2,TXN2,XDH	Genes known to modulate ROS or whose expression changes in response to ROS
HSA00220_UREA_CYCLE_AND_METABOLISM_OF_AMINO_GROUPS	0.2	10	2	1.65	0.5087	1	AMD1,ASL	ACY1,ALDH18A1,ALDH2,ALDH7A1,AMD1,ARG2,ASL,ODC1,SMS,SRM	Genes involved in urea cycle and metabolism of amino groups
HSA00530_AMINOSUGARS_METABOLISM	0.2	10	2	1.65	0.5087	1	CYB5R3,PGM3	AMDHD2,CHIT1,CYB5R3,GFPT1,GNPNAT1,HEXB,HK2,MTMR2,NAGK,PGM3	Genes involved in aminosugars metabolism
HSA05217_BASAL_CELL_CARCINOMA	0.2	10	2	1.65	0.5087	1	TCF7L2,WNT4	AXIN1,CTNNB1,FZD1,FZD8,GSK3B,SMO,SUFU,TCF7L2,WNT4,WNT5B	Genes involved in basal cell carcinoma
INOSITOL_PHOSPHATE_METABOLISM	0.2	10	2	1.65	0.5087	1	PIK3C2A,PIK3C2B	INPP1,ITPKA,MIOX,PIK3C2A,PIK3C2B,PIK3CB,PIK4CA,PLCB1,PLCB4,PLCG1
INTEGRINPATHWAY	0.2	10	2	1.65	0.5087	1	ACTN1,PTK2	ACTN1,BCAR1,CRKL,CSK,ITGB1,MAP2K1,PTK2,RAP1A,ROCK1,VCL	Integrins are cell surface receptors commonly present at focal adhensions that interact with the extracellular matrix and transduce extracellular signaling.
LEE_CIP_UP	0.2	10	2	1.65	0.5087	1	CHKB,NUP205	CBFA2T3,CD63,CHKB,HOXC6,KIFAP3,NT5E,NUP205,RAB30,SPON2,VNN1	Genes up-regulated in hepatoma induced by ciprofibrate
LYSINE_DEGRADATION	0.2	10	2	1.65	0.5087	1	AADAT,EHMT2	AADAT,AASDHPPT,ACAT1,ALDH2,BBOX1,ECHS1,EHMT2,HADHA,SHMT2,TMLHE
TYROSINE_METABOLISM	0.2	10	2	1.65	0.5087	1	ADHFE1,GSTZ1	ADHFE1,ALDH3B1,DDC,FAH,GOT1,GOT2,GSTZ1,HGD,HPD,TH
VIPPATHWAY	0.2	10	2	1.65	0.5087	1	PPP3CA,PRKAR2A	CALM2,EGR2,GNAQ,MYC,PLCG1,PPP3CA,PRKAR1B,PRKAR2A,RELA,SYT1	Apoptosis of activated T cells is inhibited by vasoactive intestinal peptide (VIP) and its relative PACAP.
WELCSH_BRCA_UP	0.2	10	2	1.65	0.5087	1	ADD1,CCNG2	ADD1,APP,CCNG2,CLTB,HTATIP,IDH1,MAP2K1,NFYC,RRM2,SEC23A	Genes upregulated by BRCA1
ADIPOGENESIS_HMSC_CLASS8_DN	0.25	4	1	0.66	0.5133	1	TMEM47	KRR1,NT5E,STK38L,TMEM47	Down-regulated 1-14 days following the differentiation of human bone marrow mesenchymal stem cells (hMSC) into adipocytes, versus untreated hMSC cells (Class VIII)
AGED_MOUSE_RETINA_ANY_DN	0.25	4	1	0.66	0.5133	1	DHRS7	DHRS7,DUSP11,RSHL2,TUB	Down-regulated in the retina of 16-month aged mice from any of four strains (S8, S10, SR1, B6J), versus 3-month young controls
ANDROGEN_AND_ESTROGEN_METABOLISM	0.25	4	1	0.66	0.5133	1	UGT2B4	ARSB,HSD3B2,SULT1E1,UGT2B4
BADPATHWAY	0.25	4	1	0.66	0.5133	1	PRKAR2A	ADCY1,IGF1R,PRKAR1B,PRKAR2A	When phosphorylated, BAD is inhibited by sequestration; when non-phosphorylated, it promotes apoptosis by inactivating pro-survival BCL-XL and BCL-2.
BECKER_CANCER_ASSOCIATED_SUBSET_2	0.25	4	1	0.66	0.5133	1	BCAS2	BCAS2,FGFR1,IGF1R,LENG4	Genes which are known to be associated with cancer and which are downregulated in MaCa 3366/TAM compared to MaCa 3366 (fold change > 2)
BILE_ACID_BIOSYNTHESIS	0.25	4	1	0.66	0.5133	1	ADHFE1	ACAA2,ADHFE1,ALDH2,HADHB
CANCERDRUGS_PROBCELL_DN	0.25	4	1	0.66	0.5133	1	ALDOA	ALDOA,HIGD1A,PDK3,SLC25A1	Down-regulated by at least two of four cancer drugs (cisplatin, camptothecin, methotrextate and/or paclitaxel) in pro-B cells (FL5.12)
CANCERDRUGS_PROBCELL_UP	0.25	4	1	0.66	0.5133	1	CARHSP1	CARHSP1,SLC7A14,TOB1,UCHL5	Up-regulated by at least two of four cancer drugs (cisplatin, camptothecin, methotrextate and/or paclitaxel) in pro-B cells (FL5.12)
CFTRPATHWAY	0.25	4	1	0.66	0.5133	1	PRKAR2A	ADCY1,GNAS,PRKAR1B,PRKAR2A	The cAMP-regulated chloride channel CFTR (deficient in cystic fibrosis) is regulated by the surface-localized beta-adrenergic receptor.
CMV_UV-CMV_COMMON_HCMV_6HRS_UP	0.25	4	1	0.66	0.5133	1	NR4A2	BTRC,GCH1,NR4A2,TAF13	Up-regulated in fibroblasts at 6 hours following infection with either human cytomegalovirus (CMV) or UV-inactivated CMV
CPR_NULL_LIVER_DN	0.25	4	1	0.66	0.5133	1	CCRN4L	BDH1,CCRN4L,RAB30,VNN1	Down-regulated in mouse liver tissue from mice in which NADPH-cytochrome P450 reductase (CPR) was specifically deleted in the liver by cre-lox recombination, versus lox-only controls
CROONQUIST_RAS_STROMA_DN	0.25	4	1	0.66	0.5133	1	NR4A2	CTGF,NR4A2,SPARC,TGFBI	Genes downregulated in multiple myeloma cells with N-ras-activating mutations versus those co-cultured with bone marrow stromal cells.
EGFPATHWAY	0.25	4	1	0.66	0.5133	1	MAP2K4	MAP2K1,MAP2K4,PLCG1,PRKCA	The epidermal growth factor (EGF) peptide stimulates the EGF receptor to promote cell proliferation via the MAP kinase and Ras pathways.
HDACI_COLON_TSA30MIN_DN	0.25	4	1	0.66	0.5133	1	ZNF294	DYNC1I2,MTMR2,WDR48,ZNF294	Downregulated by TSA at 30 min in SW260 colon carcinoma cells
HDACI_COLON_TSABUT_DN	0.25	4	1	0.66	0.5133	1	TYMS	GOLGB1,MYB,RBBP4,TYMS	Downregulated by both butyrate and TSA at any timepoint up to 48 hrs in SW260 colon carcinoma cells
HEME_BIOSYNTHESIS	0.25	4	1	0.66	0.5133	1	CPOX	ALAS2,CPOX,FECH,PPOX
HSA00290_VALINE_LEUCINE_AND_ISOLEUCINE_BIOSYNTHESIS	0.25	4	1	0.66	0.5133	1	BCAT1	BCAT1,LARS2,PDHA1,VARS	Genes involved in valine, leucine and isoleucine biosynthesis
HSA00460_CYANOAMINO_ACID_METABOLISM	0.25	4	1	0.66	0.5133	1	ASRGL1	ASRGL1,GBA,GGT1,SHMT2	Genes involved in cyanoamino acid metabolism
HSA00512_O_GLYCAN_BIOSYNTHESIS	0.25	4	1	0.66	0.5133	1	GALNT1	C1GALT1,GALNT1,GALNT2,OGT	Genes involved in O-glycan biosynthesis
HSA00532_CHONDROITIN_SULFATE_BIOSYNTHESIS	0.25	4	1	0.66	0.5133	1	B4GALT7	B3GALT6,B4GALT7,CHST13,CHSY1	Genes involved in chondroitin sulfate biosynthesis
HSA00592_ALPHA_LINOLENIC_ACID_METABOLISM	0.25	4	1	0.66	0.5133	1	PLA2G12A	ACOX3,PLA2G10,PLA2G12A,PLA2G3	Genes involved in alpha-Linolenic acid metabolism
HSA04320_DORSO_VENTRAL_AXIS_FORMATION	0.25	4	1	0.66	0.5133	1	PIWIL1	KRAS,MAP2K1,NOTCH1,PIWIL1	Genes involved in dorso-ventral axis formation
HSA05219_BLADDER_CANCER	0.25	4	1	0.66	0.5133	1	VEGFC	KRAS,MAP2K1,MYC,VEGFC	Genes involved in bladder cancer
HSC_STHSC_FETAL	0.25	4	1	0.66	0.5133	1	RANBP5	GUF1,PRKCA,RANBP5,TRAPPC3	Up-regulated in mouse short-term functional hematopoietic stem cells from fetal liver (ST-HSC Shared)
HSC_STHSC_SHARED	0.25	4	1	0.66	0.5133	1	RANBP5	GUF1,PRKCA,RANBP5,TRAPPC3	Up-regulated in mouse short-term functional hematopoietic stem cells from both adult bone marrow and fetal liver (ST-HSC Shared)
HUMAN_TISSUE_PLACENTA	0.25	4	1	0.66	0.5133	1	EMX1	ADAM12,EMX1,FLT1,HOXB3	Genes expressed specifically in human placental tissue
INSULIN_ADIP_INSENS_UP	0.25	4	1	0.66	0.5133	1	CCRN4L	CCRN4L,PPAN,SLC2A1,SRR	Up-regulated by insulin in murine adipocytes, and continue to respond following induction of insulin-resistance with TNFalpha treatment
INSULIN_NIH3T3_UP	0.25	4	1	0.66	0.5133	1	SFRS2	CRYAB,NT5E,SFRS2,SLC25A5	Up-regulated by treatment with insulin of NIH3T3 cells overexpressing insulin receptor
LINDSTEDT_DEND_UP	0.25	4	1	0.66	0.5133	1	USP12	EED,KLF5,NBN,USP12	Genes up-regulated in DC stimulated for 8 and 48 h
MARSHALL_SPLEEN_BAL	0.25	4	1	0.66	0.5133	1	H2AFZ	H2AFZ,MYB,RASA3,TOB1	Genes downregulated in influenza-specific CD8+ T cells isolated from spleen as compared to those from bronchoalveolar lavage (BAL) during influenza pneumonia in mice.
METHANE_METABOLISM	0.25	4	1	0.66	0.5133	1	PRDX5	CAT,PRDX5,PRDX6,SHMT2
METHOTREXATE_PROBCELL_DN	0.25	4	1	0.66	0.5133	1	ALDOA	ALDOA,HIGD1A,PDK3,SLC25A1	Down-regulated in pro-B cells (FL5.12) following treatment with methotrexate
METHOTREXATE_PROBCELL_UP	0.25	4	1	0.66	0.5133	1	CARHSP1	CARHSP1,SLC7A14,TOB1,UCHL5	Up-regulated in pro-B cells (FL5.12) following treatment with methotrexate
MONOAMINE_GPCRS	0.25	4	1	0.66	0.5133	1	ADRA1A	ADRA1A,ADRA1D,ADRA2A,CHRM3
P21_ANY_UP	0.25	4	1	0.66	0.5133	1	MTTP	COG1,EIF4G2,MTTP,YTHDC1	Up-regulated at any timepoint (4-24 hrs) following ectopic expression of p21 (CDKN1A) in OvCa cells
P35ALZHEIMERSPATHWAY	0.25	4	1	0.66	0.5133	1	CDK5	APP,CDK5,CSNK1A1,GSK3B	p35, a neuron-specific activator of cyclin-dependent kinase 5, is cleaved to p25 in Alzheimer's disease and promotoes hyperphosphorylated tau formation and apoptosis.
PASSERINI_IMMUNE	0.25	4	1	0.66	0.5133	1	DNAJC8	DNAJC8,IKBKAP,TOMM40,XBP1	Genes associated with cellular adhesion that are differentially expressed in endothelial cells of pig aortas from regions of disturbed flow (inner aortic arch) versus regions of undisturbed laminar flow (descending thoracic aorta).
PASSERINI_INFLAMMATION	0.25	4	1	0.66	0.5133	1	DNAJC8	DNAJC8,GPR84,IKBKAP,TRAF6	Genes associated with cellular adhesion that are differentially expressed in endothelial cells of pig aortas from regions of disturbed flow (inner aortic arch) versus regions of undisturbed laminar flow (descending thoracic aorta).
PDGFPATHWAY	0.25	4	1	0.66	0.5133	1	MAP2K4	MAP2K1,MAP2K4,PLCG1,PRKCA	Platelet-derived growth factor (PDGF) receptor is phosphorylated on ligand binding and promotes cell proliferation.
PLCEPATHWAY	0.25	4	1	0.66	0.5133	1	PRKAR2A	ADCY1,GNAS,PRKAR1B,PRKAR2A	Gs-coupled receptors activate adenylyl cyclase, which activates Epac1, leading to the stimulation of PLC and subsequent DAG and IP3 production.
PPARGPATHWAY	0.25	4	1	0.66	0.5133	1	RXRA	EP300,NCOA2,PPARBP,RXRA	PPAR-gamma is a nuclear hormone receptor that is activated by fatty acids and regulates transcription through co-activations like Src-1 and Tif2.
S1PPATHWAY	0.25	4	1	0.66	0.5133	1	SREBF1	HMGCS1,MBTPS1,MBTPS2,SREBF1	At low cholesterol concentrations, sterol-regulatory element binding proteins (SREBPs) act as transcription factors to promote cholesterol uptake and biosynthesis.
ST_ADRENERGIC	0.25	4	1	0.66	0.5133	1	ITPR1	GNAQ,ITPKA,ITPR1,MAPK10	Adrenergic receptors respond to epinephrine and norepinephrine signaling.
ST_WNT_CA2_CYCLIC_GMP_PATHWAY	0.25	4	1	0.66	0.5133	1	ITPR1	CAMK2D,ITPKA,ITPR1,PDE6D	Some Wnt glycoprotein/Frizzled receptor interactions increase intracellular calcium and decrease cGMP.
TARTE_BCELL	0.25	4	1	0.66	0.5133	1	ITPR1	AXIN1,GCH1,HHEX,ITPR1	Genes overexpressed in B cells purified from peripheral blood (PBBs) and tonsils (TBCs), as compared to polyclonal plasmablastic cells (PPCs), mature plasma cells isolated from tonsils (TPCs), and mature plasma cells isolated from bone marrow (BMPCs).
TSA_PANC50_UP	0.25	4	1	0.66	0.5133	1	WNT4	CTGF,PHC1,SERPINI1,WNT4	50 most interesting genes upregulated by TSA treatment in at least one of four pancreatic cancer cell lines, but not in normal (HPDE) cells
UREACYCLEPATHWAY	0.25	4	1	0.66	0.5133	1	ASL	ASL,GLS,GLUD1,GOT1	Ammonia released from amino acid deamination is used to produce carbamoyl phosphate, which is used to convert ornithine to citrulline, from which urea is eventually formed.
UVB_NHEK4_6HRS_DN	0.25	4	1	0.66	0.5133	1	CDK5	CDK5,NINJ1,RFC2,SMO	Downregulated at 6 hours by UV-B light in normal human epidermal keratinocytes
VEGF_HUVEC_30MIN_UP	0.25	4	1	0.66	0.5133	1	MYO7A	EGR2,HDC,MYO7A,VARS	Up-regulated 30 minutes after VEGF treatment in human umbilical vein endothelial cells
VERNELL_PRB_CLSTR2	0.25	4	1	0.66	0.5133	1	DCTN4	CPA4,CTGF,DCTN4,NMD3	pRB pathway target genes CLUSTER 2 The listed genes were found regulated by pRB and p16 and one of the E2Fs (E2F1, E2F2, or E2F3) Cluster 2 genes are down-regulated by E2F and up-regulated by pRB and p16
WANG_HOXA9_VS_MEIS1_UP	0.25	4	1	0.66	0.5133	1	CCND2	BMI1,CCNB1,CCND2,MYB	Genomic signature of progenitors immortalized by Hoxa9 versus Hoxa9 plus Meis1 Increased expression in Hoxa9-immortalized progenitors
XPB_TTD-CS_DN	0.25	4	1	0.66	0.5133	1	EPB41L3	E2F5,EPB41L3,LHX2,RASSF2	Down-regulated in XPB/TTD fibroblasts (expressing XPB-A355C), compared to XPB/CS fibroblasts (expressing XPB-T296C)
XU_ATRA_DN	0.25	4	1	0.66	0.5133	1	PPP3CA	GARS,NTHL1,PECI,PPP3CA	Examples of genes down-regulated by ATRA alone, with NSC having no potentiating effect
ZHAN_MM_CD138_LB_VS_REST	0.25	4	1	0.66	0.5133	1	MBD2	MAP4K3,MBD2,NTHL1,SMAP1L	50 top ranked SAM-defined over-expressed genes in each subgroup_LB
HSA04020_CALCIUM_SIGNALING_PATHWAY	0.17	35	6	5.76	0.5276	1	ADRA1A,ITPR1,NOS1,PDE1C,PPP3CA,TACR3	ADCY1,ADCY3,ADORA2A,ADRA1A,ADRA1D,ATP2A2,ATP2B3,CALM2,CAMK2D,CHRM3,ERBB3,GNAQ,GNAS,GRIN1,GRPR,ITPKA,ITPR1,LHCGR,NOS1,PDE1C,PHKB,PHKG2,PLCB1,PLCB4,PLCG1,PPID,PPP3CA,PPP3R1,PRKACA,PRKCA,SLC25A5,SLC8A3,SPHK2,TACR3,TRHR	Genes involved in calcium signaling pathway
UVC_TTD_4HR_DN	0.17	109	18	17.95	0.536	1	ARIH1,ATXN2,AUH,BICD1,BMP2K,CENTG2,CEP135,DCUN1D4,GINS1,MAP2K4,MNAT1,MTF2,PIP5K3,PTK2,RNF13,TCF7L2,VEGFC,WDHD1	ACVR1,ACVR2A,ANAPC10,ARFGEF1,ARIH1,ATXN1,ATXN2,AUH,BAZ1A,BAZ2B,BICD1,BLM,BMP2K,BTAF1,CBLB,CDK8,CENPE,CENTG2,CEP135,CNOT2,CNOT4,CREB5,CTBP2,CTGF,DAAM1,DCUN1D4,DDX10,DHX15,DOPEY2,DYRK1A,EIF4E,EXT1,FBXL7,FNBP1L,FNDC3A,FOXO3A,FXR1,GAPVD1,GINS1,GNAQ,GSK3B,HIRA,INPP5F,ITSN1,JARID1A,JMJD2C,KIAA0350,KIAA0528,KIAA1012,KIAA1109,KIF2A,KLHL20,LARS2,MAP2K4,MDN1,MEIS2,MNAT1,MPP6,MTF2,MTMR3,MYST3,NUP153,NUP98,O…	Down-regulated at 4 hours following treatment of XPB/TTD fibroblasts with 3 J/m^2 UVC
IRITANI_ADPROX_LYMPH	0.17	23	4	3.79	0.539	1	BTBD3,BUB1,GINS1,MAF	ACSL3,ARRB2,BTBD3,BUB1,CCNB1,CDC2,CKS1B,GCH1,GINS1,GMFG,LBR,LDB2,LMNB1,MAF,MCM6,NP,PCSK6,PLK1,PPP1R2,RBPMS,SMC4,TBX1,UBE2C	LYMPHATIC EC
IRITANI_ADPROX_VASC	0.17	23	4	3.79	0.539	1	ARL6IP5,NRCAM,SGSH,VEGFC	ALDH2,ARL4C,ARL6IP5,ATP1B1,ECE1,EIF2B2,EXT1,FHL2,FLT1,GLCE,LAMA5,LDHB,LENG4,MCM5,NISCH,NMT2,NRCAM,PFKM,SGSH,SMURF2,SORD,TGFBI,VEGFC	BLOOD VASCULAR EC
LE_MYELIN_UP	0.17	23	4	3.79	0.539	1	BUB1,H2AFZ,NOLA2,PLK4	BIRC5,BUB1,CDC20,CKS1B,CUEDC2,ECT2,EZH2,H2AFZ,HDAC2,LMNB1,LSM2,MAD2L1,MCM4,MCM5,NOLA2,PLK1,PLK4,PPP1R14B,RAD51,RRM1,RRM2,SMC2,TNC	Genes upregulated in Egr2Lo/Lo mice (who bear mutations in the transcription factor Egr2 and in which peripheral nerve myelination is disrupted) whose expression is significantly altered after sciatic nerve injury.
UEDA_MOUSE_SCN	0.17	23	4	3.79	0.539	1	ABCD2,AP1B1,H3F3B,UBQLN1	ABCD2,AP1B1,ARMET,ARNTL,BAT4,DHODH,GADD45G,GPIAP1,H3F3B,HNRPM,HSPA5,HSPD1,MAN2A1,MRPL41,RAB34,RABEP1,RASD1,REXO2,RNASET2,STK24,STX5,UBQLN1,XBP1	Genes identified as time indicators in mouse SCN.
UVB_NHEK3_C1	0.17	23	4	3.79	0.539	1	DDX1,PSMC2,TBCC,UBE2G1	ATP1B1,ATP6V1B2,CRYAB,CTGF,DDX1,ETF1,GLUL,GPIAP1,HSP90AA1,MAP2K3,MFAP1,PIAS1,PSMA5,PSMA6,PSMC1,PSMC2,PSMC6,SNRPA1,TBCC,TSG101,UBE2G1,UBE2I,UBXD2	Regulated by UV-B light in normal human epidermal keratinocytes, cluster 1
CMV_HCMV_TIMECOURSE_48HRS_UP	0.18	17	3	2.8	0.548	1	ABHD3,CTNNA2,ITPR1	ABHD3,ARNTL,CLPX,CTNNA2,DBF4,ITPR1,KIAA0664,KIAA1467,MSX1,NP,PDK3,PRKAA2,RAD51C,SERPINI1,SOX5,SUZ12,TOPBP1	Up-regulated in fibroblasts following infection with human cytomegalovirus (at least 3-fold, with Affymetrix change call, in at least two consectutive timepoints), with maximum change at 48 hours
DRUG_RESISTANCE_AND_METABOLISM	0.18	17	3	2.8	0.548	1	CYP3A4,RXRA,TYMS	ACTB,ATM,CYP3A4,DHFR,EPHX1,ERBB3,ERCC3,IGF1R,MLH1,MSH2,MYC,RXRA,SOD1,TOP1,TOP2B,TYMS,XPA	Genes implicated in drug resistamce and metabolism
FSH_GRANULOSA_DN	0.18	17	3	2.8	0.548	1	ACTN1,ARL6IP5,PFTK1	ACTN1,ARHGAP1,ARL4C,ARL6IP5,ATP2A2,BECN1,CAPZA1,MAP2K3,NPC2,PFTK1,PPP3R1,PTPN1,RANGAP1,SMARCD1,STK24,TLK1,VCL	Down-regulated in human granulosa cells stimulated with follicle stimulation hormone (FSH)
HOFFMANN_BIVSBII_LGBII	0.18	17	3	2.8	0.548	1	CCND2,PRPS1,SUCLG2	CCNB1,CCND2,CDC20,DAD1,EHD1,EZH2,GFPT1,HSPD1,IFI30,PEPD,PRPS1,PSAT1,SCD,SFPQ,SUCLG2,TRAPPC5,XPO1	Genes with at least five fold change in expression between large and small Pre-BII cells
HSA00020_CITRATE_CYCLE	0.18	17	3	2.8	0.548	1	CS,PCK2,SUCLG2	ACLY,ACO1,ACO2,CS,DLD,IDH1,IDH3A,IDH3B,MDH1,MDH2,OGDH,PC,PCK2,SDHC,SUCLA2,SUCLG1,SUCLG2	Genes involved in citrate cycle (TCA cycle)
HSA00650_BUTANOATE_METABOLISM	0.18	17	3	2.8	0.548	1	HMGCL,HSD17B4,OXCT1	ABAT,ACADS,ACAT1,ALDH2,ALDH5A1,ALDH7A1,BDH1,ECHS1,HADHA,HMGCL,HMGCS1,HSD17B10,HSD17B4,OXCT1,PDHA1,PRDX6,RDH13	Genes involved in butanoate metabolism
LH_GRANULOSA_DN	0.18	17	3	2.8	0.548	1	ACTN1,ARL6IP5,PFTK1	ACTN1,ARHGAP1,ARL4C,ARL6IP5,ATP2A2,BECN1,CAPZA1,MAP2K3,NPC2,PFTK1,PPP3R1,PTPN1,RANGAP1,SMARCD1,STK24,TLK1,VCL	Down-regulated in human granulosa cells stimulated with luteinizing hormone (LH)
ROSS_MLL_FUSION	0.18	17	3	2.8	0.548	1	BLOC1S1,MRPL33,PLD3	AK2,ALDH3B1,BLOC1S1,CPM,CTSL,CUL1,DACH1,GUSB,HEXB,HOXA5,ITGA7,MFSD1,MLL,MRPL33,PLD3,SCPEP1,TDRD7	Genes that distinguish pediatric acute myeloid leukemia (AML) subtypes with MLL chimeric fusion genes.
UV-CMV_UNIQUE_HCMV_6HRS_DN	0.18	17	3	2.8	0.548	1	PIWIL1,TCF7L2,VPS13D	ARL4C,ARPC1A,BCL7A,CDC25B,CRSP9,CSTF1,EMG1,ERCC5,ETFB,FRMPD4,KIRREL,MYC,NR1H3,PIWIL1,RUNX1,TCF7L2,VPS13D	Down-regulated in fibroblasts at 6 hours following infection with UV-inactivated CMV, but not untreated CMV
UVC_XPCS_4HR_DN	0.16	79	13	13.01	0.5491	1	ATXN2,BICD1,CENTG2,CEP135,MTAP,MTF2,PIP5K3,PTK2,RNF13,TCF7L2,UBR2,UBXD7,VEGFC	ACSL3,ACVR1,AKAP10,APRIN,ARFGEF1,ATXN2,BAZ1A,BAZ2B,BICD1,BLM,BTRC,CBLB,CCDC93,CDC2L5,CDK8,CENPE,CENTB2,CENTG2,CEP135,CHSY1,CNOT2,CNOT4,CTBP2,CTGF,DDX10,DYRK1A,E2F5,EDD1,EXT1,FBXL7,FNDC3A,FXR1,GNAQ,HIRA,HMG2L1,IGF1R,KIAA0350,KIF2A,MEIS2,MTAP,MTF2,MTMR3,MYC,MYST3,NUP153,ORC5L,PAFAH1B1,PARG,PHLPP,PIP5K3,PLEKHC1,PRKCBP1,PTK2,RAPGEF2,RBM39,RBPSUH,REV3L,RGS7,RNF13,RRAS2,RUNX1,SEC24B,SHB,SMURF2,TCF7L2,T…	Down-regulated at 4 hours following treatment of XPB/CS fibroblasts with 3 J/m^2 UVC
CELL_PROLIFERATION	0.17	42	7	6.92	0.551	1	BCAT1,BUB1,BUB3,CDK5,DAB2,DCTN2,MNAT1	APRIN,BCAR1,BCAT1,BUB1,BUB3,CBFA2T3,CDC14A,CDC16,CDC25C,CDC27,CDK5,CDK6,CDK7,CDK9,CKS1B,CSE1L,DAB2,DCTN2,DKC1,DTYMK,DUSP22,FTH1,GPC4,GRPR,LMO1,LRPAP1,MAPRE1,MNAT1,MYC,NR6A1,PDAP1,PLEKHC1,PRKCA,RPS27,RPS4X,SKP2,TCF8,TFDP1,TGFBI,TPD52L2,TXN,ZNF259	The multiplication or reproduction of cells, resulting in the rapid expansion of a cell population.
SHEPARD_CELL_PROLIFERATION	0.17	42	7	6.92	0.551	1	BCAT1,BUB1,BUB3,CDK5,DAB2,DCTN2,MNAT1	APRIN,BCAR1,BCAT1,BUB1,BUB3,CBFA2T3,CDC14A,CDC16,CDC25C,CDC27,CDK5,CDK6,CDK7,CDK9,CKS1B,CSE1L,DAB2,DCTN2,DKC1,DTYMK,DUSP22,FTH1,GPC4,GRPR,LMO1,LRPAP1,MAPRE1,MNAT1,MYC,NR6A1,PDAP1,PLEKHC1,PRKCA,RPS27,RPS4X,SKP2,TCF8,TFDP1,TGFBI,TPD52L2,TXN,ZNF259	Cell proliferation genes determined in zebra fish
HDACI_COLON_BUT16HRS_DN	0.17	36	6	5.93	0.5571	1	CCND2,DARS,NAP1L1,PDSS2,SNTB1,TYMS	ATP11B,ATP1A3,ATP5B,ATP5F1,CCND2,CDC2,CDK6,CKS1B,CSE1L,CUL1,DARS,DLG5,DTYMK,EIF2S2,ENAH,FAIM,HMGB1,IMMT,ISOC1,LASP1,MSI2,MYB,NAP1L1,PDSS2,PPP1R14B,PSMB5,RBBP4,SFPQ,SMC2,SMPD1,SNTB1,SNX12,SQRDL,TOP2B,TYMS,ZCCHC10	Downregulated by butyrate at 16 hrs in SW260 colon carcinoma cells
ALANINE_AND_ASPARTATE_METABOLISM	0.18	11	2	1.81	0.5625	1	ASL,DARS	AARS,ABAT,ADSL,ADSS,ASL,DARS,GOT1,GOT2,GPT2,NARS,PC
BASSO_GERMINAL_CENTER_CD40_UP	0.18	11	2	1.81	0.5625	1	RXRA,ZNF364	EHD1,ELL2,IFI30,MAPKAPK2,MYB,RXRA,STK10,TCEB3,UNC119,ZFP36L1,ZNF364	CD40 up-regulated genes
BRCA_PROGNOSIS_POS	0.18	11	2	1.81	0.5625	1	ALDH4A1,MYLIP	ACADS,ALDH4A1,ALDH6A1,LETMD1,MYLIP,PCSK6,PECI,PEX12,PIB5PA,RPS4X,TBC1D9	Genes whose expression is consistently positively correlated with breast cancer outcomes - higher expression is associated with good prognosis
CELL_CYCLE_REGULATOR	0.18	11	2	1.81	0.5625	1	CDK5,MPHOSPH6	CDC37,CDC45L,CDK5,CDK6,CDK7,CHES1,MCM5,MPHOSPH10,MPHOSPH6,SRPK1,ZRF1	Obsolete by GO - was not defined before being made obsolete
CHAUHAN_2ME2	0.18	11	2	1.81	0.5625	1	ADD1,NAP1L1	ADD1,CKB,KPNA2,LTA4H,MYC,NAP1L1,PKM2,PMM2,TUBB2C,UBE2G2,UBE2M	Genes whose expression is influenced by 2-methoxyestradiol (2ME2), a metabolite of estradiol that has antitumor activity, in multiple myeloma cells.
FETAL_LIVER_VS_ADULT_LIVER_GNF2	0.18	11	2	1.81	0.5625	1	ASL,GSTZ1	ACY1,ASL,ECHS1,ENDOG,GPD1,GSTZ1,HPD,IGFALS,SHMT2,SLC25A10,UPB1	Genes upregulated in fetal liver vs adult liver
HSA00410_BETA_ALANINE_METABOLISM	0.18	11	2	1.81	0.5625	1	DPYD,HIBCH	ABAT,ALDH2,ALDH7A1,DPYD,DPYS,ECHS1,HADHA,HIBCH,SMS,SRM,UPB1	Genes involved in beta-alanine metabolism
HSA00632_BENZOATE_DEGRADATION_VIA_COA_LIGATION	0.18	11	2	1.81	0.5625	1	ACYP1,DHRS7	ACAT1,ACYP1,ACYP2,DHRS7,ECHS1,ESCO1,HADHA,MYST3,NAT5,PNPLA3,YOD1	Genes involved in benzoate degradation via CoA ligation
HSA04150_MTOR_SIGNALING_PATHWAY	0.18	11	2	1.81	0.5625	1	TSC2,VEGFC	AKT3,CAB39,PIK3CB,PIK3R3,PRKAA2,RPS6KA2,RPS6KB1,TSC1,TSC2,ULK2,VEGFC	Genes involved in mTOR signaling pathway
HSA04340_HEDGEHOG_SIGNALING_PATHWAY	0.18	11	2	1.81	0.5625	1	DHH,WNT4	BTRC,CSNK1A1,DHH,GSK3B,LRP2,PRKACA,RAB23,SMO,SUFU,WNT4,WNT5B	Genes involved in Hedgehog signaling pathway
HSA04630_JAK_STAT_SIGNALING_PATHWAY	0.18	11	2	1.81	0.5625	1	CCND2,SPRED1	AKT3,CBLB,CCND2,EP300,JAK2,MYC,PIAS1,PIK3CB,PIK3R3,PTPN11,SPRED1	Genes involved in Jak-STAT signaling pathway
IFN_BETA_UP	0.18	11	2	1.81	0.5625	1	DDX1,PPP3CA	AP3M2,DDX1,EPRS,GMFB,HADHB,MAP3K10,PPP3CA,PPP5C,PTPN11,RBBP4,ZRF1	Upregulated 2-fold in HT1080 cells 6 hours following treatment with interferon beta
LIAN_MYELOID_DIFF_TF	0.18	11	2	1.81	0.5625	1	PBX1,SREBF1	KLF2,MAX,MPDU1,MYB,MYC,PBX1,RELA,SF1,SREBF1,TFDP1,YBX1	Transcription modulators presented during myeloid differentiation
LIZUKA_G2_GR_G3	0.18	11	2	1.81	0.5625	1	KIAA0319,PAH	CHES1,KCNH2,KIAA0319,PAH,PCSK6,PGRMC1,PLEKHC1,PRDX6,RAPGEF2,TIMM17A,TOMM40	Genes highly expressed in moderately differentiated vs. poorly differentiated hepatocellular carcinoma
PHOTOSYNTHESIS	0.18	11	2	1.81	0.5625	1	ATP6V0A1,FDXR	ATP5O,ATP6V0A1,ATP6V0B,ATP6V0C,ATP6V0D1,ATP6V1A,ATP6V1B2,ATP6V1C1,ATP6V1E1,ATP6V1G1,FDXR
SHEPARD_POS_REG_OF_CELL_PROLIFERATION	0.18	11	2	1.81	0.5625	1	NAP1L1,VEGFC	ADRA2A,CDC25B,CDC2L5,CUL3,DHPS,FLT1,NAP1L1,NOL1,STIM1,UBE2C,VEGFC	Positive regulators of cell proliferation in zebra fish
ST_P38_MAPK_PATHWAY	0.18	11	2	1.81	0.5625	1	MAP2K4,MKNK2	CREB5,EIF4E,MAP2K3,MAP2K4,MAP3K10,MAP3K4,MAP3K7IP2,MAPKAPK2,MKNK2,NR2C2,TRAF6	p38 is a MAP kinase regulated by cytokines and cellular stress.
TRYPTOPHAN_METABOLISM	0.18	11	2	1.81	0.5625	1	CYP3A4,WARS2	ACAT1,ALDH2,CAT,CYP3A4,DDC,ECHS1,HADHA,KMO,TDO2,WARS,WARS2
UVC_HIGH_D6_DN	0.18	11	2	1.81	0.5625	1	PTK2,RAB14	ARL4C,CDK7,HMG2L1,MEIS2,MFAP1,NFYB,PAFAH1B1,PRKCBP1,PTK2,RAB14,UGCG	Progressively down-regulated through 18 hours following treatment of WS1 human skin fibroblasts with UVC at a high dose (50 J/m^2) (cluster d6)
YAO_P4_KO_VS_WT_UP	0.18	11	2	1.81	0.5625	1	WNT4,XDH	ACTB,CCDC39,FLT1,GSTT1,LAMA2,PRPF39,REM1,SCD,SLC27A1,WNT4,XDH	Genes that have at least a 15 fold increase in expression in the KO compared to WT at 6 hours after P4 injection in ovariectomized mice
PYRIMIDINE_METABOLISM	0.17	30	5	4.94	0.5647	1	CDA,DPYD,POLQ,TK2,TYMS	AK3,CDA,CMPK,CTPS,DCTD,DHODH,DPYD,DPYS,DTYMK,DUT,ITPA,NP,NT5E,POLD1,POLE,POLQ,POLR1B,POLR2B,POLR2C,POLR2H,POLR2I,POLR2J,POLR2L,RRM1,RRM2,TK2,TYMS,UCK2,UMPS,UPB1
HDACI_COLON_SUL_DN	0.16	55	9	9.06	0.5654	1	DARS,GTF3A,NAP1L1,PAPOLA,PCF11,PDSS2,QRSL1,SGCD,SNTB1	AGPAT1,AKAP1,AMMECR1,ATP1A3,ATP2A2,BAIAP2,CDK6,CRYL1,CUL4B,DARS,DHX9,DLG1,DNAJC19,EEF1G,EIF4G2,ERGIC3,FAIM,FAU,GAPDH,GNL1,GOLGB1,GPIAP1,GTF3A,HMGB1,IDE,LASP1,MSI2,MYB,NAP1L1,NBN,NUPL1,P4HB,PAPOLA,PCF11,PDSS2,PPIB,PRKCA,PRKCBP1,PRPF38B,PSMA1,QRSL1,RBBP4,SERGEF,SFPQ,SFRS1,SGCD,SKIV2L2,SLC7A8,SNTB1,SNX12,STK11IP,TBC1D23,TPM3,TUBB2C,WDR89	Downregulated by sulindac at any timepoint up to 48 hrs in SW260 colon carcinoma cells
UVC_XPCS_8HR_DN	0.16	154	25	25.36	0.5671	1	ARIH1,ATXN2,AUH,CENTG2,CEP135,CUL2,DCUN1D4,DPYD,FAT,KPNA3,MAP2K4,MKLN1,MTAP,OSBPL8,PIK3C2A,PPM1B,PTK2,RANBP2,RNF13,SEC14L1,TCF7L2,UBE2G1,UBR2,USP12,VEGFC	ABCE1,ACSL3,ADARB1,ANKMY2,ARFGEF1,ARHGEF10,ARIH1,ATP11B,ATP2C1,ATR,ATXN2,AUH,CASK,CBLB,CDC27,CDC2L5,CDC42BPA,CDK8,CDS2,CENPE,CENTB2,CENTG2,CEP135,CNOT2,CTBP2,CUL1,CUL2,DCUN1D4,DDX10,DHX15,DLG1,DNAJC13,DOPEY2,DPYD,DYRK1A,E2F5,EDD1,EIF4E,EXT1,FARS2,FAT,FNBP1L,FNDC3A,FXR1,G6PD,GAPVD1,GMPS,GNAQ,GSK3B,GTF2F2,HERC4,IBTK,IGF1R,INPP5F,ITSN1,KIAA0350,KIAA0423,KIAA0528,KIAA1012,KIAA1033,KIAA1109,KPNA3,LARS…	Down-regulated at 8 hours following treatment of XPB/CS fibroblasts with 3 J/m^2 UVC
BRCA1_OVEREXP_UP	0.16	49	8	8.07	0.5711	1	ADD1,AGPS,ARF6,ATP6V0A1,CCNG2,MAP2K4,MPV17,PLD3	ADD1,AGPS,ALDH7A1,ARF6,ARPC1A,ATP6V0A1,CALM2,CCNG2,CDC2,COPS2,CSNK1A1,DDOST,DDX3X,DR1,GPS2,HAGH,HTATIP,IDH1,KIF2A,KIF5B,KIFAP3,MAP2K1,MAP2K4,MAT2A,MLH1,MPV17,NDUFA12,NDUFA4,NDUFS1,NFYC,NPC2,PCBD1,PGRMC1,PICALM,PLD3,PPP6C,PRCP,PTPN1,RABGGTB,RRM2,SDHC,SEC23A,SMC1A,SUCLG1,TAF11,TIMM17A,TSG101,WWP1,ZFP36L1	Upregulated by induction of exogenous BRCA1 in EcR-293 cells
DAC_PANC_UP	0.16	49	8	8.07	0.5711	1	CDA,CDO1,CLSTN2,EFHD1,GCAT,PAX6,SNTB1,WNT4	ARHGEF4,AZI1,BARX1,CDA,CDC25C,CDO1,CHAC1,CLSTN2,DEPDC5,DNAJC12,EFHD1,ERCC4,FOXO3A,GCAT,GLDC,GMFG,HDC,HNF4A,ITGA7,ITSN1,KCTD9,KHDRBS3,KIF21B,KSR1,LDHB,LHX2,MCOLN3,MSX1,NEDD4L,NPAS1,NXT2,PAK2,PAX5,PAX6,PHC1,PIK3R3,PSAT1,SCD,SMARCA2,SNAP25,SNTB1,SOD2,SPARC,SPINT1,SPON1,TH,ULK2,WNT4,ZMYND10	Upregulated by DAC treatment in at least one of four pancreatic cancer cell lines, but not in normal (HPDE) cells
SHEPARD_BMYB_MORPHOLINO_UP	0.16	49	8	8.07	0.5711	1	CCNG2,MBD2,MRPL19,PLAA,STARD3,SYBL1,TIMP2,WWOX	ABAT,AK3,ALG6,BRF1,C6orf203,CCNG2,DNAJB4,EIF4E,FBXO32,FNTB,FOXO3A,FST,FXR1,GCSH,GLUD1,GPC4,HM13,HNF4A,HPGD,HRB,IFI30,KIAA0409,KNS2,LMAN2,MBD2,MRPL19,MRPS18B,NR6A1,PLAA,PRC1,PTGES2,QKI,RPS27,SCARB1,SH3GLB2,SIRT1,SLC25A28,SLC31A1,SSB,STARD3,SYBL1,TBX6,TIMP2,TPD52L2,UPB1,USP36,WHSC2,WWOX,ZNF330	Genes upregulated in bmyb morpholino knockdown vs control in zebra fish
UVB_NHEK1_DN	0.16	74	12	12.18	0.573	1	BTBD3,FAT,PCF11,PIP5K3,PLK4,PRKCD,PTK2,RNF13,RSBN1,UBE2G1,VEGFC,WDHD1	AUTS2,BAZ1A,BAZ2B,BCL7A,BIRC2,BRD8,BTBD3,CBLB,CCDC93,CNOT2,CNOT4,CTBP2,CUL1,DYRK1A,E2F5,EDD1,FAT,FEM1B,FGFR2,FNBP1L,FNDC3A,FOXO3A,GAPVD1,GCLC,HDHD1A,HMG2L1,JARID1A,KIAA0423,KIF2A,LARP7,LSM14A,MYC,MYST3,NAGK,NUP153,ORC2L,PAFAH1B1,PCF11,PHLPP,PIP5K3,PLEKHC1,PLK4,POLE2,PRKCBP1,PRKCD,PRSS12,PTK2,RAPGEF2,RBPSUH,REV3L,RIF1,RNF13,RSBN1,SART3,SHOC2,SLBP,SLC25A44,SMC4,SMC5,TAF11,TLK1,TMEM113,TUBGCP3,UBE2G…	Downregulated by UV-B light in normal human epidermal keratinocytes
MRNA_PROCESSING_REACTOME	0.16	62	10	10.21	0.5828	1	CPSF2,DDX1,DNAJC8,GIPC1,HNRPL,PAPOLA,RBM5,SF3B1,SFRS2,SFRS8	C10orf9,CD2BP2,CDC40,CPSF1,CPSF2,CPSF3,CPSF4,CSTF1,CSTF2,CUGBP2,DDX1,DDX20,DHX15,DHX16,DHX8,DHX9,DNAJC8,GIPC1,HNRPL,HNRPR,LSM2,LSM7,NCBP1,NCBP2,NUDT21,NXF1,PABPN1,PAPOLA,PHF5A,PRPF18,PRPF3,PRPF4,PRPF4B,PRPF8,RBM17,RBM5,RNMT,SF3A1,SF3A2,SF3A3,SF3B1,SF3B2,SF3B4,SF3B5,SF4,SFRS16,SFRS2,SFRS7,SFRS8,SNRP70,SNRPA1,SNRPB,SNRPD1,SNRPD3,SNRPE,SNRPG,SRPK1,SRRM1,SUPT5H,TXNL4A,U2AF2,XRN2
UVC_XPCS_ALL_DN	0.16	180	29	29.64	0.5855	1	ARIH1,ATXN2,AUH,BICD1,CENTG2,CEP135,CUL2,DCUN1D4,DPYD,FAT,KPNA3,MAP2K4,MKLN1,MTAP,MTF2,OSBPL8,PIK3C2A,PIP5K3,PPM1B,PTK2,RANBP2,RNF13,SEC14L1,TCF7L2,UBE2G1,UBR2,UBXD7,USP12,VEGFC	ABCE1,ACSL3,ACVR1,ADARB1,AKAP10,ANKMY2,APRIN,ARFGEF1,ARHGEF10,ARIH1,ATP11B,ATP2C1,ATR,ATXN2,AUH,BAZ1A,BAZ2B,BICD1,BLM,BTRC,CASK,CBLB,CCDC93,CDC27,CDC2L5,CDC42BPA,CDK8,CDS2,CENPE,CENTB2,CENTG2,CEP135,CHSY1,CNOT2,CNOT4,CTBP2,CTGF,CUL1,CUL2,DCUN1D4,DDX10,DHX15,DLG1,DNAJC13,DOPEY2,DPYD,DYRK1A,E2F5,EDD1,EIF4E,EXT1,FARS2,FAT,FBXL7,FNBP1L,FNDC3A,FXR1,G6PD,GAPVD1,GMPS,GNAQ,GSK3B,GTF2F2,HERC4,HIRA,HMG2L1,…	Down-regulated at any timepoint following treatment of XPB/CS fibroblasts with 3 J/m^2 UVC
GUO_HEX_UP	0.17	18	3	2.96	0.589	1	ATXN2,ELOVL6,MTF2	ATP6V1A,ATXN2,CD2BP2,DHX36,ELOVL6,EXT1,FBLN2,GTF2H1,HRB,IGF1R,MTF2,POU2F1,PTPN1,RBM39,SFRS7,TBL1X,UTX,WDR26	Up-regulated genes in day-6 Hex/ embryoid bodies
HSA00071_FATTY_ACID_METABOLISM	0.17	18	3	2.96	0.589	1	ADHFE1,DCI,HSD17B4	ACAA2,ACADS,ACADVL,ACAT1,ACOX3,ACSL3,ACSL5,ADHFE1,ALDH2,ALDH7A1,CPT1B,DCI,ECHS1,HADHA,HADHB,HSD17B10,HSD17B4,PECI	Genes involved in fatty acid metabolism
HSA04210_APOPTOSIS	0.17	18	3	2.96	0.589	1	CASP7,PPP3CA,PRKAR2A	AIFM1,AKT3,ATM,BIRC2,CASP7,CYCS,DFFB,ENDOG,IRAK1,MYD88,PIK3CB,PIK3R3,PPP3CA,PPP3R1,PRKACA,PRKAR1B,PRKAR2A,RELA	Genes involved in apoptosis
UV-CMV_UNIQUE_HCMV_6HRS_UP	0.17	18	3	2.96	0.589	1	ACTL6B,CCND2,SAMHD1	ACTL6B,AUTS2,BAZ1A,CCND2,CHEK2,CSTF2,DOPEY2,EGR2,MSX1,MYD88,NP,PIK3R3,RQCD1,SAMHD1,SPTBN1,TAF13,TDRD7,TROVE2	Up-regulated in fibroblasts at 6 hours following infection with UV-inactivated CMV, but not untreated CMV
VANASSE_BCL2_TARGETS	0.17	18	3	2.96	0.589	1	CCND2,HSPA4L,SCMH1	CCND2,CEPT1,CYFIP1,EXOC1,GNAS,HSPA4L,IDS,LIG3,LRRC16,MAP3K10,MCOLN3,MYB,MYC,PGLYRP1,PRDM1,RG9MTD2,SCMH1,SRP54	Differential Gene Expression Analysis of Murine CD19+ B Cells Overexpressing Bcl-2
WANG_MLL_CBP_VS_GMP_DN	0.17	18	3	2.96	0.589	1	CCND2,CPOX,PITRM1	ALDH7A1,CAT,CCDC86,CCND2,CPOX,DEGS1,FTSJ3,IRAK1,KPNB1,NIPSNAP1,NMD3,PITRM1,PSMC5,TOMM70A,TRIAP1,TSC22D1,TTC27,UXS1	MLL-CBP alters the genetic programs of GMP The top 50 genes most closely associated with MLL-CBP expression Down-regulated
4NQO_UNIQUE_FIBRO_UP	0.2	5	1	0.82	0.5935	1	PCK2	ARPC3,ATOX1,FBLN2,PCK2,RABGGTB	Up-regulated at any timepoint by treatment of human fibroblasts with 4-nitroquinoline-1-oxide (4NQO), but not by UV or gamma radiation
AGED_MOUSE_CEREBELLUM_DN	0.2	5	1	0.82	0.5935	1	MEF2A	ANXA7,FARSLA,LBX1,MEF2A,TNC	Downregulated in the cerebellum of aged adult mice (30-month) vs. young adult (5-month)
AGPCRPATHWAY	0.2	5	1	0.82	0.5935	1	PRKAR2A	GNAS,GNB1,PRKAR1B,PRKAR2A,PRKCA	G-protein coupled receptors (GPCRs) transduce extracellular signals across the plasma membrane; attenuation occurs by signal molecule degradation or receptor-mediated endocytosis.
AGUIRRE_PANCREAS_CHR9	0.2	5	1	0.82	0.5935	1	MTAP	KIAA1797,MTAP,RRAGA,SMARCA2,SNAPC3	Genes on chromosome 9 with copy-number-driven expression in pancreatic adenocarcinoma.
ARGININECPATHWAY	0.2	5	1	0.82	0.5935	1	ALDH4A1	ALDH4A1,GLS,GLUD1,OAT,PRODH	Related catabolic pathways process arginine, histidine, glutamine, and proline through glutamate to alpha-ketoglutamate, which feeds into the citric acid cycle.
BCNU_GLIOMA_NOMGMT_24HRS_UP	0.2	5	1	0.82	0.5935	1	EIF2B1	EEF1G,EIF2B1,GDI1,SMARCD1,SNAPC3	Up-regulated in an MGMT-deficient glioma cell line (A172) at 24 hours following treatment with BCNU
BCNU_GLIOMA_NOMGMT_48HRS_DN	0.2	5	1	0.82	0.5935	1	ACTN1	ACTN1,ATP1A3,EPHX1,GTF2F1,TUBG1	Down-regulated in an MGMT-deficient glioma cell line (A172) at 48 hours following treatment with BCNU
BENZOATE_DEGRADATION_VIA_COA_LIGATION	0.2	5	1	0.82	0.5935	1	ACYP1	ACAT1,ACYP1,ACYP2,ECHS1,HADHA
BRCA1_SW480_UP	0.2	5	1	0.82	0.5935	1	TIMP2	GAPDH,RHOA,SOD1,TIMP2,TOP1	Up-regulated by infection of human colon adenocarcinoma cells (SW480) with Ad-BRCA1, versus Ad-LacZ control
CAMPTOTHECIN_PROBCELL_UP	0.2	5	1	0.82	0.5935	1	CARHSP1	CARHSP1,CBS,SLC7A14,TOB1,UCHL5	Up-regulated in pro-B cells (FL5.12) following treatment with camptothecin
CASPASEPATHWAY	0.2	5	1	0.82	0.5935	1	CASP7	BIRC2,CASP7,CYCS,DFFB,LMNB1	Caspases are cysteine proteases active in apoptosis; caspase-8 and 9 cleave and activate other caspases, while 3, 6, and 7 cleave cellular targets.
CELL_CYCLE_ARREST	0.2	5	1	0.82	0.5935	1	CUL2	CUL1,CUL2,CUL3,EIF4G2,MYC	Any process by which progression through the cell cycle is halted during one of the normal phases (G1, S, G2, M).
CERAMIDEPATHWAY	0.2	5	1	0.82	0.5935	1	MAP2K4	CYCS,MAP2K1,MAP2K4,RELA,SMPD1	Ceramide is a lipid signaling molecule that can activate proliferative or apoptotic pathways, depending on signaling context, localization, and cell type.
CHAUVIN_ANDROGEN_REGULATED_GENES	0.2	5	1	0.82	0.5935	1	STMN1	ALPL,GLDC,GLUL,RRM1,STMN1	Androgen regulated genes in the murine epididymis
CMV_HCMV_6HRS_UP	0.2	5	1	0.82	0.5935	1	NR4A2	BTRC,GCH1,NR4A2,TAF13,TRIM24	Up-regulated in fibroblasts at 6 hours following infection with human cytomegalovirus (CMV)
CMV_HCMV_TIMECOURSE_8HRS_UP	0.2	5	1	0.82	0.5935	1	NR4A2	DDX3X,HEXIM1,MAX,NR4A2,TLL2	Up-regulated in fibroblasts following infection with human cytomegalovirus (at least 3-fold, with Affymetrix change call, in at least two consectutive timepoints), with maximum change at 8 hours
CPR_LOW_LIVER_DN	0.2	5	1	0.82	0.5935	1	MTAP	FGL1,HSDL2,MTAP,RAB30,VNN1	Down-regulated in mouse liver tissue from mice with reduced liver expression of NADPH-cytochrome P450 reductase (CPR), versus normal controls
CROONQUIST_RAS_STROMA_UP	0.2	5	1	0.82	0.5935	1	MCC	AMPH,IQSEC1,MCC,PRKACA,TBC1D9	Genes upregulated in multiple myeloma cells with N-ras-activating mutations versus those co-cultured with bone marrow stromal cells.
DNAFRAGMENTPATHWAY	0.2	5	1	0.82	0.5935	1	CASP7	CASP7,DFFB,ENDOG,HMGB1,TOP2B	DNA fragmentation during apoptosis is effected by DFF, a caspase-activated DNAse, and by endonuclease G.
DSRNA_DN	0.2	5	1	0.82	0.5935	1	PCK2	CDC14A,PARG,PCK2,PRKAR1B,TOMM70A	Downregulated by dsRNA (polyI:C) in IFN-null GRE cells
ECMPATHWAY	0.2	5	1	0.82	0.5935	1	PTK2	GSN,ITGB1,MAP2K1,PTK2,ROCK1	Extracellular matrix induces integrin-mediated FAK phosphorylation in epithelial cells, leading to PI3 and MAP kinase activation and actin reorganization.
ESR_FIBROBLAST_DN	0.2	5	1	0.82	0.5935	1	SGPL1	CEPT1,GNPNAT1,LRRFIP2,SGPL1,USP1	Down-regulated in the environmental stress response in human fibroblasts (regulated similarly by gamma and UV rediation and 4-NQO)
GLEEVECPATHWAY	0.2	5	1	0.82	0.5935	1	MAP2K4	CRKL,JAK2,MAP2K1,MAP2K4,MYC	The drug Gleevec specifically targets the abnormal bcr-abl protein, an apoptosis inhibitor present in chronic myeloid leukemia.
HDACI_COLON_CLUSTER4	0.2	5	1	0.82	0.5935	1	TYMS	FAIM,HMGB1,MYB,PHF10,TYMS	Regulated by TSA, butyrate and/or curcumin in SW260 colon carcinoma cells (Cluster 4)
HISTIDINE_METABOLISM	0.2	5	1	0.82	0.5935	1	PRPS1	ALDH2,ALDH3B1,DDC,HDC,PRPS1
HOFMANN_MANTEL_LYMPHOMA_VS_LYMPH_NODES_DN	0.2	5	1	0.82	0.5935	1	DAXX	DAXX,MAD2L1,PRKAA2,PRKG1,XPA	Genes whose expression is down-regulated in mantle cell lymphoma compared to hyperplastic lymph nodes as analyzed by oligonucleotide microarray
HOGERKORP_ANTI_CD44_UP	0.2	5	1	0.82	0.5935	1	PLG	CAMK2D,MLLT3,PIGA,PLG,SOX5	Genes differentially expressed in human B cells cultured in vitro in the presence or absence of CD44 ligation, together with anti-immunoglobulin and anti-CD40 antibodies
HOGERKORP_CD44_UP	0.2	5	1	0.82	0.5935	1	PLG	CAMK2D,MLLT3,PLG,RPUSD2,SOX5	Genes directly regulated and induced by anti-CD44
HSA00642_ETHYLBENZENE_DEGRADATION	0.2	5	1	0.82	0.5935	1	DHRS7	DHRS7,ESCO1,MYST3,NAT5,PNPLA3	Genes involved in ethylbenzene degradation
HSA00910_NITROGEN_METABOLISM	0.2	5	1	0.82	0.5935	1	ASRGL1	AMT,ASRGL1,GLS,GLUD1,GLUL	Genes involved in nitrogen metabolism
HSA04742_TASTE_TRANSDUCTION	0.2	5	1	0.82	0.5935	1	GNG13	GNAS,GNB1,GNG13,PRKACA,SCNN1B	Genes involved in taste transduction
HSA04930_TYPE_II_DIABETES_MELLITUS	0.2	5	1	0.82	0.5935	1	PRKCD	MAPK10,PIK3CB,PIK3R3,PKM2,PRKCD	Genes involved in type II diabetes mellitus
HSA05050_DENTATORUBROPALLIDOLUYSIAN_ATROPHY	0.2	5	1	0.82	0.5935	1	CASP7	BAIAP2,CASP7,GAPDH,RERE,WWP1	Genes involved in dentatorubropallidoluysian atrophy (DRPLA)
IDX_TSA_DN_CLUSTER1	0.2	5	1	0.82	0.5935	1	H2AFV	BAT3,FBLN2,H2AFV,TGFBI,XPO1	Down-regulated at 48-96 hours during differentiation of 3T3-L1 fibroblasts into adipocytes with IDX (insulin, dexamethasone and isobutylxanthine), vs. fibroblasts treated with IDX + TSA to prevent differentiation (cluster 1)
IFNA_UV-CMV_COMMON_HCMV_6HRS_UP	0.2	5	1	0.82	0.5935	1	SAMHD1	BAZ1A,GCH1,MYD88,SAMHD1,TDRD7	Up-regulated in fibroblasts at 6 hours following either infection with UV-inactivated CMV or interferon-alpha
KLEIN_PEL_DN	0.2	5	1	0.82	0.5935	1	MSL3L1	ALDH5A1,BCL11A,MSL3L1,POU2F2,RASSF2	Genes downregulated in AIDS-related primary effusion lymphoma (PEL) cells compared to normal B cells and other tumor subtypes.
KREBPATHWAY	0.2	5	1	0.82	0.5935	1	CS	ACO2,CS,MDH1,OGDH,SUCLA2	The Krebs (citric acid) cycle takes place in mitochondria, where it extracts energy in the form of electron carriers NADH and FADH2, which drive the electron transport chain.
LIZUKA_L1_SM_G1	0.2	5	1	0.82	0.5935	1	ILF2	ATP6V1E1,GGPS1,ILF2,SNRPB,UFD1L	Genes highly expressed in well differentiated hepatocellular carcinoma vs. non-tumor liver with hepatits.
LOTEM_LEUKEMIA_UP	0.2	5	1	0.82	0.5935	1	PPM1B	AK1,EGR2,LYPLA1,PPM1B,SERPINI1	Genes upregulated in myeloid leukemia and normally expressed in other bodily tissues.
MAGRANGEAS_MULTIPLE_MYELOMA_IGL_VS_IGK_DN	0.2	5	1	0.82	0.5935	1	UBE4A	BPHL,CTSB,EXT1,PRKCI,UBE4A	Genes downregulated in multiple myeloma plasma cells that secrete the light chain immunoglobulin Ig-lambda versus those that secrete Ig-kappa.
MITOCHONDRIAPATHWAY	0.2	5	1	0.82	0.5935	1	CASP7	BIRC2,CASP7,CYCS,DFFB,ENDOG	Pro-apoptotic signaling induces mitochondria to release cytochrome c, which stimulates Apaf-1 to activate caspase 9.
MMS_MOUSE_LYMPH_HIGH_24HRS_UP	0.2	5	1	0.82	0.5935	1	CYB5A	ACTR2,ATP6V1A,CYB5A,FEN1,ITGB1	Up-regulated at 24 hours following treatment of mouse lymphocytes (TK 3.7.2C) with a high dose of methyl methanesulfonate (MMS)
PARP_KO_DN	0.2	5	1	0.82	0.5935	1	STMN1	CCNB1,CDC20,PRIM1,SET,STMN1	Downregulated in MEF cells from PARP knockout mice
PASSERINI_ADHESION	0.2	5	1	0.82	0.5935	1	TSPAN6	ADRM1,DCHS1,ILK,SEMA5A,TSPAN6	Genes associated with cellular adhesion that are differentially expressed in endothelial cells of pig aortas from regions of disturbed flow (inner aortic arch) versus regions of undisturbed laminar flow (descending thoracic aorta).
PASSERINI_GROWTH	0.2	5	1	0.82	0.5935	1	VEGFC	CTGF,FLT1,IGF1R,POLR2B,VEGFC	Genes associated with cellular adhesion that are differentially expressed in endothelial cells of pig aortas from regions of disturbed flow (inner aortic arch) versus regions of undisturbed laminar flow (descending thoracic aorta).
PASSERINI_OXIDATION	0.2	5	1	0.82	0.5935	1	NOS1	COX6B1,KCNH2,NOS1,POR,SOD2	Genes associated with cellular adhesion that are differentially expressed in endothelial cells of pig aortas from regions of disturbed flow (inner aortic arch) versus regions of undisturbed laminar flow (descending thoracic aorta).
PDGF_ES_UP	0.2	5	1	0.82	0.5935	1	SGPL1	GOT1,GPD2,KLF2,SGPL1,UCK2	Up-regulated by PDGF in mouse embryonic stem cells, via microarray-coupled gene-trap mutagenesis
PITUITARY_FETAL_DN	0.2	5	1	0.82	0.5935	1	GABARAP	CRSP3,EDD1,GABARAP,SEC24C,ZRF1	Down-regulated in human fetal pituitary tissue, compared to adult pituitary tissue
PTENPATHWAY	0.2	5	1	0.82	0.5935	1	PTK2	BCAR1,FOXO3A,ILK,ITGB1,PTK2	PTEN suppresses AKT-induced cell proliferation and antagonizes the action of PI3K.
ST_B_CELL_ANTIGEN_RECEPTOR	0.2	5	1	0.82	0.5935	1	NFKBIL2	AKT3,CSK,ITPKA,MAP2K1,NFKBIL2	B cell receptors bind antigens and promote B cell activation.
ST_PHOSPHOINOSITIDE_3_KINASE_PATHWAY	0.2	5	1	0.82	0.5935	1	TEC	AKT3,GSK3B,RPS6KA2,RPS6KB1,TEC	The phosphoinositide-3 kinase pathway produces the lipid second messenger PIP3 and regulates cell growth, survival, and movement.
STRIATED_MUSCLE_CONTRACTION	0.2	5	1	0.82	0.5935	1	TTN	MYH6,MYL9,TMOD1,TNNT3,TTN
TNF_AND_FAS_NETWORK	0.2	5	1	0.82	0.5935	1	DAXX	ACTB,BIRC2,BIRC5,DAXX,TRAF6	Genes that are part of the TNF & FAS network
TNFR1PATHWAY	0.2	5	1	0.82	0.5935	1	MAP2K4	DFFB,LMNB1,MAP2K4,PAK2,SPTAN1	Tumor necrosis factor alpha binds to its receptor TNFR1 and induces caspase-dependent apoptosis.
TSADAC_PANC50_UP	0.2	5	1	0.82	0.5935	1	PAX6	DDX4,LHX2,MLH1,PAX6,SGCE	50 most interesting genes upregulated by the combination of TSA and DAC in at least one of four pancreatic cancer cell lines, but not in normal (HPDE) cells
TSA_HEPATOMA_CANCER_DN	0.2	5	1	0.82	0.5935	1	PTK2	LIG3,PTK2,ROCK1,TP53BP2,TPR	Cancer-related genes down-regulated in any of four human hepatoma cell lines following 24-hour treatment with 200ng/mL of trichostatin A
UVC_LOW_ALL_UP	0.2	5	1	0.82	0.5935	1	FDXR	CCDC86,FDXR,RSL1D1,SMOX,TOB1	Up-regulated at any timepoint following treatment of WS1 human skin fibroblasts with UVC at a low dose (10 J/m^2) (clusters a1-a4)
UVC_LOW_C1_DN	0.2	5	1	0.82	0.5935	1	VEGFC	DDX10,EXT1,IGF1R,PAFAH1B1,VEGFC	Down-regulated at 6 hours following treatment of WS1 human skin fibroblasts with UVC at a low dose (10 J/m^2) (cluster c1)
YU_CMYC_DN	0.2	5	1	0.82	0.5935	1	MYO7A	GDI1,KLF2,MGST1,MYO7A,PYGM	Myc-repressed genes
AGED_RHESUS_UP	0.16	50	8	8.23	0.5955	1	ADRA1A,AMD1,ATP6V0A1,DPYD,KCNMA1,MPV17,PTK2,TNPO1	ACVR2A,ADORA2A,ADRA1A,AMD1,ARFIP2,ARHGAP1,ATP6V0A1,CALB2,CBLB,CBS,CHIT1,CRHR2,DDX18,DPYD,EEF1A1,FAH,FECH,FEZ2,FGFR2,FLT1,FOXF2,GLUD1,GUCY1A2,HYOU1,IDS,KCNMA1,KHSRP,MEP1B,MPV17,ONECUT1,PASK,POLA2,PPP1R7,PTK2,RELA,RNF113A,SET,SLC39A9,SULT1E1,TIMM17A,TMEM41B,TNPO1,TRAIP,TRIP13,TSTA3,TTLL12,UQCRB,USF1,VPS72,ZFP36L1	Upregulated in the vastus lateralis muscle of aged vs. young adult rhesus monkeys
PENG_GLUCOSE_DN	0.16	50	8	8.23	0.5955	1	AGL,ELMO1,GABARAP,HIP1R,NAP1L1,RANBP2,SFRS2,USP12	AAMP,AGL,ARHGEF6,ATP2A2,ATP5J,ATP6V0B,BAZ1A,CAPZA1,CCT4,CDC2,DNAJB6,DYRK1A,E2F4,EHD1,EIF2B4,EIF3S3,ELMO1,FZR1,GABARAP,GORASP2,GTF2A2,HIP1R,HLF,HNRPR,ILK,MAD2L1,MRPS18B,MSH2,NAP1L1,NFYB,NUP98,PHB,PICALM,PRKCBP1,PSMA5,PURB,RAB5A,RANBP2,RAP1A,RBBP4,RPLP2,SEC24C,SF3A3,SFRS1,SFRS2,SLC25A5,TIMM17A,UBE2N,USP12,XRCC5	Genes downregulated in response to glucose starvation
SASAKI_ATL_UP	0.16	50	8	8.23	0.5955	1	ACYP1,ARL6IP5,ETFA,GSTZ1,PRDX4,TFAP2A,TYMS,UBA52	ACYP1,AP3S1,ARL6IP5,ATP1B1,ATP2C1,ATP5A1,ATP6V1A,ATP8A1,CCNB1,CDC2L5,CEP164,DAAM1,ETFA,FGFR1,FHL2,FST,GSTZ1,ICMT,IDH1,LSM2,MAD2L1,MSX1,MYB,MYL6B,MYO1D,NDUFAF1,PDCD10,PDE8B,PLK1,POLR2H,PPIB,PPID,PPP1CC,PRDX4,PSMB2,RBBP4,RFC3,SGCE,SMARCA2,TFAP2A,TFDP1,THEM2,THRAP4,TMED3,TTC15,TYMS,UBA52,UBE2C,VBP1,WDR18	Highly expressed genes in ATL cells compared with normal CD4 and CD4 CD45RO T cells
SASAKI_TCELL_LYMPHOMA_VS_CD4_UP	0.16	50	8	8.23	0.5955	1	ACYP1,ARL6IP5,ETFA,GSTZ1,PRDX4,TFAP2A,TYMS,UBA52	ACYP1,AP3S1,ARL6IP5,ATP1B1,ATP2C1,ATP5A1,ATP6V1A,ATP8A1,CCNB1,CDC2L5,CEP164,DAAM1,ETFA,FGFR1,FHL2,FST,GSTZ1,ICMT,IDH1,LSM2,MAD2L1,MSX1,MYB,MYL6B,MYO1D,NDUFAF1,PDCD10,PDE8B,PLK1,POLR2H,PPIB,PPID,PPP1CC,PRDX4,PSMB2,RBBP4,RFC3,SGCE,SMARCA2,TFAP2A,TFDP1,THEM2,THRAP4,TMED3,TTC15,TYMS,UBA52,UBE2C,VBP1,WDR18	Genes overexpressed at least twofold in adult T-cell lymphoma (ATL) cells versus normal CD4+ and CD4+/CD45RO+ T cells.
HDACI_COLON_CUR_UP	0.16	31	5	5.1	0.5957	1	ALDOA,GPI,NOLA2,NR4A2,WWOX	AIP,ALDOA,ATP8A1,CALR,CKS1B,CSE1L,CYCS,DTYMK,EIF2S1,ETF1,GFPT1,GPI,HSP90AA1,KIAA0274,KIAA0423,MDH2,MYC,NOLA2,NR4A2,P4HB,PFKM,PPIB,PSMB5,RBBP4,RFX3,RPL18,RPS3,SFPQ,SOD1,WWOX,XBP1	Upregulated by curcumin at any timepoint up to 48 hrs in SW260 colon carcinoma cells
CHIARETTI_T_ALL_DIFF	0.16	44	7	7.24	0.6036	1	ARF6,CCND2,FAT,MAF,MEF2A,RSBN1,SELENBP1	ALAS2,ARF6,ARHGEF10,ARL4C,ARNTL,ATP11B,BCL11A,CAT,CCND2,CTBP2,CUL1,DYNLT1,FAT,FGFR1,GCH1,GNB2L1,HHEX,HMG2L1,HOXA5,HPGD,IDS,IFI30,JARID2,LAT,MAF,MEF2A,MINPP1,MYC,NID2,PRKCA,PSPH,QKI,RAB6IP1,RAPGEF2,RB1CC1,RSBN1,RUNX3,SELENBP1,SFPQ,SLC35D1,SPON1,TOB1,UGCG,USP1	Genes expressed in T-cell acute lymphocytic leukemia
ADDYA_K562_HEMIN_TREATMENT	0.17	12	2	1.98	0.6119	1	CPOX,FDXR	BIRC5,CEBPG,CPOX,CTSL,DHX9,DNAJB4,FDXR,FECH,FTH1,HSPA5,MYB,NFYA	Selected differentially expressed genes in K562 cells after hemin treatment
BRCA1_MES_UP	0.17	12	2	1.98	0.6119	1	DDX1,PSMC2	APP,ARF1,DDX1,DDX3X,DLG1,EIF2S1,EIF3S8,EPRS,FGFR1,PSMC1,PSMC2,RPA2	Genes with reduced expression in mouse embryonic stem cells with a targeted deletion of BRCA1, whose expression was rescued by ectopic expression of a BRCA1 transgene
CARBON_FIXATION	0.17	12	2	1.98	0.6119	1	ALDOA,RPIA	ALDOA,GOT1,GOT2,GPT2,MDH1,MDH2,ME3,PGK1,PKM2,RPE,RPIA,TKT
GAMMA_UNIQUE_FIBRO_DN	0.17	12	2	1.98	0.6119	1	AP1G1,DHRS7	AP1G1,DDX18,DHRS7,HIBADH,MYB,MYO5B,NDEL1,PDHA1,RIT2,SCD,SEC22A,TRAF6	Down-regulated at any timepoint by treatment of human fibroblasts with gamma radiation, but not by UV lght or 4-NQO
GPCRPATHWAY	0.17	12	2	1.98	0.6119	1	PPP3CA,PRKAR2A	ADCY1,CALM2,GNAQ,GNAS,GNB1,MAP2K1,PLCG1,PPP3CA,PRKAR1B,PRKAR2A,PRKCA,SYT1	G-protein coupled receptors activate adenylyl cyclase, which converts ATP to cAMP, to activate second messenger pathways.
HSA00710_CARBON_FIXATION	0.17	12	2	1.98	0.6119	1	ALDOA,RPIA	ALDOA,GOT1,GOT2,GPT2,MDH1,MDH2,ME3,PGK1,PKM2,RPE,RPIA,TKT	Genes involved in carbon fixation
HSA04650_NATURAL_KILLER_CELL_MEDIATED_CYTOTOXICITY	0.17	12	2	1.98	0.6119	1	PPP3CA,VAV2	KRAS,LAT,MAP2K1,PIK3CB,PIK3R3,PLCG1,PPP3CA,PPP3R1,PRKCA,PTPN11,SHC4,VAV2	Genes involved in natural killer cell mediated cytotoxicity
IDX_TSA_DN_CLUSTER5	0.17	12	2	1.98	0.6119	1	RNF13,TBK1	ACVR2A,ARFGEF1,ATP6AP2,KIF5B,RBM39,RNF13,SLC12A2,SMARCA2,SMS,SNAI2,TBK1,TOP2B	Strongly down-regulated at 2-96 hours during differentiation of 3T3-L1 fibroblasts into adipocytes with IDX (insulin, dexamethasone and isobutylxanthine), vs. fibroblasts treated with IDX + TSA to prevent differentiation (cluster 5)
LEE_CIP_DN	0.17	12	2	1.98	0.6119	1	PAH,SELENBP1	ABAT,HPD,HSD3B2,MAPKAPK2,NR1H3,OAT,PAH,PNLIP,PRODH,SELENBP1,SULT1B1,TNNT3	Genes down-regulated in hepatoma induced by ciprofibrate
LEE_MYC_E2F1_DN	0.17	12	2	1.98	0.6119	1	CPOX,RGN	ADIPOR2,CPOX,GOT1,HPD,MAPKAPK2,MOSC1,NR1H3,OAT,REPS1,RGN,SLC25A22,TDO2	Genes down-regulated in hepatoma tissue of Myc+E2f1 transgenic mice
OXSTRESS_RPE_H2O2HNE_DN	0.17	12	2	1.98	0.6119	1	TSC2,UBE2A	CCNT1,CDC20,CDK9,CTNNB1,FECH,FGFR1,ITGA7,MYC,PAIP1,PHB,TSC2,UBE2A	Downregulated by H2O2 and HNE in retinal pigment epithelium cells (Tables 4)
P21_ANY_DN	0.17	12	2	1.98	0.6119	1	ATG7,BUB3	ACTB,ARL6IP1,ATG7,BUB3,CDC20,CKS1B,CRYAB,ECSIT,PLK1,RFC3,SMC4,TRIP13	Down-regulated at any timepoint (4-24 hrs) follwing ectopic expression of p21 (CDKN1A) in OvCa cells
PARK_RARALPHA_MOD	0.17	12	2	1.98	0.6119	1	GPI,UBE4A	APP,BIRC5,CTSD,GLUL,GPI,LYST,PRKCA,QSCN6,SLC20A1,SMOX,SUCLG1,UBE4A	Genes modulated by both PML/RAR[alpha] and PLZF/RAR[alpha]
SMITH_HCV_INDUCED_HCC_UP	0.17	12	2	1.98	0.6119	1	CTNNA2,NOLA2	ACACA,ANXA7,BMI1,CTNNA2,DDC,NCOA2,NOLA2,PXMP3,SDHC,SEMA5A,TOB1,TP53BP2	Genes highly expressed in hepatitis C-related hepatocellular carcinoma
TAKEDA_NUP8_HOXA9_6H_UP	0.17	12	2	1.98	0.6119	1	NME7,SPRED1	DACH1,FRMD6,HOXA5,HOXB3,HOXC6,HPGD,KLF5,KMO,MSX1,NME7,SERPINI1,SPRED1	Effect of NUP98-HOXA9 on gene transcription at 6 h after transfection UP
TRNA_SYNTHETASES	0.17	12	2	1.98	0.6119	1	DARS,TARS	AARS,CARS,DARS,EPRS,GARS,MARS,NARS,QARS,RARS,TARS,WARS,YARS	tRNA synthetases
UVC_HIGH_D2_DN	0.17	12	2	1.98	0.6119	1	PCGF3,PNN	AUTS2,EIF4E,GTF2E1,KIF2A,MAP1B,MAT2A,MTMR3,NUP153,PCGF3,PNN,RAPGEF2,RUNX1	Down-regulated consistently at 6-24 hours following treatment of WS1 human skin fibroblasts with UVC at a high dose (50 J/m^2) (cluster d2)
VEGF_MMMEC_3HRS_UP	0.17	12	2	1.98	0.6119	1	GALNT1,MRPL19	GALNT1,GGH,GSTT1,ISL1,MRPL19,NAGK,NP,PRKCI,RALA,RANGAP1,RBX1,SULT1E1	Up-regulated at 3hrs follwing VEGF treatment of human myometrial microvascular endothelial cells
POD1_KO_DN	0.16	145	23	23.87	0.6156	1	ASAH3L,ATP7A,BBX,BTBD3,CCRN4L,DBT,DTNA,EPC1,FAM13C1,IKZF5,MCC,MPP5,PAMCI,PGGT1B,RNF13,SACM1L,SNRK,SYBL1,TAOK1,TCF25,TMEM64,USP12,YPEL5	ABLIM3,ACBD5,ADCY1,AK1,ARL8B,ASAH3L,ATP7A,BBX,BMI1,BTAF1,BTBD3,CABLES1,CALM2,CAMK2D,CBARA1,CBFA2T3,CBLB,CCRN4L,CDC14A,CENTB2,CHAC2,COL4A5,CRSP3,CRYAB,CTGF,CUGBP2,CUL4B,DACH1,DBT,DEGS1,DIAPH2,DNAJB4,DNAJB6,DTNA,E2F5,EAF1,EDEM3,EP300,EPC1,ESCO1,EXOC8,FAM13C1,FLI1,FLT1,FNDC3A,FOXC1,FOXN2,FRMD6,FRY,GLRX2,GMDS,GNB1,GPD2,GSN,HAGH,HECW2,HEY2,HHEX,HLX1,HRB,HSDL2,IDS,IKZF5,IQSEC1,ITGA8,ITGB1,ITSN1,JARID2,…	Down-regulated in glomeruli isolated from Pod1 knockout mice, versus wild-type controls
ROME_INSULIN_2F_UP	0.16	70	11	11.53	0.6188	1	ADHFE1,ALDOA,ARIH1,ASCL1,BUB1,CLNS1A,DDX1,H2AFZ,RPLP1,UBQLN1,VPS29	ACTB,ACYP2,ADHFE1,ADSL,ALDOA,ANXA7,ARIH1,ASCL1,ATP6V0B,ATP6V1E1,BUB1,C20orf108,C3orf1,CANX,CLNS1A,DDX1,EEF1G,EIF2S2,FEM1B,FNTA,GNPAT,GOT2,GPSN2,GTF2A2,H2AFZ,HECTD1,HK2,IHPK3,IPO7,LDHB,LMCD1,MAT2A,MSI2,MTCH2,NCKAP1,NDUFS4,NFIA,NRD1,ODC1,PABPC4,PAIP2,PPP1R2,PRDX6,PSMA6,PSMB4,PSMD14,PTP4A1,PURB,PXMP3,QARS,RAB5A,RBX1,RNF10,RPLP1,SET,SLC35B1,SORBS1,SPARCL1,SRP14,TALDO1,TSG101,UBE2I,UBQLN1,UGP2,USP16,U…	Genes 2fold upregulated by insulin
AGED_RHESUS_DN	0.16	32	5	5.27	0.6255	1	BLVRB,MNAT1,RPL36AL,SEC14L1,SFRS8	ACYP2,ARHGEF6,ATP5A1,ATP5C1,ATP5J,AXIN1,BLM,BLVRB,BYSL,CDC16,COX4I1,DYNLT1,EIF2S1,EIF3S9,EXOSC7,MDH1,MNAT1,NDUFV2,PARG,PPP5C,PRKCBP1,PSMA6,QARS,RARS,RPL36AL,SEC14L1,SFRS8,SPARC,TCEB1,THRAP4,TOP3A,UGP2	Downregulated in the vastus lateralis muscle of aged vs. young adult rhesus monkeys
PENG_RAPAMYCIN_UP	0.16	32	5	5.27	0.6255	1	ASCL1,DDX46,HMGCL,MUSK,TAF10	ACADVL,ALDH2,ARHGAP1,ARPC3,ASCL1,BCL7A,BRD8,BRF1,CBLB,CDT1,CRHR2,DAAM1,DDX46,EIF3S6,ERCC1,FKBP8,GMDS,HAGH,HDAC5,HMGCL,KCNH2,KIFAP3,MTMR2,MUSK,MYC,POU2F2,QSCN6,ROCK1,RQCD1,TAF10,TOP3B,ZFP36L1	Genes upregulated in response to rapamycin starvation
CELL_GROWTH_AND_OR_MAINTENANCE	0.16	19	3	3.13	0.6275	1	DDX1,DTNA,STMN1	CTGF,DDX1,DTNA,DUSP12,EDF1,EIF3S6,EXT1,EXT2,EXTL3,HPN,NF1,PRDM1,QSCN6,RANBP9,RASD1,SKI,SKIL,SMO,STMN1	The processes pertinent to the integrated function of a cell.
CMV-UV_HCMV_6HRS_DN	0.16	19	3	3.13	0.6275	1	PIWIL1,TCF7L2,VPS13D	ARL4C,ARPC1A,BCL7A,CDC25B,CRSP9,CSTF1,EMG1,ERCC5,ETFB,FRMPD4,KIRREL,MYC,NR1H3,PIWIL1,RNF113A,RUNX1,SNAI2,TCF7L2,VPS13D	Down-regulated in fibroblasts at 6 hours following infection with UV-inactivated human cytomegalovirus
CTNNB1_oncogenic_signature	0.16	19	3	3.13	0.6275	1	PIK3C2A,SMC3,SMU1	ABI2,DHX36,DYNC1H1,EPRS,FBXO11,GNG12,HIPK2,KIAA1033,MAPKAP1,MED31,NRD1,PIK3C2A,QKI,RPS11,RUNX2,SMC3,SMU1,TOP1,YTHDC1	Genes selected in supervised analyses to discriminate cells expressing activated beta-catenin (CTNNB1) oncogene from control cells expressing GFP.
HSA00620_PYRUVATE_METABOLISM	0.16	19	3	3.13	0.6275	1	ACYP1,AKR1B1,PCK2	ACACA,ACAT1,ACYP1,ACYP2,AKR1B1,ALDH2,ALDH7A1,DLD,GLO1,GRHPR,HAGH,LDHB,MDH1,MDH2,ME3,PC,PCK2,PDHA1,PKM2	Genes involved in pyruvate metabolism
HUMAN_TISSUE_TESTIS	0.16	19	3	3.13	0.6275	1	BUB1,NF2,PIWIL1	ABCB6,BUB1,CDC2,CLUAP1,DBF4,EZH2,IDE,MPP6,NCAPH,NEK2,NF2,NUP155,PHKG2,PIWIL1,RAD17,SOX5,TEKT2,TOPBP1,ZMYND10	Genes expressed specifically in human testis tissue
IDX_TSA_DN_CLUSTER3	0.16	19	3	3.13	0.6275	1	EXOC4,PRKCD,RNF13	ACVR2A,BCAR1,CCT3,CSRP1,DDEF1,EPHX1,EXOC4,GPC4,GSTT1,IFI30,KIFAP3,MFSD1,PLEKHC1,PRKCD,RNF13,SIRT2,SNX6,SPG20,THOC6	Strongly down-regulated at 8-96 hours during differentiation of 3T3-L1 fibroblasts into adipocytes with IDX (insulin, dexamethasone and isobutylxanthine), vs. fibroblasts treated with IDX + TSA to prevent differentiation (cluster 3)
TAKEDA_NUP8_HOXA9_3D_UP	0.16	19	3	3.13	0.6275	1	BMP2K,NEGR1,PDE1C	ATP1B1,AUTS2,BMP2K,CRISP3,CUGBP2,GALNT2,HLX1,HOXA5,HOXB3,KIAA0513,KLF5,MLLT3,NEGR1,PDE1C,RAD50,RBPMS,RERE,TRIM9,VNN1	Effect of NUP98-HOXA9 on gene transcription at 3 d after transduction UP
UVC_TTD_4HR_UP	0.16	19	3	3.13	0.6275	1	ADD1,MRPL28,PLD3	AAMP,ABCB6,ADD1,ASNA1,BRD2,CLTB,DGAT1,EPHX1,ERCC2,GALNT2,GNL1,HEXIM1,LENG4,MRPL28,MVD,OSR2,PLD3,PPIF,RELA	Up-regulated at 4 hours following treatment of XPB/TTD fibroblasts with 3 J/m^2 UVC
SHEPARD_CRASH_AND_BURN_MUT_VS_WT_UP	0.16	45	7	7.41	0.6286	1	C10orf119,C20orf142,CCNG2,MKNK2,MRPL22,MRPS26,WBSCR22	ARMET,ATPIF1,B3GNT1,BOP1,BRF1,BXDC1,C10orf119,C20orf142,CCNG2,CIRH1A,DDX49,DDX51,EIF4E,ETF1,FOXO3A,FST,FTSJ1,FTSJ3,GPD1,KLF2,MARS,MKNK2,MRPL12,MRPL22,MRPL52,MRPS18B,MRPS26,NOL6,NOL8,NOLA1,ODC1,PES1,POP4,PPAN,PTGES2,PWP1,QARS,RNASET2,TOB1,TSFM,WBSCR22,WDR12,ZNF259,ZNF330,ZNF593	Genes upregulated in the crash and burn zebra fish mutant
JISON_SICKLECELL_DIFF	0.15	84	13	13.83	0.6441	1	ATP6V0A1,BLOC1S1,BLVRB,CASP7,M6PRBP1,NAP1L1,PCK2,PRDX4,PTK2,RPLP1,SFRS2,UBE2L3,ZMPSTE24	ABLIM3,ANP32B,ATM,ATOX1,ATP1B1,ATP6V0A1,B3GNT1,BLOC1S1,BLVRB,BRD1,CALR,CASP7,CDS2,CDX2,CLIC2,COX11,COX17,COX6C,CTSL,CUL1,DYNLT1,EEF1A1,EEF1B2,EEF1G,EIF3S3,EIF3S6,EIF4A2,EIF4G2,ERCC3,ERCC5,GLS,GSTO1,HSPA8,IFI30,JAK2,LMNB1,LSM7,M6PRBP1,MSH2,MYL9,NAP1L1,NDUFB7,NDUFS2,OGT,P4HB,PABPC4,PCK2,POLR2H,PPP2CB,PRDX4,PSMB2,PTK2,RGL1,RPL10A,RPL11,RPLP0,RPLP1,RPS13,RPS24,RPS27A,RPS7,RSU1,RUNX3,SET,SFPQ,SFRS2,SL…	Significantly differentially expressed genes in sickle cell patients
LI_FETAL_VS_WT_KIDNEY_DN	0.15	65	10	10.7	0.6461	1	BUB3,CCND2,DDX1,H2AFZ,ILF2,NAP1L1,NUP205,PLK4,STMN1,ZNF423	ADIPOR2,BAZ1A,BCL7A,BLM,BTAF1,BUB3,CCND2,CCT3,CDC2,CDC20,CDC25C,CHAF1A,CKS1B,DDX1,DDX23,DDX52,DKC1,DLG5,EYA1,EZH2,FEN1,GARS,H2AFZ,ILF2,KIAA1794,KIFC1,LIG3,LMNB1,LRP4,MAD2L1,MARS,MCM2,MCM6,MEOX1,MIZF,MSH2,MTHFD2,MYL6B,NAP1L1,NCBP2,NOLC1,NUP188,NUP205,PLK4,POLE3,PRIM1,RFC5,RNASEH2A,RRM1,SHMT2,SIX1,SMC4,SNRPA1,SRPK1,SSRP1,STMN1,TARBP2,TIMELESS,TOPBP1,TP53BP2,TRIP13,UCK2,XRCC5,YARS,ZNF423	These are genes identified by simple statistical criteria as differing in their mRNA expresssion between WTs and fetal kidneys HIGH
REOVIRUS_HEK293_UP	0.15	65	10	10.7	0.6461	1	BUB3,DTNA,EIF2B5,GINS1,MAP2K4,MKLN1,NR4A2,PLK4,SAMHD1,SNRK	ABI2,AK2,AKAP10,ANAPC10,BAZ2B,BUB3,CDC27,CEBPG,COPS2,CREB5,CTGF,DHX9,DNAJB6,DTNA,DYRK1A,EIF2B5,EIF4E,FBXO28,FHL2,FXR1,GINS1,GNAQ,HTATIP,KIAA1033,KRR1,MAP2K4,MKLN1,NF1,NLE1,NR4A2,NUP98,NUPL1,PEX13,PFDN4,PLK4,PPAT,PREI3,PRPF4B,RAB21,RAB3GAP1,RAB5A,RAD1,RBM15B,RNMT,RPE,RRAS2,SAMHD1,SHOC2,SIP1,SNRK,TBC1D9,TDRD7,TIAL1,TIMM17A,TLK1,UBE1C,UBE2H,UGCG,USP9X,WASL,WTAP,XAB1,YTHDC1,ZNF330,ZRF1	Up-regulated at any timepoint up to 24 hours following infection of HEK293 cells with reovirus strain T3Abney
CALCINEURIN_NF_AT_SIGNALING	0.15	13	2	2.14	0.657	1	MEF2A,VAV2	ACTB,CALM2,EGR2,EP300,GATA4,GSK3B,MEF2A,NUP214,PIN1,PPP3R1,RELA,VAV2,XPO5	Mouse genes associated with signal transduction through calcium, calcineurin, and NF-AT.
CITRATE_CYCLE_TCA_CYCLE	0.15	13	2	2.14	0.657	1	CS,SUCLG2	ACO1,ACO2,CS,DLD,IDH1,IDH3A,IDH3B,MDH1,MDH2,PC,SUCLA2,SUCLG1,SUCLG2
GH_EXOGENOUS_MIDDLE_UP	0.15	13	2	2.14	0.657	1	LRRN5,RAPH1	ARHGEF4,CCDC49,CYLD,GATA4,KIAA1239,LRRN5,MAP3K4,PAX5,PKMYT1,RAPH1,REXO1,SLC17A7,VTI1A	Up-regulated at middle time points (6-8 hours) following treatment of mammary carcinoma cells (MCF-7) with exogenous human growth hormone
GLYCOGEN_METABOLISM	0.15	13	2	2.14	0.657	1	AGL,PGM1	AGL,CALM2,GSK3B,GYS1,PGM1,PHKB,PHKG2,PPP2CB,PPP2R4,PPP2R5D,PPP2R5E,PYGM,UGP2	Genes involved in glycogen metabolism
GPCRDB_CLASS_A_RHODOPSIN_LIKE	0.15	13	2	2.14	0.657	1	ADRA1A,PTGDR	ADORA2A,ADRA1A,ADRA1D,ADRA2A,CHRM3,GALR1,GNB2L1,GRPR,LHCGR,MTNR1A,NMUR2,PTGDR,TRHR
HDACI_COLON_CUR24HRS_UP	0.15	13	2	2.14	0.657	1	ALDOA,GPI	ALDOA,CALR,EIF2S1,GFPT1,GPI,KIAA0274,MYC,P4HB,PPIB,RBBP4,RPS3,SFPQ,XBP1	Upregulated by curcumin at 24 hrs in SW260 colon carcinoma cells
HSA03320_PPAR_SIGNALING_PATHWAY	0.15	13	2	2.14	0.657	1	PCK2,RXRA	ACOX3,ACSL3,ACSL5,CPT1B,ILK,NR1H3,PCK2,RXRA,SCD,SCP2,SLC27A1,SLC27A4,SORBS1	Genes involved in PPAR signaling pathway
HSA05213_ENDOMETRIAL_CANCER	0.15	13	2	2.14	0.657	1	CTNNA2,TCF7L2	AKT3,AXIN1,CTNNA2,CTNNB1,GSK3B,ILK,KRAS,MAP2K1,MLH1,MYC,PIK3CB,PIK3R3,TCF7L2	Genes involved in endometrial cancer
LEE_MYC_TGFA_DN	0.15	13	2	2.14	0.657	1	PSEN2,RGN	ABAT,ALAS2,GOT1,HPD,IGFALS,MAPKAPK2,MOSC1,NR1H3,OAT,PSEN2,RGN,SLC25A22,TDO2	Genes down-regulated in hepatoma tissue of Myc+Tgfa transgenic mice
NFATPATHWAY	0.15	13	2	2.14	0.657	1	PPP3CA,PRKAR2A	CALM2,CALR,CSNK1A1,FKBP1A,GATA4,GSK3B,HAND2,MAP2K1,PPP3CA,PRKAR1B,PRKAR2A,RPS6KB1,SYT1	Cardiac hypertrophy is induced by NF-ATc4 and GATA4, which are stimulated through calcineurin activated by CaMK.
OLDONLY_FIBRO_UP	0.15	13	2	2.14	0.657	1	ADD1,PLD3	ADD1,EIF3S6IP,ERCC4,FRG1,GCSH,GGH,MYD88,NPEPPS,NR1H3,PLD3,RBM17,SART3,SFRS7	Upregulated in fibroblasts from old (but not Werner) individuals, compared to young
UVC_HIGH_D7_DN	0.15	13	2	2.14	0.657	1	PFTK1,PRKCD	CDK8,CUL1,EMG1,HDHD1A,LSM2,NDUFV2,PFTK1,PRKCD,PTPN1,RAB11A,RARS,RRAS2,TBL1X	Progressively down-regulated through 18 hours following treatment of WS1 human skin fibroblasts with UVC at a high dose (50 J/m^2) (cluster d7)
5FU_RESIST_GASTRIC_DN	0.17	6	1	0.99	0.6605	1	PCK2	CALB2,GOT1,NFYA,OPLAH,PCK2,SLC2A1	Downregulated in gastric cancer cell lines reistant to 5-fluorouracil, compared to parent chemosensitive lines
AMIPATHWAY	0.17	6	1	0.99	0.6605	1	PRKAR2A	ADCY1,CSK,GNAS,GNB1,PRKAR1B,PRKAR2A	Endogenous anti-thrombosis pathways are overwhelmed in plaque-narrowed blood vessels, resulting in potentially lethal myocardial infarction.
AS3_HEK293_DN	0.17	6	1	0.99	0.6605	1	TFAP4	CENPE,FOXC1,MYC,PTPN11,TFAP4,TPR	Downregulated in HEK293 cells by treatment with arsenite
BCRABL_HL60_CDNA_DN	0.17	6	1	0.99	0.6605	1	PRKCD	CDC25C,CREB5,FGFR1,PRKCD,RPS6KA2,TFDP1	Down-regulated by expression of p210(BCR-ABL) in human leukemia (HL-60) cells; detected by spotted cDNA arrays
BCRPATHWAY	0.17	6	1	0.99	0.6605	1	PPP3CA	CALM2,MAP2K1,PLCG1,PPP3CA,PRKCA,SYT1	B cell antigen receptors (BCRs) activate tyrosine kinases and transiently increase tyrosine phosphorylation on binding to antigen.
BRENTANI_CYTOSKELETON	0.17	6	1	0.99	0.6605	1	TTN	ACTG1,GSN,MAP1B,MSN,TTN,VCL	Cancer related genes also related to the cytoskeleton
CALCINEURINPATHWAY	0.17	6	1	0.99	0.6605	1	PPP3CA	CALM2,GNAQ,PLCG1,PPP3CA,PRKCA,SYT1	Increased intracellular calcium activates the phosphatase calcineurin in differentiating keratinocytes.
CDC42RACPATHWAY	0.17	6	1	0.99	0.6605	1	ARPC2	ACTR2,ACTR3,ARPC1A,ARPC2,ARPC3,WASL	PI3 kinase stimulates cell migration by activating cdc42, which activates ARP2/3, which in turn promotes formation of new actin fibers.
CHREBPPATHWAY	0.17	6	1	0.99	0.6605	1	PRKAR2A	ADCY1,GNAS,GNB1,PRKAA2,PRKAR1B,PRKAR2A	Carbohydrate responsive element binding protein (chREBP) is a transcription factor inhibited by cAMP and activated by high carbohydrate levels.
CREBPATHWAY	0.17	6	1	0.99	0.6605	1	PRKAR2A	ADCY1,CAMK2D,GNAS,PRKAR1B,PRKAR2A,PRKCA	CREB is a transcription factor that binds to cAMP-responsive elements (CREs) to activate transcription in response to extracellular signaling.
CROONQUIST_IL6_STROMA_UP	0.17	6	1	0.99	0.6605	1	NR4A2	CTGF,GABBR2,NR4A2,SPARC,SPTBN1,TGFBI	Genes upregulated in multiple myeloma cells exposed to the pro-proliferative cytokine IL-6 versus those co-cultured with bone marrow stromal cells.
CSKPATHWAY	0.17	6	1	0.99	0.6605	1	PRKAR2A	ADCY1,CSK,GNAS,GNB1,PRKAR1B,PRKAR2A	Csk inhibits T-cell activation by phosphorylating Lck; Csk is regulated by cAMP-dependent kinases and is opposed by the T-cell activator CD45.
DEATHPATHWAY	0.17	6	1	0.99	0.6605	1	CASP7	BIRC2,CASP7,CYCS,DFFB,RELA,SPTAN1	Death receptors such as Fas and DR3, 4, and 5 transduce pro-apoptotic signaling by oligomerizing to activate the caspase cascade.
DSRNA_UP	0.17	6	1	0.99	0.6605	1	UBQLN1	ACSL3,BIRC2,GCH1,SUOX,UBQLN1,XPO1	Upregulated by dsRNA (polyI:C) in IFN-null GRE cells
EDG1PATHWAY	0.17	6	1	0.99	0.6605	1	PTK2	ADCY1,GNB1,PLCB1,PRKCA,PTK2,SMPD1	The lipid S1P is an EDG1 ligand promoting chemotaxis via Rac1 and cell survival and proliferation via ERK activation.
EIF2PATHWAY	0.17	6	1	0.99	0.6605	1	EIF2B5	EIF2AK4,EIF2B5,EIF2S1,EIF2S2,EIF5,GSK3B	Eukaryotic initiation factor 2 (EIF2) initiates translation by transferring Met-tRNA to the 40S ribosome in a GTP-dependent process.
ET743_RESIST_DN	0.17	6	1	0.99	0.6605	1	GPI	ACTG1,CALR,CBLB,GPI,HSPA5,PYCR1	Down-regulated in two Et-743-resistant cell lines (chondrosarcoma and ovarian carcinoma) compared to sensitive parental lines
GAMMA_ESR_OLD_UNREG	0.17	6	1	0.99	0.6605	1	SGPL1	CEPT1,EIF3S6IP,FLOT1,GNPNAT1,SGPL1,ZFP36L1	Genes involved in the environmental stress response that were not regulated following treatment of fibroblasts from elderly donors with gamma radiation
GH_HYPOPHYSECTOMY_RAT_DN	0.17	6	1	0.99	0.6605	1	AKR1B1	AKR1B1,FTH1,GLUD1,SLC2A1,TKT,UGDH	Down-regulated in liver, heart or kidney tissue following treatment of hypophysectomized rats with growth hormone
GLYCOGEN	0.17	6	1	0.99	0.6605	1	AGL	AGL,GSK3B,GYS1,PPP1CC,PPP1R2,PYGM	Genes involved in glycogen processing
GOLDRATH_MEMORY	0.17	6	1	0.99	0.6605	1	DCI	BAG3,DCI,NCKAP1,PRSS12,SLC2A1,SORBS1	Genes upregulated in memory CD8+ T cells versus effector or naive T cell populations.
HBX_HCC_DN	0.17	6	1	0.99	0.6605	1	PRKCD	APRIN,CDC42BPA,MAP2K3,PPP5C,PRKCD,PRKCI	Downregulated by expression of Hepatitis B virus HBx protein in SK-Hep-1 hepatocellular carcinoma cells (Fig. 3B+D)
HSA00400_PHENYLALANINE_TYROSINE_AND_TRYPTOPHAN_BIOSYNTHESIS	0.17	6	1	0.99	0.6605	1	PAH	FARS2,GOT1,GOT2,PAH,YARS,YARS2	Genes involved in phenylalanine, tyrosine and tryptophan biosynthesis
HSA04060_CYTOKINE_CYTOKINE_RECEPTOR_INTERACTION	0.17	6	1	0.99	0.6605	1	VEGFC	ACVR1,ACVR2A,BMPR1B,BMPR2,FLT1,VEGFC	Genes involved in cytokine-cytokine receptor interaction
HSA04950_MATURITY_ONSET_DIABETES_OF_THE_YOUNG	0.17	6	1	0.99	0.6605	1	PAX6	FOXA2,HHEX,HNF4A,NKX6-1,ONECUT1,PAX6	Genes involved in maturity onset diabetes of the young (MODY)
HSA05020_PARKINSONS_DISEASE	0.17	6	1	0.99	0.6605	1	UBE2L3	PARK2,PINK1,TH,UBE2G2,UBE2J2,UBE2L3	Genes involved in Parkinson's disease
IDX_TSA_DN_CLUSTER4	0.17	6	1	0.99	0.6605	1	CCNG2	ATP6V1C1,CCNG2,FLOT1,HMGCS1,UBE1C,VCL	Strongly down-regulated at 8-48 hours during differentiation of 3T3-L1 fibroblasts into adipocytes with IDX (insulin, dexamethasone and isobutylxanthine), vs. fibroblasts treated with IDX + TSA to prevent differentiation (cluster 4)
INNEREAR_UP	0.17	6	1	0.99	0.6605	1	UBA52	HYI,RPL28,RPL35,RPS11,RPS15,UBA52	Genes prefentially expressed in human inner ear tissue (cochlea and vestibule), at least 10-fold higher from a mixture of 29 other tissues
INSULIN_ADIP_SENS_DN	0.17	6	1	0.99	0.6605	1	MPDZ	ACVR1,CDC2,EXOSC7,MPDZ,RERE,UBE2H	Down-regulated by insulin in murine adipocytes, but response is blunted following induction of insulin-resistance with TNFalpha treatment
KANNAN_P53_UP	0.17	6	1	0.99	0.6605	1	ABCA3	ABCA3,EXT2,FHL2,NINJ1,SCRIB,SMTN	Target genes up regulated by p53
LEE_TCELLS4_UP	0.17	6	1	0.99	0.6605	1	ACTN1	ACTN1,ATM,CYLD,KLF2,RNASET2,TBC1D4	Transcripts enriched in more mature cells (SP4, CB4, and AB4) more than 3-fold, with average signal value differences of at least 100 between less mature (ITTP, DP) and more mature (SP4, CB4, and AB4) cells
LIZUKA_L0_SM_L1	0.17	6	1	0.99	0.6605	1	ARPC2	ARPC2,COX4I1,CTSD,PRCP,RHOA,TSPO	Genes highly expressed in non-tumor liver with hepatitis virus infection vs. liver without hepatitis virus infection.
MAMMARY_DEV_UP	0.17	6	1	0.99	0.6605	1	ELOVL6	ADARB1,CTSB,ELOVL6,PIK4CA,RSHL2,SMS	Up-regulated in the intact developing mouse mammary gland; higher expression in 5/6 week pubertal glands than in 3 week, mid-pregnant, lactating, involuting or resuckled glands
MEF2DPATHWAY	0.17	6	1	0.99	0.6605	1	PPP3CA	CALM2,EP300,HDAC2,PPP3CA,PRKCA,SYT1	Mef2 transcription factors promote calcium-induced apoptosis in T cells and are regulated by MAP kinases and histone deacetylases.
METASTASIS_ADENOCARC_DN	0.17	6	1	0.99	0.6605	1	RBM5	NCAPH,PGK1,RAB30,RBM5,ROR1,RUNX1	Down-regulated in adenocarcinoma metastases, compared to similar primary tumors; predictive of metastatic potential
MITOCHONDRIAL_FATTY_ACID_BETAOXIDATION	0.17	6	1	0.99	0.6605	1	DCI	ACADS,ACADVL,ACSL3,DCI,HADHA,SCP2
NO1PATHWAY	0.17	6	1	0.99	0.6605	1	PRKAR2A	CALM2,FLT1,PRKAR1B,PRKAR2A,PRKG1,SYT1	Shear stress in endothelial cells increases cytoplasmic calcium, which activates nitric oxide synthase III to release NO, which in turn regulates cardiac contractions.
OXSTRESS_RPETHREE_DN	0.17	6	1	0.99	0.6605	1	NF2	AMPH,CASK,GNAS,MCM4,NF2,POLD1	Downregulated by all three of H2O2, HNE and t-BH in retinal pigment epithelium cells (Table 2)
PARK_RARALPHA_UP	0.17	6	1	0.99	0.6605	1	TLE3	IDH1,LBR,PSAP,SMOX,TLE3,TOP1	Retinoid up-regulated genes in APL fusion protein expressing cells
PARP_KO_UP	0.17	6	1	0.99	0.6605	1	CCND2	AK1,APP,CCND2,COL4A5,FST,RANGAP1	Upregulated in MEF cells from PARP knockout mice
PASSERINI_APOPTOSIS	0.17	6	1	0.99	0.6605	1	DUSP7	CUL1,CYCS,DAP3,DUSP7,PDCD2,PRKCA	Genes associated with cellular adhesion that are differentially expressed in endothelial cells of pig aortas from regions of disturbed flow (inner aortic arch) versus regions of undisturbed laminar flow (descending thoracic aorta).
PHENYLALANINE_TYROSINE_AND_TRYPTOPHAN_BIOSYNTHESIS	0.17	6	1	0.99	0.6605	1	PAH	FARS2,FARSLB,GOT1,GOT2,PAH,YARS
POMEROY_DESMOPLASIC_VS_CLASSIC_MD_DN	0.17	6	1	0.99	0.6605	1	ALDOA	ACLY,ALDOA,BCAP31,HSP90AA1,PSMB5,TP53BP2	Genes expressed in classic medulloblastomas. (p < 0.01)
PROSTAGLANDIN_AND_LEUKOTRIENE_METABOLISM	0.17	6	1	0.99	0.6605	1	PRDX5	GGT1,LTA4H,PLA2G3,PRDX5,PRDX6,PTGES2
RAC1PATHWAY	0.17	6	1	0.99	0.6605	1	CDK5	ARFIP2,CDK5,LIMK1,RALBP1,RPS6KB1,TRIO	Rac-1 is a Rho family G protein that stimulates formation of actin-dependent structures such as filopodia and lamellopodia.
S1P_SIGNALING	0.17	6	1	0.99	0.6605	1	PIK3C2B	AKT3,PIK3C2B,PLCB1,RACGAP1,SDCCAG8,SPHK2	Genes in the S1P signaling pathway
SALMONELLAPATHWAY	0.17	6	1	0.99	0.6605	1	ARPC2	ACTR2,ACTR3,ARPC1A,ARPC2,ARPC3,WASL	Salmonella induces membrane ruffling in infected cells via bacterial proteins including SipA, SipC, and SopE, which alter actin structure.
SELENOAMINO_ACID_METABOLISM	0.17	6	1	0.99	0.6605	1	AHCY	AHCY,CBS,GGT1,MARS,PAPSS2,SEPHS1
SHHPATHWAY	0.17	6	1	0.99	0.6605	1	PRKAR2A	DYRK1A,GSK3B,PRKAR1B,PRKAR2A,SMO,SUFU	Sonic hedgehog (Shh) signaling in the developing CNS induces neuronal proliferation via interaction with the patched (Ptc-1) and smoothened receptors.
SPPAPATHWAY	0.17	6	1	0.99	0.6605	1	PTK2	GNB1,ITGB1,MAP2K1,PLCB1,PRKCA,PTK2	Thrombin cleaves protease-activated receptors PAR1 and PAR4 to induce calcium influx and activate platelet aggregation, a process inhibited by aspirin.
ST_G_ALPHA_I_PATHWAY	0.17	6	1	0.99	0.6605	1	ITPR1	AKT3,ITPKA,ITPR1,PIK3CB,PLCB1,PLCB4	Gi and Go proteins are members of the same family that transduce cellular signals through both their alpha and beta subunits.
ST_GRANULE_CELL_SURVIVAL_PATHWAY	0.17	6	1	0.99	0.6605	1	MAP2K4	CERK,CREB5,GNAQ,ITPKA,MAP2K4,MAPK10	The survival and differentiation of granule cells in the brain is controlled by pro-growth PACAP and pro-apoptotic ceramides.
STURLA_SONIC_HEDGEHOG	0.17	6	1	0.99	0.6605	1	PRKAR2A	CCNB1,CDK8,DYRK1A,GSK3B,PRKAR2A,XPO1	Sonic hedgehog related genes
TGZ_ADIP_UP	0.17	6	1	0.99	0.6605	1	NFS1	DGAT1,NFS1,RASD1,SCARB1,SORBS1,TALDO1	Upregulated in mature, differentiated adipocytes following treatment with troglitazone
TSA_CD4_DN	0.17	6	1	0.99	0.6605	1	WNT4	ALPL,LAT,METAP2,NOTCH1,OGDH,WNT4	Down-regulated in mouse CD4+ T-cells following 4 hour treatment with 100 nM trichostatin A
TSA_CD4_UP	0.17	6	1	0.99	0.6605	1	PA2G4	BYSL,CD82,FKBP4,MYC,PA2G4,PSMB4	Up-regulated in mouse CD4+ T-cells following 4 hour treatment with 100 nM trichostatin A
TSA_RKO_UP	0.17	6	1	0.99	0.6605	1	ADK	ADK,ARFIP2,PDIA5,PRKCBP1,RAD23B,TFDP1	Upregulated by TSA alone, with non-hypermethylated promoters, in RKO cells
VANTVEER_BREAST_OUTCOME_GOOD_VS_POOR_UP	0.17	6	1	0.99	0.6605	1	SEC14L2	ACADS,PECI,PEX12,PIB5PA,RPS4X,SEC14L2	Good prognosis marker genes in Breast Cancer (part of NKI-70) from Van't Veer et al 2002
MATSUDA_VALPHAINKT_DIFF	0.15	85	13	14	0.6618	1	ALDOA,ALS2,BCAS2,BICD1,COX5B,CTNNBL1,GFM1,MRPL54,NOLA2,PPIL2,STMN1,TARS,TYMS	AARSD1,ABCE1,ACLY,ACTB,AIP,ALDOA,ALS2,ARL6,ARMC6,ATP6AP2,ATP6V1E1,BCAS2,BICD1,CCT7,CHD4,COX5B,CSRP1,CTNNBL1,CTSD,DDX49,DHRS4,DTYMK,EBNA1BP2,EDF1,EXOSC10,FEN1,FKBP1A,FKBP4,GFM1,GRWD1,HSP90AA1,IPO4,ITGB1,ITSN1,LDHB,LYST,MAPK10,MAST1,MCM2,MCM5,MRPL12,MRPL38,MRPL54,MTHFD1,MYO5A,NDUFB10,NISCH,NOL1,NOLA2,OTUD5,PDK3,PFDN6,PHGDH,PKM2,PPIH,PPIL2,PPP3R1,PRMT1,PTCD1,RAB6IP1,RAD54L,RIBC2,RNF25,RPS14,RPS6KA2,…	Differential gene expression between developmental stages of Va14i NKT cells
AGED_MOUSE_NEOCORTEX_UP	0.15	20	3	3.29	0.6634	1	RAB14,RAB4A,WWOX	AK3,CMPK,CTNNB1,CTSD,DHX15,DLG1,DNAJA4,HSD17B12,LAMB1,LIMK1,PHB,PPP1R2,PSAT1,RAB14,RAB4A,RRAGA,SET,STOM,VPS72,WWOX	Upregulated in the neocortex of aged adult mice (30-month) vs. young adult (5-month)
CMV_HCMV_TIMECOURSE_24HRS_UP	0.15	20	3	3.29	0.6634	1	DUSP7,HSPA4L,PRKCD	ARRB2,BAP1,CCDC86,CHMP7,DDX10,DOCK3,DUSP7,E2F4,E2F5,FURIN,FXR1,GRPEL1,HSPA4L,KCNH2,KPNA6,POP7,PRKCD,TLR2,UTP20,ZNF593	Up-regulated in fibroblasts following infection with human cytomegalovirus (at least 3-fold, with Affymetrix change call, in at least two consectutive timepoints), with maximum change at 24 hours
HDACI_COLON_BUT48HRS_UP	0.15	20	3	3.29	0.6634	1	MPV17,MYO7A,SNTB1	ACADVL,AP2A2,ARHGEF10,ATP6AP2,CRYL1,FLOT1,GNL1,HSP90AA1,MPV17,MYO7A,PISD,PLCB4,PPM2C,PRKCA,PSAP,RSU1,SNTB1,TPM3,UXS1,ZUBR1	Upregulated by butyrate at 48 hrs in SW260 colon carcinoma cells
HSA04080_NEUROACTIVE_LIGAND_RECEPTOR_INTERACTION	0.15	20	3	3.29	0.6634	1	ADRA1A,PTGDR,TACR3	ADORA2A,ADRA1A,ADRA2A,CHRM3,CRHR2,GABBR2,GALR1,GRIA2,GRIN1,GRM3,GRPR,LHCGR,MTNR1A,NMUR2,NPFFR2,PRLHR,PTGDR,TACR3,TRHR,TSPO	Genes involved in neuroactive ligand-receptor interaction
HSA04520_ADHERENS_JUNCTION	0.15	20	3	3.29	0.6634	1	ACTN1,CTNNA2,TCF7L2	ACTB,ACTG1,ACTN1,BAIAP2,CTNNA2,CTNNB1,EP300,FER,FGFR1,IGF1R,NLK,PTPN1,PTPRB,RHOA,SNAI2,SORBS1,TCF7L2,TJP1,VCL,WASL	Genes involved in adherens junction
INTEGRIN_MEDIATED_CELL_ADHESION_KEGG	0.15	20	3	3.29	0.6634	1	CAPN9,PTK2,VAV2	AKT3,BCAR1,CAPN9,CSK,DOCK1,ILK,ITGA7,ITGA8,ITGB1,MAP2K1,MAP2K3,MAPK10,PAK2,PTK2,RAPGEF1,ROCK1,SDCCAG8,SORBS1,VAV2,VCL
OLD_FIBRO_UP	0.15	20	3	3.29	0.6634	1	ADD1,AMD1,PLD3	ADD1,AMD1,CDC2,CHIT1,EIF3S6IP,ELP3,ERCC4,FRG1,GCSH,GGH,MYD88,NPEPPS,NR1H3,NUDT21,PLD3,RAB11A,RBM17,SART3,SFRS7,STAMBP	Upregulated in fibroblasts from old individuals, compared to young
P21_P53_ANY_DN	0.15	20	3	3.29	0.6634	1	BUB1,TYMS,WDHD1	ANLN,ASPM,BIRC2,BUB1,CDC2,CDC25B,EXO1,KIAA1794,KNTC1,MCM2,MCM4,MCM6,NCAPG,PRC1,RACGAP1,SMC2,TYMS,UBE2C,WDHD1,ZNF84	Down-regulated at any timepoint (4-24 hrs) following ectopic expression of p21 (CDKN1A) in OvCa cells, p53-dependent
UVC_XPCS_8HR_UP	0.15	20	3	3.29	0.6634	1	ACYP1,TBCC,WBSCR22	ABCB6,ACYP1,BRD2,CCNT2,DGAT1,FBXL14,GLS,GLUL,HEXIM1,LHX2,MED6,NXF1,OSR2,RELA,RFC5,RPUSD2,RSL1D1,TBCC,TOB1,WBSCR22	Up-regulated at 8 hours following treatment of XPB/CS fibroblasts with 3 J/m^2 UVC
UVC_XPCS_ALL_UP	0.15	20	3	3.29	0.6634	1	ACYP1,TBCC,WBSCR22	ABCB6,ACYP1,BRD2,CCNT2,DGAT1,FBXL14,GLS,GLUL,HEXIM1,LHX2,MED6,NXF1,OSR2,RELA,RFC5,RPUSD2,RSL1D1,TBCC,TOB1,WBSCR22	Up-regulated at any timepoint following treatment of XPB/CS fibroblasts with 3 J/m^2 UVC
BRCA1KO_MEF_DN	0.15	27	4	4.45	0.6719	1	MAP2K4,PNN,UBE2L3,YME1L1	BAZ2B,DCLRE1A,EIF3S10,FAF1,GPT2,IMMT,IPO7,LAMC1,MAP2K4,NCOR1,NDRG3,PNN,RABEP1,RFC1,SHOC2,SMAD1,STK10,TJP1,TLOC1,TOP1,TPP2,UBE2L3,USP16,UTX,VPS35,XRN2,YME1L1	Down-regulated in mouse embryonic fibroblasts following targeted deletion of BRCA1 (exon 11) compared to wild-type MEFs
G1_TO_S_CELL_CYCLE_REACTOME	0.15	27	4	4.45	0.6719	1	CCND2,CCNG2,CCNH,MNAT1	ATM,CCNB1,CCND2,CCNG2,CCNH,CDC45L,CDK7,E2F4,E2F5,MCM2,MCM4,MCM5,MCM6,MNAT1,MYC,ORC1L,ORC2L,ORC3L,ORC4L,ORC5L,POLA2,POLE,POLE2,PRIM1,RPA2,TFDP1,TFDP2
TARTE_PC	0.15	27	4	4.45	0.6719	1	DUSP7,HDLBP,PLD3,PRDX4	AARS,AGA,ARMET,CANX,DDOST,DUSP7,ELL2,FKBP2,HAGH,HDLBP,HEXB,HSPA5,HYOU1,KDELR1,LMAN2,P4HB,PDIA5,PLD3,PPIB,PRDX4,PRKCI,PYCR1,SEC61B,SEL1L,SERPINI1,SLC35B1,STT3A	Genes overexpressed in polyclonal plasmablastic cells (PPCs), mature plasma cells isolated from tonsils (TPCs), and mature plasma cells isolated from bone marrow (BMPCs), as compared to B cells purified from peripheral blood (PBBs) and tonsils (TBCs).
UVB_NHEK2_UP	0.15	27	4	4.45	0.6719	1	COX5B,H2AFZ,NAP1L1,TAF10	ARF5,ARMET,CDC37,COX4I1,COX5A,COX5B,COX6C,ERCC5,GPS2,H2AFZ,MSN,NAP1L1,NDUFA4,NXF1,POLR2L,PPIB,PPP1R11,PRDX3,PSMA6,RPL10A,RPLP0,RPS28,SAP18,SOD1,TAF10,TSC22D1,TXN	Upregulated by UV-B light in normal human epidermal keratinocytes
IDX_TSA_UP_CLUSTER5	0.15	47	7	7.74	0.6759	1	ALDOA,FDX1,GPI,MKNK2,MRPS26,PLA2G12A,PRPS1	ACO2,ADAM12,AK2,ALDOA,ARL6IP2,BCAP31,BRP44,COQ9,COX17,CYC1,ECHS1,ETFB,FDX1,G6PD,GNPAT,GPHN,GPI,GRPEL1,GYS1,KIAA1161,LMAN2,MKNK2,MRPL12,MRPL15,MRPL18,MRPS2,MRPS26,NDUFAB1,NDUFB10,ORMDL3,PC,PHB,PLA2G12A,POR,PRDX3,PRPS1,PSMA1,PSMA5,PTGES2,RASD1,RREB1,SORBS1,TALDO1,TIMM17A,TIMM9,TOMM40,XBP1	Up-regulated at 48-96 hours during differentiation of 3T3-L1 fibroblasts into adipocytes with IDX (insulin, dexamethasone and isobutylxanthine), vs. fibroblasts treated with IDX + TSA to prevent differentiation (cluster 5)
OLD_FIBRO_DN	0.15	47	7	7.74	0.6759	1	ARPC2,ATP6V0A1,CUL2,DPM1,HSD17B4,PBX1,RGN	AAMP,AIP,ALAS2,ALDH6A1,AMMECR1,ARPC2,ATP6V0A1,BAP1,CABLES1,CAPZA1,CDC27,COASY,COG6,CUL2,CYFIP1,DAD1,DPM1,DYRK4,ECE1,FVT1,GSTO1,HCCS,HDHD1A,HSD17B4,KIAA0082,KIF5B,LIG4,MIA3,MTMR3,PBX1,PHKB,PICALM,PPP6C,PSMA5,PWP1,RGN,RNASET2,RPL28,SAV1,SFRS1,STX5,TFDP2,THOC1,UBE2N,UFD1L,USP6NL,WDR48	Downregulated in fibroblasts from old individuals, compared to young
HDACI_COLON_BUT48HRS_DN	0.15	34	5	5.6	0.6808	1	NAP1L1,QRSL1,SNTB1,TARS,TYMS	ATP1A3,ATP5B,CCNJ,CDC2,CDK6,CUL1,DNAJC19,DTYMK,EIF2S2,ENAH,FAIM,GAPDH,HMGB1,LYPLA1,MCM6,MLH1,MSI2,MYB,MYC,NAP1L1,PPP1R14B,QRSL1,RBBP4,RPS23,SCD,SMC2,SNTB1,TALDO1,TARS,TYMS,WDR26,XBP1,YEATS4,ZNF593	Downregulated by butyrate at 48 hrs in SW260 colon carcinoma cells
HSA04310_WNT_SIGNALING_PATHWAY	0.15	34	5	5.6	0.6808	1	CCND2,PORCN,PPP3CA,TCF7L2,WNT4	AXIN1,BTRC,CACYBP,CAMK2D,CCND2,CSNK1A1,CTBP2,CTNNB1,CUL1,DAAM1,EP300,FZD1,FZD8,GSK3B,MAPK10,MYC,NLK,PLCB1,PLCB4,PORCN,PPP2CB,PPP3CA,PPP3R1,PRKACA,PRKCA,RBX1,RHOA,ROCK1,SENP2,TBL1X,TCF7L2,VANGL1,WNT4,WNT5B	Genes involved in Wnt signaling pathway
PENG_LEUCINE_UP	0.15	34	5	5.6	0.6808	1	DDX46,GBF1,PCBP3,PCK2,SPAG9	AARS,ALDH2,BCL7A,BMI1,CARS,CKB,DAAM1,DDX46,ERCC2,FCER2,GBF1,HDAC5,KHSRP,MARS,MTHFD2,MTX1,NCOR1,PCBP3,PCK2,PDE6D,PHGDH,PRKCBP1,PSAP,PSPH,PYCR1,RERE,SHOC2,SPAG9,SSR2,UBE2N,UNC119,VPS39,WARS,YARS	Genes upregulated in response to leucine starvation
REOVIRUS_HEK293_DN	0.15	67	10	11.03	0.6853	1	FDXR,H2AFV,ITPR1,PCYT2,PRKCD,PSEN2,REEP2,SEC14L1,TCF25,UBR2	ABCB6,ABCC10,ADAM17,ARHGEF10,ARHGEF17,ATP2A2,ATR,ATXN1,B3GNT1,BCL11A,BDH1,CDK9,CHD4,DHX9,DOPEY2,EP300,ERCC5,FDXR,FTSJ1,GLDC,GRHPR,GYS1,H2AFV,HEXIM1,HIRA,HYOU1,IDH1,ITGA7,ITPR1,ITSN1,KIAA0100,KIAA0152,KIAA0274,KIAA0350,LAMA5,LASP1,LRP4,MAP2K3,MAT2A,MBTPS1,MYC,NCDN,NDUFAF1,NISCH,NUP98,OGDH,PCYT2,PEX1,PFAS,PMPCA,POLA2,POR,PREP,PRKCD,PSEN2,PSME3,PTK7,RAD54L,REEP2,SEC14L1,SUOX,TBCD,TCF25,TTC15,UBR2,UF…	Down-regulated at any timepoint up to 24 hours following infection of HEK293 cells with reovirus strain T3Abney
MOREAUX_TACI_HI_VS_LOW_UP	0.15	61	9	10.04	0.6951	1	CCRN4L,EPC1,H3F3A,LRRN5,MRPL28,MTAP,NOS1,POFUT2,SYT12	ABCG4,ACAA2,ADARB1,ALDH3B1,ALPL,AMN,AMPH,ARFRP1,ARHGEF10,ARL6IP2,CALB2,CALR,CCRN4L,CDC2L5,CDC5L,CENPB,CHST4,CUTA,DDX54,DNAJB5,EFHC2,EPC1,FIP1L1,FOXF2,FURIN,GNAQ,GPC5,H3F3A,HYI,ITSN1,KCNH2,KHSRP,KLF2,LARP7,LRRN5,MAP2K3,MAPK10,MCM8,MRPL28,MTA1,MTAP,NCLN,NDUFB7,NEURL,NEUROD2,NF1,NMT2,NOS1,PICK1,PIN4,PINK1,POFUT2,POU2F2,REM1,RGS12,RNF121,RPL18,RPL37A,SMURF2,SYT12,WIPI2	Genes overexpressed in TACI high patients
PROLIFERATION_GENES	0.15	61	9	10.04	0.6951	1	ADRA1A,BUB3,CUL2,DAB2,DCTN2,NAP1L1,PA2G4,PLG,VEGFC	ADRA1A,ADRA1D,ADRA2A,ANP32B,APRIN,BAP1,BOP1,BUB3,CBFA2T3,CDC14A,CDC16,CDC25B,CDC27,CDC2L5,CDK10,CDK5RAP1,CDK9,CSE1L,CTBP2,CUL1,CUL2,CUL3,DAB2,DCTN2,DHPS,DKC1,DUSP22,FLT1,FTH1,GPC4,GRPR,HGS,IGF1R,JAG2,LMO1,LRPAP1,MAGOH,MAPRE1,MYC,NAP1L1,NF1,NOL1,NR6A1,PA2G4,PDAP1,PLG,PRKCA,PSPH,QSCN6,RBBP4,RPS27,RPS4X,RUNX3,SKP2,SON,TCF8,TOB1,TPD52L2,TXN,VEGFC,WARS	Proliferation related genes
CALRES_MOUSE_NEOCORTEX_DN	0.14	21	3	3.46	0.6968	1	BUB3,DUSP7,PCK2	ACLY,ATP2A2,ATP5F1,BUB3,CACNB2,CNTN3,DUSP7,EEF1A1,EIF2S1,EPRS,GNG12,GRIN1,KIF5B,PCK2,PHKG2,PRPF6,RELA,SEC23A,SKP1A,TOP3B,USP9X	Downregulated in the neocortex of aged (30-month) mice subjected to caloric restriction since young adulthood vs. age-matched controls
FLECHNER_KIDNEY_TRANSPLANT_REJECTION_PBL_UP	0.14	21	3	3.46	0.6968	1	ARF6,DAXX,MPV17	AGPAT1,ARF6,ATR,CANX,CBX1,CDK7,CENPB,DAXX,IDS,KNS2,MCM6,MPV17,NFYA,PSMD14,PSMD6,REEP5,RPA2,SH2B1,SHOC2,ULK2,XRCC5	Genes upreglated in peripheral blood lymphocytes (PBLs) of patients who underwent acute rejection of a kidney transplant relative to PBLs of immunosuppressed patients with a well functioning kidney transplant (Delta values were chosen to minimize the minimize the median FDR at a level < 1 false discovery per gene list)
FSH_GRANULOSA_UP	0.14	21	3	3.46	0.6968	1	ITPR1,M6PRBP1,RAB14	ACPP,ACTB,ACTR2,ALPL,ARPC1A,ATPIF1,CREBL2,GNAS,ITPR1,LHCGR,M6PRBP1,MAP2K1,NLK,PGK1,PGRMC1,POP5,PSMC3,PTDSR,PTP4A1,RAB14,RAB5A	Up-regulated in human granulosa cells stimulated with follicle stimulation hormone (FSH)
HSA04120_UBIQUITIN_MEDIATED_PROTEOLYSIS	0.14	21	3	3.46	0.6968	1	ANAPC7,CUL2,TCEB2	ANAPC1,ANAPC10,ANAPC2,ANAPC5,ANAPC7,BTRC,CDC16,CDC20,CDC27,CUL1,CUL2,CUL3,FZR1,RBX1,SKP2,SMURF2,TCEB1,TCEB2,UBE2C,UBE2E2,WWP1	Genes involved in ubiquitin mediated proteolysis
HSA05222_SMALL_CELL_LUNG_CANCER	0.14	21	3	3.46	0.6968	1	NOS1,PTK2,RXRA	AKT3,BIRC2,CDK6,CKS1B,CYCS,ITGB1,LAMA2,LAMA5,LAMB1,LAMC1,MAX,MYC,NOS1,PIAS1,PIK3CB,PIK3R3,PTK2,RELA,RXRA,SKP2,TRAF6	Genes involved in small cell lung cancer
LH_GRANULOSA_UP	0.14	21	3	3.46	0.6968	1	ITPR1,M6PRBP1,RAB14	ACPP,ACTB,ACTR2,ALPL,ARPC1A,ATPIF1,CREBL2,GNAS,ITPR1,LHCGR,M6PRBP1,MAP2K1,NLK,PGK1,PGRMC1,POP5,PSMC3,PTDSR,PTP4A1,RAB14,RAB5A	Up-regulated in human granulosa cells stimulated with luteinizing hormone (LH)
MRNA_PROCESSING	0.14	21	3	3.46	0.6968	1	SFRS2,SFRS8,SLU7	DHX15,HNRPR,KHSRP,LSM1,PRPF18,PRPF3,PRPF8,SF3A1,SF3A3,SF3B3,SF3B4,SFPQ,SFRS1,SFRS2,SFRS7,SFRS8,SIP1,SLBP,SLU7,SNRP70,U2AF2	Genes involved in mRNA processing
CARIES_PULP_DN	0.14	14	2	2.31	0.6978	1	H3F3B,ZNF423	DSPP,FGFR1,GLCE,H3F3B,LGR4,MPPED2,OSR2,PHLPP,POLI,SLIT2,SPOCK3,SPON1,TIAM1,ZNF423	Down-regulated in pulpal tissue from extracted carious teeth (cavities), compared to tissue from extracted healthy teeth
ET743PT650_COLONCA_DN	0.14	14	2	2.31	0.6978	1	ADK,ITPR1	ADK,AP3B1,COVA1,DDX10,DOCK1,EXT1,GNAQ,ITPR1,KIFAP3,MLLT3,POLA1,ROR1,TIAM1,TMEM131	Downregulated by both Et-743 and Pt-650 in HCT116 cells (Fig. 6 A)
GUO_HEX_DN	0.14	14	2	2.31	0.6978	1	ARL6IP5,BMP2K	ACTB,ARL6IP5,BMP2K,CREG1,ELL2,F10,GDAP2,ICT1,KIFC1,LMNB1,POLR2J,PPARBP,SAR1B,SOD2	Down-regulated genes in day-6 Hex/ embryoid bodies
HOX_GENES	0.14	14	2	2.31	0.6978	1	PBX1,SCMH1	BMI1,EED,EZH2,GBX2,HHEX,HLX1,HOXA5,HOXB3,LHX2,PBX1,PHC1,RING1,SCMH1,YY1	HOX genes related to hematopoiesis
HSA00640_PROPANOATE_METABOLISM	0.14	14	2	2.31	0.6978	1	HIBCH,SUCLG2	ABAT,ACACA,ACAT1,ALDH2,ALDH6A1,ALDH7A1,ECHS1,HADHA,HIBCH,LDHB,PCCB,SUCLA2,SUCLG1,SUCLG2	Genes involved in propanoate metabolism
HSA04920_ADIPOCYTOKINE_SIGNALING_PATHWAY	0.14	14	2	2.31	0.6978	1	PCK2,RXRA	ACSL3,ACSL5,ADIPOR2,AKT3,CPT1B,G6PC2,JAK2,MAPK10,PCK2,PRKAA2,PTPN11,RELA,RXRA,SLC2A1	Genes involved in adipocytokine signaling pathway
SIG_PIP3_SIGNALING_IN_CARDIAC_MYOCTES	0.14	14	2	2.31	0.6978	1	PTK2,TSC2	AKT3,CREB5,FOXO3A,GSK3B,MYC,NOLC1,PAK2,PAK7,PTK2,PTPN1,RPS6KA2,RPS6KB1,TSC1,TSC2	Genes related to PIP3 signaling in cardiac myocytes
HEMATOPOESIS_RELATED_TRANSCRIPTION_FACTORS	0.14	28	4	4.61	0.7007	1	PAX6,PBX1,TFAP2A,TFAP4	BMI1,EED,EP300,FLI1,GBX2,GFI1,HHEX,HLX1,HOXA5,HOXB3,HOXC6,LHX2,MAFK,MLL,MYB,MYC,NF1,NFYA,NOTCH1,PAX5,PAX6,PBX1,PHC1,POU2F1,RUNX1,TFAP2A,TFAP4,XBP1	Transcription factors involved in hematopoiesis
TARTE_MATURE_PC	0.15	55	8	9.06	0.7063	1	DAB2,KCNMA1,PAX6,RPLP1,SGSH,SMPDL3B,TACR3,WWOX	ACTB,AK1,ALDH2,ALDH7A1,CALB2,CBLB,CBS,COVA1,CRYAB,CTSL,CYFIP1,DAB2,DOCK1,ERCC4,FLT1,HADHB,HHEX,IDUA,ITGA8,KCNMA1,MAPKAPK2,MIA3,MSX1,MYO5A,NHLH1,PAX6,PCSK6,PSAP,RBPMS,RPL28,RPL34,RPL37A,RPL39,RPLP0,RPLP1,RPS11,RPS14,RPS15A,RPS18,RPS2,RUNX1,SGSH,SLC15A2,SMAD1,SMPD1,SMPDL3B,STXBP1,TACR3,TBC1D5,TIAM1,TJP1,TLR1,TNC,TPT1,WWOX	Genes overexpressed in polyclonal plasmablastic cells (PPCs) as compared to mature plasma cells isolated from tonsils (TPCs) and mature plasma cells isolated from bone marrow (BMPCs).
VHL_RCC_UP	0.14	35	5	5.76	0.7063	1	LAMP1,MPHOSPH6,PITRM1,RAB14,UBA52	ALPL,BXDC2,CANX,DNAJC1,GMFB,GTF2A2,KIAA1429,LAMP1,MPHOSPH6,MRPL15,MRPL41,MTHFD1,NIPSNAP1,PCCB,PES1,PITRM1,POLD1,PPP2R5D,RAB11A,RAB14,RANBP9,RPL26L1,RPLP0,SCARB2,SIRT6,SLC39A13,STK24,TBC1D13,THEM2,TLOC1,TMEM50A,TRAPPC2L,TSTA3,UBA52,VAPB	Upregulated in VHL-null renal carcinoma cells vs. VHL-rescued (Fig. 1a+b)
CHIARETTI_T_ALL	0.14	42	6	6.92	0.7127	1	ARF6,CCND2,FAT,MAF,RSBN1,SELENBP1	ALAS2,ARF6,ARHGEF10,ARL4C,ARNTL,ATP11B,BCL11A,CCND2,CTBP2,CUL1,DYNLT1,FAT,FGFR1,GCH1,GNB2L1,HHEX,HMG2L1,HOXA5,HPGD,IDS,IFI30,JARID2,LAT,MAF,MINPP1,MYC,NID2,PRKCA,PSPH,QKI,RAB6IP1,RAPGEF2,RB1CC1,RSBN1,RUNX3,SELENBP1,SFPQ,SLC35D1,SPON1,TOB1,UGCG,USP1	Genes overexpressed in leukemia cells.
3AB_GAMMA_DN	0.14	7	1	1.15	0.7165	1	BNIP2	BNIP2,CSAD,CSNK1A1,DPAGT1,FEN1,MED31,THOC4	Downregulated synergystically by gamma-irradiation and 3-aminobenzamine (PARP inhibitor)
ACTINYPATHWAY	0.14	7	1	1.15	0.7165	1	ARPC2	ACTR2,ACTR3,ARPC1A,ARPC2,ARPC3,NCKAP1,WASL	The Arp 2/3 complex localizes to the Y-junction of polymerizing actin fibers that enable lamellipod extension and consequent cell motility.
AGED_MOUSE_MUSCLE_DN	0.14	7	1	1.15	0.7165	1	WNT4	CLTB,EEF1G,NR2F1,POLA2,PPP1R2,PSMC3,WNT4	Downregulated in the gastrocnemius muscle of aged adult mice (30-month) vs. young adult (5-month)
AGED_MOUSE_MUSCLE_UP	0.14	7	1	1.15	0.7165	1	BUB3	ARF5,BUB3,DCTN1,HSPA8,POU3F2,RAB21,U2AF2	Upregulated in the gastrocnemius muscle of aged adult mice (30-month) vs. young adult (5-month)
APPEL_IMATINIB_UP	0.14	7	1	1.15	0.7165	1	LAMP1	CTSB,CTSD,CTSL,GBA,GUSB,HEXB,LAMP1	Genes up-regulated by imatinib during dendritic cell differentiation
BUT_TSA_UP	0.14	7	1	1.15	0.7165	1	PRKCD	CDC20,GSTT1,MAPRE1,POR,PRKCD,RHOA,TOB1	Upregulated by the combination of TSA and butyrate in HT-29 cells
CHEN_LUNG_SURVIVAL	0.14	7	1	1.15	0.7165	1	RAB14	CALU,EPHX1,P4HB,PGK1,PKM2,RAB14,SOD2	Genes whose protein products' expression in lung adenocarcinomas are associated with patient survival.
CMV_24HRS_DN	0.14	7	1	1.15	0.7165	1	TSPAN6	ACO1,ADRA2A,IGF1R,PAFAH1B1,RUNX1,SULT1E1,TSPAN6	Downregulated at 24hrs following infection of primary human foreskin fibroblasts with CMV
CMV_HCMV_6HRS_DN	0.14	7	1	1.15	0.7165	1	BICD1	BICD1,OSR2,REV3L,RNF113A,RUNX1,SIX1,SNAI2	Down-regulated in fibroblasts at 6 hours following infection with human cytomegalovirus (CMV)
EMT_DN	0.14	7	1	1.15	0.7165	1	ITPR1	CTGF,EGR2,ITPR1,KLF2,PC,TIAM1,TSC22D1	Down-regulated during the TGFbeta-induced epithelial-to-mesenchymal transition (EMT) of Ras-transformed mouse mammary epithelial (EpH4) cells (EMT is representative of late-stage tumor progression and metastasis)
ERKPATHWAY	0.14	7	1	1.15	0.7165	1	MKNK2	GNAS,GNB1,IGF1R,ITGB1,MAP2K1,MKNK2,MYC	Cell growth is promoted by Ras activation of the anti-apoptotic p44/42 MAP kinase pathway.
ET743_SARCOMA_6HRS_UP	0.14	7	1	1.15	0.7165	1	UBA52	CDC37,COX6B1,FKBP1A,GNAS,HDAC3,TUSC3,UBA52	Up-regulated at 6 hours following treatment with Et-743 in at least 8 of 11 sarcoma cell lines
GAMMA-UV_FIBRO_UP	0.14	7	1	1.15	0.7165	1	CCNH	CCNC,CCNH,COG6,CSNK1A1,DLG1,HEXB,MORF4L1	Up-regulated at any timepoint by treatment of human fibroblasts with UV light or gamma radiation, but not by 4-NQO
GLUTATHIONE_METABOLISM	0.14	7	1	1.15	0.7165	1	GSTZ1	G6PD,GCLC,GGT1,GSTT1,GSTZ1,IDH1,MGST1
HDACI_COLON_BUT12HRS_UP	0.14	7	1	1.15	0.7165	1	WWOX	ATP6AP2,PPP3R1,ROCK1,SPARCL1,TMTC3,UBE2H,WWOX	Upregulated by butyrate at 12 hrs in SW260 colon carcinoma cells
HSA00062_FATTY_ACID_ELONGATION_IN_MITOCHONDRIA	0.14	7	1	1.15	0.7165	1	HSD17B4	ACAA2,ECHS1,HADHA,HADHB,HSD17B10,HSD17B4,PPT1	Genes involved in fatty acid elongation in mitochondria
HSA00120_BILE_ACID_BIOSYNTHESIS	0.14	7	1	1.15	0.7165	1	ADHFE1	ACAA2,ADHFE1,ALDH2,ALDH7A1,HADHB,RDH13,SOAT1	Genes involved in bile acid biosynthesis
HSA00272_CYSTEINE_METABOLISM	0.14	7	1	1.15	0.7165	1	CDO1	CARS,CDO1,GOT1,GOT2,LDHB,SULT1B1,SULT4A1	Genes involved in cysteine metabolism
HSA01040_POLYUNSATURATED_FATTY_ACID_BIOSYNTHESIS	0.14	7	1	1.15	0.7165	1	ELOVL6	ACOX3,ELOVL6,FASN,GPSN2,HADHA,HSD17B12,SCD	Genes involved in polyunsaturated fatty acid biosynthesis
IDX_TSA_DN_CLUSTER6	0.14	7	1	1.15	0.7165	1	BUB1	BUB1,DNAJC3,HNRPM,KIF2A,MOBKL1A,ROCK1,TMEM68	Strongly down-regulated at 2 hours during differentiation of 3T3-L1 fibroblasts into adipocytes with IDX (insulin, dexamethasone and isobutylxanthine), vs. fibroblasts treated with IDX + TSA to prevent differentiation (cluster 6)
IDX_TSA_UP_CLUSTER1	0.14	7	1	1.15	0.7165	1	SLC25A25	ARL4C,BAG3,CTGF,DNAJB4,ELL2,SLC25A25,TSC22D1	Strongly up-regulated at 2 hours during differentiation of 3T3-L1 fibroblasts into adipocytes with IDX (insulin, dexamethasone and isobutylxanthine), vs. fibroblasts treated with IDX + TSA to prevent differentiation (cluster 1)
IFNA_HCMV_6HRS_UP	0.14	7	1	1.15	0.7165	1	SAMHD1	BAZ1A,GCH1,MYD88,RGL1,SAMHD1,TDRD7,WARS	Up-regulated in fibroblasts at 6 hours following treatment with interferon-alpha
IGF1MTORPATHWAY	0.14	7	1	1.15	0.7165	1	EIF2B5	EIF2B5,EIF2S1,EIF2S2,EIF4E,GSK3B,IGF1R,RPS6KB1	Growth factor IGF-1 activates AKT, Gsk3-beta, and mTOR to promote muscle hypertrophy.
IL6_SCAR_FIBRO_UP	0.14	7	1	1.15	0.7165	1	MAF	CDC25B,CENTB2,MAF,MOXD1,MYO1D,NT5E,TNC	Upregulated following IL-6 treatment in hypertrophic scar fibroblasts
LIN_WNT_UP	0.14	7	1	1.15	0.7165	1	ATP6V0A1	ATP6V0A1,BCAP31,CPSF4,HSPE1,MTA1,PDAP1,SF3A1	Genes up-regulated by APC in SW480 (colon cancer)
MAPK_CASCADE	0.14	7	1	1.15	0.7165	1	MAP2K4	KRAS,MAP2K1,MAP2K3,MAP2K4,MAP3K12,MAPK10,RASA3	Genes part of the MAPKinase cascade
METPATHWAY	0.14	7	1	1.15	0.7165	1	PTK2	CRKL,DOCK1,ITGB1,MAP2K1,PTK2,PTPN11,RAP1A	The hepatocyte growth factor receptor c-Met stimulates proliferation and alters cell motility and adhesion on binding the ligand HGF.
NEMETH_TNF_DN	0.14	7	1	1.15	0.7165	1	HSPA4L	APEX1,FEN1,HSPA4L,ORC5L,SCD,SLBP,ZFP36L1	Genes down-regulated after 3 h in LPS-stimulated RAW 2647 macrophages
N_GLYCAN_BIOSYNTHESIS	0.14	7	1	1.15	0.7165	1	DPM1	B4GALT2,DDOST,DPAGT1,DPM1,MGAT1,MGAT3,MGAT4B
NI2_MOUSE_DN	0.14	7	1	1.15	0.7165	1	BMP2K	BMP2K,FASN,MRPS18B,OGT,RSU1,TIMM17A,TP53BP2	Downregulated by nickel(II) in sensitive A/J mouse lung tissue
OLDWERNER_FIBRO_UP	0.14	7	1	1.15	0.7165	1	AMD1	AMD1,CDC2,CHIT1,ELP3,NUDT21,RAB11A,STAMBP	Commonly upregulated in fibroblasts from Werner Syndrome and old individuals, compared to young
OVARIAN_INFERTILITY_GENES	0.14	7	1	1.15	0.7165	1	CCND2	ATM,BMPR1B,CCND2,LHCGR,MLH1,NCOR1,SMPD1
P21_MIDDLE_DN	0.14	7	1	1.15	0.7165	1	BUB3	ARL6IP1,BUB3,CKS1B,CRYAB,RFC3,SMC4,TRIP13	Down-regulated at intermediate timepoints (12-16 hrs) follwing ectopic expression of p21 (CDKN1A) in OvCa cells
PEPTIDE_GPCRS	0.14	7	1	1.15	0.7165	1	TACR3	ATP8A1,GALR1,GNB2L1,GRPR,LHCGR,TACR3,TRHR
PHENYLALANINE_METABOLISM	0.14	7	1	1.15	0.7165	1	PRDX5	ALDH3B1,DDC,GOT1,GOT2,HPD,PRDX5,PRDX6
POMEROY_MD_TREATMENT_GOOD_VS_POOR_DN	0.14	7	1	1.15	0.7165	1	ERP29	BYSL,CDC25B,E2F5,ERP29,RPL10A,RPL11,RPS18	Genes highly associated with medulloblastoma treatment failure
UVB_NHEK3_C5	0.14	7	1	1.15	0.7165	1	CLINT1	CLINT1,EXT1,GSK3B,SHB,TIAM1,TLK1,WWP1	Regulated by UV-B light in normal human epidermal keratinocytes, cluster 5
UVC_XPCS_4HR_UP	0.14	7	1	1.15	0.7165	1	ACYP1	ACYP1,BRD2,CCNT2,HEXIM1,NXF1,OSR2,TOB1	Up-regulated at 4 hours following treatment of XPB/CS fibroblasts with 3 J/m^2 UVC
WELCSH_BRCA_DN	0.14	7	1	1.15	0.7165	1	RXRA	BOP1,CHD4,EIF4G1,GCN5L2,MYC,NUP214,RXRA	Genes downregulated by BRCA1
ZHAN_MM_CD138_CD1_VS_REST	0.14	7	1	1.15	0.7165	1	PCK2	ERN1,GPT2,NID2,NSUN7,PCK2,PHGDH,VPS37A	50 top ranked SAM-defined over-expressed genes in each subgroup_CD-1
CHANG_SERUM_RESPONSE_UP	0.14	56	8	9.22	0.7259	1	H2AFZ,MNAT1,MRPS28,NOLA2,PA2G4,PLG,PNN,SFRS2	BCCIP,CBX1,CCT5,CENPJ,COPS6,COX17,DHFR,DUT,EBNA1BP2,EIF4G1,GGH,H2AFZ,HMGB1,HNRPR,IPO4,MAPRE1,MNAT1,MRPL12,MRPL37,MRPS28,MSN,MTHFD1,NOLA2,NUP107,NUPL1,NUTF2,PA2G4,PAICS,PDAP1,PITPNC1,PLG,PNN,POLE2,PPIH,PSMC3,PSMD12,PSMD14,PSMD2,PTS,RFC3,RNASEH2A,RNF41,SFRS2,SLC25A5,SMS,SMURF2,SNRPA1,SNRPB,SNRPC,SNRPD1,SNRPE,SRM,TCEB1,TOMM40,TUBG1,UMPS	CSR (Serum Response) signature for activated genes (Stanford)
BRCA_PROGNOSIS_NEG	0.14	29	4	4.77	0.7276	1	BUB1,OXCT1,PITRM1,STMN1	ASPM,BUB1,CDC25B,CDC42BPA,CTPS,DEGS1,ECT2,EXT1,EZH2,FLT1,GGH,GMPS,HRB,INTS7,MAD2L1,MCCC1,MCM6,MRPL13,MTMR2,OXCT1,PGK1,PITRM1,PRC1,PSMD2,PSMD7,SMC4,STMN1,TRIP13,UCHL5	Genes whose expression is consistently negatively correlated with breast cancer outcomes - higher expression is associated with metastasis and poor prognosis
HDACI_COLON_BUT24HRS_DN	0.14	29	4	4.77	0.7276	1	NAP1L1,SNTB1,TARS,TYMS	ATP1A3,ATP5B,CDC2,CDK6,CKS1B,CSE1L,CUL1,DHX9,DLG5,DTYMK,EIF2S2,ENAH,FAIM,HMGB1,LASP1,MLH1,MSI2,MYB,NAP1L1,PC,RBBP4,RREB1,SMC2,SNTB1,SNX12,TARS,TOP2B,TYMS,XBP1	Downregulated by butyrate at 24 hrs in SW260 colon carcinoma cells
FETAL_LIVER_ENRICHED_TRANSCRIPTION_FACTORS	0.14	22	3	3.62	0.7276	1	H2AFZ,ILF2,MEF2A	BRD4,GFI1,H2AFZ,HHEX,HLF,HMGB1,HTATIP,ILF2,MED6,MEF2A,MLL,MYC,MYST3,NR1H3,NR2C2,NSD1,RBX1,RFXANK,RNF7,RUNX1,SIRT2,SMARCD1	Transcription factors enriched in fetal liver
HOHENKIRK_MONOCYTE_DEND_DN	0.14	22	3	3.62	0.7276	1	BCAT1,DNAJC8,ITPR1	BCAT1,BRD2,DHX8,DNAJC8,IDS,ITPR1,LTA4H,NFYC,NINJ1,NUP214,PPIB,PPIF,PPP2R5D,RAB3GAP1,RASA3,SDF2,SF3B4,SOD2,TAL2,TLR1,TROVE2,TSC22D1	Down-regulated mRNAs in monocyte-derived DCs
RNA_TRANSCRIPTION_REACTOME	0.14	22	3	3.62	0.7276	1	CCNH,MNAT1,TAF12	CCNH,CDK7,ERCC3,GTF2A2,GTF2E1,GTF2E2,GTF2F2,GTF2H1,ILK,MNAT1,POLR1B,POLR2B,POLR2C,POLR2H,POLR2I,POLR2J,POLR3B,POLR3D,POLR3H,TAF12,TAF13,TAF6
BCNU_GLIOMA_MGMT_48HRS_DN	0.14	36	5	5.93	0.7304	1	ACTN1,ARPC2,BICD1,LMX1B,TLE3	ACTN1,ARPC2,ATP1A3,ATP6V0C,BAIAP2,BAIAP3,BECN1,BICD1,BRF1,CALB2,CDK8,DHX16,EPHX1,EZH2,FKBP1A,FTH1,GOLGA2,GTF2F1,HAGH,HCFC1,IDS,KCNH2,LMX1B,MAPK10,MGAT3,MVD,MYD88,NPAS1,PCBD1,PCYT1A,PFKM,SFPQ,SHMT2,SRP14,TLE3,TUBG1	Down-regulated in an MGMT+ glioma cell line (T98G) at 48 hours following treatment with BCNU
BRENTANI_SIGNALING	0.14	36	5	5.93	0.7304	1	AKAP13,MAP2K4,MCC,MUSK,WNT4	AKAP13,ARHGAP1,ARHGAP6,ATM,AXIN1,BIRC2,CRKL,CTNNB1,DLG1,GNB1,ILK,ITGA7,ITGB1,JAG2,MAP2K1,MAP2K3,MAP2K4,MAP3K12,MAP3K4,MAPK10,MAPKAPK2,MCC,MUSK,MYD88,NF1,RALBP1,RAN,RAP1A,RELA,ROCK1,SKIL,SMO,SUFU,TIAM1,TRAF6,WNT4	Cancer related genes involved in the cell signaling
AGUIRRE_PANCREAS_CHR12	0.13	15	2	2.47	0.7344	1	BLOC1S1,TBK1	BLOC1S1,CAND1,CCDC59,CCT2,CD63,COPZ1,DDX23,LEMD3,MCRS1,PFDN5,RACGAP1,SLC11A2,SMUG1,TBK1,YEATS4	Genes on chromosome 1 with copy-number-driven expression in pancreatic adenocarcinoma.
ET743_SARCOMA_72HRS_UP	0.13	15	2	2.47	0.7344	1	NDUFA2,UBA52	ATP6V1G1,CDC37,CMPK,COX6B1,FKBP1A,GNAS,HDAC3,KRR1,LRPAP1,NDUFA2,NPC2,PGK1,TUSC3,UBA52,YBX1	Up-regulated at48 hours following treatment with Et-743 in at least 6 of 8 sarcoma cell lines
FALT_BCLL_IG_MUTATED_VS_WT_UP	0.13	15	2	2.47	0.7344	1	DUSP7,SFRS2	ADORA2A,ARFRP1,BMI1,CBFA2T3,CPT1B,DUSP7,JAK2,NHP2L1,NPC2,NPTN,RUNX1,SAP18,SFRS2,TBL1X,TLR1	Genes upregulated in Ig-mutated non-VH3-21 B-CLL
GLYCOLYSIS_AND_GLUCONEOGENESIS	0.13	15	2	2.47	0.7344	1	ALDOA,GPI	ALDOA,DLD,GAPDH,GOT1,GOT2,GPI,HK2,LDHB,MDH1,MDH2,PC,PDHA1,PFKM,PGK1,PKM2	Genes involved in glycolysis and gluconeogenesis
HEARTFAILURE_VENTRICLE_DN	0.13	15	2	2.47	0.7344	1	AMD1,GTF3A	ABCB6,AMD1,ATP2A2,DAAM1,GTF3A,IDH1,IRAK1,MCRS1,POLR2L,PSMB6,TLR2,TMEM147,TSC22D1,TTC15,WARS	Downregulated in the ventricles of failing hearts (DCM and ICM) compared to healthy controls
HSA04620_TOLL_LIKE_RECEPTOR_SIGNALING_PATHWAY	0.13	15	2	2.47	0.7344	1	MAP2K4,TBK1	AKT3,IRAK1,MAP2K1,MAP2K3,MAP2K4,MAP3K7IP2,MAPK10,MYD88,PIK3CB,PIK3R3,RELA,TBK1,TLR1,TLR2,TRAF6	Genes involved in Toll-like receptor signaling pathway
LEE_E2F1_DN	0.13	15	2	2.47	0.7344	1	ITPR1,RGN	ADIPOR2,GOT1,GSTO1,HPD,ITPR1,MAPKAPK2,MDH1,MOSC1,NR1H3,OAT,PNLIP,PPCS,REPS1,RGN,TDO2	Genes down-regulated in hepatoma tissue of E2f1 transgenic mice
LU_IL4BCELL	0.13	15	2	2.47	0.7344	1	CLTC,MRPS15	CLTC,CTGF,CTSD,EIF4G1,FCER2,HLX1,KMO,MRPS15,PPP6C,QSCN6,RPS2,SLC15A2,SMARCA2,VCL,XBP1	Genes induced in peripheral B cells by 4 hours of incubation with the cytokine IL-4.
NOUZOVA_CPG_METHLTD	0.13	15	2	2.47	0.7344	1	FLCN,GBF1	CPVL,DNAJB5,FLCN,GBF1,GLT25D2,KLF11,LCOR,LPHN3,LYPLA3,NKX2-3,RSHL3,SLC25A29,SLC7A8,UXS1,VPS8	Aberrantly methylated CpG islands in NB4 (ranks 1 and 2 only)
TSADAC_HYPOMETH_OVCA_UP	0.13	15	2	2.47	0.7344	1	EPS15L1,MTPN	EPS15L1,ERCC1,L3MBTL3,MCM4,METTL1,MFSD1,MTO1,MTPN,NOSIP,PIP5K1A,POLR1B,POLR3B,SNRPB,TAF13,UBE2C	Genes with basally hypomethylated promoters upregulated by the combination of TSA and DAC in ovarian carcinoma (CP70) cells
VEGF_MMMEC_ALL_UP	0.13	15	2	2.47	0.7344	1	GALNT1,MRPL19	GALNT1,GGH,GSTT1,ISL1,MRPL19,NAGK,NID2,NP,PRKCI,RALA,RANGAP1,RBX1,SEMA5A,SGCE,SULT1E1	Up-regulated at any timepoint follwing VEGF treatment of human myometrial microvascular endothelial cells
ZHAN_MMPC_EARLYVS	0.13	15	2	2.47	0.7344	1	CCNG2,OGG1	BMI1,CCNG2,CDC20,CSTF2,EED,HADHA,LMNB1,MSH2,MYC,OGG1,RAE1,RUNX3,SNRPC,VCL,XBP1	Early differentiation genes top 50 differentially expressed genes in comparison of CD19-enriched tonsil BCs and CD138-enriched tonsil PCs
ZHAN_MMPC_SIM	0.13	15	2	2.47	0.7344	1	AKR1B1,EIF1	AKR1B1,CDK7,DDX10,EIF1,EIF4A2,EZH2,FPGS,IRAK1,OAT,PCBD1,PEX5,PKM2,SFRS7,TALDO1,WTAP	LDGs showing similar expression patterns in bone marrow PC and subsets of MM
ZHAN_TONSIL_PCBC	0.13	15	2	2.47	0.7344	1	CCNG2,OGG1	BMI1,CCNG2,CDC20,CSTF2,EED,HADHA,LMNB1,MSH2,MYC,OGG1,RAE1,RUNX3,SNRPC,VCL,XBP1	Top 50 genes differentially expressed in CD19-enriched tonsil B cells and CD138-enriched tonsil plamsa cells.
ALZHEIMERS_DISEASE_UP	0.15	357	55	58.78	0.7397	1	AKAP13,AP1B1,ARHGAP17,ASCL1,CCDC22,CCRN4L,CHD2,COG2,CTNNBL1,DARS,DCI,DTNA,EIF2B5,ELOVL6,GAK,GALNT1,GCC1,H2AFV,H3F3A,H3F3B,HIP1R,HTRA2,ING2,LAMP1,M6PRBP1,MKNK2,NAP1L1,NGDN,OGG1,PACSIN2,PAH,PAX6,PDSS2,PGM3,PIK3C2B,PLD2,PPM1B,RBM10,RGN,SEC14L1,SFRS8,SGPL1,SLC35A2,SNRK,SPAG9,STARD3,TCF7L2,TFAP2A,TLE3,TNPO1,TNS3,TSPAN6,UBE2L3,VEGFC,WWOX	ABCB6,ABCC10,ACADS,ACOX3,ADCY3,AK1,AKAP1,AKAP13,AKT3,ANAPC2,ANP32B,AP1B1,APP,ARFGAP1,ARG2,ARHGAP1,ARHGAP17,ARHGAP26,ARHGAP6,ARHGEF10,ARID4B,ASCL1,ATG3,ATG4B,BAZ1A,BAZ2B,BHMT2,BIRC2,BRD1,BRD2,BRD4,BTRC,CASC3,CASK,CBLB,CCDC22,CCDC59,CCRN4L,CDC14A,CDC16,CDC25B,CDC2L5,CDC5L,CDIPT,CENTB2,CHD2,CNOT2,COASY,COG2,COL4A5,COPB1,COQ7,CPSF1,CRKL,CSK,CSNK1A1,CTBP2,CTDSP1,CTNNBL1,CXXC1,DAAM1,DARS,DAZAP1,DBF4,DC…	Upregulated in correlation with overt Alzheimer's Disease, in the CA1 region of the hippocampus
AGEING_KIDNEY_SPECIFIC_UP	0.13	30	4	4.94	0.7527	1	ATHL1,BICC1,CDO1,VEGFC	AATF,ADRA2A,ARHGAP1,ATHL1,BICC1,BNC2,CALU,CDO1,CTTNBP2NL,CYFIP1,DEGS1,FEZ2,HEXB,MOXD1,NR2F1,P4HB,PGM2L1,PRUNE,RAB34,RAD54L,RPL35,RPL35A,SPARCL1,SPON1,SYMPK,TMED3,TNC,USP31,VARS,VEGFC	Up-regulation is associated with increasing age in normal human kidney tissue from 74 patients, and expression is higher in kidney than in whole blood
CANCER_UNDIFFERENTIATED_META_UP	0.13	30	4	4.94	0.7527	1	DPM1,H2AFZ,ILF2,PRDX4	ADRM1,BIRC5,CCNB1,CDC2,CDC20,CEBPG,CKS1B,CTSL,DPM1,EIF2S2,EZH2,GARS,GGH,H2AFZ,IFI30,ILF2,KPNA2,MAD2L1,MCM2,MCM6,MTHFD2,NCAPD2,NCAPH,PRDX4,PSMD14,PSMD2,SEC61B,TRIP13,UBE2C,YBX1	Sixty-nine genes commonly upregulated in undifferentiated cancer relative to well-differentiated cancer, from a meta-analysis of the OncoMine gene expression database
ELONGINA_KO_UP	0.14	37	5	6.09	0.753	1	CCND2,FDX1,FHOD3,MSL3L1,SUSD2	ANKRD50,APP,ATP1B1,CALU,CCNC,CCND2,COL4A5,CRYAB,CUL1,EXT1,FBLN2,FDX1,FHOD3,FNDC3A,FURIN,GALNT2,GLUL,HOXC6,HSPA5,ITGB1,LAMB1,LAMC1,LRPAP1,MSL3L1,NID2,P4HB,PGA5,PRPF38B,PSAP,PSPH,SGCE,SPARC,SURF4,SUSD2,TXNDC4,WARS,YPEL2	Upregulated in MES cells from elongin-A knockout mice
CHEN_HOXA5_TARGETS_UP	0.14	44	6	7.24	0.7553	1	ARIH1,NOC3L,RBM5,RIC8B,SETDB1,TBK1	AKAP10,ARID4B,ARIH1,ARNTL,BIRC2,CAB39,CARS,CCNL1,CCNT2,CDK7,CEBPG,CHAC1,CNOT2,CNOT4,CREB5,DAAM1,EIF5,FOXO3A,HLX1,KLF5,LIG4,NOC3L,NUPL1,PPWD1,PRPF3,PRPF38B,RABGGTB,RBM39,RBM5,RIC8B,SEC31A,SETDB1,SFPQ,SNAI2,SNX16,TAF2,TBK1,TDG,TSC22D1,WAC,WDR67,ZCCHC10,ZCCHC8,ZRF1	The following tables are gene lists which included differentially expressed genes with at least two-fold changes (Sig log-average >1) in 4 out of 4 comparisons as described in the text Up-regulated
SERUM_FIBROBLAST_CELLCYCLE	0.14	44	6	7.24	0.7553	1	AMD1,BUB1,ILF2,KIAA1370,SGCD,TYMS	AMD1,ANLN,ASF1B,BUB1,CDC2,CDC25C,CKS1B,DHFR,DONSON,EXO1,EZH2,FBXL20,FEN1,GINS2,GINS3,ILF2,KIAA1370,KIAA1794,KIFC1,KNTC1,LMNB1,MAD2L1,MCM4,MCM5,MCM6,MCM8,NCAPH,PHTF2,PLK1,PPIH,PRIM1,PWP1,RANGAP1,RFC2,RRM1,RRM2,SGCD,SMC4,TRIP13,TUBB2C,TYMS,UBE2C,USP1,WDR51A	Cell-cycle dependent genes regulated following exposure to serum in a variety of human fibroblast cell lines
HDACI_COLON_BUT12HRS_DN	0.13	23	3	3.79	0.7559	1	DARS,SNTB1,TYMS	ABCE1,ATP1A3,CDC2,CDK6,CKS1B,CSE1L,CUL1,DARS,ENAH,FAIM,HMGB1,LASP1,MCM6,MYB,NDUFV1,PSMB5,RBBP4,SFPQ,SMC2,SNTB1,TOP2B,TYMS,XBP1	Downregulated by butyrate at 12 hrs in SW260 colon carcinoma cells
SCHUMACHER_MYC_UP	0.13	23	3	3.79	0.7559	1	AHCY,AUH,PRDX4	ABCE1,AHCY,AKAP1,AUH,BOP1,CTPS,DDX10,DHODH,EBNA1BP2,FKBP4,HSPE1,MRPL3,MTHFD1,NOLC1,PAICS,POLR2H,PRDX4,PYCR1,SLC20A1,SORD,TARBP1,UCHL3,UCK2	Genes up-regulated by MYC in P493-6 (B-cell)
ST_INTEGRIN_SIGNALING_PATHWAY	0.13	23	3	3.79	0.7559	1	ACTN1,MAP2K4,PTK2	ACTN1,ACTR2,ACTR3,AKT3,ARHGEF6,BCAR1,CSE1L,DDEF1,DOCK1,ILK,ITGA7,ITGA8,MAP2K4,MAPK10,P4HB,PAK2,PAK7,PIK3CB,PLCG1,PTK2,RALA,ROCK1,TLN2	Integrins are transmembrane receptors that mediate cell growth, survival, and migration by binding to ligands in the extracellular matrix.
LEI_MYB_REGULATED_GENES	0.14	78	11	12.84	0.7607	1	ACBD3,ARF6,CCND2,DAB2,DAXX,GPI,MRPL28,PPM1E,SELENBP1,TFAP2A,TMEM47	ACBD3,ACTR2,ANP32B,AP2A2,APEX1,APRT,ARF6,ATP6V0D1,BAIAP2,BRD2,CCND2,CDC25B,CRYAB,CTNNAL1,CTSD,DAB2,DAXX,E2F4,EIF3S9,ERCC1,EXOSC7,EZH2,FARSLA,FEN1,FHL2,FLOT1,GPI,GSTO1,HSPD1,HSPE1,IDI1,LAMA5,LAMB1,LASP1,LDHB,LENG4,LTA4H,MCM2,MRPL28,MSN,MYC,MYL9,NDUFS8,NDUFV1,NINJ1,NP,NPC1,NRD1,NXF1,OTUB1,PCCB,POR,PPIB,PPID,PPM1E,PSMD7,RARS,RPS15A,RPS6KB1,SELENBP1,SERPINB3,SLC20A1,SLC25A1,SMARCA2,SPARC,TARDBP,TFAP2…	Myb-regulated genes
AGEING_KIDNEY_UP	0.14	58	8	9.55	0.7624	1	ACTN1,ATHL1,CARHSP1,CCND2,CDO1,FDXR,TMEM43,VEGFC	AATF,ACTN1,ADRA2A,APRT,ARHGAP1,ARHGEF6,ARL4C,ATHL1,CALU,CANX,CARHSP1,CCND2,CDO1,CORO7,CUGBP2,DDEF1,DEGS1,FAU,FDXR,FEZ2,GMFG,IRAK1,LASP1,LIG3,MGAT1,MOXD1,MYO5B,NR2F1,NT5E,P4HB,PGM2L1,PRUNE,RAB34,RAB3GAP1,RAD54L,RPL18,RPL28,RPL35,RPL35A,RUNX2,RUNX3,SLC12A9,SPARCL1,SPON1,SPON2,STK10,SULF2,SVEP1,SYMPK,TGFBI,TKT,TMED3,TMEM43,TNC,TPM3,USP31,VARS,VEGFC	Up-regulation is associated with increasing age in normal human kidney tissue from 74 patients
HOFFMANN_BIVSBII_BI_TABLE2	0.14	58	8	9.55	0.7624	1	BUB1,PCK2,PLK4,PSEN2,RANBP5,SAMHD1,STMN1,WDHD1	AARS,ANKS3,ANLN,ANP32B,ARL1,BUB1,CBX1,CCNB1,CDC20,CDC25C,CDC45L,CENPE,CKS1B,DBF4,DNA2L,ECT2,FEN1,GOT1,GPHN,GSN,HSPD1,IDE,IDUA,KIF4A,KIFC1,MCM6,MDN1,MTHFD2,NCAPH,NEK2,NOP17,PCK2,PLK4,POLA1,PRC1,PSAT1,PSEN2,PSMC3,RABEP1,RACGAP1,RAD51,RAD54L,RANBP5,RFC3,RFC5,RRM1,RRM2,SAMHD1,SMC2,SMC4,STIM1,STMN1,TRIP13,TUBB2C,UBE2C,VPS72,WDHD1,XPO1	Genes with at least five fold change in expression between Pre-BI and Large Pre-BII cells
ARAPPATHWAY	0.12	8	1	1.32	0.7633	1	GBF1	ARF1,ARFGAP1,ARFGAP3,CLTB,COPA,DDEF1,GBF1,KDELR1	ADP-ribosylation factors (ARFs), members of the Ras superfamily, regulate eukaryotic vesicular trafficking and activate phospholipase D's.
BETA_ALANINE_METABOLISM	0.12	8	1	1.32	0.7633	1	DPYD	ABAT,ALDH2,DPYD,DPYS,ECHS1,HADHA,SMS,UPB1
CCR3PATHWAY	0.12	8	1	1.32	0.7633	1	PTK2	GNAQ,GNAS,GNB1,LIMK1,MAP2K1,PLCB1,PRKCA,PTK2	CCR3 is a G-protein coupled receptor that recruits eosinophils to inflammation sites via chemokine ligands.
CXCR4PATHWAY	0.12	8	1	1.32	0.7633	1	PTK2	BCAR1,GNAQ,GNB1,MAP2K1,PLCG1,PRKCA,PTK2,RELA	CXCR4 is a G-protein coupled receptor that responds to the ligand SDF-1 by activating Ras and PI3 kinase to promote lymphocyte chemotaxis.
DIAB_NEPH_UP	0.12	8	1	1.32	0.7633	1	ALDH4A1	ACY1,ALDH4A1,BBOX1,BPHL,HPN,MYC,PHF16,PTPRB	Upregulated in the glomeruli of cadaver kidneys from patients with diabetic nephropathy, compared to normal controls
E2F1_DNA_UP	0.12	8	1	1.32	0.7633	1	TYMS	CCNC,FEN1,MCM2,MCM6,POLA2,POLD1,RPA2,TYMS	DNA replication genes upregulated by E2F1 induction
EMT_UP	0.12	8	1	1.32	0.7633	1	DAB2	DAB2,LAMB1,MTHFD2,PHGDH,RNASET2,SPARC,SRM,TNC	Up-regulated during the TGFbeta-induced epithelial-to-mesenchymal transition (EMT) of Ras-transformed mouse mammary epithelial (EpH4) cells (EMT is representative of late-stage tumor progression and metastasis)
FMLPPATHWAY	0.12	8	1	1.32	0.7633	1	PPP3CA	CALM2,GNB1,MAP2K1,MAP2K3,PLCB1,PPP3CA,RELA,SYT1	The fMLP receptor is a G-protein coupled receptor in neutrophils that recognizes formylated bacterial peptides and activates NADPH oxidase.
GH_GHRHR_KO_6HRS_DN	0.12	8	1	1.32	0.7633	1	NOC3L	DHX35,GTPBP9,MAP2K1,NOC3L,PHLPP,TDRD9,USP10,WDR19	Down-regulated at least 2-fold 6 hours following injection of human growth hormone (GH) into mice lacking functional GHRHR (lit/lit), and with no detectable endogenous GH
HASLINGER_B_CLL_11Q23	0.12	8	1	1.32	0.7633	1	UBE4A	ATM,BIRC2,DDX10,GSN,PABPC4,PICALM,SLC4A7,UBE4A	Top 25 Genes Differentially Expressed in the Respective B-Cell Lymphocytic Leukemia Subgroups 11q23
HDACI_COLON_CLUSTER10	0.12	8	1	1.32	0.7633	1	PCGF3	CUL1,DEGS1,GLMN,IGF2BP1,PAF1,PCGF3,TSEN2,YY1	Regulated by TSA, butyrate and/or curcumin in SW260 colon carcinoma cells (Cluster 10, associated with histone hyperAc)
HDACI_COLON_SUL12HRS_DN	0.12	8	1	1.32	0.7633	1	PCF11	CUL4B,HMGB1,MSI2,MYB,PCF11,PSMA1,SLC7A8,TBC1D23	Downregulated by sulindac at 12 hrs in SW260 colon carcinoma cells
HIF1_TARGETS	0.12	8	1	1.32	0.7633	1	ALDOA	AK3,ALDOA,FLT1,GAPDH,HK2,PGK1,PKM2,SLC2A1	Hif-1 (hypoxia-inducible factor 1) transcripional targets
HSA00480_GLUTATHIONE_METABOLISM	0.12	8	1	1.32	0.7633	1	GSTZ1	G6PD,GCLC,GGT1,GSTT1,GSTZ1,IDH1,MGST1,OPLAH	Genes involved in glutathione metabolism
HSA00590_ARACHIDONIC_ACID_METABOLISM	0.12	8	1	1.32	0.7633	1	PLA2G12A	CYP2U1,DHRS4,GGT1,LTA4H,PLA2G10,PLA2G12A,PLA2G3,PTGES2	Genes involved in arachidonic acid metabolism
HSA00930_CAPROLACTAM_DEGRADATION	0.12	8	1	1.32	0.7633	1	HSD17B4	ECHS1,HADHA,HSD17B10,HSD17B4,NTAN1,SIRT1,SIRT2,SIRT7	Genes involved in caprolactam degradation
HSA04740_OLFACTORY_TRANSDUCTION	0.12	8	1	1.32	0.7633	1	PDE1C	ADCY3,ARRB2,CALM2,CAMK2D,CNGA3,PDE1C,PRKACA,PRKG1	Genes involved in olfactory transduction
HUMAN_TISSUE_PANCREAS	0.12	8	1	1.32	0.7633	1	CIB2	ABCB10,CIB2,CPA2,ERCC2,PRDM1,RUNX2,SEL1L,YTHDC1	Genes expressed specifically in human pancreas tissue
JECHLINGER_EMT_UP	0.12	8	1	1.32	0.7633	1	DAB2	ADSS,DAB2,MTHFD2,PHGDH,RNASET2,SPARC,SRM,TNC	Genes upregulated for epithelial plasticity in tumor progression
NF90_DN	0.12	8	1	1.32	0.7633	1	PCK2	CUGBP2,HCFC1,HMGCS1,KIFC1,LMNB1,PC,PCK2,UGT8	Downregulated by ectopic expression of NF90 in GHOST(3)CXCR4 cells
PLATELET_EXPRESSED	0.12	8	1	1.32	0.7633	1	H3F3A	ACTB,GAPDH,GNAS,H3F3A,PGRMC1,SLC7A8,SPARC,TOP3B	Fifty genes most strongly expressed in human platlets from three healthy donors
PRMT5_KD_DN	0.12	8	1	1.32	0.7633	1	CCRN4L	CANX,CCRN4L,CKB,DYNLT1,EXOSC7,GATA4,SEL1L,TBC1D10A	Down-regulated by stable RNAi knock-down of PRMT5 in NIH 3T3 cells
RADIATION_SENSITIVITY	0.12	8	1	1.32	0.7633	1	CCND2	ACTB,ATM,ATR,CCND2,CDC2,IGF1R,RAD50,RAD51	Genes related to radiation sensitivity
RIBAVIRIN_RSV_DN	0.12	8	1	1.32	0.7633	1	VEGFC	CDC14A,FOXO3A,RANGAP1,RRAS2,SMAD1,TFDP1,TIAL1,VEGFC	Up-regulation by infection of human pulmonary epithelian cells (A549) with respiratory syncytial virus (RSV) is inhibited by the anti-viral drug ribavirin
ST_ERK1_ERK2_MAPK_PATHWAY	0.12	8	1	1.32	0.7633	1	MKNK2	CREB5,EIF4E,HTATIP,MAP2K1,MKNK2,MOS,RAP1A,RPS6KA2	The Erk1 and Erk2 MAP kinase pathways are regulated by Raf, Mos, and Tpl-2.
ST_T_CELL_SIGNAL_TRANSDUCTION	0.12	8	1	1.32	0.7633	1	NFKBIL2	CSK,DTYMK,ITPKA,LAT,NFKBIL2,PAK2,PAK7,PLCG1	On activation of the T cell receptor, phospholipase C is activated to produce second messengers DAG and PIP3, both required for T cell activation.
TOLLPATHWAY	0.12	8	1	1.32	0.7633	1	MAP2K4	IRAK1,MAP2K3,MAP2K4,MAP3K7IP2,MYD88,RELA,TLR2,TRAF6	Toll-like receptors are activated by bacterial lipoproteins, lipopolysaccharides, and other surface molecules, and activate pro-inflammatory factors such as NF-kB.
TPA_RESIST_LATE_UP	0.12	8	1	1.32	0.7633	1	MPHOSPH6	ACTB,AGA,CDIPT,DDX3X,HSPA8,MPHOSPH6,NDUFS4,PSME3	Upregulated by TPA at two consecutive timepoints between 12-48 hrs in resistant HL-525 cells
TSA_HEPATOMA_UP	0.12	8	1	1.32	0.7633	1	H3F3B	ATP6AP2,CTGF,H3F3B,HADHB,NIPSNAP1,PRPF3,RHOA,RRM2	Up-regulated in more than one of several human hepatoma cell lines by 24-hour treatment with trichostatin A
UNDERHILL_PROLIFERATION	0.12	8	1	1.32	0.7633	1	PA2G4	CCNC,CCNT1,CHEK2,MCM4,MCM5,PA2G4,POLD1,RAD17	Cell cycle- and proliferation-related genes underexpressed in plasma cells.
ZMPSTE24_KO_DN	0.12	8	1	1.32	0.7633	1	CCRN4L	BPHL,CAT,CCRN4L,INPP5B,LASP1,SLC31A1,SULT1B1,VNN1	Fifty genes most strongly down-regulated in liver tissue from mice deficient in the lamin-protease Zmpste24/Face1, versus wild-type controls
ESR_FIBROBLAST_UP	0.12	16	2	2.63	0.7673	1	DAXX,PRDX4	CALU,CTGF,CYCS,DAXX,EIF3S6IP,EIF4E,FLOT1,GALNT2,GOLPH3,POMP,PRDX4,SOD1,TBCA,TPR,UGCG,ZFP36L1	Up-regulated in the environmental stress response in human fibroblasts (regulated similarly by gamma and UV rediation and 4-NQO)
KREBS_TCA_CYCLE	0.12	16	2	2.63	0.7673	1	CS,SUCLG2	ACO2,CS,DLD,IDH3A,IDH3B,MDH1,MDH2,OGDH,PC,PDHA1,PDK3,PPM2C,SDHC,SUCLA2,SUCLG1,SUCLG2
LVAD_HEARTFAILURE_UP	0.12	16	2	2.63	0.7673	1	AMD1,ZNF364	AMD1,CTGF,DNAJB5,FOXO3A,GADD45G,GLUL,KLF2,LAMB1,MTHFD2,RERE,RRAS2,SH3BGR,SLCO4A1,SNAI2,VCL,ZNF364	Upregulated in the left ventricle myocardium of patients with heart failure following implantation of a left ventricular assist device
ROSS_FAB_M7	0.12	16	2	2.63	0.7673	1	BMP2K,CTNNBL1	ABCC4,BMP2K,CTNNBL1,CUTA,FHL2,HIGD1A,KCNH2,LAT,MINPP1,PCCB,PDCD10,PRKCBP1,PRUNE,PSMD6,SERPINI1,SOD1	Genes upregulated in AML samples of the FAB class M7
UVB_NHEK3_C2	0.12	16	2	2.63	0.7673	1	FAT,TFAP2A	CTPS,CUL3,FAT,FNTA,GCLC,KIF5B,MYST3,PCMT1,PSMD14,TFAP2A,TIAL1,TSTA3,UBE2H,UGCG,XPO1,YY1	Regulated by UV-B light in normal human epidermal keratinocytes, cluster 2
ZHAN_MMPC_SIM_BC_AND_MM	0.12	16	2	2.63	0.7673	1	NAP1L1,WWOX	ATIC,CCNB1,CCT5,COX17,CTSL,DYRK1A,FXR1,HADHA,NAP1L1,NUP160,PSMC5,QARS,SF3A3,TOPBP1,WDR18,WWOX	EDGs with similar expression patterns in tonsil BCs and all or subsets of MM
AGEING_BRAIN_DN	0.13	38	5	6.26	0.7742	1	MAP2K4,MEGF8,MRPL28,PLD3,PPM1E	ABI2,ATP2A2,ATP5A1,ATP6V1A,ATP8A1,BCL11A,BRD2,CACNB2,CALB2,CDC40,CLTB,DDX3X,E2F4,ELAVL2,FRMPD4,GNAQ,GORASP2,HCCS,ITPKA,MAP2K4,MAT2A,MEGF8,MRPL28,NAPG,NUDT21,OGT,PCMT1,PLD3,PPM1E,RAB5A,RANBP9,RBBP4,SFPQ,SLC17A7,TAGLN3,TIMM17A,TOP2B,UBE2M	Age-downregulated in the human frontal cortex
FERNANDEZ_MYC_TARGETS	0.13	38	5	6.26	0.7742	1	AMD1,CTSF,STMN1,UBA52,VAMP2	ACO2,ACPP,ACTG1,AKAP1,ALDH2,AMD1,APP,ARF1,CD63,CTSF,DKC1,EIF4E,EPHX1,FECH,FPGS,GSK3B,HSPA8,HSPD1,HSPE1,ITGB1,LBR,MSN,NBN,NIT1,NTHL1,PAICS,PDHA1,PHB,PPID,PPP1R7,PSMB1,RNASEH2A,SLBP,STMN1,TOP1,TXN,UBA52,VAMP2	MYC target genes by ChIP in U-937,HL60 (leukemia),P493 (B-cell),T98G (glioblastoma),WS1 (fibroblast)
CIS_XPC_DN	0.13	45	6	7.41	0.7748	1	CCNG2,CDA,KIF3A,PNN,TNK2,VEGFC	ACVR1,ATP6V1C1,ATP9B,BCS1L,CCNG2,CDA,CDC40,CDIPT,CSTF2,CTNNAL1,CUL3,DDX52,EFTUD2,EIF2S1,FLI1,FNTA,HLX1,KIF3A,KLF5,MRPL40,NP,PAIP1,PLEKHC1,PNN,PRKG1,PRSS12,PTPN11,RABEP1,RFXANK,RNF185,RNF41,RUNX1,SIP1,STOM,SYNJ1,TAF11,TAF2,TFIP11,TLK1,TMEM115,TNK2,TSC1,UGP2,VEGFC,WTAP	Reduced expression in XPC-defective fibroblasts, compared to normal fibroblasts, following treatment with cisplatin
OLDWERNER_FIBRO_DN	0.13	31	4	5.1	0.7759	1	ARPC2,ATP6V0A1,CUL2,DPM1	AAMP,AIP,ALDH6A1,ARPC2,ATP6V0A1,BAP1,CAPZA1,CDC27,COG6,CUL2,CYFIP1,DAD1,DPM1,DYRK4,ECE1,GSTO1,HCCS,KIAA0082,KIF5B,MIA3,PHKB,PPP6C,PSMA5,PWP1,SAV1,TFDP2,THOC1,UBE2N,UFD1L,USP6NL,WDR48	Commonly downregulated in fibroblasts from Werner Syndrome and old individuals, compared to young
UVB_SCC_UP	0.13	31	4	5.1	0.7759	1	ADK,AGL,NAP1L1,PAPOLA	ADK,AGL,ALDH7A1,AP1S2,ATP5A1,ATP6AP2,CCNC,CDC2,COPB1,HEXIM1,MAP2K1,NAP1L1,PAPOLA,PFDN6,PGK1,PRDX3,PSMD8,PTGES3,RAD51C,RBBP4,RCN2,RFC5,RRM2,SCARB2,SCFD1,SFRS1,SKP1A,TAF2,TAGLN3,TOB1,UQCRC2	Upregulated by UV-B light in squamous cell carcinoma cells
INSULIN_SIGNALING	0.12	24	3	3.95	0.7818	1	EIF2B1,PCK2,SREBF1	ACACA,ACTB,AKT3,BRD4,EIF2B1,EIF4E,ERCC1,G6PD,GSK3B,HK2,MAP2K1,PCK2,PIK3CB,PIK3R3,PKM2,PRKCI,PTPN1,PTPN11,RPS6KB1,RRAS2,SLC27A4,SLC2A1,SORBS1,SREBF1	Genes related to insulin signaling
LEE_TCELLS3_UP	0.12	24	3	3.95	0.7818	1	BUB1,GINS1,TYMS	ASPM,BIRC5,BUB1,CCNB1,CDC2,CPVL,FAIM,GFI1,GGH,GINS1,KIAA1794,LETM1,MCM2,MCM4,MYB,NCAPG,NEK2,PPIL5,PRC1,RRM2,TFDP2,TUBB2C,TYMS,UBE2C	Transcripts enriched in both ITTP and DP more than 3-fold, with average signal value differences of at least 100 between less mature (ITTP, DP) and more mature (SP4, CB4, and AB4) cells
P53_SIGNALING	0.12	24	3	3.95	0.7818	1	CCNH,DAXX,MAP2K4	ACTB,APEX1,ATM,ATR,BAP1,BRAP,CCNH,CDC2,CDK7,CHEK2,CSNK1A1,CTSD,DAXX,EP300,FAF1,HIPK2,MAP2K4,MYC,NDRG3,PRKCA,RELA,SIRT1,TP53BP2,WRN	Genes involved in p53 signaling
PEART_HISTONE_DN	0.12	24	3	3.95	0.7818	1	BCAT1,PA2G4,PLK4	BCAT1,CSE1L,CUL1,DTYMK,GFI1,KNTC1,LIG3,MCM5,MYC,NF1,NUBP1,PA2G4,PFDN1,PLK1,PLK4,POLE2,RAN,TFDP1,TFDP2,TLK1,UBE2C,USP16,ZMYND11,ZNF330	Cell-proliferation-related genes downregulated by SAHA and depsipeptide (histone deacetylase inhibitors)
TRANSLATION_FACTORS	0.12	24	3	3.95	0.7818	1	EIF2B1,EIF2B5,EIF4EBP2	EEF1B2,EEF1G,EIF2B1,EIF2B2,EIF2B4,EIF2B5,EIF2S1,EIF2S2,EIF3S1,EIF3S10,EIF3S2,EIF3S3,EIF3S6,EIF3S8,EIF3S9,EIF4A2,EIF4E,EIF4EBP2,EIF4G1,EIF5,EIF5B,ETF1,KIAA0664,PAIP1
STEMCELL_COMMON_UP	0.14	73	10	12.02	0.786	1	ARIH1,DDX1,ELOVL6,GCAT,MTMR10,PCF11,SUCLG2,TBRG4,WDR55,ZMYM4	ALDH7A1,ARIH1,CIRH1A,COPS4,COPS7A,CRSP3,CTBP2,DDX1,DNAJB6,DTYMK,EIF3S1,EIF4G2,ELOVL6,EPRS,ERCC5,GARS,GCAT,GNB1,GRWD1,ITGB1,KIF2A,MAP4K3,MPDU1,MPHOSPH10,MRPL17,MRPL3,MRPS10,MRPS2,MRPS31,MSH2,MTMR10,NDUFAB1,NDUFAF1,PCF11,PDCD2,PHTF2,PLS3,PPP1R2,PRPF6,PSMD11,PSMD12,RABGGTB,RAD23B,RCL1,RPS6KB1,RSL1D1,RYK,SEC23A,SEC23IP,SLC4A7,SMAD1,SMARCAD1,SNRPC,SNX12,STATIP1,SUCLG2,TBRG4,TJP1,TPP2,TXNDC9,TXNL1,UMPS…	Enriched in mouse embryonic, neural and hematopoietic stem cells, compared to differentiated brain and bone marrow cells
HSC_EARLYPROGENITORS_ADULT	0.14	146	21	24.04	0.7885	1	AHCY,AP1G1,ASRGL1,BBS4,CCDC22,CS,CTNNBL1,CUL2,DCTN2,DCUN1D4,DDX31,FDX1,H2AFV,LUC7L,MRPS26,OXCT1,PGM3,SLC25A15,SMU1,SSBP3,TRAPPC4	ABCC4,ABCE1,ADCY5,AHCY,ALDH7A1,AP1G1,ARHGAP6,ASCC1,ASRGL1,B3GALT6,BBS4,BCDIN3,CAND1,CCDC16,CCDC22,CCDC86,CDK6,CDT1,CHN2,CPSF3,CS,CSRP1,CTBP2,CTNNBL1,CUL2,DCP2,DCTD,DCTN2,DCUN1D4,DDX18,DDX31,DDX51,DHODH,DHX9,DIMT1L,DIRAS2,DPAGT1,DTNBP1,ECHDC3,ELP3,FAM60A,FDX1,FGFR1,FPGS,GMDS,GMPS,GNPAT,GNPNAT1,GORASP2,GPHN,GSTO1,H2AFV,HDHD2,HIBADH,HIVEP3,HPN,INPP5F,KLHL5,L3MBTL3,LIG3,LSM11,LUC7L,LYPLAL1,MANBA,MAP3…	Up-regulated in mouse hematopoietic early progenitors from adult bone marrow (Early Progenitors Shared + Adult)
HSC_EARLYPROGENITORS_FETAL	0.14	146	21	24.04	0.7885	1	AHCY,AP1G1,ASRGL1,BBS4,CCDC22,CS,CTNNBL1,CUL2,DCTN2,DCUN1D4,DDX31,FDX1,H2AFV,LUC7L,MRPS26,OXCT1,PGM3,SLC25A15,SMU1,SSBP3,TRAPPC4	ABCC4,ABCE1,ADCY5,AHCY,ALDH7A1,AP1G1,ARHGAP6,ASCC1,ASRGL1,B3GALT6,BBS4,BCDIN3,CAND1,CCDC16,CCDC22,CCDC86,CDK6,CDT1,CHN2,CPSF3,CS,CSRP1,CTBP2,CTNNBL1,CUL2,DCP2,DCTD,DCTN2,DCUN1D4,DDX18,DDX31,DDX51,DHODH,DHX9,DIMT1L,DIRAS2,DPAGT1,DTNBP1,ECHDC3,ELP3,FAM60A,FDX1,FGFR1,FPGS,GMDS,GMPS,GNPAT,GNPNAT1,GORASP2,GPHN,GSTO1,H2AFV,HDHD2,HIBADH,HIVEP3,HPN,INPP5F,KLHL5,L3MBTL3,LIG3,LSM11,LUC7L,LYPLAL1,MANBA,MAP3…	Up-regulated in mouse hematopoietic early progenitors from fetal liver (Early Progenitors Shared)
HSC_EARLYPROGENITORS_SHARED	0.14	146	21	24.04	0.7885	1	AHCY,AP1G1,ASRGL1,BBS4,CCDC22,CS,CTNNBL1,CUL2,DCTN2,DCUN1D4,DDX31,FDX1,H2AFV,LUC7L,MRPS26,OXCT1,PGM3,SLC25A15,SMU1,SSBP3,TRAPPC4	ABCC4,ABCE1,ADCY5,AHCY,ALDH7A1,AP1G1,ARHGAP6,ASCC1,ASRGL1,B3GALT6,BBS4,BCDIN3,CAND1,CCDC16,CCDC22,CCDC86,CDK6,CDT1,CHN2,CPSF3,CS,CSRP1,CTBP2,CTNNBL1,CUL2,DCP2,DCTD,DCTN2,DCUN1D4,DDX18,DDX31,DDX51,DHODH,DHX9,DIMT1L,DIRAS2,DPAGT1,DTNBP1,ECHDC3,ELP3,FAM60A,FDX1,FGFR1,FPGS,GMDS,GMPS,GNPAT,GNPNAT1,GORASP2,GPHN,GSTO1,H2AFV,HDHD2,HIBADH,HIVEP3,HPN,INPP5F,KLHL5,L3MBTL3,LIG3,LSM11,LUC7L,LYPLAL1,MANBA,MAP3…	Up-regulated in mouse hematopoietic early progenitors from both adult bone marrow and fetal liver (Cluster iv, Early Progenitors Shared)
HSA04910_INSULIN_SIGNALING_PATHWAY	0.13	39	5	6.42	0.794	1	MKNK2,PCK2,PRKAR2A,SREBF1,TSC2	ACACA,AKT3,CALM2,CBLB,CRKL,EXOC7,FASN,FLOT1,G6PC2,GSK3B,GYS1,KRAS,LIPE,MAP2K1,MAPK10,MKNK2,PCK2,PFKM,PHKB,PHKG2,PIK3CB,PIK3R3,PKM2,PPP1CC,PPP1R3D,PRKAA2,PRKACA,PRKAR1B,PRKAR2A,PRKCI,PTPN1,PYGM,RAPGEF1,RPS6KB1,SHC4,SORBS1,SREBF1,TSC1,TSC2	Genes involved in insulin signaling pathway
AGED_MOUSE_HYPOTH_UP	0.12	17	2	2.8	0.7965	1	ITPR1,TAF10	ACTB,ANP32B,ATP5C1,ATP5O,ATPIF1,HEXB,HSPE1,ITPR1,MAP2K1,PAFAH1B1,PPP1R7,PREP,PSMA6,PSMD14,SEPT4,TAF10,TBCA	Up-regulated in the hypothalamus of aged (22 months) BALB/c mice, compared to young (2 months) controls
CHIARETTI_ZAP70_DIFF	0.12	17	2	2.8	0.7965	1	AGPS,TTN	ACVR2A,AGPS,AIP,AP3D1,BAIAP2,BRF1,CDK9,CTGF,E2F4,GRIN1,HPN,HPS1,LAT,RQCD1,SF3B3,SLC2A1,TTN	Differentially expressed genes between high versus low ZAP70 cases with no known molecular aberrations
DNMT1_KO_UP	0.12	17	2	2.8	0.7965	1	AHCY,CCNG2	AHCY,CCNG2,CSK,CTNNB1,ECT2,EIF3S10,FGFR1,GTF2H1,JAK2,MAP2K3,MRE11A,REEP5,RELA,RPA2,SLBP,TDG,TSG101	Upregulated following conditional knock-out of DNMT1 in MEFs
HINATA_NFKB_UP	0.12	17	2	2.8	0.7965	1	ARF6,SLC7A2	ARF6,CCNB1,ERCC1,GCH1,MAP1B,MAP2K3,NPR1,RABEP1,RELA,RPA2,SLC7A2,SOD1,SOD2,SPTBN1,TIAM1,TNC,UTX	Genes upregulated by NF-kappa B
HSA00510_N_GLYCAN_BIOSYNTHESIS	0.12	17	2	2.8	0.7965	1	ALG9,DPM1	ALG12,ALG13,ALG14,ALG6,ALG8,ALG9,B4GALT2,DAD1,DDOST,DHDDS,DPAGT1,DPM1,MAN2A1,MGAT1,MGAT3,MGAT4B,RFT1	Genes involved in N-glycan biosynthesis
HSA05120_EPITHELIAL_CELL_SIGNALING_IN_HELICOBACTER_PYLORI_INFECTION	0.12	17	2	2.8	0.7965	1	ATP6V0A1,MAP2K4	ADAM17,ATP6V0A1,ATP6V0B,ATP6V0C,ATP6V0D1,ATP6V1A,ATP6V1B2,ATP6V1C1,ATP6V1E1,ATP6V1G1,CSK,MAP2K4,MAPK10,PLCG1,PTPN11,RELA,TJP1	Genes involved in epithelial cell signaling in Helicobacter pylori infection
PYRUVATE_METABOLISM	0.12	17	2	2.8	0.7965	1	ACYP1,AKR1B1	ACACA,ACAT1,ACYP1,ACYP2,AKR1B1,ALDH2,DLD,GLO1,GRHPR,HAGH,LDHB,MDH1,MDH2,ME3,PC,PDHA1,PKM2
SHEPARD_GENES_COMMON_BW_CB_MO	0.12	17	2	2.8	0.7965	1	ASCL1,TTN	ANLN,ASCL1,ASPM,BIRC5,BMS1L,CCNB1,CDC2,CDC20,CTSL,GOLGB1,HLX1,MASTL,NOVA2,NR2F1,POU3F2,PRC1,TTN	Genes upregulated in both the crb mutant and bymb morpholino in zebra fish
ZHAN_MULTIPLE_MYELOMA_SUBCLASSES_DIFF	0.12	17	2	2.8	0.7965	1	EIF2B1,TYMS	ACO2,CCT4,CHAF1A,CKS1B,EIF2B1,EIF2S1,EZH2,FKBP1A,FNTA,GGT1,MSH2,PRIM1,PSMD14,SNRPC,TMEM131,TYMS,UGP2	The 30 most differentially expressed genes in a comparison of MM1 and MM4 subgroups
UVB_SCC_DN	0.12	32	4	5.27	0.7974	1	AMD1,KIAA0174,MTF2,NGDN	AMD1,ARL4C,BAIAP2,BAZ2B,BRD1,BRD8,CNOT2,CNOT4,CRKL,CSTF1,DYRK1A,EXT1,FOXF2,FOXO3A,KIAA0174,KIF2A,KIFC1,MFAP1,MTF2,MYC,MYST3,NAGK,NEDD4L,NGDN,NUP153,PMM2,PRKCBP1,RAPGEF2,RBPSUH,SHOC2,SLC25A44,TLK1	Downregulated by UV-B light in squamous cell carinoma cells
[truncated: 805 more rows]

## Sheet: C2 HSA. SEED+BP
Supplemental table S8-5: Curated gene set (C2) enrichment analysis (Human Seed Orthologs + Binding Partners).
C2.Term (Curated Gene Set)	Fraction (Significant)	Annotated	Significant	Expected	P-value (Hypergeometric)	FDR	Significant (Genes)	Annotated (Genes)	Description
[truncated: 1,805 more rows]

## Sheet: C2 HSA. INPARALOG
Supplemental table S8-6: Curated gene set (C2) enrichment analysis (Human Inparalogs).
[truncated: 1,848 more rows]

## Sheet: C2 HSA.INPARALOG+BP
Supplemental table S8-7: Curated gene set (C2) enrichment analysis (Human Inparalogs + Binding Partners).
[truncated: 1,848 more rows]
