# Supplementary material for: A genome-wide Drosophila epithelial tumorigenesis screen identifies Tetraspanin 29Fb as an evolutionarily conserved suppressor of Ras-driven cancer
Source: PLoS Genet. 2018 Oct 16;14(10):e1007688. doi: 10.1371/journal.pgen.1007688 (PMC6203380; doi:10.1371/journal.pgen.1007688)
Supplement: S9 Table — An enrichment analysis for signaling pathways based on a hypergeometric test for the selected 80 tumor suppressor candidates (TSC) including their direct protein interaction partners (TSCi). Direct interaction partners interacting with at least two TSC genes were considered for the analysis. Shown are the pathway database name (DB), pathway name, the number of TSC/TSCi, the total number of genes included (annotated), p-values, the FDR (false discovery rate) values and the respective gene names of TSC and TSCi annotated to the individual pathways. (XLS) [file pgen.1007688.s017.xls]

## Sheet: HSA SEED+BP PATHGRAPHITE
Supplementary table S9: Signalling module analysis for the top 80 human seed orthologs with binding partners.
DB: Pathway name	TSC/iTSC	Annotated	p-value	fdr	TSC gene names	iTSC gene names
Spike:WNT.signaling	5/18	216	4.7595918177457e-05	0.0224020708774851	CCND2,DAB2,GABARAP,MAP2K4,MAF	VCP,SIRT1,YAP1,ARRB2,CUL1,CDK5,KAT5,MYC,CALM1,MLH1,EP300,GSK3B,RBX1
NCI:Regulation of Androgen receptor activity	1/5	15	4.86443460084204e-05	0.0224020708774851	MAP2K4	SIRT1,GNB2L1,KAT5,GSK3B
Spike:TLR_signaling	5/18	220	6.07778493714149e-05	0.0224020708774851	CCND2,DAB2,GABARAP,MAP2K4,MAF	VCP,SIRT1,YAP1,ARRB2,CUL1,CDK5,KAT5,MYC,CALM1,MLH1,EP300,GSK3B,RBX1
Spike:Nucleotide_excision_repair	4/16	181	6.4320549496643e-05	0.0224020708774851	CCND2,GABARAP,MAP2K4,MAF	VCP,SIRT1,YAP1,CUL1,CDK5,KAT5,MYC,CALM1,MLH1,EP300,GSK3B,RBX1
Spike:p53	4/16	181	6.4320549496643e-05	0.0224020708774851	CCND2,GABARAP,MAP2K4,MAF	VCP,SIRT1,YAP1,CUL1,CDK5,KAT5,MYC,CALM1,MLH1,EP300,GSK3B,RBX1
Spike:MYO3A_small	4/15	164	7.50216057283555e-05	0.0224020708774851	CCND2,GABARAP,MAP2K4,MAF	VCP,SIRT1,YAP1,CUL1,CDK5,KAT5,MYC,CALM1,MLH1,EP300,GSK3B
Biocarta:biocarta:multi-step regulation of transcription by pitx2	1/4	9	8.08700841021662e-05	0.0224020708774851	CCND2	KAT5,EP300,GSK3B
Spike:MYO7A.Interactions.In.The.Ear	4/15	167	9.24777563025278e-05	0.0224020708774851	CCND2,GABARAP,MAP2K4,MAF	VCP,SIRT1,YAP1,CUL1,CDK5,KAT5,MYC,CALM1,MLH1,EP300,GSK3B
KEGG:Alzheimer's disease	1/5	17	9.5589400048559e-05	0.0224020708774851	ITPR1	APP,CDK5,CALM1,GSK3B
Spike:Repair.of.Interstrand.Crosslinks	4/16	188	0.000101748099104854	0.0224020708774851	CCND2,GABARAP,MAP2K4,MAF	VCP,SIRT1,YAP1,CUL1,CDK5,KAT5,MYC,CALM1,MLH1,EP300,GSK3B,RBX1
NCI:p73 transcription factor network	0/6	27	0.000103425534149067	0.0224020708774851		SIRT1,YAP1,GNB2L1,KAT5,MYC,EP300
Spike:NFkB	4/15	169	0.000106003489956554	0.0224020708774851	CCND2,GABARAP,MAP2K4,MAF	VCP,SIRT1,YAP1,CUL1,CDK5,KAT5,MYC,CALM1,MLH1,EP300,GSK3B
Reactome:Signaling by NOTCH1	0/6	28	0.000128488584073004	0.0234639950337381		ARRB2,HDAC5,CUL1,MYC,EP300,RBX1
Spike:NOTCH1.Sinaling.In.The.Ear	4/15	172	0.000129533095612119	0.0234639950337381	CCND2,GABARAP,MAP2K4,MAF	VCP,SIRT1,YAP1,CUL1,CDK5,KAT5,MYC,CALM1,MLH1,EP300,GSK3B
Reactome:NOTCH1 Intracellular Domain Regulates Transcription	0/5	19	0.000171304541459046	0.0289618878093427		HDAC5,CUL1,MYC,EP300,RBX1
Spike:RAS.signaling	4/16	200	0.000211309602771765	0.0317820841971456	CCND2,GABARAP,MAP2K4,MAF	VCP,SIRT1,YAP1,CUL1,CDK5,KAT5,MYC,CALM1,MLH1,EP300,GSK3B,RBX1
Spike:Mismatch_repair	4/14	160	0.000213050248955629	0.0317820841971456	CCND2,GABARAP,MAP2K4,MAF	VCP,SIRT1,YAP1,CUL1,CDK5,KAT5,MYC,MLH1,EP300,GSK3B
KEGG:TGF-beta signaling pathway	1/5	21	0.000285912887294401	0.0402819490099223	CHRD	CUL1,MYC,EP300,RBX1
Reactome:Immune System	5/17	234	0.000421432721507125	0.0562501779864247	ITPR1,UBE4A,UBR2,CTSF,MAP2K4	PSMD2,APP,UBA5,CSK,CUL2,CUL1,CUL3,CLTC,CALM1,EP300,GSK3B,RBX1
Reactome:Signaling by NOTCH	0/6	35	0.000467524498997574	0.0592821064728924		ARRB2,HDAC5,CUL1,MYC,EP300,RBX1
Spike:mapk	4/13	158	0.000659625219120863	0.0662971535769748	CCND2,GABARAP,MAP2K4,MAF	VCP,SIRT1,YAP1,CUL1,CDK5,KAT5,MYC,EP300,GSK3B
Reactome:Adaptive Immune System	4/13	159	0.000700610194634854	0.0662971535769748	ITPR1,UBE4A,UBR2,CTSF	PSMD2,UBA5,CSK,CUL2,CUL1,CUL3,CLTC,GSK3B,RBX1
KEGG:Circadian rhythm	1/3	7	0.000802985781144722	0.0662971535769748	CRY2	CUL1,RBX1
NCI:Hypoxic and oxygen homeostasis regulation of HIF-1-alpha	0/3	7	0.000802985781144722	0.0662971535769748		GNB2L1,CUL2,RBX1
Reactome:Cellular responses to stress	0/3	7	0.000802985781144722	0.0662971535769748		CUL2,EP300,RBX1
Reactome:Cellular response to hypoxia	0/3	7	0.000802985781144722	0.0662971535769748		CUL2,EP300,RBX1
Reactome:Regulation of Hypoxia-inducible Factor (HIF) by Oxygen	0/3	7	0.000802985781144722	0.0662971535769748		CUL2,EP300,RBX1
Spike:ATM	1/8	69	0.000839998780573075	0.0662971535769748	MAP2K4	VCP,SIRT1,YAP1,CDK5,KAT5,MYC,EP300
Spike:autophagy	2/9	86	0.000849475110118291	0.0662971535769748	GABARAP,MAP2K4	VCP,SIRT1,YAP1,CDK5,KAT5,MYC,EP300
Biocarta:biocarta:control of skeletal myogenesis by hdac and calcium/calmodulin-dependent kinase (camk)	0/2	2	0.0008626995536436	0.0662971535769748		HDAC5,EP300
NCI:CRMPs in Sema3A signaling	0/2	2	0.0008626995536436	0.0662971535769748		CDK5,GSK3B
NCI:Vitamin C (ascorbate) metabolism	2/2	2	0.0008626995536436	0.0662971535769748	CYB5A,CYB5R3
Reactome:CRMPs in Sema3A signaling	0/2	2	0.0008626995536436	0.0662971535769748		CDK5,GSK3B
NCI:Regulation of nuclear beta catenin signaling and target gene transcription	1/4	16	0.000994792044171353	0.0741997830593692	CCND2	CUL1,MYC,EP300
NCI:ATF-2 transcription factor network	0/3	8	0.00125719278909916	0.0895679823380828		CUL3,KAT5,EP300
Reactome:Circadian Clock	2/4	17	0.00127146978082452	0.0895679823380828	CRY2,RXRA	CUL1,EP300
Spike:Hearing_and_Vision	4/12	153	0.00162778713634607	0.111569410210098	CCND2,GABARAP,MAP2K4,MAF	VCP,SIRT1,YAP1,CUL1,CDK5,KAT5,MYC,EP300
Reactome:Eukaryotic Translation Elongation	1/6	45	0.00184442782839566	0.119995335976709	RPS3A	EEF1A1,RPS7,RPL31,RPL7A,EEF1G
NCI:AP-1 transcription factor network	1/3	9	0.00184535414159765	0.119995335976709	MAF	MYC,EP300
Spike:Base_Excision_Repair	2/9	97	0.00201114369599249	0.127506510325924	GABARAP,MAP2K4	VCP,SIRT1,YAP1,CDK5,KAT5,MYC,EP300
Spike:DNA_damage_induced_G1.S_checkpoint	3/10	119	0.00240953094104734	0.146283275611354	CCND2,GABARAP,MAP2K4	VCP,SIRT1,YAP1,CDK5,KAT5,MYC,EP300
Biocarta:biocarta:deregulation of cdk5 in alzheimers disease	0/2	3	0.00253803790492886	0.146283275611354		CDK5,GSK3B
Biocarta:biocarta:map kinase inactivation of smrt corepressor	2/2	3	0.00253803790492886	0.146283275611354	MAP2K4,RXRA
NCI:Eukaryotic Translation Elongation	0/2	3	0.00253803790492886	0.146283275611354		EEF1A1,EEF1G
Spike:GJB2	3/11	141	0.0026607523982251	0.146770689955924	CCND2,GABARAP,MAP2K4	VCP,SIRT1,YAP1,CUL1,CDK5,KAT5,MYC,EP300
Spike:Caspases_Cascade	2/9	101	0.00266224437617213	0.146770689955924	GABARAP,MAP2K4	VCP,SIRT1,YAP1,CDK5,KAT5,MYC,EP300
Spike:Hearing.related.SIX1.Interactions	3/11	142	0.00281322941004616	0.151794676252703	CCND2,GABARAP,MAP2K4	VCP,SIRT1,YAP1,CUL1,CDK5,KAT5,MYC,EP300
KEGG:Epstein-Barr virus infection	1/4	21	0.00291844689750994	0.154191277751775	MAP2K4	MYC,EP300,GSK3B
Reactome:Antigen processing: Ubiquitination & Proteasome degradation	2/8	85	0.00326374629634986	0.168915522602923	UBE4A,UBR2	PSMD2,UBA5,CUL2,CUL1,CUL3,RBX1
KEGG:Jak-STAT signaling pathway	1/3	11	0.00347132674710172	0.172233786980714	CCND2	MYC,EP300
Reactome:Pyrimidine metabolism	3/3	11	0.00347132674710172	0.172233786980714	DPYD,TK2,CDA
KEGG:HTLV-I infection	2/6	51	0.0035317909056463	0.172233786980714	CCND2,MAP2K4	KAT5,MYC,EP300,GSK3B
Spike:DSB	3/10	126	0.00366743868176599	0.172233786980714	CCND2,GABARAP,MAP2K4	VCP,SIRT1,YAP1,CDK5,KAT5,MYC,EP300
Spike:G1.S	3/10	126	0.00366743868176599	0.172233786980714	CCND2,GABARAP,MAP2K4	VCP,SIRT1,YAP1,CDK5,KAT5,MYC,EP300
Spike:DAPk_family	2/9	107	0.00394163133609859	0.181745037606291	GABARAP,MAP2K4	VCP,SIRT1,YAP1,CDK5,KAT5,MYC,EP300
KEGG:Hippo signaling pathway	2/5	37	0.00420086195504269	0.19023903424979	MPP5,CCND2	YAP1,MYC,GSK3B
KEGG:Cell cycle	1/6	53	0.00429171928415466	0.190943861484495	CCND2	CUL1,MYC,EP300,GSK3B,RBX1
Biocarta:biocarta:erk1/erk2 mapk signaling pathway	1/2	4	0.00497811506093263	0.206959013025002	MKNK2	MYC
Biocarta:biocarta:role of ppar-gamma coactivators in obesity and thermogenesis	1/2	4	0.00497811506093263	0.206959013025002	RXRA	EP300
Reactome:Formation of annular gap junctions	1/2	4	0.00497811506093263	0.206959013025002	DAB2	CLTC
Reactome:Vitamin C (ascorbate) metabolism	2/2	4	0.00497811506093263	0.206959013025002	CYB5A,CYB5R3
Reactome:Translation	1/7	73	0.00529190009209246	0.21645578441204	RPS3A	EIF3A,EEF1A1,RPS7,RPL31,RPL7A,EEF1G
NCI:CXCR4-mediated signaling events	0/3	13	0.00576288343207485	0.221434430056694		ARRB2,CSK,GNB2L1
NCI:IL2 signaling events mediated by PI3K	0/3	13	0.00576288343207485	0.221434430056694		EIF3A,MYC,CALM1
NCI:Validated transcriptional targets of deltaNp63 isoforms	0/3	13	0.00576288343207485	0.221434430056694		YAP1,GNB2L1,GSK3B
Reactome:Interleukin-1 signaling	1/3	13	0.00576288343207485	0.221434430056694	MAP2K4	CUL1,RBX1
Reactome:Class I MHC mediated antigen processing & presentation	2/8	94	0.00605620936871513	0.229232044165098	UBE4A,UBR2	PSMD2,UBA5,CUL2,CUL1,CUL3,RBX1
Spike:DDR_and_Chromatin_Remodeling	2/9	116	0.00671352681414988	0.25037505883359	GABARAP,MAP2K4	VCP,SIRT1,YAP1,CDK5,KAT5,MYC,EP300
Spike:G2.M	3/10	138	0.00698998813701751	0.251654998664693	CCND2,GABARAP,MAP2K4	VCP,SIRT1,YAP1,CDK5,KAT5,MYC,EP300
KEGG:Endometrial cancer	0/3	14	0.00717836757428764	0.251654998664693		ILK,MYC,GSK3B
NCI:C-MYC pathway	0/3	14	0.00717836757428764	0.251654998664693		KAT5,MYC,GSK3B
Reactome:Nuclear signaling by ERBB4	0/3	14	0.00717836757428764	0.251654998664693		YAP1,CUL1,RBX1
NCI:Peptide chain elongation	1/5	43	0.00806143711072859	0.251654998664693	RPS3A	EEF1A1,RPS7,RPL31,RPL7A
Reactome:Peptide chain elongation	1/5	43	0.00806143711072859	0.251654998664693	RPS3A	EEF1A1,RPS7,RPL31,RPL7A
Biocarta:biocarta:er associated degradation (erad) pathway	0/2	5	0.00813710957827477	0.251654998664693		CUL1,RBX1
Biocarta:biocarta:inhibition of cellular proliferation by gleevec	1/2	5	0.00813710957827477	0.251654998664693	MAP2K4	MYC
Biocarta:biocarta:p38 mapk signaling pathway	1/2	5	0.00813710957827477	0.251654998664693	MAP2K4	MYC
Biocarta:biocarta:transcription regulation by methyltransferase of carm1	1/2	5	0.00813710957827477	0.251654998664693	RXRA	EP300
NCI:IL2 signaling events mediated by STAT5	1/2	5	0.00813710957827477	0.251654998664693	CCND2	MYC
NCI:Signaling events mediated by HDAC Class III	0/2	5	0.00813710957827477	0.251654998664693		SIRT1,EP300
Reactome:Gap junction degradation	1/2	5	0.00813710957827477	0.251654998664693	DAB2	CLTC
Reactome:Gap junction trafficking	1/2	5	0.00813710957827477	0.251654998664693	DAB2	CLTC
Reactome:Hemostasis	2/8	99	0.00824294297340082	0.251856667235476	ITPR1,H3F3B	APP,ARRB2,CSK,CDK5,CALM1,EP300
KEGG:Pathways in cancer	1/6	61	0.00857518939401733	0.255993678136692	RXRA	CUL2,MYC,EP300,GSK3B,RBX1
KEGG:Drug metabolism - other enzymes	3/3	15	0.00878211750705529	0.255993678136692	DPYD,TK2,CDA
NCI:LKB1 signaling events	1/3	15	0.00878211750705529	0.255993678136692	SIK2	MYC,GSK3B
NCI:TGF-beta receptor signaling	1/3	15	0.00878211750705529	0.255993678136692	DAB2	YAP1,ARRB2
Reactome:Signaling Pathways	1/15	261	0.00903756194370881	0.260446103286881	ADRA1A	PSMD2,YAP1,APP,ARRB2,CSK,HDAC5,CUL1,CDK5,CLTC,MYC,CALM1,EP300,GSK3B,RBX1
Reactome:Metabolism	18/25	526	0.00933528369824781	0.266003139986027	HMGCL,ITPR1,FDX1,ADHFE1,PGM1,CYB5A,CYB5R3,SACM1L,BLVRB,DPYD,CHKB,TK2,CDO1,CDA,AUH,SUCLG2,HSD17B4,RXRA	PSMD2,ATP5B,YAP1,CALM1,EP300,SUCLG1,GRHPR
KEGG:Epithelial cell signaling in Helicobacter pylori infection	1/2	6	0.0119711992576031	0.322967673588101	MAP2K4	CSK
NCI:DARPP-32 events	0/2	6	0.0119711992576031	0.322967673588101		CDK5,CALM1
NCI:IL6-mediated signaling events	1/2	6	0.0119711992576031	0.322967673588101	MAP2K4	MYC
Reactome:Gap junction trafficking and regulation	1/2	6	0.0119711992576031	0.322967673588101	DAB2	CLTC
Reactome:Oxygen-dependent Proline Hydroxylation of Hypoxia-inducible Factor Alpha	0/2	6	0.0119711992576031	0.322967673588101		CUL2,RBX1
KEGG:Measles	1/3	17	0.0125737046495283	0.335651736749513	CCND2	GNB2L1,GSK3B
KEGG:Dopaminergic synapse	1/4	32	0.0136656139250974	0.355681198465249	ITPR1	ARRB2,CALM1,GSK3B
KEGG:Wnt signaling pathway	1/4	32	0.0136656139250974	0.355681198465249	CCND2	MYC,EP300,GSK3B
NCI:Formation of a pool of free 40S subunits	1/5	49	0.0138850310126418	0.355681198465249	RPS3A	EIF3A,RPS7,RPL31,RPL7A
Reactome:Formation of a pool of free 40S subunits	1/5	49	0.0138850310126418	0.355681198465249	RPS3A	EIF3A,RPS7,RPL31,RPL7A
NCI:Notch signaling pathway	0/3	18	0.0147688820536916	0.374538848881619		CUL1,MYC,EP300
Biocarta:biocarta:nfat and hypertrophy of the heart	0/2	7	0.0164384846481864	0.40084612565193		HDAC5,GSK3B
KEGG:Phototransduction	0/2	7	0.0164384846481864	0.40084612565193		ARRB2,CALM1
NCI:Nephrin/Neph1 signaling in the kidney podocyte	1/2	7	0.0164384846481864	0.40084612565193	MAP2K4	ARRB2
Reactome:Prolactin receptor signaling	0/2	7	0.0164384846481864	0.40084612565193		CUL1,RBX1
Reactome:Signaling by ERBB4	0/4	35	0.0185983292191576	0.449193932378892		YAP1,CUL1,GSK3B,RBX1
KEGG:Salivary secretion	2/3	20	0.0197700931786129	0.472990153782663	ITPR1,ADRA1A	CALM1
Reactome:Nonsense-Mediated Decay	2/5	54	0.0205034251363965	0.481450797647236	RPS3A,SMG6	RPS7,RPL31,RPL7A
Reactome:Nonsense Mediated Decay Enhanced by the Exon Junction Complex	2/5	54	0.0205034251363965	0.481450797647236	RPS3A,SMG6	RPS7,RPL31,RPL7A
Biocarta:biocarta:regulation of p27 phosphorylation during cell cycle progression	0/2	8	0.0214989152678821	0.481777352777381		CUL1,RBX1
Biocarta:biocarta:wnt signaling pathway	0/2	8	0.0214989152678821	0.481777352777381		MYC,GSK3B
NCI:CD40/CD40L signaling	1/2	8	0.0214989152678821	0.481777352777381	MAP2K4	MYC
NCI:Insulin-mediated glucose transport	0/2	8	0.0214989152678821	0.481777352777381		CALM1,GSK3B
Reactome:Glycogen breakdown (glycogenolysis)	1/2	8	0.0214989152678821	0.481777352777381	PGM1	CALM1
NCI:L13a-mediated translational silencing of Ceruloplasmin expression	1/5	55	0.0220371344330348	0.481777352777381	RPS3A	EIF3A,RPS7,RPL31,RPL7A
Reactome:3' -UTR-mediated translational regulation	1/5	55	0.0220371344330348	0.481777352777381	RPS3A	EIF3A,RPS7,RPL31,RPL7A
Reactome:L13a-mediated translational silencing of Ceruloplasmin expression	1/5	55	0.0220371344330348	0.481777352777381	RPS3A	EIF3A,RPS7,RPL31,RPL7A
KEGG:ErbB signaling pathway	1/3	21	0.0225787008921301	0.485250724257982	MAP2K4	MYC,GSK3B
Reactome:Pyruvate metabolism and Citric Acid (TCA) cycle	2/3	21	0.0225787008921301	0.485250724257982	ADHFE1,SUCLG2	SUCLG1
NCI:Cap-dependent Translation Initiation	1/5	56	0.0236437480018067	0.503870125483881	RPS3A	EIF3A,RPS7,RPL31,RPL7A
NCI:GTP hydrolysis and joining of the 60S ribosomal subunit	1/5	57	0.0253243651436923	0.5122594154937	RPS3A	EIF3A,RPS7,RPL31,RPL7A
Reactome:GTP hydrolysis and joining of the 60S ribosomal subunit	1/5	57	0.0253243651436923	0.5122594154937	RPS3A	EIF3A,RPS7,RPL31,RPL7A
Biocarta:biocarta:eukaryotic protein translation	1/2	9	0.0271142184468206	0.5122594154937	EIF1	EIF3A
NCI:Calcineurin-regulated NFAT-dependent transcription in lymphocytes	1/2	9	0.0271142184468206	0.5122594154937	MAF	CALM1
NCI:Citric acid cycle (TCA cycle)	1/2	9	0.0271142184468206	0.5122594154937	SUCLG2	SUCLG1
NCI:Reelin signaling pathway	0/2	9	0.0271142184468206	0.5122594154937		CDK5,GSK3B
Reactome:Circadian Repression of Expression by REV-ERBA	1/2	9	0.0271142184468206	0.5122594154937	RXRA	EP300
Reactome:YAP1- and WWTR1 (TAZ)-stimulated gene expression	1/2	9	0.0271142184468206	0.5122594154937	RXRA	YAP1
KEGG:Long-term potentiation	1/3	23	0.0288133436208274	0.5122594154937	ITPR1	CALM1,EP300
KEGG:Oocyte meiosis	1/4	40	0.0290185085478634	0.5122594154937	ITPR1	CUL1,CALM1,RBX1
Reactome:Platelet activation, signaling and aggregation	0/4	40	0.0290185085478634	0.5122594154937		APP,ARRB2,CSK,CALM1
Biocarta:biocarta:basic mechanism of action of ppara pparb(d) and pparg and effects on gene expression	1/1	1	0.0294912754976657	0.5122594154937	RXRA
Biocarta:biocarta:degradation of the rar and rxr by the proteasome	1/1	1	0.0294912754976657	0.5122594154937	RXRA
Biocarta:biocarta:generation of amyloid b-peptide by ps1	0/1	1	0.0294912754976657	0.5122594154937		APP
Biocarta:biocarta:il-7 signal transduction	0/1	1	0.0294912754976657	0.5122594154937		EP300
Biocarta:biocarta:pelp1 modulation of estrogen receptor activity	0/1	1	0.0294912754976657	0.5122594154937		EP300
Biocarta:biocarta:visceral fat deposits and the metabolic syndrome	1/1	1	0.0294912754976657	0.5122594154937	RXRA
NCI:Entry of Influenza Virion into Host Cell via Endocytosis	0/1	1	0.0294912754976657	0.5122594154937		CLTC
NCI:Phosphorylation of CD3 and TCR zeta chains	0/1	1	0.0294912754976657	0.5122594154937		CSK
NCI:Validated transcriptional targets of AP1 family members Fra1 and Fra2	0/1	1	0.0294912754976657	0.5122594154937		EP300
Reactome:Beta-oxidation of very long chain fatty acids	1/1	1	0.0294912754976657	0.5122594154937	HSD17B4
Reactome:Entry of Influenza Virion into Host Cell via Endocytosis	0/1	1	0.0294912754976657	0.5122594154937		CLTC
Reactome:Formyl peptide receptors bind formyl peptides and many other ligands	0/1	1	0.0294912754976657	0.5122594154937		APP
Reactome:Glyoxylate metabolism	0/1	1	0.0294912754976657	0.5122594154937		GRHPR
Reactome:Heme degradation	1/1	1	0.0294912754976657	0.5122594154937	BLVRB
Reactome:Phosphorylation of CD3 and TCR zeta chains	0/1	1	0.0294912754976657	0.5122594154937		CSK
Reactome:Regulation of Gene Expression by Hypoxia-inducible Factor	0/1	1	0.0294912754976657	0.5122594154937		EP300
KEGG:GnRH signaling pathway	2/3	24	0.0322381501345689	0.530292444470102	ITPR1,MAP2K4	CALM1
KEGG:HIF-1 signaling pathway	1/3	24	0.0322381501345689	0.530292444470102	MKNK2	EP300,RBX1
KEGG:Melanogenesis	0/3	24	0.0322381501345689	0.530292444470102		CALM1,EP300,GSK3B
Reactome:Signaling by Interleukins	1/3	24	0.0322381501345689	0.530292444470102	MAP2K4	CUL1,RBX1
Reactome:Cap-dependent Translation Initiation	1/5	61	0.0328062895627379	0.530292444470102	RPS3A	EIF3A,RPS7,RPL31,RPL7A
Reactome:Eukaryotic Translation Initiation	1/5	61	0.0328062895627379	0.530292444470102	RPS3A	EIF3A,RPS7,RPL31,RPL7A
KEGG:Olfactory transduction	0/2	10	0.0332478307061302	0.530292444470102		ARRB2,CALM1
KEGG:Thyroid cancer	1/2	10	0.0332478307061302	0.530292444470102	RXRA	MYC
NCI:Interleukin-1 signaling	0/2	10	0.0332478307061302	0.530292444470102		CUL1,RBX1
Reactome:BMAL1:CLOCK/NPAS2 Activates Circadian Expression	1/2	10	0.0332478307061302	0.530292444470102	RXRA	EP300
Reactome:Cell junction organization	1/2	10	0.0332478307061302	0.530292444470102	MPP5	ILK
Reactome:Nuclear Receptor transcription pathway	2/2	10	0.0332478307061302	0.530292444470102	NR4A2,RXRA
Reactome:RORA Activates Circadian Expression	1/2	10	0.0332478307061302	0.530292444470102	RXRA	EP300
NCI:Viral mRNA Translation	1/4	42	0.0339870289633989	0.535348481063227	RPS3A	RPS7,RPL31,RPL7A
Reactome:Viral mRNA Translation	1/4	42	0.0339870289633989	0.535348481063227	RPS3A	RPS7,RPL31,RPL7A
NCI:Eukaryotic Translation Termination	1/4	43	0.0366460640252112	0.570149805938255	RPS3A	RPS7,RPL31,RPL7A
Reactome:Eukaryotic Translation Termination	1/4	43	0.0366460640252112	0.570149805938255	RPS3A	RPS7,RPL31,RPL7A
NCI:Regulation of gene expression in beta cells	1/4	44	0.0394221666391115	0.609019354830594	RPS3A	RPS7,RPL31,RPL7A
NCI:Integrin-linked kinase signaling	0/2	11	0.0398648315859143	0.609019354830594		ILK,GSK3B
Reactome:DARPP-32 events	0/2	11	0.0398648315859143	0.609019354830594		CDK5,CALM1
Reactome:Signaling by EGFR	0/4	45	0.0423155376142996	0.642588044250681		CSK,CLTC,CALM1,GSK3B
Reactome:Nonsense Mediated Decay Independent of the Exon Junction Complex	1/4	46	0.0453262129651502	0.6778550929534	RPS3A	RPS7,RPL31,RPL7A
KEGG:Huntington's disease	1/2	12	0.0469318798394836	0.6778550929534	ITPR1	CLTC
KEGG:Propanoate metabolism	1/2	12	0.0469318798394836	0.6778550929534	SUCLG2	SUCLG1
NCI:BCR signaling pathway	0/2	12	0.0469318798394836	0.6778550929534		CSK,CALM1
Reactome:Citric acid cycle (TCA cycle)	1/2	12	0.0469318798394836	0.6778550929534	SUCLG2	SUCLG1
Spike:Apoptosis_anti_apoptosis	1/3	28	0.0479491458889987	0.6778550929534	MAP2K4	SIRT1,MYC
Reactome:Signaling by EGFR in Cancer	0/4	47	0.0484540684669774	0.6778550929534		CSK,CLTC,CALM1,GSK3B
KEGG:Alcoholism	1/3	29	0.0523672920704417	0.6778550929534	H3F3B	HDAC5,CALM1
KEGG:Tight junction	3/3	29	0.0523672920704417	0.6778550929534	MPP5,EPB41L3,MPDZ
NCI:Formation of the ternary complex, and subsequently, the 43S complex	1/3	29	0.0523672920704417	0.6778550929534	RPS3A	EIF3A,RPS7
Reactome:Formation of the ternary complex, and subsequently, the 43S complex	1/3	29	0.0523672920704417	0.6778550929534	RPS3A	EIF3A,RPS7
KEGG:Colorectal cancer	0/2	13	0.054417151913558	0.6778550929534		MYC,GSK3B
KEGG:PPAR signaling pathway	1/2	13	0.054417151913558	0.6778550929534	RXRA	ILK
NCI:Presenilin action in Notch and Wnt signaling	0/2	13	0.054417151913558	0.6778550929534		MYC,GSK3B
NCI:Role of Calcineurin-dependent NFAT signaling in lymphocytes	0/2	13	0.054417151913558	0.6778550929534		CALM1,GSK3B
Reactome:RIG-I/MDA5 mediated induction of IFN-alpha/beta pathways	0/2	13	0.054417151913558	0.6778550929534		APP,EP300
Reactome:Semaphorin interactions	0/2	13	0.054417151913558	0.6778550929534		CDK5,GSK3B
KEGG:MAPK signaling pathway	2/4	49	0.0550600504836835	0.6778550929534	MAP2K4,MKNK2	ARRB2,MYC
Reactome:Innate Immune System	1/5	71	0.0570620601756301	0.6778550929534	MAP2K4	APP,CALM1,EP300,GSK3B
Biocarta:biocarta:bioactive peptide induced signaling pathway	0/1	2	0.0581198514416871	0.6778550929534		CDK5
Biocarta:biocarta:carm1 and regulation of the estrogen receptor	0/1	2	0.0581198514416871	0.6778550929534		EP300
Biocarta:biocarta:fosb gene expression and drug abuse	0/1	2	0.0581198514416871	0.6778550929534		CDK5
Biocarta:biocarta:melanocyte development and pigmentation pathway	0/1	2	0.0581198514416871	0.6778550929534		EP300
Biocarta:biocarta:overview of telomerase protein component gene htert transcriptional regulation	0/1	2	0.0581198514416871	0.6778550929534		MYC
Biocarta:biocarta:phosphorylation of mek1 by cdk5/p35 down regulates the map kinase pathway	0/1	2	0.0581198514416871	0.6778550929534		CDK5
Biocarta:biocarta:regulation of pgc-1a	0/1	2	0.0581198514416871	0.6778550929534		HDAC5
Biocarta:biocarta:tnfr1 signaling pathway	1/1	2	0.0581198514416871	0.6778550929534	MAP2K4
KEGG:Primary bile acid biosynthesis	1/1	2	0.0581198514416871	0.6778550929534	HSD17B4
KEGG:Riboflavin metabolism	1/1	2	0.0581198514416871	0.6778550929534	BLVRB
KEGG:Viral carcinogenesis	0/1	2	0.0581198514416871	0.6778550929534		EP300
NCI:CDO in myogenesis	1/1	2	0.0581198514416871	0.6778550929534	BNIP2
NCI:Ephrin B reverse signaling	1/1	2	0.0581198514416871	0.6778550929534	MAP2K4
NCI:Gab1 signalosome	0/1	2	0.0581198514416871	0.6778550929534		CSK
NCI:Localization of the PINCH-ILK-PARVIN complex to focal adhesions	0/1	2	0.0581198514416871	0.6778550929534		ILK
NCI:Nef and signal transduction	1/1	2	0.0581198514416871	0.6778550929534	ELMO1
NCI:Regulation of Lipid Metabolism by Peroxisome proliferator-activated receptor alpha (PPARalpha)	1/1	2	0.0581198514416871	0.6778550929534	RXRA
NCI:Tight junction interactions	1/1	2	0.0581198514416871	0.6778550929534	MPP5
NCI:VEGFR3 signaling in lymphatic endothelium	1/1	2	0.0581198514416871	0.6778550929534	MAP2K4
Reactome:alpha-linolenic acid (ALA) metabolism	1/1	2	0.0581198514416871	0.6778550929534	HSD17B4
Reactome:alpha-linolenic (omega3) and linoleic (omega6) acid metabolism	1/1	2	0.0581198514416871	0.6778550929534	HSD17B4
Reactome:Bile acid and bile salt metabolism	1/1	2	0.0581198514416871	0.6778550929534	HSD17B4
Reactome:Interconversion of 2-oxoglutarate and 2-hydroxyglutarate	1/1	2	0.0581198514416871	0.6778550929534	ADHFE1
Reactome:Localization of the PINCH-ILK-PARVIN complex to focal adhesions	0/1	2	0.0581198514416871	0.6778550929534		ILK
Reactome:Nef and signal transduction	1/1	2	0.0581198514416871	0.6778550929534	ELMO1
Reactome:PD-1 signaling	0/1	2	0.0581198514416871	0.6778550929534		CSK
Reactome:Synthesis of bile acids and bile salts	1/1	2	0.0581198514416871	0.6778550929534	HSD17B4
Reactome:Synthesis of bile acids and bile salts via 7alpha-hydroxycholesterol	1/1	2	0.0581198514416871	0.6778550929534	HSD17B4
Reactome:Synthesis of PIPs at the ER membrane	1/1	2	0.0581198514416871	0.6778550929534	SACM1L
Reactome:The NLRP3 inflammasome	0/1	2	0.0581198514416871	0.6778550929534		APP
Reactome:TRAF3-dependent IRF activation pathway	0/1	2	0.0581198514416871	0.6778550929534		EP300
Reactome:Influenza Viral RNA Transcription and Replication	1/4	50	0.0585371708820168	0.6778550929534	RPS3A	RPS7,RPL31,RPL7A
Reactome:SRP-dependent cotranslational protein targeting to membrane	1/4	50	0.0585371708820168	0.6778550929534	RPS3A	RPS7,RPL31,RPL7A
KEGG:Vascular smooth muscle contraction	2/3	31	0.0617693916640937	0.705673410878633	ITPR1,ADRA1A	CALM1
Biocarta:biocarta:control of gene expression by vitamin d receptor	1/2	14	0.0622902826367697	0.705673410878633	RXRA	EP300
NCI:Glucocorticoid receptor regulatory network	0/2	14	0.0622902826367697	0.705673410878633		CDK5,GSK3B
NCI:Lissencephaly gene (LIS1) in neuronal migration and development	0/2	14	0.0622902826367697	0.705673410878633		CDK5,CALM1
Reactome:Influenza Infection	1/5	73	0.0628872992344523	0.705673410878633	RPS3A	RPS7,RPL31,RPL7A,CLTC
Reactome:Influenza Life Cycle	1/5	73	0.0628872992344523	0.705673410878633	RPS3A	RPS7,RPL31,RPL7A,CLTC
Reactome:Mitotic G1-G1/S phases	2/5	73	0.0628872992344523	0.705673410878633	CCND2,TK2	PSMD2,CUL1,MYC
Reactome:B Cell Activation	1/4	53	0.0696560658292653	0.77590605079135	ITPR1	PSMD2,CUL1,GSK3B
NCI:Validated targets of C-MYC transcriptional repression	0/2	15	0.0705223080413411	0.77590605079135		MYC,EP300
KEGG:Chemokine signaling pathway	1/3	33	0.0718998114889461	0.77590605079135	ELMO1	ARRB2,GSK3B
NCI:Ribosomal scanning and start codon recognition	1/3	33	0.0718998114889461	0.77590605079135	RPS3A	EIF3A,RPS7
NCI:Translation initiation complex formation	1/3	33	0.0718998114889461	0.77590605079135	RPS3A	EIF3A,RPS7
Reactome:Activation of the mRNA upon binding of the cap-binding complex and eIFs, and subsequent binding to 43S	1/3	33	0.0718998114889461	0.77590605079135	RPS3A	EIF3A,RPS7
Reactome:Factors involved in megakaryocyte development and platelet production	1/3	33	0.0718998114889461	0.77590605079135	H3F3B	CDK5,EP300
Reactome:Ribosomal scanning and start codon recognition	1/3	33	0.0718998114889461	0.77590605079135	RPS3A	EIF3A,RPS7
Reactome:Translation initiation complex formation	1/3	33	0.0718998114889461	0.77590605079135	RPS3A	EIF3A,RPS7
Reactome:Gene Expression	7/16	369	0.0734795458999851	0.779326780547536	H3F3B,PCF11,RPS3A,RBM5,NR4A2,SMG6,RXRA	PSMD2,YAP1,EIF3A,EEF1A1,RPS7,RPL31,RPL7A,MYC,EEF1G
Reactome:Generic Transcription Pathway	2/4	54	0.0735882770846949	0.779326780547536	NR4A2,RXRA	YAP1,MYC
Reactome:Metabolism of proteins	2/9	176	0.0736931130318674	0.779326780547536	ALG9,RPS3A	ATP5B,EIF3A,EEF1A1,RPS7,RPL31,RPL7A,EEF1G
KEGG:Gastric acid secretion	1/2	16	0.0790856102452649	0.779326780547536	ITPR1	CALM1
NCI:Signaling events mediated by focal adhesion kinase	2/2	16	0.0790856102452649	0.779326780547536	ELMO1,MAP2K4
Reactome:GAB1 signalosome	0/2	16	0.0790856102452649	0.779326780547536		CSK,GSK3B
Reactome:Meiotic Recombination	1/2	16	0.0790856102452649	0.779326780547536	H3F3B	MLH1
KEGG:PI3K-Akt signaling pathway	2/4	56	0.0817844082637601	0.779326780547536	CCND2,RXRA	MYC,GSK3B
Biocarta:biocarta:acetylation and deacetylation of rela in nucleus	0/1	3	0.0859107582100659	0.779326780547536		EP300
Biocarta:biocarta:cadmium induces dna synthesis and proliferation in macrophages	0/1	3	0.0859107582100659	0.779326780547536		MYC
Biocarta:biocarta:cyclin e destruction pathway	0/1	3	0.0859107582100659	0.779326780547536		CUL1
Biocarta:biocarta:egf signaling pathway	1/1	3	0.0859107582100659	0.779326780547536	MAP2K4
Biocarta:biocarta:gamma-aminobutyric acid receptor life cycle pathway	1/1	3	0.0859107582100659	0.779326780547536	GABARAP
Biocarta:biocarta:lissencephaly gene (lis1) in neuronal migration and development	0/1	3	0.0859107582100659	0.779326780547536		CDK5
Biocarta:biocarta:mechanism of gene regulation by peroxisome proliferators via ppara	1/1	3	0.0859107582100659	0.779326780547536	RXRA
Biocarta:biocarta:nuclear receptors coordinate the activities of chromatin remodeling complexes and coactivators to facilitate initiation of transcription in carcinoma cells	1/1	3	0.0859107582100659	0.779326780547536	RXRA
Biocarta:biocarta:pdgf signaling pathway	1/1	3	0.0859107582100659	0.779326780547536	MAP2K4
Biocarta:biocarta:platelet amyloid precursor protein pathway	0/1	3	0.0859107582100659	0.779326780547536		APP
Biocarta:biocarta:regulation of transcriptional activity by pml	0/1	3	0.0859107582100659	0.779326780547536		SIRT1
Biocarta:biocarta:west nile virus	0/1	3	0.0859107582100659	0.779326780547536		EEF1A1
KEGG:Transcriptional misregulation in cancer	1/1	3	0.0859107582100659	0.779326780547536	RXRA
NCI:Activation of CaMK IV	0/1	3	0.0859107582100659	0.779326780547536		CALM1
NCI:Atypical NF-kappaB pathway	0/1	3	0.0859107582100659	0.779326780547536		ARRB2
NCI:Calmodulin induced events	0/1	3	0.0859107582100659	0.779326780547536		CALM1
NCI:CaMK IV-mediated phosphorylation of CREB	0/1	3	0.0859107582100659	0.779326780547536		CALM1
NCI:CREB phosphorylation through the activation of CaMKK	0/1	3	0.0859107582100659	0.779326780547536		CALM1
NCI:Integrin alphaIIbbeta3 signaling	0/1	3	0.0859107582100659	0.779326780547536		CSK
NCI:JNK signaling in the CD4+ TCR pathway	1/1	3	0.0859107582100659	0.779326780547536	MAP2K4
NCI:Ras activation uopn Ca2+ infux through NMDA receptor	0/1	3	0.0859107582100659	0.779326780547536		CALM1
NCI:Recycling pathway of L1	0/1	3	0.0859107582100659	0.779326780547536		CLTC
Reactome:Activation of CaMK IV	0/1	3	0.0859107582100659	0.779326780547536		CALM1
Reactome:Advanced glycosylation endproduct receptor signaling	0/1	3	0.0859107582100659	0.779326780547536		APP
Reactome:AKT phosphorylates targets in the cytosol	0/1	3	0.0859107582100659	0.779326780547536		GSK3B
Reactome:Beta-oxidation of pristanoyl-CoA	1/1	3	0.0859107582100659	0.779326780547536	HSD17B4
Reactome:CaMK IV-mediated phosphorylation of CREB	0/1	3	0.0859107582100659	0.779326780547536		CALM1
Reactome:cGMP effects	1/1	3	0.0859107582100659	0.779326780547536	ITPR1
Reactome:CREB phosphorylation through the activation of CaMKK	0/1	3	0.0859107582100659	0.779326780547536		CALM1
Reactome:Glycogen synthesis	1/1	3	0.0859107582100659	0.779326780547536	PGM1
Reactome:Inflammasomes	0/1	3	0.0859107582100659	0.779326780547536		APP
Reactome:Pyrimidine salvage reactions	1/1	3	0.0859107582100659	0.779326780547536	CDA
Reactome:RIP-mediated NFkB activation via DAI	0/1	3	0.0859107582100659	0.779326780547536		APP
Reactome:Synthesis of Ketone Bodies	1/1	3	0.0859107582100659	0.779326780547536	HMGCL
Reactome:Tight junction interactions	1/1	3	0.0859107582100659	0.779326780547536	MPP5
Reactome:TRAF6 mediated IRF7 activation	0/1	3	0.0859107582100659	0.779326780547536		EP300
NCI:Insulin Synthesis and Processing	1/4	57	0.0860455435935765	0.779326780547536	RPS3A	RPS7,RPL31,RPL7A
KEGG:Amphetamine addiction	0/2	17	0.0879538643246964	0.780985965785816		SIRT1,CALM1
KEGG:Prostate cancer	0/2	17	0.0879538643246964	0.780985965785816		EP300,GSK3B
Reactome:Cyclin D associated events in G1	1/2	17	0.0879538643246964	0.780985965785816	CCND2	CUL1
Reactome:G1 Phase	1/2	17	0.0879538643246964	0.780985965785816	CCND2	CUL1
Reactome:Platelet degranulation	0/2	17	0.0879538643246964	0.780985965785816		APP,CALM1
Reactome:Developmental Biology	2/6	105	0.0882137415401109	0.780985965785816	BNIP2,RXRA	CDK5,CLTC,EP300,GSK3B
Reactome:Cyclin E associated events during G1/S transition	0/3	36	0.0883844527525746	0.780985965785816		PSMD2,CUL1,MYC
NCI:Validated targets of C-MYC transcriptional activation	1/3	37	0.0942040709406427	0.815363562817303	CCND2	KAT5,MYC
Reactome:Cyclin A:Cdk2-associated events at S phase entry	0/3	37	0.0942040709406427	0.815363562817303		PSMD2,CUL1,MYC
Reactome:Degradation of beta-catenin by the destruction complex	0/3	37	0.0942040709406427	0.815363562817303		PSMD2,CUL1,GSK3B
Reactome:Nucleotide metabolism	3/3	37	0.0942040709406427	0.815363562817303	DPYD,TK2,CDA
Reactome:Signaling by Wnt	0/3	37	0.0942040709406427	0.815363562817303		PSMD2,CUL1,GSK3B
Spike:Apoptosis_In_The_Ear	1/3	37	0.0942040709406427	0.815363562817303	MAP2K4	SIRT1,MYC
NCI:Hedgehog signaling events mediated by Gli proteins	0/2	18	0.0971019871085721	0.834747929855386		ARRB2,GSK3B
Reactome:Response to elevated platelet cytosolic Ca2+	0/2	18	0.0971019871085721	0.834747929855386		APP,CALM1
Reactome:The citric acid (TCA) cycle and respiratory electron transport	2/4	60	0.0994623614655285	0.852150502285744	ADHFE1,SUCLG2	ATP5B,SUCLG1
KEGG:Citrate cycle (TCA cycle)	1/2	19	0.106506087829697	0.864908591629794	SUCLG2	SUCLG1
NCI:Regulation of nuclear SMAD2/3 signaling	0/2	19	0.106506087829697	0.864908591629794		MYC,EP300
KEGG:Calcium signaling pathway	2/3	40	0.11256629644584	0.864908591629794	ITPR1,ADRA1A	CALM1
Biocarta:biocarta:alk in cardiac myocytes	1/1	4	0.112888305926444	0.864908591629794	CHRD
Biocarta:biocarta:ctcf: first multivalent nuclear factor	0/1	4	0.112888305926444	0.864908591629794		MYC
Biocarta:biocarta:e2f1 destruction pathway	0/1	4	0.112888305926444	0.864908591629794		CUL1
Biocarta:biocarta:erythropoietin mediated neuroprotection through nf-kb	0/1	4	0.112888305926444	0.864908591629794		EP300
Biocarta:biocarta:fc epsilon receptor i signaling in mast cells	1/1	4	0.112888305926444	0.864908591629794	MAP2K4
Biocarta:biocarta:hypoxia-inducible factor in the cardivascular system	0/1	4	0.112888305926444	0.864908591629794		EP300
Biocarta:biocarta:internal ribosome entry pathway	0/1	4	0.112888305926444	0.864908591629794		EIF3A
Biocarta:biocarta:mapkinase signaling pathway	1/1	4	0.112888305926444	0.864908591629794	MAP2K4
Biocarta:biocarta:rac1 cell motility signaling pathway	0/1	4	0.112888305926444	0.864908591629794		CDK5
Biocarta:biocarta:tgf beta signaling pathway	0/1	4	0.112888305926444	0.864908591629794		EP300
KEGG:Taurine and hypotaurine metabolism	1/1	4	0.112888305926444	0.864908591629794	CDO1
NCI:Circadian rhythm pathway	1/1	4	0.112888305926444	0.864908591629794	CRY2
NCI:Cyclin A:Cdk2-associated events at S phase entry	0/1	4	0.112888305926444	0.864908591629794		MYC
NCI:Downstream signaling in naÃ¯ve CD8+ T cells	0/1	4	0.112888305926444	0.864908591629794		CALM1
NCI:Glypican 1 network	0/1	4	0.112888305926444	0.864908591629794		APP
NCI:IL2-mediated signaling events	0/1	4	0.112888305926444	0.864908591629794		MYC
NCI:Regulation of p38-alpha and p38-beta	1/1	4	0.112888305926444	0.864908591629794	MAP2K4
NCI:Retrograde neurotrophin signalling	0/1	4	0.112888305926444	0.864908591629794		CLTC
NCI:RXR and RAR heterodimerization with other nuclear receptor	1/1	4	0.112888305926444	0.864908591629794	RXRA
NCI:TRAIL signaling pathway	1/1	4	0.112888305926444	0.864908591629794	MAP2K4
NCI:Trk receptor signaling mediated by PI3K and PLC-gamma	0/1	4	0.112888305926444	0.864908591629794		GSK3B
Reactome:Activation of Ca-permeable Kainate Receptor	0/1	4	0.112888305926444	0.864908591629794		CALM1
Reactome:Cam-PDE 1 activation	0/1	4	0.112888305926444	0.864908591629794		CALM1
Reactome:Cell-cell junction organization	1/1	4	0.112888305926444	0.864908591629794	MPP5
Reactome:Cytosolic sensors of pathogen-associated DNA	0/1	4	0.112888305926444	0.864908591629794		APP
Reactome:DAI mediated induction of type I IFNs	0/1	4	0.112888305926444	0.864908591629794		APP
Reactome:Ionotropic activity of Kainate Receptors	0/1	4	0.112888305926444	0.864908591629794		CALM1
Reactome:Ketone body metabolism	1/1	4	0.112888305926444	0.864908591629794	HMGCL
Reactome:Mitochondrial Iron-Sulfur Cluster Biogenesis	1/1	4	0.112888305926444	0.864908591629794	FDX1
Reactome:Pyrimidine catabolism	1/1	4	0.112888305926444	0.864908591629794	DPYD
Reactome:Signaling by Hippo	0/1	4	0.112888305926444	0.864908591629794		YAP1
Reactome:TRAF6 mediated NF-kB activation	0/1	4	0.112888305926444	0.864908591629794		APP
NCI:E2F transcription factor network	0/2	20	0.116143420568706	0.879223028543995		SIRT1,MYC
NCI:p53 pathway	0/2	20	0.116143420568706	0.879223028543995		KAT5,GSK3B
NCI:Validated nuclear estrogen receptor alpha network	0/2	20	0.116143420568706	0.879223028543995		MYC,EP300
Reactome:Cell-Cell communication	1/2	20	0.116143420568706	0.879223028543995	MPP5	ILK
Reactome:G1/S Transition	1/4	64	0.118762209877013	0.895280495563689	TK2	PSMD2,CUL1,MYC
Reactome:PPARA Activates Gene Expression	1/3	41	0.118970633677036	0.895280495563689	RXRA	YAP1,EP300
KEGG:Insulin signaling pathway	1/3	42	0.125507834039624	0.929660961431404	MKNK2	CALM1,GSK3B
Reactome:Regulation of Lipid Metabolism by Peroxisome proliferator-activated receptor alpha (PPARalpha)	1/3	42	0.125507834039624	0.929660961431404	RXRA	YAP1,EP300
KEGG:Axon guidance	0/2	21	0.125992338429398	0.929660961431404		CDK5,GSK3B
KEGG:Bacterial invasion of epithelial cells	1/2	21	0.125992338429398	0.929660961431404	ELMO1	ILK
KEGG:Small cell lung cancer	1/2	21	0.125992338429398	0.929660961431404	RXRA	MYC
Reactome:TRAF6 Mediated Induction of proinflammatory cytokines	1/2	21	0.125992338429398	0.929660961431404	MAP2K4	APP
Reactome:Metabolism of mRNA	2/6	116	0.126105430099528	0.929660961431404	RPS3A,SMG6	PSMD2,RPS7,RPL31,RPL7A
NCI:3' -UTR-mediated translational regulation	0/2	22	0.136032249385956	0.93306085268307		RPL31,RPL7A
NCI:CDC42 signaling events	1/2	22	0.136032249385956	0.93306085268307	MAP2K4	GSK3B
NCI:Eukaryotic Translation Initiation	0/2	22	0.136032249385956	0.93306085268307		RPL31,RPL7A
Reactome:Meiosis	1/2	22	0.136032249385956	0.93306085268307	H3F3B	MLH1
Reactome:Opioid Signalling	0/2	22	0.136032249385956	0.93306085268307		CDK5,CALM1
Biocarta:biocarta:fas signaling pathway (cd95)	1/1	5	0.139076105013486	0.93306085268307	MAP2K4
Biocarta:biocarta:hypoxia and p53 in the cardiovascular system	0/1	5	0.139076105013486	0.93306085268307		EP300
Biocarta:biocarta:nfkb activation by nontypeable hemophilus influenzae	0/1	5	0.139076105013486	0.93306085268307		EP300
Biocarta:biocarta:role of erbb2 in signal transduction and oncology	0/1	5	0.139076105013486	0.93306085268307		EP300
Biocarta:biocarta:role of mef2d in t-cell apoptosis	0/1	5	0.139076105013486	0.93306085268307		EP300
Biocarta:biocarta:t cell receptor signaling pathway	1/1	5	0.139076105013486	0.93306085268307	MAP2K4
Biocarta:biocarta:vegf hypoxia and angiogenesis	0/1	5	0.139076105013486	0.93306085268307		CSK
KEGG:Synthesis and degradation of ketone bodies	1/1	5	0.139076105013486	0.93306085268307	HMGCL
NCI:Calcium signaling in the CD4+ TCR pathway	0/1	5	0.139076105013486	0.93306085268307		CALM1
NCI:Canonical Wnt signaling pathway	0/1	5	0.139076105013486	0.93306085268307		CUL3
NCI:Cyclin E associated events during G1/S transition	0/1	5	0.139076105013486	0.93306085268307		MYC
NCI:Degradation of beta catenin	0/1	5	0.139076105013486	0.93306085268307		CUL1
NCI:eNOS activation	0/1	5	0.139076105013486	0.93306085268307		CALM1
NCI:EPHA forward signaling	0/1	5	0.139076105013486	0.93306085268307		CDK5
NCI:FAS (CD95) signaling pathway	0/1	5	0.139076105013486	0.93306085268307		CLTC
NCI:IL8- and CXCR2-mediated signaling events	1/1	5	0.139076105013486	0.93306085268307	ELMO1
NCI:Lysosome Vesicle Biogenesis	0/1	5	0.139076105013486	0.93306085268307		CLTC
NCI:Smooth Muscle Contraction	0/1	5	0.139076105013486	0.93306085268307		CALM1
Reactome:Antigen Activates B Cell Receptor Leading to Generation of Second Messengers	1/1	5	0.139076105013486	0.93306085268307	ITPR1
Reactome:CDO in myogenesis	1/1	5	0.139076105013486	0.93306085268307	BNIP2
Reactome:CREB phosphorylation through the activation of CaMKII	0/1	5	0.139076105013486	0.93306085268307		CALM1
Reactome:eNOS activation	0/1	5	0.139076105013486	0.93306085268307		CALM1
Reactome:JNK (c-Jun kinases) phosphorylation and activation mediated by activated human TAK1	1/1	5	0.139076105013486	0.93306085268307	MAP2K4
Reactome:Myogenesis	1/1	5	0.139076105013486	0.93306085268307	BNIP2
Reactome:Porphyrin metabolism	1/1	5	0.139076105013486	0.93306085268307	BLVRB
Reactome:Ras activation uopn Ca2+ infux through NMDA receptor	0/1	5	0.139076105013486	0.93306085268307		CALM1
Reactome:Retrograde neurotrophin signalling	0/1	5	0.139076105013486	0.93306085268307		CLTC
Reactome:Synthesis of PE	1/1	5	0.139076105013486	0.93306085268307	CHKB
Reactome:Thrombin signalling through proteinase activated receptors (PARs)	0/1	5	0.139076105013486	0.93306085268307		ARRB2
KEGG:Focal adhesion	1/3	45	0.145862183869196	0.9658169349379	CCND2	ILK,GSK3B
KEGG:Hepatitis B	0/2	23	0.14624357374454	0.9658169349379		MYC,EP300
KEGG:Influenza A	1/2	23	0.14624357374454	0.9658169349379	MAP2K4	GSK3B
KEGG:Valine, leucine and isoleucine degradation	2/2	23	0.14624357374454	0.9658169349379	HMGCL,AUH
NCI:C-MYB transcription factor network	1/2	23	0.14624357374454	0.9658169349379	MAF	MYC
NCI:Regulation of Telomerase	1/2	23	0.14624357374454	0.9658169349379	SMG6	MYC
Reactome:Fatty acid, triacylglycerol, and ketone body metabolism	2/4	70	0.150467049655571	0.991128410198774	HMGCL,RXRA	YAP1,EP300
KEGG:Circadian entrainment	1/2	24	0.156607703163628	1	ITPR1	CALM1
Reactome:G alpha (q) signalling events	1/2	24	0.156607703163628	1	ADRA1A	APP
Reactome:Metabolism of vitamins and cofactors	2/2	24	0.156607703163628	1	CYB5A,CYB5R3
Reactome:Metabolism of water-soluble vitamins and cofactors	2/2	24	0.156607703163628	1	CYB5A,CYB5R3
Reactome:Disease	3/12	295	0.157727020731042	1	H3F3B,RPS3A,ELMO1	PSMD2,CSK,RPS7,RPL31,RPL7A,CLTC,CALM1,GSK3B,RBX1
Biocarta:biocarta:activation of csk by camp-dependent protein kinase inhibits signaling through the t cell receptor	0/1	6	0.164497086164663	1		CSK
Biocarta:biocarta:angiotensin ii mediated activation of jnk pathway via pyk2 dependent signaling	1/1	6	0.164497086164663	1	MAP2K4
Biocarta:biocarta:cell to cell adhesion signaling	0/1	6	0.164497086164663	1		CSK
Biocarta:biocarta:gata3 participate in activating the th2 cytokine genes expression	1/1	6	0.164497086164663	1	MAF
Biocarta:biocarta:phosphoinositides and their downstream targets	0/1	6	0.164497086164663	1		GSK3B
Biocarta:biocarta:pten dependent cell cycle arrest and apoptosis	0/1	6	0.164497086164663	1		ILK
Biocarta:biocarta:regulation of eif2	0/1	6	0.164497086164663	1		GSK3B
Biocarta:biocarta:role of egf receptor transactivation by gpcrs in cardiac hypertrophy	0/1	6	0.164497086164663	1		MYC
KEGG:Bile secretion	1/1	6	0.164497086164663	1	RXRA
NCI:Arf6 signaling events	0/1	6	0.164497086164663	1		ARRB2
NCI:EGFR downregulation	0/1	6	0.164497086164663	1		CLTC
NCI:Glycogen breakdown (glycogenolysis)	0/1	6	0.164497086164663	1		CALM1
NCI:Osteopontin-mediated events	0/1	6	0.164497086164663	1		ILK
NCI:RhoA signaling pathway	1/1	6	0.164497086164663	1	MAP2K4
NCI:Signaling events mediated by the Hedgehog family	0/1	6	0.164497086164663	1		ARRB2
NCI:Trk receptor signaling mediated by the MAPK pathway	0/1	6	0.164497086164663	1		CDK5
Reactome:Amino acid transport across the plasma membrane	1/1	6	0.164497086164663	1	SLC7A3
Reactome:Amyloids	1/1	6	0.164497086164663	1	H3F3B
Reactome:Cell-extracellular matrix interactions	0/1	6	0.164497086164663	1		ILK
Reactome:CREB phosphorylation through the activation of Ras	0/1	6	0.164497086164663	1		CALM1
Reactome:Degradation of cysteine and homocysteine	1/1	6	0.164497086164663	1	CDO1
Reactome:Integrin alphaIIb beta3 signaling	0/1	6	0.164497086164663	1		CSK
Reactome:Nitric oxide stimulates guanylate cyclase	1/1	6	0.164497086164663	1	ITPR1
Reactome:Platelet Aggregation (Plug Formation)	0/1	6	0.164497086164663	1		CSK
Reactome:Platelet calcium homeostasis	1/1	6	0.164497086164663	1	ITPR1
Reactome:Post NMDA receptor activation events	0/1	6	0.164497086164663	1		CALM1
Reactome:TAK1 activates NFkB by phosphorylation and activation of IKKs complex	0/1	6	0.164497086164663	1		APP
Reactome:Downstream Signaling Events Of B Cell Receptor (BCR)	0/3	48	0.167215833504752	1		PSMD2,CUL1,GSK3B
Reactome:MyD88 cascade initiated on plasma membrane	1/2	26	0.177724565183615	1	MAP2K4	APP
Reactome:MyD88 dependent cascade initiated on endosome	1/2	26	0.177724565183615	1	MAP2K4	APP
Reactome:MyD88-independent cascade	1/2	26	0.177724565183615	1	MAP2K4	APP
Reactome:Toll Like Receptor 10 (TLR10) Cascade	1/2	26	0.177724565183615	1	MAP2K4	APP
Reactome:Toll Like Receptor 3 (TLR3) Cascade	1/2	26	0.177724565183615	1	MAP2K4	APP
Reactome:Toll Like Receptor 5 (TLR5) Cascade	1/2	26	0.177724565183615	1	MAP2K4	APP
Reactome:Toll Like Receptor 7/8 (TLR7/8) Cascade	1/2	26	0.177724565183615	1	MAP2K4	APP
Reactome:TRAF6 mediated induction of NFkB and MAP kinases upon TLR7/8 or 9 activation	1/2	26	0.177724565183615	1	MAP2K4	APP
Reactome:TRIF-mediated TLR3/TLR4 signaling	1/2	26	0.177724565183615	1	MAP2K4	APP
Reactome:NGF signalling via TRKA from the plasma membrane	0/3	50	0.181934160468257	1		CLTC,CALM1,GSK3B
KEGG:Phosphatidylinositol signaling system	1/2	27	0.188444589805311	1	ITPR1	CALM1
NCI:ErbB1 downstream signaling	1/2	27	0.188444589805311	1	MAP2K4	CALM1
NCI:SCF-beta-TrCP mediated degradation of Emi1	0/2	27	0.188444589805311	1		PSMD2,CUL1
NCI:SCF(Skp2)-mediated degradation of p27/p21	0/2	27	0.188444589805311	1		PSMD2,CUL1
NCI:Vif-mediated degradation of APOBEC3G	0/2	27	0.188444589805311	1		PSMD2,RBX1
Reactome:MyD88:Mal cascade initiated on plasma membrane	1/2	27	0.188444589805311	1	MAP2K4	APP
Reactome:Toll Like Receptor 2 (TLR2) Cascade	1/2	27	0.188444589805311	1	MAP2K4	APP
Reactome:Toll Like Receptor 9 (TLR9) Cascade	1/2	27	0.188444589805311	1	MAP2K4	APP
Reactome:Toll Like Receptor TLR1:TLR2 Cascade	1/2	27	0.188444589805311	1	MAP2K4	APP
Reactome:Toll Like Receptor TLR6:TLR2 Cascade	1/2	27	0.188444589805311	1	MAP2K4	APP
Biocarta:biocarta:cell cycle: g1/s check point	0/1	7	0.189173519750742	1		GSK3B
Biocarta:biocarta:cell cycle: g2/m checkpoint	0/1	7	0.189173519750742	1		EP300
Biocarta:biocarta:ceramide signaling pathway	1/1	7	0.189173519750742	1	MAP2K4
Biocarta:biocarta:cyclins and cell cycle regulation	1/1	7	0.189173519750742	1	CCND2
Biocarta:biocarta:keratinocyte differentiation	1/1	7	0.189173519750742	1	MAP2K4
Biocarta:biocarta:links between pyk2 and map kinases	1/1	7	0.189173519750742	1	MAP2K4
Biocarta:biocarta:segmentation clock	0/1	7	0.189173519750742	1		GSK3B
Biocarta:biocarta:tumor suppressor arf inhibits ribosomal biogenesis	0/1	7	0.189173519750742	1		MYC
KEGG:Basal cell carcinoma	0/1	7	0.189173519750742	1		GSK3B
KEGG:Galactose metabolism	1/1	7	0.189173519750742	1	PGM1
KEGG:Legionellosis	0/1	7	0.189173519750742	1		EEF1A1
NCI:ALK1 signaling events	0/1	7	0.189173519750742	1		ARRB2
NCI:Class I PI3K signaling events mediated by Akt	0/1	7	0.189173519750742	1		GSK3B
NCI:Formation of ATP by chemiosmotic coupling	0/1	7	0.189173519750742	1		ATP5B
NCI:L1CAM interactions	0/1	7	0.189173519750742	1		CLTC
NCI:Regulation of Ras family activation	0/1	7	0.189173519750742	1		CALM1
NCI:Signal transduction by L1	0/1	7	0.189173519750742	1		CLTC
NCI:Thromboxane A2 receptor signaling	0/1	7	0.189173519750742	1		ARRB2
Reactome:Activation of NMDA receptor upon glutamate binding and postsynaptic events	0/1	7	0.189173519750742	1		CALM1
Reactome:Beta-catenin phosphorylation cascade	0/1	7	0.189173519750742	1		GSK3B
Reactome:Formation of ATP by chemiosmotic coupling	0/1	7	0.189173519750742	1		ATP5B
Reactome:Pre-NOTCH Transcription and Translation	0/1	7	0.189173519750742	1		EP300
Reactome:Recycling pathway of L1	0/1	7	0.189173519750742	1		CLTC
Reactome:RNA Polymerase I Promoter Opening	1/1	7	0.189173519750742	1	H3F3B
Reactome:Synthesis of PC	1/1	7	0.189173519750742	1	CHKB
KEGG:Pyrimidine metabolism	3/3	52	0.196988434816565	1	DPYD,TK2,CDA
KEGG:Neurotrophin signaling pathway	0/2	28	0.199251931645027	1		CALM1,GSK3B
Reactome:Glucose metabolism	1/2	28	0.199251931645027	1	PGM1	CALM1
Reactome:Signaling by GPCR	1/4	80	0.209396891226298	1	ADRA1A	APP,CDK5,CALM1
Reactome:Activated TLR4 signalling	1/2	29	0.210132275317219	1	MAP2K4	APP
Reactome:Toll Like Receptor 4 (TLR4) Cascade	1/2	29	0.210132275317219	1	MAP2K4	APP
Reactome:Axon guidance	0/3	54	0.212336618124692	1		CDK5,CLTC,GSK3B
Biocarta:biocarta:inactivation of gsk3 by akt causes accumulation of b-catenin in alveolar macrophages	0/1	8	0.213127034676865	1		GSK3B
Biocarta:biocarta:mtor signaling pathway	0/1	8	0.213127034676865	1		EIF3A
KEGG:Synaptic vesicle cycle	0/1	8	0.213127034676865	1		CLTC
NCI:Aurora A signaling	0/1	8	0.213127034676865	1		GSK3B
NCI:Clathrin derived vesicle budding	0/1	8	0.213127034676865	1		CLTC
NCI:Regulation of cytoplasmic and nuclear SMAD2/3 signaling	0/1	8	0.213127034676865	1		CALM1
NCI:Syndecan-2-mediated signaling events	0/1	8	0.213127034676865	1		GNB2L1
NCI:TCR signaling in naÃ¯ve CD8+ T cells	0/1	8	0.213127034676865	1		CSK
NCI:TNF receptor signaling pathway	0/1	8	0.213127034676865	1		GNB2L1
Reactome:Activation of Kainate Receptors upon glutamate binding	0/1	8	0.213127034676865	1		CALM1
Reactome:Peptide ligand-binding receptors	0/1	8	0.213127034676865	1		APP
Reactome:Tetrahydrobiopterin (BH4) synthesis, recycling, salvage and regulation	0/1	8	0.213127034676865	1		CALM1
NCI:Degradation of beta-catenin by the destruction complex	0/2	30	0.221072060753815	1		PSMD2,CUL1
NCI:PDGFR-beta signaling pathway	0/2	30	0.221072060753815	1		CSK,MYC
Reactome:SCF(Skp2)-mediated degradation of p27/p21	0/2	30	0.221072060753815	1		PSMD2,CUL1
Reactome:Vif-mediated degradation of APOBEC3G	0/2	30	0.221072060753815	1		PSMD2,RBX1
Reactome:Activation of NF-kappaB in B Cells	0/2	31	0.23205845172552	1		PSMD2,CUL1
Biocarta:biocarta:skeletal muscle hypertrophy is regulated via akt-mtor pathway	0/1	9	0.236378636705621	1		GSK3B
Biocarta:biocarta:the prc2 complex sets long-term gene silencing through modification of histone tails	0/1	9	0.236378636705621	1		EED
Biocarta:biocarta:toll-like receptor pathway	1/1	9	0.236378636705621	1	MAP2K4
KEGG:Pantothenate and CoA biosynthesis	1/1	9	0.236378636705621	1	DPYD
NCI:ErbB4 signaling events	0/1	9	0.236378636705621	1		YAP1
NCI:Golgi Associated Vesicle Biogenesis	0/1	9	0.236378636705621	1		CLTC
NCI:HIF-2-alpha transcription factor network	0/1	9	0.236378636705621	1		SIRT1
NCI:IGF1 pathway	0/1	9	0.236378636705621	1		GNB2L1
NCI:Noncanonical Wnt signaling pathway	0/1	9	0.236378636705621	1		ARRB2
NCI:Retinoic acid receptors-mediated signaling	1/1	9	0.236378636705621	1	RXRA
NCI:Signaling events mediated by PTP1B	0/1	9	0.236378636705621	1		CSK
NCI:VEGFR1 specific signals	0/1	9	0.236378636705621	1		CALM1
Reactome:Class A/1 (Rhodopsin-like receptors)	0/1	9	0.236378636705621	1		APP
Reactome:Costimulation by the CD28 family	0/1	9	0.236378636705621	1		CSK
Reactome:EGFR downregulation	0/1	9	0.236378636705621	1		CLTC
Reactome:Peroxisomal lipid metabolism	1/1	9	0.236378636705621	1	HSD17B4
Reactome:PKA activation	0/1	9	0.236378636705621	1		CALM1
Reactome:PKA-mediated phosphorylation of CREB	0/1	9	0.236378636705621	1		CALM1
Reactome:Smooth Muscle Contraction	0/1	9	0.236378636705621	1		CALM1
Reactome:Synthesis of PIPs at the Golgi membrane	1/1	9	0.236378636705621	1	SACM1L
Reactome:Gastrin-CREB signalling pathway via PKC and MAPK	1/2	32	0.243079305538311	1	ADRA1A	APP
Reactome:SCF-beta-TrCP mediated degradation of Emi1	0/2	32	0.243079305538311	1		PSMD2,CUL1
Reactome:Toll Receptor Cascades	1/2	32	0.243079305538311	1	MAP2K4	APP
Reactome:Metabolism of lipids and lipoproteins	5/7	172	0.243258873389421	1	HMGCL,SACM1L,CHKB,HSD17B4,RXRA	YAP1,EP300
Reactome:Downstream signaling of activated FGFR	0/2	33	0.254123143864077	1		CALM1,GSK3B
Reactome:MHC class II antigen presentation	1/2	33	0.254123143864077	1	CTSF	CLTC
Reactome:Transcriptional Regulation of White Adipocyte Differentiation	1/2	33	0.254123143864077	1	RXRA	EP300
Biocarta:biocarta:regulation of ck1/cdk5 by type 1 glutamate receptors	0/1	10	0.25894872626112	1		CDK5
KEGG:GABAergic synapse	1/1	10	0.25894872626112	1	GABARAP
NCI:Ceramide signaling pathway	1/1	10	0.25894872626112	1	MAP2K4
NCI:Signaling events mediated by HDAC Class II	0/1	10	0.25894872626112	1		HDAC5
Reactome:Branched-chain amino acid catabolism	1/1	10	0.25894872626112	1	AUH
Reactome:G1/S-Specific Transcription	1/1	10	0.25894872626112	1	TK2
Reactome:Signal transduction by L1	0/1	10	0.25894872626112	1		CLTC
Reactome:The role of Nef in HIV-1 replication and disease pathogenesis	1/1	10	0.25894872626112	1	ELMO1
Reactome:Metabolism of RNA	2/6	148	0.270395917890247	1	RPS3A,SMG6	PSMD2,RPS7,RPL31,RPL7A
Reactome:DAP12 interactions	0/2	35	0.276237015178255	1		CALM1,GSK3B
Reactome:DAP12 signaling	0/2	35	0.276237015178255	1		CALM1,GSK3B
KEGG:Acute myeloid leukemia	0/1	11	0.28085711572864	1		MYC
KEGG:Butanoate metabolism	1/1	11	0.28085711572864	1	HMGCL
KEGG:Cocaine addiction	0/1	11	0.28085711572864	1		CDK5
KEGG:Hedgehog signaling pathway	0/1	11	0.28085711572864	1		GSK3B
KEGG:Non-small cell lung cancer	1/1	11	0.28085711572864	1	RXRA
KEGG:Notch signaling pathway	0/1	11	0.28085711572864	1		EP300
KEGG:Pancreatic secretion	1/1	11	0.28085711572864	1	ITPR1
NCI:Caspase Cascade in Apoptosis	0/1	11	0.28085711572864	1		APP
NCI:Fc-epsilon receptor I signaling in mast cells	1/1	11	0.28085711572864	1	MAP2K4
NCI:HIF-1-alpha transcription factor network	1/1	11	0.28085711572864	1	PGM1
NCI:IFN-gamma pathway	0/1	11	0.28085711572864	1		CALM1
NCI:LPA receptor mediated events	0/1	11	0.28085711572864	1		GSK3B
NCI:p38 MAPK signaling pathway	0/1	11	0.28085711572864	1		CALM1
NCI:p75(NTR)-mediated signaling	0/1	11	0.28085711572864	1		APP
NCI:TCR signaling in naÃ¯ve CD4+ T cells	0/1	11	0.28085711572864	1		CSK
NCI:Validated transcriptional targets of TAp63 isoforms	0/1	11	0.28085711572864	1		EP300
Reactome:Amino acid and oligopeptide SLC transporters	1/1	11	0.28085711572864	1	SLC7A3
Reactome:eNOS activation and regulation	0/1	11	0.28085711572864	1		CALM1
Reactome:Lysosome Vesicle Biogenesis	0/1	11	0.28085711572864	1		CLTC
Reactome:Metabolism of nitric oxide	0/1	11	0.28085711572864	1		CALM1
Reactome:Nucleotide-binding domain, leucine rich repeat containing receptor (NLR) signaling pathways	0/1	11	0.28085711572864	1		APP
Reactome:Pre-NOTCH Expression and Processing	0/1	11	0.28085711572864	1		EP300
Reactome:Regulation of Insulin Secretion by Glucagon-like Peptide-1	1/1	11	0.28085711572864	1	ITPR1
Reactome:Synthesis of IP3 and IP4 in the cytosol	0/1	11	0.28085711572864	1		CALM1
Reactome:Cytokine Signaling in Immune system	1/3	63	0.283971100777317	1	MAP2K4	CUL1,RBX1
Reactome:Amino acid and derivative metabolism	2/4	92	0.287022772887545	1	CDO1,AUH	PSMD2,GRHPR
Reactome:Downstream signal transduction	0/2	36	0.287287165909177	1		CALM1,GSK3B
Reactome:Signaling by FGFR	0/2	36	0.287287165909177	1		CALM1,GSK3B
Biocarta:biocarta:erk and pi-3 kinase are necessary for collagen binding in corneal epithelia	0/1	12	0.302123046264018	1		CSK
KEGG:B cell receptor signaling pathway	0/1	12	0.302123046264018	1		GSK3B
KEGG:Morphine addiction	0/1	12	0.302123046264018	1		ARRB2
KEGG:Porphyrin and chlorophyll metabolism	1/1	12	0.302123046264018	1	BLVRB
NCI:Netrin-mediated signaling events	1/1	12	0.302123046264018	1	ELMO1
NCI:Notch-mediated HES/HEY network	0/1	12	0.302123046264018	1		EP300
NCI:Processing of Intronless Pre-mRNAs	1/1	12	0.302123046264018	1	PCF11
NCI:Regulation of retinoblastoma protein	0/1	12	0.302123046264018	1		SIRT1
NCI:Signaling events mediated by Stem cell factor receptor (c-Kit)	0/1	12	0.302123046264018	1		GSK3B
Reactome:Activated NOTCH1 Transmits Signal to the Nucleus	0/1	12	0.302123046264018	1		ARRB2
Reactome:Ca-dependent events	0/1	12	0.302123046264018	1		CALM1
Reactome:Calmodulin induced events	0/1	12	0.302123046264018	1		CALM1
Reactome:CaM pathway	0/1	12	0.302123046264018	1		CALM1
Reactome:Constitutive PI3K/AKT Signaling in Cancer	0/1	12	0.302123046264018	1		GSK3B
Reactome:Processing of Intronless Pre-mRNAs	1/1	12	0.302123046264018	1	PCF11
Reactome:SMAD2/SMAD3:SMAD4 heterotrimer regulates transcription	0/1	12	0.302123046264018	1		MYC
Reactome:Signaling by FGFR in disease	0/2	38	0.309328417266582	1		CALM1,GSK3B
Reactome:Signaling by ERBB2	0/2	39	0.320302914829452	1		CALM1,GSK3B
Reactome:Signaling by PDGF	0/2	39	0.320302914829452	1		CALM1,GSK3B
KEGG:beta-Alanine metabolism	1/1	13	0.322765204126556	1	DPYD
KEGG:Pentose phosphate pathway	1/1	13	0.322765204126556	1	PGM1
KEGG:Renal cell carcinoma	0/1	13	0.322765204126556	1		EP300
KEGG:Shigellosis	1/1	13	0.322765204126556	1	ELMO1
KEGG:Starch and sucrose metabolism	1/1	13	0.322765204126556	1	PGM1
NCI:ATM pathway	0/1	13	0.322765204126556	1		KAT5
NCI:FOXM1 transcription factor network	0/1	13	0.322765204126556	1		MYC
NCI:FoxO family signaling	0/1	13	0.322765204126556	1		SIRT1
NCI:Integrins in angiogenesis	0/1	13	0.322765204126556	1		ILK
NCI:Regulation of RAC1 activity	1/1	13	0.322765204126556	1	ELMO1
Reactome:DAG and IP3 signaling	0/1	13	0.322765204126556	1		CALM1
Reactome:EGFR interacts with phospholipase C-gamma	0/1	13	0.322765204126556	1		CALM1
Reactome:Muscle contraction	0/1	13	0.322765204126556	1		CALM1
Reactome:PLCG1 events in ERBB2 signaling	0/1	13	0.322765204126556	1		CALM1
Reactome:PLC-gamma1 signalling	0/1	13	0.322765204126556	1		CALM1
Reactome:TCR signaling	0/1	13	0.322765204126556	1		CSK
Reactome:Host Interactions of HIV factors	1/3	68	0.324726842791392	1	ELMO1	PSMD2,RBX1
Reactome:S Phase	0/3	69	0.332897600537272	1		PSMD2,CUL1,MYC
Reactome:Membrane Trafficking	1/3	70	0.341066132666303	1	DAB2	CLTC,CALM1
Biocarta:biocarta:integrin signaling pathway	0/1	14	0.342801736548847	1		CSK
KEGG:Glyoxylate and dicarboxylate metabolism	0/1	14	0.342801736548847	1		GRHPR
KEGG:p53 signaling pathway	1/1	14	0.342801736548847	1	CCND2
KEGG:Toll-like receptor signaling pathway	1/1	14	0.342801736548847	1	MAP2K4
NCI:Aurora B signaling	0/1	14	0.342801736548847	1		CUL3
NCI:Neurotrophic factor-mediated Trk receptor signaling	1/1	14	0.342801736548847	1	ELMO1
Reactome:G-protein mediated events	0/1	14	0.342801736548847	1		CALM1
Reactome:Integrin cell surface interactions	0/1	14	0.342801736548847	1		CSK
Reactome:PLC beta mediated events	0/1	14	0.342801736548847	1		CALM1
KEGG:Cysteine and methionine metabolism	1/1	15	0.362250267156526	1	CDO1
KEGG:Fc epsilon RI signaling pathway	1/1	15	0.362250267156526	1	MAP2K4
KEGG:Serotonergic synapse	1/1	15	0.362250267156526	1	ITPR1
NCI:Arf6 trafficking events	0/1	15	0.362250267156526	1		CLTC
Reactome:PI3K/AKT activation	0/1	15	0.362250267156526	1		GSK3B
Reactome:PI3K/AKT Signaling in Cancer	0/1	15	0.362250267156526	1		GSK3B
Reactome:PI-3K cascade	0/1	15	0.362250267156526	1		GSK3B
Reactome:PI3K events in ERBB2 signaling	0/1	15	0.362250267156526	1		GSK3B
Reactome:PI3K events in ERBB4 signaling	0/1	15	0.362250267156526	1		GSK3B
Reactome:PIP3 activates AKT signaling	0/1	15	0.362250267156526	1		GSK3B
Reactome:Sulfur amino acid metabolism	1/1	15	0.362250267156526	1	CDO1
KEGG:Chronic myeloid leukemia	0/1	16	0.38112791095061	1		MYC
KEGG:Glioma	0/1	16	0.38112791095061	1		CALM1
KEGG:Glycine, serine and threonine metabolism	0/1	16	0.38112791095061	1		GRHPR
KEGG:Hepatitis C	0/1	16	0.38112791095061	1		GSK3B
KEGG:Long-term depression	1/1	16	0.38112791095061	1	ITPR1
NCI:RAC1 signaling pathway	1/1	16	0.38112791095061	1	MAP2K4
Reactome:Activation of Gene Expression by SREBP (SREBF)	1/1	16	0.38112791095061	1	RXRA
Reactome:Biosynthesis of the N-glycan precursor (dolichol lipid-linked oligosaccharide, LLO) and transfer to a nascent protein	1/1	16	0.38112791095061	1	ALG9
Reactome:G alpha (i) signalling events	0/1	16	0.38112791095061	1		APP
Reactome:MAP kinase activation in TLR cascade	1/1	16	0.38112791095061	1	MAP2K4
Reactome:Phospholipase C-mediated cascade	0/1	16	0.38112791095061	1		CALM1
Reactome:Regulation of APC/C activators between G1/S and early anaphase	0/2	45	0.38505616115608	1		PSMD2,CUL1
Reactome:Signaling by NGF	0/3	77	0.397899442687237	1		CLTC,CALM1,GSK3B
NCI:N-cadherin signaling events	0/1	17	0.39945128886473	1		CALM1
Reactome:Inositol phosphate metabolism	0/1	17	0.39945128886473	1		CALM1
Reactome:RNA Polymerase I Chain Elongation	1/1	17	0.39945128886473	1	H3F3B
Reactome:APC/C-mediated degradation of cell cycle proteins	0/2	47	0.406081513339348	1		PSMD2,CUL1
Reactome:Regulation of mitotic cell cycle	0/2	47	0.406081513339348	1		PSMD2,CUL1
Reactome:Phospholipid metabolism	2/2	48	0.416466977679983	1	SACM1L,CHKB
KEGG:Chagas disease (American trypanosomiasis)	1/1	18	0.41723654190921	1	MAP2K4
KEGG:Glycolysis / Gluconeogenesis	1/1	18	0.41723654190921	1	PGM1
KEGG:Oxidative phosphorylation	0/1	18	0.41723654190921	1		ATP5B
Reactome:Transcriptional activity of SMAD2/SMAD3:SMAD4 heterotrimer	0/1	18	0.41723654190921	1		MYC
KEGG:Gap junction	1/1	19	0.434499344913628	1	ITPR1
KEGG:N-Glycan biosynthesis	1/1	19	0.434499344913628	1	ALG9
KEGG:Pyruvate metabolism	0/1	19	0.434499344913628	1		GRHPR
Reactome:G alpha (12/13) signalling events	1/1	19	0.434499344913628	1	ADRA1A
Reactome:PI Metabolism	1/1	19	0.434499344913628	1	SACM1L
Reactome:Platelet homeostasis	1/1	19	0.434499344913628	1	ITPR1
Reactome:Post-Elongation Processing of Intronless pre-mRNA	1/1	19	0.434499344913628	1	PCF11
Reactome:Processing of Capped Intronless Pre-mRNA	1/1	19	0.434499344913628	1	PCF11
Reactome:RNA Polymerase I Promoter Clearance	1/1	19	0.434499344913628	1	H3F3B
Reactome:RNA Polymerase I Transcription	1/1	19	0.434499344913628	1	H3F3B
Reactome:Transport of inorganic cations/anions and amino acids/oligopeptides	1/1	19	0.434499344913628	1	SLC7A3
KEGG:Glutamatergic synapse	1/1	20	0.45125491987915	1	ITPR1
KEGG:T cell receptor signaling pathway	0/1	20	0.45125491987915	1		GSK3B
Reactome:Apoptotic execution phase	0/1	20	0.45125491987915	1		STK24
Reactome:E2F mediated regulation of DNA replication	1/1	20	0.45125491987915	1	TK2
Reactome:GPCR ligand binding	0/1	20	0.45125491987915	1		APP
Reactome:Apoptosis	0/2	53	0.46696987300883	1		PSMD2,STK24
KEGG:Amino sugar and nucleotide sugar metabolism	1/1	21	0.467518048951637	1	PGM1
NCI:Signaling events mediated by Hepatocyte Growth Factor Receptor (c-Met)	1/1	21	0.467518048951637	1	MAP2K4
Reactome:Golgi Associated Vesicle Biogenesis	0/1	21	0.467518048951637	1		CLTC
Reactome:L1CAM interactions	0/1	21	0.467518048951637	1		CLTC
NCI:mRNA 3'-end processing	1/1	22	0.483303087026193	1	PCF11
NCI:Signaling events mediated by VEGFR1 and VEGFR2	0/1	22	0.483303087026193	1		CALM1
Reactome:Clathrin derived vesicle budding	0/1	22	0.483303087026193	1		CLTC
Reactome:mRNA 3'-end processing	1/1	22	0.483303087026193	1	PCF11
Reactome:Post-Elongation Processing of Intron-Containing pre-mRNA	1/1	22	0.483303087026193	1	PCF11
Reactome:trans-Golgi Network Vesicle Budding	0/1	22	0.483303087026193	1		CLTC
Reactome:GPCR downstream signaling	1/2	55	0.486448568894248	1	ADRA1A	APP
KEGG:Cholinergic synapse	1/1	23	0.498623973993541	1	ITPR1
Reactome:Regulation of Cholesterol Biosynthesis by SREBP (SREBF)	1/1	23	0.498623973993541	1	RXRA
Reactome:Signaling by SCF-KIT	0/1	23	0.498623973993541	1		GSK3B
Reactome:Translocation of GLUT4 to the Plasma Membrane	0/1	23	0.498623973993541	1		CALM1
NCI:CDK-mediated phosphorylation and removal of Cdc6	0/1	24	0.51349424663832	1		PSMD2
NCI:Host Interactions of HIV factors	0/1	24	0.51349424663832	1		PSMD2
NCI:Ubiquitin-dependent degradation of Cyclin D1	0/1	24	0.51349424663832	1		PSMD2
Reactome:Neurotransmitter Receptor Binding And Downstream Transmission In The Postsynaptic Cell	0/1	24	0.51349424663832	1		CALM1
Reactome:Cell Cycle, Mitotic	2/5	162	0.524605185299303	1	CCND2,TK2	PSMD2,CUL1,MYC
NCI:Autodegradation of the E3 ubiquitin ligase COP1	0/1	25	0.527927050199111	1		PSMD2
NCI:Regulation of activated PAK-2p34 by proteasome mediated degradation	0/1	25	0.527927050199111	1		PSMD2
NCI:Regulation of ornithine decarboxylase (ODC)	0/1	25	0.527927050199111	1		PSMD2
NCI:Ubiquitin Mediated Degradation of Phosphorylated Cdc25A	0/1	26	0.541935149599731	1		PSMD2
NCI:Vpu mediated degradation of CD4	0/1	26	0.541935149599731	1		PSMD2
Reactome:Cross-presentation of soluble exogenous antigens (endosomes)	0/1	26	0.541935149599731	1		PSMD2
Reactome:Regulation of ornithine decarboxylase (ODC)	0/1	26	0.541935149599731	1		PSMD2
Reactome:Signaling by TGF-beta Receptor Complex	0/1	26	0.541935149599731	1		MYC
NCI:Direct p53 effectors	0/1	27	0.555530940361055	1		MLH1
Reactome:CDK-mediated phosphorylation and removal of Cdc6	0/1	27	0.555530940361055	1		PSMD2
Reactome:Glycerophospholipid biosynthesis	1/1	27	0.555530940361055	1	CHKB
Reactome:Mitochondrial Protein Import	0/1	27	0.555530940361055	1		ATP5B
Reactome:Ubiquitin-dependent degradation of Cyclin D	0/1	27	0.555530940361055	1		PSMD2
Reactome:Ubiquitin-dependent degradation of Cyclin D1	0/1	27	0.555530940361055	1		PSMD2
NCI:Switching of origins to a post-replicative state	0/1	28	0.568726459202389	1		PSMD2
Reactome:Autodegradation of the E3 ubiquitin ligase COP1	0/1	28	0.568726459202389	1		PSMD2
Reactome:p53-Dependent G1 DNA Damage Response	0/1	28	0.568726459202389	1		PSMD2
Reactome:p53-Dependent G1/S DNA damage checkpoint	0/1	28	0.568726459202389	1		PSMD2
Reactome:Regulation of activated PAK-2p34 by proteasome mediated degradation	0/1	28	0.568726459202389	1		PSMD2
Reactome:Stabilization of p53	0/1	28	0.568726459202389	1		PSMD2
NCI:mRNA Splicing - Major Pathway	2/2	65	0.576959285686271	1	PCF11,RBM5
Reactome:mRNA Splicing	2/2	65	0.576959285686271	1	PCF11,RBM5
Reactome:pre-mRNA splicing	2/2	65	0.576959285686271	1	PCF11,RBM5
KEGG:Glycerophospholipid metabolism	1/1	29	0.581533394341145	1	CHKB
NCI:Cleavage of Growing Transcript in the Termination Region	1/1	29	0.581533394341145	1	PCF11
Reactome:Cleavage of Growing Transcript in the Termination Region	1/1	29	0.581533394341145	1	PCF11
Reactome:Destabilization of mRNA by AUF1 (hnRNP D0)	0/1	29	0.581533394341145	1		PSMD2
Reactome:ER-Phagosome pathway	0/1	29	0.581533394341145	1		PSMD2
Reactome:G1/S DNA Damage Checkpoints	0/1	29	0.581533394341145	1		PSMD2
Reactome:p53-Independent DNA Damage Response	0/1	29	0.581533394341145	1		PSMD2
Reactome:p53-Independent G1/S DNA damage checkpoint	0/1	29	0.581533394341145	1		PSMD2
Reactome:Post-Elongation Processing of the Transcript	1/1	29	0.581533394341145	1	PCF11
Reactome:RNA Polymerase II Transcription Termination	1/1	29	0.581533394341145	1	PCF11
Reactome:Ubiquitin Mediated Degradation of Phosphorylated Cdc25A	0/1	29	0.581533394341145	1		PSMD2
Reactome:Vpu mediated degradation of CD4	0/1	29	0.581533394341145	1		PSMD2
NCI:CDT1 association with the CDC6:ORC:origin complex	0/1	30	0.593963095499329	1		PSMD2
Reactome:Antigen processing-Cross presentation	0/1	30	0.593963095499329	1		PSMD2
Reactome:Regulation of Apoptosis	0/1	30	0.593963095499329	1		PSMD2
Reactome:Regulation of Insulin Secretion	1/1	30	0.593963095499329	1	ITPR1
Reactome:Cell Cycle	2/5	178	0.60985514858205	1	CCND2,TK2	PSMD2,CUL1,MYC
Reactome:RNA Polymerase I, RNA Polymerase III, and Mitochondrial Transcription	1/1	32	0.617734560337601	1	H3F3B
KEGG:Tuberculosis	0/1	33	0.629097417102398	1		CALM1
NCI:APC/C:Cdc20 mediated degradation of Securin	0/1	33	0.629097417102398	1		PSMD2
NCI:APC/C:Cdh1 mediated degradation of Cdc20 and other APC/C:Cdh1 targeted proteins in late mitosis/early G1	0/1	33	0.629097417102398	1		PSMD2
NCI:Autodegradation of Cdh1 by Cdh1:APC/C	0/1	33	0.629097417102398	1		PSMD2
Reactome:Asparagine N-linked glycosylation	1/1	33	0.629097417102398	1	ALG9
NCI:Orc1 removal from chromatin	0/1	34	0.640125244145935	1		PSMD2
NCI:Removal of licensing factors from origins	0/1	34	0.640125244145935	1		PSMD2
Reactome:CDT1 association with the CDC6:ORC:origin complex	0/1	34	0.640125244145935	1		PSMD2
Reactome:HIV Infection	1/3	111	0.642639312693519	1	ELMO1	PSMD2,RBX1
Reactome:Autodegradation of Cdh1 by Cdh1:APC/C	0/1	35	0.650827839115572	1		PSMD2
NCI:Cdc20:Phospho-APC/C mediated degradation of Cyclin A	0/1	36	0.661214715492898	1		PSMD2
Reactome:APC/C:Cdc20 mediated degradation of Securin	0/1	36	0.661214715492898	1		PSMD2
Reactome:Assembly of the pre-replicative complex	0/1	38	0.681077994375221	1		PSMD2
Reactome:APC/C:Cdh1 mediated degradation of Cdc20 and other APC/C:Cdh1 targeted proteins in late mitosis/early G1	0/1	39	0.690572075415899	1		PSMD2
Reactome:Cdc20:Phospho-APC/C mediated degradation of Cyclin A	0/1	39	0.690572075415899	1		PSMD2
Reactome:Orc1 removal from chromatin	0/1	39	0.690572075415899	1		PSMD2
Reactome:Regulation of DNA replication	0/1	39	0.690572075415899	1		PSMD2
Reactome:Removal of licensing factors from origins	0/1	39	0.690572075415899	1		PSMD2
Reactome:Switching of origins to a post-replicative state	0/1	39	0.690572075415899	1		PSMD2
Reactome:APC/C:Cdc20 mediated degradation of mitotic proteins	0/1	40	0.699785810142969	1		PSMD2
Reactome:Respiratory electron transport, ATP synthesis by chemiosmotic coupling, and heat production by uncoupling proteins.	0/1	40	0.699785810142969	1		ATP5B
Reactome:Carbohydrate metabolism	1/2	82	0.70315983474609	1	PGM1	CALM1
Reactome:Activation of APC/C and APC/C:Cdc20 mediated degradation of mitotic proteins	0/1	41	0.708727409245189	1		PSMD2
Reactome:Integration of energy metabolism	1/1	42	0.717404844918122	1	ITPR1
Reactome:Transmission across Chemical Synapses	0/1	42	0.717404844918122	1		CALM1
Reactome:Processing of Capped Intron-Containing Pre-mRNA	2/2	87	0.733839674592456	1	PCF11,RBM5
Reactome:DNA Replication Pre-Initiation	0/1	46	0.749624429232338	1		PSMD2
Reactome:M/G1 Transition	0/1	46	0.749624429232338	1		PSMD2
Reactome:Transcription	2/2	91	0.756423789963415	1	H3F3B,PCF11
Reactome:Regulation of mRNA Stability by Proteins that Bind AU-rich Elements	0/1	47	0.757092753490881	1		PSMD2
Reactome:Neuronal System	0/1	50	0.778197671550535	1		CALM1
Reactome:mRNA Processing	2/2	98	0.792007543718499	1	PCF11,RBM5
Reactome:Post-translational protein modification	1/1	54	0.803534159515046	1	ALG9
Reactome:Synthesis of DNA	0/1	55	0.809406114896912	1		PSMD2
Reactome:DNA Replication	0/1	56	0.815103988891026	1		PSMD2
Reactome:SLC-mediated transmembrane transport	1/1	59	0.831203568133271	1	SLC7A3
KEGG:Purine metabolism	1/1	64	0.85500401704523	1	PGM1
Reactome:Cell Cycle Checkpoints	0/1	64	0.85500401704523	1		PSMD2
Reactome:Mitotic Anaphase	0/1	67	0.867653815249017	1		PSMD2
Reactome:Mitotic Metaphase and Anaphase	0/1	67	0.867653815249017	1		PSMD2
Reactome:Separation of Sister Chromatids	0/1	67	0.867653815249017	1		PSMD2
Reactome:RNA Polymerase II Transcription	1/1	68	0.871622216590876	1	PCF11
Reactome:M Phase	0/1	81	0.913641772758054	1		PSMD2
Reactome:Mitotic M-M/G1 phases	0/1	100	0.951736459908866	1		PSMD2
Reactome:Transmembrane transport of small molecules	1/1	104	0.957315918366681	1	SLC7A3
Biocarta:biocarta:actions of nitric oxide in the heart	0/0	6	1	1
Biocarta:biocarta:activation of camp-dependent protein kinase pka	0/0	5	1	1
Biocarta:biocarta:activation of pkc through g-protein coupled receptors	0/0	2	1	1
Biocarta:biocarta:adp-ribosylation factor	0/0	3	1	1
Biocarta:biocarta:agrin in postsynaptic differentiation	0/0	4	1	1
Biocarta:biocarta:ahr signal transduction pathway	0/0	2	1	1
Biocarta:biocarta:akap95 role in mitosis and chromosome dynamics	0/0	5	1	1
Biocarta:biocarta:akt signaling pathway	0/0	1	1	1
Biocarta:biocarta:alternative complement pathway	0/0	0	1	1
Biocarta:biocarta:antigen processing and presentation	0/0	0	1	1
Biocarta:biocarta:antisense pathway	0/0	1	1	1
Biocarta:biocarta:apoptotic dna-fragmentation and tissue homeostasis	0/0	2	1	1
Biocarta:biocarta:apoptotic signaling in response to dna damage	0/0	3	1	1
Biocarta:biocarta:aspirin blocks signaling pathway involved in platelet activation	0/0	3	1	1
Biocarta:biocarta:atm signaling pathway	0/0	4	1	1
Biocarta:biocarta:attenuation of gpcr signaling	0/0	4	1	1
Biocarta:biocarta:basic mechanisms of sumoylation	0/0	3	1	1
Biocarta:biocarta:b cell survival pathway	0/0	7	1	1
Biocarta:biocarta:bcr signaling pathway	0/0	3	1	1
Biocarta:biocarta:bone remodeling	0/0	1	1	1
Biocarta:biocarta:brca1 dependent ub ligase activity	0/0	0	1	1
Biocarta:biocarta:btg family proteins and cell cycle regulation	0/0	2	1	1
Biocarta:biocarta:ca-calmodulin-dependent protein kinase activation	0/0	0	1	1
Biocarta:biocarta:calcium signaling by hbx of hepatitis b virus	0/0	1	1	1
Biocarta:biocarta:cardiac protection against ros	0/0	0	1	1
Biocarta:biocarta:caspase cascade in apoptosis	0/0	4	1	1
Biocarta:biocarta:cbl mediated ligand-induced downregulation of egf receptors pathway	0/0	0	1	1
Biocarta:biocarta:ccr3 signaling in eosinophils	0/0	8	1	1
Biocarta:biocarta:cd40l signaling pathway	0/0	1	1	1
Biocarta:biocarta:cdc25 and chk1 regulatory pathway in response to dna damage	0/0	2	1	1
Biocarta:biocarta:cdk regulation of dna replication	0/0	10	1	1
Biocarta:biocarta:chaperones modulate interferon signaling pathway	0/0	1	1	1
Biocarta:biocarta:chrebp regulation by carbohydrates and camp	0/0	7	1	1
Biocarta:biocarta:chromatin remodeling by hswi/snf atp-dependent complexes	0/0	8	1	1
Biocarta:biocarta:classical complement pathway	0/0	0	1	1
Biocarta:biocarta:corticosteroids and cardioprotection	0/0	5	1	1
Biocarta:biocarta:cxcr4 signaling pathway	0/0	3	1	1
Biocarta:biocarta:cycling of ran in nucleocytoplasmic transport	0/0	6	1	1
Biocarta:biocarta:cystic fibrosis transmembrane conductance regulator (cftr) and beta 2 adrenergic receptor (b2ar) pathway	0/0	5	1	1
Biocarta:biocarta:d4gdi signaling pathway	0/0	1	1	1
Biocarta:biocarta:dicer pathway	0/0	0	1	1
Biocarta:biocarta:double stranded rna induced gene expression	0/0	4	1	1
Biocarta:biocarta:downregulated of mta-3 in er-negative breast tumors	0/0	3	1	1
Biocarta:biocarta:effects of calcineurin in keratinocyte differentiation	0/0	3	1	1
Biocarta:biocarta:endocytotic role of ndk phosphins and dynamin	0/0	6	1	1
Biocarta:biocarta:epo signaling pathway	0/0	2	1	1
Biocarta:biocarta:estrogen responsive protein efp controls cell cycle and breast tumors growth	0/0	0	1	1
Biocarta:biocarta:extrinsic prothrombin activation pathway	0/0	1	1	1
Biocarta:biocarta:fibrinolysis pathway	0/0	2	1	1
Biocarta:biocarta:fmlp induced chemokine gene expression in hmc-1 cells	0/0	5	1	1
Biocarta:biocarta:g-protein signaling through tubby proteins	0/0	3	1	1
Biocarta:biocarta:granzyme a mediated apoptosis pathway	0/0	3	1	1
Biocarta:biocarta:growth hormone signaling pathway	0/0	2	1	1
Biocarta:biocarta:g-secretase mediated erbb4 signaling pathway	0/0	1	1	1
Biocarta:biocarta:hemoglobins chaperone	0/0	0	1	1
Biocarta:biocarta:hiv-1 defeats host-mediated resistance by cem15	0/0	0	1	1
Biocarta:biocarta:hiv-1 nef: negative effector of fas and tnf	0/0	3	1	1
Biocarta:biocarta:hop pathway in cardiac development	0/0	1	1	1
Biocarta:biocarta:how does salmonella hijack a cell	0/0	6	1	1
Biocarta:biocarta:how progesterone initiates the oocyte maturation	0/0	9	1	1
Biocarta:biocarta:human cytomegalovirus and map kinase pathways	0/0	3	1	1
Biocarta:biocarta:ifn alpha signaling pathway	0/0	1	1	1
Biocarta:biocarta:ifn gamma signaling pathway	0/0	1	1	1
Biocarta:biocarta:igf-1 signaling pathway	0/0	3	1	1
Biocarta:biocarta:il-10 anti-inflammatory signaling pathway	0/0	0	1	1
Biocarta:biocarta:il12 and stat4 dependent signaling pathway in th1 development	0/0	1	1	1
Biocarta:biocarta:il22 soluble receptor signaling pathway	0/0	0	1	1
Biocarta:biocarta:il-2 receptor beta chain in t cell activation	0/0	4	1	1
Biocarta:biocarta:il 2 signaling pathway	0/0	0	1	1
Biocarta:biocarta:il 3 signaling pathway	0/0	1	1	1
Biocarta:biocarta:il 4 signaling pathway	0/0	2	1	1
Biocarta:biocarta:il 6 signaling pathway	0/0	2	1	1
Biocarta:biocarta:induction of apoptosis through dr3 and dr4/5 death receptors	0/0	3	1	1
Biocarta:biocarta:influence of ras and rho proteins on g1 to s transition	0/0	5	1	1
Biocarta:biocarta:inhibition of huntingtons disease neurodegeneration by histone deacetylase inhibitors	0/0	1	1	1
Biocarta:biocarta:inhibition of matrix metalloproteinases	0/0	1	1	1
Biocarta:biocarta:insulin signaling pathway	0/0	1	1	1
Biocarta:biocarta:intrinsic prothrombin activation pathway	0/0	1	1	1
Biocarta:biocarta:ion channels and their functional role in vascular endothelium	0/0	4	1	1
Biocarta:biocarta:ionomycin and phorbal ester signaling pathway	0/0	1	1	1
Biocarta:biocarta:lck and fyn tyrosine kinases in initiation of tcr activation	0/0	0	1	1
Biocarta:biocarta:lectin induced complement pathway	0/0	0	1	1
Biocarta:biocarta:mcalpain and friends in cell motility	0/0	9	1	1
Biocarta:biocarta:mechanism of acetaminophen activity and toxicity	0/0	0	1	1
Biocarta:biocarta:mechanism of protein import into the nucleus	0/0	9	1	1
Biocarta:biocarta:mechanisms of transcriptional repression by dna methylation	0/0	4	1	1
Biocarta:biocarta:mets affect on macrophage differentiation	0/0	2	1	1
Biocarta:biocarta:multiple antiapoptotic pathways from igf-1r signaling lead to bad phosphorylation	0/0	1	1	1
Biocarta:biocarta:nerve growth factor pathway (ngf)	0/0	2	1	1
Biocarta:biocarta:neuroregulin receptor degredation protein-1 controls erbb3 receptor recycling	0/0	2	1	1
Biocarta:biocarta:nf-kb signaling pathway	0/0	4	1	1
Biocarta:biocarta:nitric oxide signaling pathway	0/0	4	1	1
Biocarta:biocarta:no2-dependent il-12 pathway in nk cells	0/0	1	1	1
Biocarta:biocarta:opposing roles of aif in apoptosis and cell survival	0/0	1	1	1
Biocarta:biocarta:overview of telomerase rna component gene hterc transcriptional regulation	0/0	3	1	1
Biocarta:biocarta:oxidative stress induced gene expression via nrf2	0/0	1	1	1
Biocarta:biocarta:p53 signaling pathway	0/0	0	1	1
Biocarta:biocarta:pertussis toxin-insensitive ccr5 signaling in macrophage	0/0	2	1	1
Biocarta:biocarta:phospholipase c delta in phospholipid associated cell signaling	0/0	0	1	1
Biocarta:biocarta:phospholipase c-epsilon pathway	0/0	3	1	1
Biocarta:biocarta:phospholipase c signaling pathway	0/0	0	1	1
Biocarta:biocarta:phospholipids as signalling intermediaries	0/0	4	1	1
Biocarta:biocarta:pkc-catalyzed phosphorylation of inhibitory phosphoprotein of myosin phosphatase	0/0	4	1	1
Biocarta:biocarta:polyadenylation of mrna	0/0	3	1	1
Biocarta:biocarta:prion pathway	0/0	3	1	1
Biocarta:biocarta:proteasome complex	0/0	14	1	1
Biocarta:biocarta:protein kinase a at the centrosome	0/0	4	1	1
Biocarta:biocarta:proteolysis and signaling pathway of notch	0/0	4	1	1
Biocarta:biocarta:ras-independent pathway in nk cell-mediated cytotoxicity	0/0	2	1	1
Biocarta:biocarta:ras signaling pathway	0/0	3	1	1
Biocarta:biocarta:rb tumor suppressor/checkpoint signaling in response to dna damage	0/0	2	1	1
Biocarta:biocarta:regulation of bad phosphorylation	0/0	3	1	1
Biocarta:biocarta:regulation of cell cycle progression by plk3	0/0	7	1	1
Biocarta:biocarta:regulation of eif-4e and p70s6 kinase	0/0	3	1	1
Biocarta:biocarta:regulation of spermatogenesis by crem	0/0	5	1	1
Biocarta:biocarta:regulation of splicing through sam68	0/0	2	1	1
Biocarta:biocarta:regulators of bone mineralization	0/0	2	1	1
Biocarta:biocarta:repression of pain sensation by the transcriptional regulator dream	0/0	3	1	1
Biocarta:biocarta:reversal of insulin resistance by leptin	0/0	2	1	1
Biocarta:biocarta:rho cell motility signaling pathway	0/0	6	1	1
Biocarta:biocarta:rho-selective guanine exchange factor akap13 mediates stress fiber formation	0/0	3	1	1
Biocarta:biocarta:rna polymerase iii transcription	0/0	3	1	1
Biocarta:biocarta:role of brca1 brca2 and atr in cancer susceptibility	0/0	10	1	1
Biocarta:biocarta:role of erk5 in neuronal survival pathway	0/0	2	1	1
Biocarta:biocarta:role of mal in rho-mediated activation of srf	0/0	4	1	1
Biocarta:biocarta:role of mitochondria in apoptotic signaling	0/0	1	1	1
Biocarta:biocarta:role of nicotinic acetylcholine receptors in the regulation of apoptosis	0/0	4	1	1
Biocarta:biocarta:role of parkin in ubiquitin-proteasomal pathway	0/0	1	1	1
Biocarta:biocarta:role of pi3k subunit p85 in regulation of actin organization and cell migration	0/0	7	1	1
Biocarta:biocarta:role of ran in mitotic spindle regulation	0/0	6	1	1
Biocarta:biocarta:role of Ã-arrestins in the activation and targeting of map kinases	0/0	3	1	1
Biocarta:biocarta:roles of Ã arrestin dependent recruitment of src kinases in gpcr signaling	0/0	3	1	1
Biocarta:biocarta:signal dependent regulation of myogenesis by corepressor mitr	0/0	0	1	1
Biocarta:biocarta:signaling pathway from g-protein families	0/0	8	1	1
Biocarta:biocarta:signal transduction through il1r	0/0	7	1	1
Biocarta:biocarta:sodd/tnfr1 signaling pathway	0/0	0	1	1
Biocarta:biocarta:sonic hedgehog receptor ptc1 regulates cell cycle	0/0	6	1	1
Biocarta:biocarta:spliceosomal assembly	0/0	5	1	1
Biocarta:biocarta:sprouty regulation of tyrosine kinase signals	0/0	2	1	1
Biocarta:biocarta:srebp control of lipid synthesis	0/0	1	1	1
Biocarta:biocarta:Ã-arrestins in gpcr desensitization	0/0	3	1	1
Biocarta:biocarta:stat3 signaling pathway	0/0	0	1	1
Biocarta:biocarta:stathmin and breast cancer resistance to antimicrotubule agents	0/0	5	1	1
Biocarta:biocarta:stress induction of hsp regulation	0/0	3	1	1
Biocarta:biocarta:sumoylation as a mechanism to modulate ctbp-dependent gene responses	0/0	3	1	1
Biocarta:biocarta:sumoylation by ranbp2 regulates transcriptional repression	0/0	5	1	1
Biocarta:biocarta:telomeres telomerase cellular aging and immortality	0/0	3	1	1
Biocarta:biocarta:the 41bb-dependent immune response	0/0	0	1	1
Biocarta:biocarta:the co-stimulatory signal during t-cell activation	0/0	1	1	1
Biocarta:biocarta:the igf-1 receptor and longevity	0/0	2	1	1
Biocarta:biocarta:the information processing pathway at the ifn beta enhancer	0/0	9	1	1
Biocarta:biocarta:thrombin signaling and protease-activated receptors	0/0	6	1	1
Biocarta:biocarta:tnfr2 signaling pathway	0/0	0	1	1
Biocarta:biocarta:tnf/stress related signaling	0/0	0	1	1
Biocarta:biocarta:tpo signaling pathway	0/0	3	1	1
Biocarta:biocarta:transcriptional activation of dbpb from mrna	0/0	1	1	1
Biocarta:biocarta:transcription factor creb and its extracellular signals	0/0	2	1	1
Biocarta:biocarta:trefoil factors initiate mucosal healing	0/0	6	1	1
Biocarta:biocarta:trka receptor signaling pathway	0/0	1	1	1
Biocarta:biocarta:tsp-1 induced apoptosis in microvascular endothelial cell	0/0	0	1	1
Biocarta:biocarta:ucalpain and friends in cell spread	0/0	8	1	1
Biocarta:biocarta:visual signal transduction	0/0	2	1	1
Biocarta:biocarta:wnt lrp6 signalling	0/0	1	1	1
Biocarta:biocarta:yaci and bcma stimulation of b cell immune responses	0/0	1	1	1
Biocarta:biocarta:y branching of actin filaments	0/0	7	1	1
KEGG:Adherens junction	0/0	20	1	1
KEGG:Adipocytokine signaling pathway	0/0	12	1	1
KEGG:African trypanosomiasis	0/0	5	1	1
KEGG:Alanine, aspartate and glutamate metabolism	0/0	15	1	1
KEGG:Aldosterone-regulated sodium reabsorption	0/0	7	1	1
KEGG:Allograft rejection	0/0	0	1	1
KEGG:alpha-Linolenic acid metabolism	0/0	6	1	1
KEGG:Aminoacyl-tRNA biosynthesis	0/0	25	1	1
KEGG:Amoebiasis	0/0	12	1	1
KEGG:Amyotrophic lateral sclerosis (ALS)	0/0	10	1	1
KEGG:Antigen processing and presentation	0/0	7	1	1
KEGG:Apoptosis	0/0	17	1	1
KEGG:Arachidonic acid metabolism	0/0	11	1	1
KEGG:Arginine and proline metabolism	0/0	22	1	1
KEGG:Arrhythmogenic right ventricular cardiomyopathy (ARVC)	0/0	3	1	1
KEGG:Asthma	0/0	0	1	1
KEGG:Autoimmune thyroid disease	0/0	0	1	1
KEGG:Biotin metabolism	0/0	1	1	1
KEGG:Bladder cancer	0/0	3	1	1
KEGG:Butirosin and neomycin biosynthesis	0/0	1	1	1
KEGG:Caffeine metabolism	0/0	1	1	1
KEGG:Carbohydrate digestion and absorption	0/0	3	1	1
KEGG:Cardiac muscle contraction	0/0	2	1	1
KEGG:Cell adhesion molecules (CAMs)	0/0	6	1	1
KEGG:Chemical carcinogenesis	0/0	7	1	1
KEGG:Complement and coagulation cascades	0/0	2	1	1
KEGG:Cyanoamino acid metabolism	0/0	1	1	1
KEGG:Cytokine-cytokine receptor interaction	0/0	7	1	1
KEGG:Cytosolic DNA-sensing pathway	0/0	2	1	1
KEGG:D-Glutamine and D-glutamate metabolism	0/0	2	1	1
KEGG:Dilated cardiomyopathy	0/0	16	1	1
KEGG:Dorso-ventral axis formation	0/0	2	1	1
KEGG:Drug metabolism - cytochrome P450	0/0	7	1	1
KEGG:ECM-receptor interaction	0/0	10	1	1
KEGG:Endocrine and other factor-regulated calcium reabsorption	0/0	10	1	1
KEGG:Ether lipid metabolism	0/0	9	1	1
KEGG:Fat digestion and absorption	0/0	3	1	1
KEGG:Fatty acid biosynthesis	0/0	3	1	1
KEGG:Fatty acid elongation	0/0	7	1	1
KEGG:Fatty acid metabolism	0/0	13	1	1
KEGG:Fc gamma R-mediated phagocytosis	0/0	24	1	1
KEGG:Folate biosynthesis	0/0	8	1	1
KEGG:Fructose and mannose metabolism	0/0	12	1	1
KEGG:Glutathione metabolism	0/0	10	1	1
KEGG:Glycerolipid metabolism	0/0	16	1	1
KEGG:Glycosaminoglycan biosynthesis - chondroitin sulfate / dermatan sulfate	0/0	5	1	1
KEGG:Glycosaminoglycan degradation	0/0	7	1	1
KEGG:Glycosphingolipid biosynthesis - ganglio series	0/0	3	1	1
KEGG:Glycosphingolipid biosynthesis - globo series	0/0	4	1	1
KEGG:Glycosphingolipid biosynthesis - lacto and neolacto series	0/0	4	1	1
KEGG:Glycosylphosphatidylinositol(GPI)-anchor biosynthesis	0/0	11	1	1
KEGG:Graft-versus-host disease	0/0	0	1	1
KEGG:Herpes simplex infection	0/0	21	1	1
KEGG:Histidine metabolism	0/0	6	1	1
KEGG:Hypertrophic cardiomyopathy (HCM)	0/0	6	1	1
KEGG:Inositol phosphate metabolism	0/0	22	1	1
KEGG:Intestinal immune network for IgA production	0/0	0	1	1
KEGG:Leishmaniasis	0/0	7	1	1
KEGG:Leukocyte transendothelial migration	0/0	21	1	1
KEGG:Linoleic acid metabolism	0/0	6	1	1
KEGG:Lipoic acid metabolism	0/0	2	1	1
KEGG:Lysine biosynthesis	0/0	2	1	1
KEGG:Lysine degradation	0/0	18	1	1
KEGG:Malaria	0/0	2	1	1
KEGG:Maturity onset diabetes of the young	0/0	7	1	1
KEGG:Melanoma	0/0	11	1	1
KEGG:Metabolism of xenobiotics by cytochrome P450	0/0	7	1	1
KEGG:Mineral absorption	0/0	0	1	1
KEGG:mTOR signaling pathway	0/0	16	1	1
KEGG:Mucin type O-Glycan biosynthesis	0/0	3	1	1
KEGG:Natural killer cell mediated cytotoxicity	0/0	14	1	1
KEGG:Neuroactive ligand-receptor interaction	0/0	2	1	1
KEGG:NF-kappa B signaling pathway	0/0	9	1	1
KEGG:Nicotinate and nicotinamide metabolism	0/0	6	1	1
KEGG:NOD-like receptor signaling pathway	0/0	6	1	1
KEGG:One carbon pool by folate	0/0	11	1	1
KEGG:Osteoclast differentiation	0/0	14	1	1
KEGG:Pancreatic cancer	0/0	13	1	1
KEGG:Parkinson's disease	0/0	5	1	1
KEGG:Pathogenic Escherichia coli infection	0/0	11	1	1
KEGG:Pentose and glucuronate interconversions	0/0	8	1	1
KEGG:Pertussis	0/0	6	1	1
KEGG:Phenylalanine metabolism	0/0	7	1	1
KEGG:Phenylalanine, tyrosine and tryptophan biosynthesis	0/0	3	1	1
KEGG:Prion diseases	0/0	7	1	1
KEGG:Progesterone-mediated oocyte maturation	0/0	30	1	1
KEGG:Proximal tubule bicarbonate reclamation	0/0	4	1	1
KEGG:Regulation of actin cytoskeleton	0/0	52	1	1
KEGG:Retinol metabolism	0/0	6	1	1
KEGG:Retrograde endocannabinoid signaling	0/0	12	1	1
KEGG:Rheumatoid arthritis	0/0	2	1	1
KEGG:RIG-I-like receptor signaling pathway	0/0	9	1	1
KEGG:Salmonella infection	0/0	17	1	1
KEGG:Selenocompound metabolism	0/0	4	1	1
KEGG:Sphingolipid metabolism	0/0	13	1	1
KEGG:Staphylococcus aureus infection	0/0	1	1	1
KEGG:Steroid biosynthesis	0/0	1	1	1
KEGG:Steroid hormone biosynthesis	0/0	6	1	1
KEGG:Sulfur metabolism	0/0	4	1	1
KEGG:Systemic lupus erythematosus	0/0	0	1	1
KEGG:Taste transduction	0/0	4	1	1
KEGG:Terpenoid backbone biosynthesis	0/0	12	1	1
KEGG:Thiamine metabolism	0/0	1	1	1
KEGG:Toxoplasmosis	0/0	21	1	1
KEGG:Tryptophan metabolism	0/0	12	1	1
KEGG:Type I diabetes mellitus	0/0	0	1	1
KEGG:Type II diabetes mellitus	0/0	6	1	1
KEGG:Tyrosine metabolism	0/0	9	1	1
KEGG:Ubiquinone and other terpenoid-quinone biosynthesis	0/0	4	1	1
KEGG:Valine, leucine and isoleucine biosynthesis	0/0	1	1	1
KEGG:Vasopressin-regulated water reabsorption	0/0	5	1	1
KEGG:VEGF signaling pathway	0/0	15	1	1
KEGG:Vibrio cholerae infection	0/0	8	1	1
KEGG:Viral myocarditis	0/0	4	1	1
KEGG:Vitamin B6 metabolism	0/0	0	1	1
KEGG:Vitamin digestion and absorption	0/0	0	1	1
NCI:2-LTR circle formation	0/0	2	1	1
NCI:a4b7 Integrin signaling	0/0	3	1	1
NCI:a6b1 and a6b4 Integrin signaling	0/0	9	1	1
NCI:ABC-family proteins mediated transport	0/0	0	1	1
NCI:Abortive elongation of HIV-1 transcript in the absence of Tat	0/0	13	1	1
NCI:Acetylcholine Neurotransmitter Release Cycle	0/0	5	1	1
NCI:Activated AMPK stimulates fatty-acid oxidation in muscle	0/0	1	1	1
NCI:activated TAK1 mediates p38 MAPK activation	0/0	1	1	1
NCI:Activation and oligomerization of BAK protein	0/0	0	1	1
NCI:Activation, myristolyation of BID and translocation to mitochondria	0/0	0	1	1
NCI:Activation of ATR in response to replication stress	0/0	19	1	1
NCI:Activation of BAD and translocation to mitochondria	0/0	1	1	1
NCI:Activation of BH3-only proteins	0/0	1	1	1
NCI:Activation of BIM and translocation to mitochondria	0/0	0	1	1
NCI:Activation of BMF and translocation to mitochondria	0/0	1	1	1
NCI:Activation of C3 and C5	0/0	0	1	1
NCI:Activation of caspases through apoptosome-mediated cleavage	0/0	2	1	1
NCI:Activation of Chaperones by ATF6-alpha	0/0	3	1	1
NCI:Activation of Chaperones by IRE1alpha	0/0	6	1	1
NCI:Activation of DNA fragmentation factor	0/0	2	1	1
NCI:Activation of Na-permeable Kainate Receptors	0/0	0	1	1
NCI:Activation of NOXA and translocation to mitochondria	0/0	1	1	1
NCI:Activation of PKB	0/0	0	1	1
NCI:Activation of Pro-Caspase 8	0/0	0	1	1
NCI:Activation of PUMA and translocation to mitochondria	0/0	1	1	1
NCI:Activation of Rac	0/0	1	1	1
NCI:Activation of the AP-1 family of transcription factors	0/0	0	1	1
NCI:Activation of the mRNA upon binding of the cap-binding complex and eIFs, and subsequent binding to 43S	0/0	4	1	1
NCI:Activation of the pre-replicative complex	0/0	18	1	1
NCI:Activation, translocation and oligomerization of BAX	0/0	0	1	1
NCI:Adenylate cyclase inhibitory pathway	0/0	0	1	1
NCI:Adherens junctions interactions	0/0	0	1	1
NCI:ADP signalling through P2Y purinoceptor 1	0/0	1	1	1
NCI:ADP signalling through P2Y purinoceptor 12	0/0	1	1	1
NCI:AKT-mediated inactivation of FOXO1A	0/0	0	1	1
NCI:AKT phosphorylates targets in the cytosol	0/0	1	1	1
NCI:AKT phosphorylates targets in the nucleus	0/0	0	1	1
NCI:ALK1 pathway	0/0	2	1	1
NCI:ALK2 signaling events	0/0	4	1	1
NCI:Alpha4 beta1 integrin signaling events	0/0	8	1	1
NCI:Alpha6 beta4 integrin-ligand interactions	0/0	4	1	1
NCI:Alpha9 beta1 integrin signaling events	0/0	5	1	1
NCI:AlphaE beta7 integrin cell surface interactions	0/0	0	1	1
NCI:Alpha-synuclein signaling	0/0	9	1	1
NCI:Alternative complement activation	0/0	0	1	1
NCI:Alternative NF-kappaB pathway	0/0	1	1	1
NCI:amb2 Integrin signaling	0/0	5	1	1
NCI:Amino acid transport across the plasma membrane	0/0	3	1	1
NCI:AMPK inhibits chREBP transcriptional activation activity	0/0	1	1	1
NCI:Amplification of signal from unattached kinetochores via a MAD2 inhibitory signal	0/0	1	1	1
NCI:Angiopoietin receptor Tie2-mediated signaling	0/0	7	1	1
NCI:APC/C:Cdc20 mediated degradation of Cyclin B	0/0	11	1	1
NCI:APC/C:Cdc20 mediated degradation of mitotic proteins	0/0	11	1	1
NCI:APC-Cdc20 mediated degradation of Nek2A	0/0	12	1	1
NCI:APC/C-mediated degradation of cell cycle proteins	0/0	9	1	1
NCI:Apoptotic cleavage of cell adhesion proteins	0/0	1	1	1
NCI:Apoptotic cleavage of cellular proteins	0/0	9	1	1
NCI:Apoptotic execution phase	0/0	0	1	1
NCI:Arf1 pathway	0/0	12	1	1
NCI:Arf6 downstream pathway	0/0	7	1	1
NCI:ARMS-mediated activation	0/0	2	1	1
NCI:Assembly of the ORC complex at the origin of replication	0/0	5	1	1
NCI:Assembly of the pre-replicative complex	0/0	10	1	1
NCI:Assembly of the RAD50-MRE11-NBS1 complex at DNA double-strand breaks	0/0	3	1	1
NCI:Assembly of the RAD51-ssDNA nucleoprotein complex	0/0	2	1	1
NCI:Assembly of Viral Components at the Budding Site	0/0	0	1	1
NCI:Association of licensing factors with the pre-replicative complex	0/0	6	1	1
NCI:Association of TriC/CCT with target proteins during biosynthesis	0/0	6	1	1
NCI:A third proteolytic cleavage releases NICD	0/0	2	1	1
NCI:ATM mediated phosphorylation of repair proteins	0/0	2	1	1
NCI:ATR signaling pathway	0/0	17	1	1
NCI:Attachment of GPI anchor to uPAR	0/0	3	1	1
NCI:Aurora C signaling	0/0	0	1	1
NCI:Axonal growth inhibition (RHOA activation)	0/0	1	1	1
NCI:Axonal growth stimulation	0/0	1	1	1
NCI:BARD1 signaling events	0/0	10	1	1
NCI:Base-free sugar-phosphate removal via the single-nucleotide replacement pathway	0/0	1	1	1
NCI:Basigin interactions	0/0	1	1	1
NCI:Beta1 integrin cell surface interactions	0/0	10	1	1
NCI:Beta2 integrin cell surface interactions	0/0	3	1	1
NCI:Beta3 integrin cell surface interactions	0/0	4	1	1
NCI:Beta5 beta6 beta7 and beta8 integrin cell surface interactions	0/0	0	1	1
NCI:Beta-catenin phosphorylation cascade	0/0	3	1	1
NCI:Beta oxidation of decanoyl-CoA to octanoyl-CoA-CoA	0/0	2	1	1
NCI:Beta oxidation of hexanoyl-CoA to butanoyl-CoA	0/0	2	1	1
NCI:Beta oxidation of lauroyl-CoA to decanoyl-CoA-CoA	0/0	2	1	1
NCI:Beta oxidation of myristoyl-CoA to lauroyl-CoA	0/0	2	1	1
NCI:Beta oxidation of octanoyl-CoA to hexanoyl-CoA	0/0	2	1	1
NCI:Beta oxidation of palmitoyl-CoA to myristoyl-CoA	0/0	2	1	1
NCI:BH3-only proteins associate with and inactivate anti-apoptotic BCL-2 members	0/0	0	1	1
NCI:Binding and entry of HIV virion	0/0	0	1	1
NCI:BMP receptor signaling	0/0	7	1	1
NCI:BoNT Light Chain Types B, D, and F cleave VAMP/Synaptobrevin	0/0	0	1	1
NCI:Branched-chain amino acid catabolism	0/0	4	1	1
NCI:Breakdown of the nuclear lamina	0/0	1	1	1
NCI:Budding	0/0	0	1	1
NCI:Calcitonin-like ligand receptors	0/0	0	1	1
NCI:Canonical NF-kappaB pathway	0/0	9	1	1
NCI:Caspase-8 is formed from procaspase-8	0/0	0	1	1
NCI:Caspase-mediated cleavage of cytoskeletal proteins	0/0	4	1	1
NCI:CD28 co-stimulation	0/0	0	1	1
NCI:CD28 dependent PI3K/Akt signaling	0/0	0	1	1
NCI:CD28 dependent Vav1 pathway	0/0	0	1	1
NCI:CDC6 association with the ORC:origin complex	0/0	5	1	1
NCI:Cell death signalling via NRAGE, NRIF and NADE	0/0	0	1	1
NCI:Cell-extracellular matrix interactions	0/0	1	1	1
NCI:Cell surface interactions at the vascular wall	0/0	1	1	1
NCI:Cellular roles of Anthrax toxin	0/0	0	1	1
NCI:Centrosome maturation	0/0	22	1	1
NCI:Ceramide signalling	0/0	0	1	1
NCI:Chaperonin-mediated protein folding	0/0	6	1	1
NCI:Chemokine receptors bind chemokines	0/0	0	1	1
NCI:Chk1/Chk2(Cds1) mediated inactivation of Cyclin B:Cdk1 complex	0/0	2	1	1
NCI:CHL1 interactions	0/0	0	1	1
NCI:ChREBP activates metabolic gene expression	0/0	4	1	1
NCI:Chylomicron-mediated lipid transport	0/0	3	1	1
NCI:Class B/2 (Secretin family receptors)	0/0	1	1	1
NCI:Class C/3 (Metabotropic glutamate/pheromone receptors)	0/0	1	1	1
NCI:Class IB PI3K non-lipid kinase events	0/0	1	1	1
NCI:Classical antibody-mediated complement activation	0/0	0	1	1
NCI:Class I PI3K signaling events	0/0	11	1	1
NCI:Collagen adhesion via alpha 2 beta 1 glycoprotein	0/0	1	1	1
NCI:Collagen adhesion via Gp IV	0/0	0	1	1
NCI:Collagen adhesion via GPVI	0/0	0	1	1
NCI:Common Pathway	0/0	1	1	1
NCI:Complement cascade	0/0	0	1	1
NCI:Conversion from APC/C:Cdc20 to APC/C:Cdh1 in late anaphase	0/0	10	1	1
NCI:Cooperation of Prefoldin and TriC/CCT in actin and tubulin folding	0/0	6	1	1
NCI:COPII (Coat Protein 2) Mediated Vesicle Transport	0/0	3	1	1
NCI:COPI Mediated Transport	0/0	7	1	1
NCI:Coregulation of Androgen receptor activity	0/0	18	1	1
NCI:Costimulation by the CD28 family	0/0	0	1	1
NCI:CREB phophorylation through the activation of Ras	0/0	0	1	1
NCI:CREB phosphorylation	0/0	1	1	1
NCI:CREB phosphorylation through the activation of Adenylate Cyclase	0/0	0	1	1
NCI:CREB phosphorylation through the activation of CaMKII	0/0	0	1	1
NCI:cRNA Synthesis	0/0	0	1	1
NCI:c-src mediated regulation of Cx43 function and closure of gap junctions	0/0	0	1	1
NCI:CTLA4 inhibitory signaling	0/0	1	1	1
NCI:CXCR3-mediated signaling events	0/0	5	1	1
NCI:Cyclin A/B1 associated events during G2/M transition	0/0	7	1	1
NCI:Cyclin B2 mediated events	0/0	1	1	1
NCI:Cyclin D associated events in G1	0/0	4	1	1
NCI:Cytochrome c-mediated apoptotic response	0/0	1	1	1
NCI:Cytosolic tRNA aminoacylation	0/0	8	1	1
NCI:DCC mediated attractive signaling	0/0	3	1	1
NCI:Deadenylation of mRNA	0/0	9	1	1
NCI:Deposition of New CENPA-containing Nucleosomes at the Centromere	0/0	3	1	1
NCI:Depurination	0/0	1	1	1
NCI:Depyrimidination	0/0	3	1	1
NCI:Diabetes pathways	0/0	3	1	1
NCI:Digestion of dietary carbohydrate	0/0	0	1	1
NCI:Digestion of dietary lipid	0/0	1	1	1
NCI:Dissolution of Fibrin Clot	0/0	1	1	1
NCI:DNA Damage Recognition in GG-NER	0/0	1	1	1
NCI:DNA-PK pathway in nonhomologous end joining	0/0	3	1	1
NCI:DNA replication initiation	0/0	5	1	1
NCI:DNA Replication Pre-Initiation	0/0	10	1	1
NCI:DNA strand elongation	0/0	4	1	1
NCI:Dopamine Neurotransmitter Release Cycle	0/0	4	1	1
NCI:Downstream signaling of activated FGFR	0/0	1	1	1
NCI:Down-stream signal transduction	0/0	2	1	1
NCI:Downstream TCR signaling	0/0	6	1	1
NCI:Dual incision reaction in GG-NER	0/0	14	1	1
NCI:Dual incision reaction in TC-NER	0/0	16	1	1
NCI:E2F-enabled inhibition of pre-replication complex formation	0/0	7	1	1
NCI:E2F mediated regulation of DNA replication	0/0	1	1	1
NCI:Early Phase of HIV Life Cycle	0/0	1	1	1
NCI:E-cadherin signaling events	0/0	1	1	1
NCI:E-cadherin signaling in keratinocytes	0/0	4	1	1
NCI:E-cadherin signaling in the nascent adherens junction	0/0	13	1	1
NCI:Effects of Botulinum toxin	0/0	5	1	1
NCI:EGFR-dependent Endothelin signaling events	0/0	0	1	1
NCI:EGF receptor (ErbB1) signaling pathway	0/0	7	1	1
NCI:EGFR interacts with phospholipase C-gamma	0/0	1	1	1
NCI:Electric Transmission Across Gap Junctions	0/0	0	1	1
NCI:Elongation arrest and recovery	0/0	19	1	1
NCI:Endogenous TLR signaling	0/0	7	1	1
NCI:Endothelins	0/0	4	1	1
NCI:eNOS activation and regulation	0/0	0	1	1
NCI:EPHA2 forward signaling	0/0	4	1	1
NCI:EPHB forward signaling	0/0	6	1	1
NCI:Ephrin A reverse signaling	0/0	0	1	1
NCI:EPO signaling pathway	0/0	8	1	1
NCI:ErbB2/ErbB3 signaling events	0/0	9	1	1
NCI:ErbB receptor signaling network	0/0	2	1	1
NCI:ERK1 activation	0/0	2	1	1
NCI:ERK2 activation	0/0	0	1	1
NCI:Export of Viral Ribonucleoproteins from Nucleus	0/0	0	1	1
NCI:Extrinsic Pathway	0/0	1	1	1
NCI:Fanconi anemia pathway	0/0	19	1	1
NCI:Fanconi Anemia pathway	0/0	1	1	1
NCI:FasL/ CD95L signaling	0/0	0	1	1
NCI:FGFR1b ligand binding and activation	0/0	0	1	1
NCI:FGFR1c and Klotho ligand binding and activation	0/0	1	1	1
NCI:FGFR1c ligand binding and activation	0/0	1	1	1
NCI:FGFR1 ligand binding and activation	0/0	1	1	1
NCI:FGFR2b ligand binding and activation	0/0	0	1	1
NCI:FGFR2c ligand binding and activation	0/0	0	1	1
NCI:FGFR2 ligand binding and activation	0/0	0	1	1
NCI:FGFR3b ligand binding and activation	0/0	0	1	1
NCI:FGFR3c ligand binding and activation	0/0	0	1	1
NCI:FGFR3 ligand binding and activation	0/0	0	1	1
NCI:FGFR4 ligand binding and activation	0/0	0	1	1
NCI:FGFR ligand binding and activation	0/0	0	1	1
NCI:FGF signaling pathway	0/0	5	1	1
NCI:Folding of actin by CCT/TriC	0/0	7	1	1
NCI:Formation and Maturation of mRNA Transcript	0/0	7	1	1
NCI:Formation of apoptosome	0/0	1	1	1
NCI:Formation of Fibrin Clot (Clotting Cascade)	0/0	1	1	1
NCI:Formation of HIV-1 elongation complex containing HIV-1 Tat	0/0	27	1	1
NCI:Formation of HIV-1 elongation complex in the absence of HIV-1 Tat	0/0	28	1	1
NCI:Formation of incision complex in GG-NER	0/0	14	1	1
NCI:Formation of RNA Pol II elongation complex	0/0	28	1	1
NCI:Formation of the Early Elongation Complex	0/0	20	1	1
NCI:Formation of the HIV-1 Early Elongation Complex	0/0	20	1	1
NCI:Formation of transcription-coupled NER (TC-NER) repair complex	0/0	16	1	1
NCI:Formation of tubulin folding intermediates by CCT/TriC	0/0	6	1	1
NCI:FOXA1 transcription factor network	0/0	6	1	1
NCI:FOXA2 and FOXA3 transcription factor networks	0/0	6	1	1
NCI:Frs2-mediated activation	0/0	1	1	1
NCI:FRS2-mediated cascade	0/0	1	1	1
NCI:Fusion and Uncoating of the Influenza Virion	0/0	0	1	1
NCI:Fusion of the Influenza Virion to the Host Cell Endosome	0/0	0	1	1
NCI:G1/S-Specific Transcription	0/0	1	1	1
NCI:G1/S Transition	0/0	11	1	1
NCI:G2/M Checkpoints	0/0	0	1	1
NCI:G2/M DNA damage checkpoint	0/0	2	1	1
NCI:G2/M DNA replication checkpoint	0/0	2	1	1
NCI:G2/M Transition	0/0	1	1	1
NCI:G alpha (12/13) signalling events	0/0	1	1	1
NCI:G alpha (i) signalling events	0/0	1	1	1
NCI:G alpha (q) signalling events	0/0	1	1	1
NCI:G alpha (s) signalling events	0/0	2	1	1
NCI:G alpha (z) signalling events	0/0	1	1	1
NCI:Gamma-carboxylation of protein precursors	0/0	1	1	1
NCI:Gamma-carboxylation, transport, and amino-terminal cleavage of proteins	0/0	1	1	1
NCI:Gap junction assembly	0/0	0	1	1
NCI:Gap junction degradation	0/0	1	1	1
NCI:G beta:gamma signalling through PI3Kgamma	0/0	1	1	1
NCI:G beta:gamma signalling through PLC beta	0/0	1	1	1
NCI:Generation of second messenger molecules	0/0	2	1	1
NCI:Generic Transcription Pathway	0/0	17	1	1
NCI:Global Genomic NER (GG-NER)	0/0	14	1	1
NCI:Glucagon signaling in metabolic regulation	0/0	1	1	1
NCI:Glucagon-type ligand receptors	0/0	1	1	1
NCI:Glucose metabolism	0/0	2	1	1
NCI:Glutamate Neurotransmitter Release Cycle	0/0	5	1	1
NCI:Glutathione synthesis	0/0	1	1	1
NCI:Glycoprotein hormones	0/0	0	1	1
NCI:Glypican 2 network	0/0	0	1	1
NCI:Glypican 3 network	0/0	1	1	1
NCI:GMCSF-mediated signaling events	0/0	4	1	1
NCI:Golgi Cisternae Pericentriolar Stack Reorganization	0/0	1	1	1
NCI:GPCR downstream signaling	0/0	2	1	1
NCI:G-protein activation	0/0	1	1	1
NCI:G-protein beta:gamma signalling	0/0	1	1	1
NCI:GPVI-mediated activation cascade	0/0	1	1	1
NCI:Grb2 events in EGFR signaling	0/0	0	1	1
NCI:Grb2:SOS provides linkage to MAPK signaling for Intergrins	0/0	1	1	1
NCI:HDL-mediated lipid transport	0/0	3	1	1
NCI:HIV-1 elongation arrest and recovery	0/0	19	1	1
NCI:HIV-1 Nef: Negative effector of Fas and TNF-alpha	0/0	4	1	1
NCI:HIV-1 Transcription Elongation	0/0	20	1	1
NCI:HIV-1 Transcription Initiation	0/0	26	1	1
NCI:Hormone ligand-binding receptors	0/0	1	1	1
NCI:Hormone-sensitive lipase (HSL)-mediated triacylglycerol hydrolysis	0/0	1	1	1
NCI:human TAK1 activates NFkB by phosphorylation and activation of IKKs complex	0/0	1	1	1
NCI:IL12-mediated signaling events	0/0	6	1	1
NCI:IL12 signaling mediated by STAT4	0/0	0	1	1
NCI:IL1-mediated signaling events	0/0	8	1	1
NCI:IL23-mediated signaling events	0/0	2	1	1
NCI:IL27-mediated signaling events	0/0	1	1	1
NCI:IL3-mediated signaling events	0/0	3	1	1
NCI:IL4-mediated signaling events	0/0	4	1	1
NCI:IL5-mediated signaling events	0/0	2	1	1
NCI:IL8- and CXCR1-mediated signaling events	0/0	2	1	1
NCI:Immunoregulatory interactions between a Lymphoid and a non-Lymphoid cell	0/0	1	1	1
NCI:Import of palmitoyl-CoA into the mitochondrial matrix	0/0	1	1	1
NCI:Inactivation of APC/C via direct inhibition of the APC/C complex	0/0	11	1	1
NCI:Inactivation of Cdc42 and Rac	0/0	2	1	1
NCI:Influenza Life Cycle	0/0	0	1	1
NCI:Influenza Viral RNA Transcription and Replication	0/0	0	1	1
NCI:Influenza Virus Induced Apoptosis	0/0	0	1	1
NCI:Inhibition of Host mRNA Processing and RNA Silencing	0/0	0	1	1
NCI:Inhibition of HSL	0/0	0	1	1
NCI:Inhibition of PKR	0/0	0	1	1
NCI:Inhibition of replication initiation of damaged DNA by Rb/E2F1	0/0	4	1	1
NCI:Inhibition of the proteolytic activity of APC/C required for the onset of anaphase by mitotic spindle checkpoint components	0/0	2	1	1
NCI:Inhibition of TSC complex formation by PKB	0/0	2	1	1
NCI:Initial triggering of complement	0/0	0	1	1
NCI:Insulin Pathway	0/0	13	1	1
NCI:Insulin receptor recycling	0/0	0	1	1
NCI:Integration of energy metabolism	0/0	1	1	1
NCI:Integration of provirus	0/0	0	1	1
NCI:Integrin cell surface interactions	0/0	8	1	1
NCI:Integrin family cell surface interactions	0/0	3	1	1
NCI:Interaction between L1 and Ankyrins	0/0	1	1	1
NCI:Interactions of Rev with host cellular proteins	0/0	21	1	1
NCI:Interactions of Tat with host cellular proteins	0/0	2	1	1
NCI:Internalization of ErbB1	0/0	13	1	1
NCI:Intrinsic Pathway	0/0	2	1	1
NCI:Intrinsic Pathway for Apoptosis	0/0	0	1	1
NCI:IRS activation	0/0	0	1	1
NCI:Lagging Strand Synthesis	0/0	4	1	1
NCI:Late Phase of HIV Life Cycle	0/0	21	1	1
NCI:LDL-mediated lipid transport	0/0	0	1	1
NCI:Leading Strand Synthesis	0/0	4	1	1
NCI:Lectin pathway of complement activation	0/0	0	1	1
NCI:Leukotriene synthesis	0/0	1	1	1
NCI:Lipoprotein metabolism	0/0	0	1	1
NCI:Loss of Nlp from mitotic centrosomes	0/0	22	1	1
NCI:Loss of proteins required for interphase microtubule organizationÂ from the centrosome	0/0	22	1	1
NCI:LPA4-mediated signaling events	0/0	1	1	1
NCI:Lysine catabolism	0/0	3	1	1
NCI:Maturation of Notch precursor via proteolytic cleavage	0/0	2	1	1
NCI:Mature Notch receptor trafficks to plasma membrane	0/0	1	1	1
NCI:MEK activation	0/0	0	1	1
NCI:MicroRNA (miRNA) Biogenesis	0/0	9	1	1
NCI:Microtubule-dependent trafficking of connexons from Golgi to the plasma membrane	0/0	0	1	1
NCI:Mitochondrial Fatty Acid Beta-Oxidation	0/0	2	1	1
NCI:mitochondrial fatty acid beta-oxidation of saturated fatty acids	0/0	2	1	1
NCI:mitochondrial fatty acid beta-oxidation of unsaturated fatty acids	0/0	2	1	1
NCI:Mitochondrial transcription initiation	0/0	0	1	1
NCI:Mitotic Metaphase/Anaphase Transition	0/0	3	1	1
NCI:Mitotic Prometaphase	0/0	28	1	1
NCI:Mitotic Telophase /Cytokinesis	0/0	1	1	1
NCI:M Phase	0/0	3	1	1
NCI:mRNA Capping	0/0	18	1	1
NCI:mRNA Decay by 3' to 5' Exoribonuclease	0/0	7	1	1
NCI:mRNA Decay by 5' to 3' Exoribonuclease	0/0	8	1	1
NCI:mRNA Editing: A to I Conversion	0/0	1	1	1
NCI:mRNA Processing	0/0	7	1	1
NCI:mRNA Splicing - Minor Pathway	0/0	31	1	1
NCI:MRN complex relocalizes to nuclear foci	0/0	1	1	1
NCI:mTORC1-mediated signalling	0/0	1	1	1
NCI:mTOR signaling pathway	0/0	12	1	1
NCI:mTOR signalling	0/0	1	1	1
NCI:MyD88 cascade	0/0	4	1	1
NCI:NADE modulates death signalling	0/0	0	1	1
NCI:NCAM1 interactions	0/0	0	1	1
NCI:NCAM signaling for neurite out-growth	0/0	3	1	1
NCI:Nectin adhesion pathway	0/0	4	1	1
NCI:Nectin/Necl trans heterodimerization	0/0	0	1	1
NCI:Nef Mediated CD4 Down-regulation	0/0	3	1	1
NCI:Nef Mediated CD8 Down-regulation	0/0	2	1	1
NCI:Nef mediated downregulation of CD28 cell surface expression	0/0	1	1	1
NCI:Nef mediated downregulation of MHC class I complex cell surface expression	0/0	2	1	1
NCI:Nef-mediates down modulation of cell surface receptors by recruiting them to clathrin adapters	0/0	2	1	1
NCI:Negative regulation of the PI3K/AKT network	0/0	1	1	1
NCI:NEP/NS2 Interacts with the Cellular Export Machinery	0/0	21	1	1
NCI:Netrin-1 signaling	0/0	2	1	1
NCI:Netrin mediated repulsion signals	0/0	3	1	1
NCI:Neurofascin interactions	0/0	1	1	1
NCI:Neurophilin interactions with VEGF and VEGFR	0/0	0	1	1
NCI:Neurotransmitter Release Cycle	0/0	4	1	1
NCI:NFG and proNGF binds to p75NTR	0/0	0	1	1
NCI:NF-kB is activated and signals survival	0/0	3	1	1
NCI:NGF-independant TRKA activation	0/0	0	1	1
NCI:NGF processing	0/0	0	1	1
NCI:NGF signalling via TRKA from the plasma membrane	0/0	0	1	1
NCI:N-linked glycosylation	0/0	4	1	1
NCI:Nongenotropic Androgen signaling	0/0	4	1	1
NCI:Nonhomologous End-joining (NHEJ)	0/0	2	1	1
NCI:Norepinephrine Neurotransmitter Release Cycle	0/0	4	1	1
NCI:NOSIP mediated eNOS trafficking	0/0	1	1	1
NCI:NOSTRIN mediated eNOS trafficking	0/0	1	1	1
NCI:Notch-HLH transcription pathway	0/0	0	1	1
NCI:Notch receptor binds with a ligand	0/0	1	1	1
NCI:NRAGE signals death through JNK	0/0	1	1	1
NCI:NrCAM interactions	0/0	1	1	1
NCI:NRIF signals cell death from the nucleus	0/0	2	1	1
NCI:Nuclear import of Rev protein	0/0	22	1	1
NCI:Olfactory Signaling Pathway	0/0	1	1	1
NCI:Oligomerization of connexins into connexons	0/0	0	1	1
NCI:Orexin and neuropeptides FF and QRFP bind to their respective receptors	0/0	0	1	1
NCI:Other semaphorin interactions	0/0	3	1	1
NCI:p130Cas linkage to MAPK signaling for integrins	0/0	2	1	1
NCI:p38 signaling mediated by MAPKAP kinases	0/0	4	1	1
NCI:p75NTR negatively regulates cell cycle via SC1	0/0	0	1	1
NCI:p75 NTR receptor-mediated signalling	0/0	0	1	1
NCI:p75NTR recruits signalling complexes	0/0	4	1	1
NCI:p75NTR regulates axonogenesis	0/0	1	1	1
NCI:p75NTR signals via NF-kB	0/0	2	1	1
NCI:Packaging of Eight RNA Segments	0/0	0	1	1
NCI:Packaging Of Telomere Ends	0/0	0	1	1
NCI:PAR1-mediated thrombin signaling events	0/0	5	1	1
NCI:PAR4-mediated thrombin signaling events	0/0	2	1	1
NCI:Pausing and recovery of elongation	0/0	19	1	1
NCI:Pausing and recovery of HIV-1 elongation	0/0	19	1	1
NCI:Pausing and recovery of Tat-mediated HIV-1 elongation	0/0	18	1	1
NCI:PD-1 signaling	0/0	0	1	1
NCI:PDE3B signalling	0/0	0	1	1
NCI:PDGFR-alpha signaling pathway	0/0	4	1	1
NCI:PDGF receptor signaling network	0/0	0	1	1
NCI:PECAM1 interactions	0/0	2	1	1
NCI:Peptide hormone biosynthesis	0/0	0	1	1
NCI:Peptide ligand-binding receptors	0/0	2	1	1
NCI:PERK regulated gene expression	0/0	2	1	1
NCI:Phosphorylation of Emi1	0/0	3	1	1
NCI:Phosphorylation of proteins involved in G1/S transition by active Cyclin E:Cdk2 complexes	0/0	0	1	1
NCI:Phosphorylation of proteins involved in the G2/M transition by Cyclin A:Cdc2 complexes	0/0	1	1	1
NCI:Phosphorylation of the APC/C	0/0	11	1	1
NCI:PI3K/AKT signalling	0/0	0	1	1
NCI:PI-3K cascade	0/0	1	1	1
NCI:Plasmalogen biosynthesis	0/0	2	1	1
NCI:Plasma membrane estrogen receptor signaling	0/0	5	1	1
NCI:PLC-gamma1 signalling	0/0	1	1	1
NCI:Plexin-D1 Signaling	0/0	5	1	1
NCI:PLK1 signaling events	0/0	19	1	1
NCI:PLK3 signaling events	0/0	2	1	1
NCI:Polo-like kinase mediated events	0/0	3	1	1
NCI:Polymerase switching	0/0	8	1	1
NCI:Polymerase switching on the C-strand of the telomere	0/0	8	1	1
NCI:Post-chaperonin tubulin folding pathway	0/0	2	1	1
NCI:Posttranslational regulation of adherens junction stability and dissassembly	0/0	11	1	1
NCI:Prefoldin mediated transfer of substrate to CCT/TriC	0/0	12	1	1
NCI:Presynaptic function of Kainate receptors	0/0	1	1	1
NCI:Presynaptic phase of homologous DNA pairing and strand exchange	0/0	2	1	1
NCI:Processing of Capped Intron-Containing Pre-mRNA	0/0	13	1	1
NCI:Processing of Capped Intronless Pre-mRNA	0/0	8	1	1
NCI:Processing of DNA double-strand break ends	0/0	1	1	1
NCI:Processing of DNA ends prior to end rejoining	0/0	1	1	1
NCI:Processive synthesis on the C-strand of the telomere	0/0	1	1	1
NCI:Processive synthesis on the lagging strand	0/0	4	1	1
NCI:Propionyl-CoA catabolism	0/0	1	1	1
NCI:Pyruvate metabolism	0/0	2	1	1
NCI:RAF activation	0/0	0	1	1
NCI:RAF phosphorylates MEK	0/0	1	1	1
NCI:Rapid glucocorticoid signaling	0/0	1	1	1
NCI:Ras signaling in the CD4+ TCR pathway	0/0	2	1	1
NCI:Receptor-ligand binding initiates the second proteolytic cleavage of Notch receptor	0/0	1	1	1
NCI:Recruitment of mitotic centrosome proteins and complexes	0/0	26	1	1
NCI:Recruitment of NuMA to mitotic centrosomes	0/0	7	1	1
NCI:Recruitment of repair and signaling proteins to double-strand breaks	0/0	1	1	1
NCI:Recycling of bile acids and salts	0/0	0	1	1
NCI:Recycling of eIF2:GDP	0/0	6	1	1
NCI:Regulated proteolysis of p75NTR	0/0	4	1	1
NCI:Regulation of APC/C activators between G1/S and early anaphase	0/0	12	1	1
NCI:Regulation of beta-cell development	0/0	2	1	1
NCI:Regulation of CDC42 activity	0/0	10	1	1
NCI:Regulation of Commissural axon pathfinding by Slit and Robo	0/0	1	1	1
NCI:Regulation of cytoskeletal remodeling and cell spreading by IPP complex components	0/0	3	1	1
NCI:Regulation of gene expression in early pancreatic precursor cells	0/0	3	1	1
NCI:Regulation of gene expression in endocrine-committed (NEUROG3+) progenitor cells	0/0	0	1	1
NCI:Regulation of gene expression in late stage (branching morphogenesis) pancreatic bud precursor cells	0/0	2	1	1
NCI:Regulation of Glucokinase by Glucokinase Regulatory Protein	0/0	19	1	1
NCI:Regulation of Insulin-like Growth Factor (IGF) Activity by Insulin-like Growth Factor Binding Proteins (IGFBPs)	0/0	2	1	1
NCI:Regulation of Insulin Secretion	0/0	1	1	1
NCI:Regulation of Insulin Secretion by Acetylcholine	0/0	1	1	1
NCI:Regulation of Insulin Secretion by Glucagon-like Peptide-1	0/0	1	1	1
NCI:Regulation of PAK-2p34 activity by PS-GAP/RHG10	0/0	1	1	1
NCI:Regulation of pyruvate dehydrogenase (PDH) complex	0/0	2	1	1
NCI:Regulation of Rheb GTPase activity by AMPK	0/0	2	1	1
NCI:Regulation of RhoA activity	0/0	9	1	1
NCI:Regulation of the Fanconi anemia pathway	0/0	2	1	1
NCI:Relaxin receptors	0/0	0	1	1
NCI:Release	0/0	0	1	1
NCI:Release of eIF4E	0/0	2	1	1
NCI:Removal of aminoterminal propeptides from gamma-carboxylated proteins	0/0	2	1	1
NCI:Removal of DNA patch containing abasic residue	0/0	3	1	1
NCI:Removal of the Flap Intermediate	0/0	7	1	1
NCI:Removal of the Flap Intermediate from the C-strand	0/0	4	1	1
NCI:Repair synthesis for gap-filling by DNA polymerase in TC-NER	0/0	8	1	1
NCI:Repair synthesis of patch ~27-30 bases long by DNA polymerase	0/0	8	1	1
NCI:Resolution of AP sites via the multiple-nucleotide patch replacement pathway	0/0	2	1	1
NCI:Resolution of AP sites via the single-nucleotide replacement pathway	0/0	1	1	1
NCI:Respiratory electron transport	0/0	33	1	1
NCI:Rev-mediated nuclear export of HIV-1 RNA	0/0	23	1	1
NCI:RNA Pol II CTD phosphorylation and interaction with CE	0/0	16	1	1
NCI:RNA Polymerase I Chain Elongation	0/0	11	1	1
NCI:RNA Polymerase II HIV-1 Promoter Escape	0/0	26	1	1
NCI:RNA Polymerase III Abortive And Retractive Initiation	0/0	13	1	1
NCI:RNA Polymerase III Chain Elongation	0/0	6	1	1
NCI:RNA Polymerase III Transcription	0/0	8	1	1
NCI:RNA Polymerase III Transcription Initiation	0/0	9	1	1
NCI:RNA Polymerase III Transcription Initiation From Type 1 Promoter	0/0	9	1	1
NCI:RNA Polymerase III Transcription Initiation From Type 2 Promoter	0/0	9	1	1
NCI:RNA Polymerase III Transcription Initiation From Type 3 Promoter	0/0	8	1	1
NCI:RNA Polymerase III Transcription Termination	0/0	8	1	1
NCI:RNA Polymerase II Pre-transcription Events	0/0	39	1	1
NCI:RNA Polymerase II Promoter Escape	0/0	26	1	1
NCI:RNA Polymerase II Transcription	0/0	39	1	1
NCI:RNA Polymerase II Transcription Elongation	0/0	28	1	1
NCI:RNA Polymerase II Transcription Initiation	0/0	26	1	1
NCI:RNA Polymerase II Transcription Initiation And Promoter Clearance	0/0	26	1	1
NCI:RNA Polymerase II Transcription Pre-Initiation And Promoter Opening	0/0	26	1	1
NCI:RNA Polymerase I Promoter Clearance	0/0	11	1	1
NCI:RNA Polymerase I Promoter Escape	0/0	11	1	1
NCI:RNA Polymerase I Promoter Opening	0/0	1	1	1
NCI:RNA Polymerase I Transcription	0/0	11	1	1
NCI:RNA Polymerase I Transcription Initiation	0/0	12	1	1
NCI:RNA Polymerase I Transcription Termination	0/0	11	1	1
NCI:Role of Abl in Robo-Slit signaling	0/0	1	1	1
NCI:Role of DCC in regulating apoptosis	0/0	2	1	1
NCI:Role of second messengers in netrin-1 signaling	0/0	1	1	1
NCI:S1P1 pathway	0/0	2	1	1
NCI:S1P2 pathway	0/0	1	1	1
NCI:S1P3 pathway	0/0	4	1	1
NCI:S1P4 pathway	0/0	2	1	1
NCI:S1P5 pathway	0/0	1	1	1
NCI:S6K1-mediated signalling	0/0	2	1	1
NCI:S6K1 signalling	0/0	2	1	1
NCI:Sema3A PAK dependent Axon repulsion	0/0	1	1	1
NCI:SEMA3A-Plexin repulsion signaling by inhibiting Integrin adhesion	0/0	0	1	1
NCI:Sema4D induced cell migration and growth-cone collapse	0/0	0	1	1
NCI:Sema4D in semaphorin signaling	0/0	0	1	1
NCI:Sema4D mediated inhibition of cell attachment and migration	0/0	1	1	1
NCI:Semaphorin interactions	0/0	0	1	1
NCI:Serotonin Neurotransmitter Release Cycle	0/0	4	1	1
NCI:SHC activation	0/0	0	1	1
NCI:Shc events in EGFR signaling	0/0	0	1	1
NCI:SHC-mediated cascade	0/0	0	1	1
NCI:SHC-mediated signalling	0/0	0	1	1
NCI:SHP2 signaling	0/0	5	1	1
NCI:Signal amplification	0/0	1	1	1
NCI:Signal attenuation	0/0	0	1	1
NCI:Signaling by BMP	0/0	1	1	1
NCI:Signaling by EGFR	0/0	0	1	1
NCI:Signaling by Insulin receptor	0/0	0	1	1
NCI:Signaling by Notch	0/0	1	1	1
NCI:Signaling by PDGF	0/0	0	1	1
NCI:Signaling by Robo receptor	0/0	1	1	1
NCI:Signaling by TGF beta	0/0	2	1	1
NCI:Signaling events mediated by HDAC Class I	0/0	22	1	1
NCI:Signaling events mediated by PRL	0/0	7	1	1
NCI:Signaling events mediated by TCPTP	0/0	7	1	1
NCI:Signaling events regulated by Ret tyrosine kinase	0/0	8	1	1
NCI:Signaling mediated by p38-alpha and p38-beta	0/0	6	1	1
NCI:Signaling mediated by p38-gamma and p38-delta	0/0	2	1	1
NCI:Signalling to ERK5	0/0	0	1	1
NCI:Signalling to ERKs	0/0	0	1	1
NCI:Signalling to p38 via RIT and RIN	0/0	0	1	1
NCI:Signalling to RAS	0/0	0	1	1
NCI:Signalling to STAT3	0/0	0	1	1
NCI:SLBP Dependent Processing of Replication-Dependent Histone Pre-mRNAs	0/0	9	1	1
NCI:SLBP independent Processing of Histone Pre-mRNAs	0/0	8	1	1
NCI:SMAC binds to IAPs	0/0	1	1	1
NCI:SMAC-mediated apoptotic response	0/0	1	1	1
NCI:SMAC-mediated dissociation of IAP:caspase complexes	0/0	1	1	1
NCI:snRNP Assembly	0/0	35	1	1
NCI:SOS-mediated signalling	0/0	0	1	1
NCI:Sphingolipid metabolism	0/0	2	1	1
NCI:Sphingosine 1-phosphate (S1P) pathway	0/0	1	1	1
NCI:Stabilization and expansion of the E-cadherin adherens junction	0/0	13	1	1
NCI:Stabilization of p53	0/0	1	1	1
NCI:Stimulation of the cell death response by PAK-2p34	0/0	1	1	1
NCI:Striated Muscle Contraction	0/0	2	1	1
NCI:Sumoylation by RanBP2 regulates transcriptional repression	0/0	6	1	1
NCI:Syndecan-1-mediated signaling events	0/0	4	1	1
NCI:Syndecan-3-mediated signaling events	0/0	3	1	1
NCI:Syndecan-4-mediated signaling events	0/0	10	1	1
NCI:Synthesis and interconversion of nucleotide di- and triphosphates	0/0	3	1	1
NCI:Synthesis of dolichol-phosphate mannose	0/0	1	1	1
NCI:Synthesis of glycosylphosphatidylinositol (GPI)	0/0	5	1	1
NCI:Synthesis, Secretion, and Deacylation of Ghrelin	0/0	3	1	1
NCI:Tachykinin receptors bind tachykinins	0/0	1	1	1
NCI:Tat-mediated elongation of the HIV-1 transcript	0/0	25	1	1
NCI:Tat-mediated HIV-1 elongation arrest and recovery	0/0	18	1	1
NCI:TCR signaling	0/0	0	1	1
NCI:Telomere C-strand (Lagging Strand) Synthesis	0/0	4	1	1
NCI:Telomere C-strand synthesis initiation	0/0	5	1	1
NCI:Telomere Extension By Telomerase	0/0	3	1	1
NCI:Terminal pathway of complement	0/0	0	1	1
NCI:Thrombin signalling through proteinase activated receptors (PARs)	0/0	1	1	1
NCI:Thromboxane signalling through TP receptor	0/0	1	1	1
NCI:Tie2 Signaling	0/0	1	1	1
NCI:TNF signaling	0/0	0	1	1
NCI:Toll Like Receptor 3 (TLR3) Cascade	0/0	0	1	1
NCI:Toll Like Receptor 4 (TLR4) Cascade	0/0	0	1	1
NCI:Toll Like Receptor 5 (TLR5) Cascade	0/0	0	1	1
NCI:Toll Like Receptor 9 (TLR9) Cascade	0/0	1	1	1
NCI:Toll Like Receptor TLR1:TLR2 Cascade	0/0	0	1	1
NCI:Toll Like Receptor TLR6:TLR2 Cascade	0/0	1	1	1
NCI:TRAF6 Mediated Induction of the antiviral cytokine IFN-alpha/beta cascade	0/0	2	1	1
NCI:Trafficking of AMPA receptors	0/0	0	1	1
NCI:Trafficking of dietary sterols	0/0	0	1	1
NCI:Trafficking of GluR2-containing AMPA receptors	0/0	3	1	1
NCI:TRAIL signaling	0/0	0	1	1
NCI:TRAM Cascade	0/0	1	1	1
NCI:Transcription	0/0	7	1	1
NCI:Transcriptional activation of cell cycle inhibitor p21	0/0	0	1	1
NCI:Transcription-coupled NER (TC-NER)	0/0	16	1	1
NCI:Transcription of the HIV genome	0/0	39	1	1
NCI:Translesion synthesis by Pol zeta	0/0	0	1	1
NCI:Translocation of ZAP-70 to Immunological synapse	0/0	0	1	1
NCI:Transport of connexons to the plasma membrane	0/0	0	1	1
NCI:Transport of gamma-carboxylated protein precursors from the endoplasmic reticulum to the Golgi apparatus	0/0	1	1	1
NCI:Transport of HA trimer, NA tetramer and M2 tetramer from the endoplasmic reticulum to the Golgi Apparatus	0/0	0	1	1
NCI:Transport of Mature mRNA derived from an Intron-Containing Transcript	0/0	33	1	1
NCI:Transport of Mature mRNA Derived from an Intronless Transcript	0/0	27	1	1
NCI:Transport of Mature mRNAs Derived from Intronless Transcripts	0/0	24	1	1
NCI:Transport of Mature Transcript to Cytoplasm	0/0	22	1	1
NCI:Transport of Notch receptor precursor to golgi	0/0	1	1	1
NCI:Transport of Ribonucleoproteins into the Host Nucleus	0/0	20	1	1
NCI:Transport of the SLBP Dependant Mature mRNA	0/0	25	1	1
NCI:Transport of the SLBP independent Mature mRNA	0/0	24	1	1
NCI:TRKA activation by NGF	0/0	0	1	1
NCI:Type I hemidesmosome assembly	0/0	0	1	1
NCI:Unblocking of NMDA receptor, glutamate binding and activation	0/0	0	1	1
NCI:Uncoating of the Influenza Virion	0/0	0	1	1
NCI:Unfolded Protein Response	0/0	2	1	1
NCI:Unwinding of DNA	0/0	7	1	1
NCI:Urokinase-type plasminogen activator (uPA) and uPAR-mediated signaling	0/0	4	1	1
NCI:Validated nuclear estrogen receptor beta network	0/0	7	1	1
NCI:Vasopressin-like receptors	0/0	0	1	1
NCI:VEGF and VEGFR signaling network	0/0	2	1	1
NCI:Viral dsRNA:TLR3:TRIF Complex Activates RIP1	0/0	1	1	1
NCI:Viral dsRNA:TLR3:TRIF Complex Activates TBK1/IKK epsilon	0/0	0	1	1
NCI:Viral Messenger RNA Synthesis	0/0	8	1	1
NCI:Viral RNP Complexes in the Host Cell Nucleus	0/0	0	1	1
NCI:Virus Assembly and Release	0/0	0	1	1
NCI:Visual signal transduction: Cones	0/0	2	1	1
NCI:Visual signal transduction: Rods	0/0	2	1	1
NCI:Vitamin B5 (pantothenate) metabolism	0/0	2	1	1
NCI:Vitamin D (calciferol) metabolism	0/0	1	1	1
NCI:Vpr-mediated nuclear import of PICs	0/0	19	1	1
NCI:vRNA Synthesis	0/0	0	1	1
NCI:vRNP Assembly	0/0	0	1	1
NCI:vWF interaction with collagen	0/0	0	1	1
NCI:Wnt signaling network	0/0	4	1	1
Reactome:2-LTR circle formation	0/0	2	1	1
Reactome:Abacavir metabolism	0/0	1	1	1
Reactome:Abacavir transmembrane transport	0/0	0	1	1
Reactome:Abacavir transport and metabolism	0/0	1	1	1
Reactome:ABCA transporters in lipid homeostasis	0/0	4	1	1
Reactome:ABC-family proteins mediated transport	0/0	4	1	1
Reactome:Abnormal metabolism in phenylketonuria	0/0	1	1	1
Reactome:Abortive elongation of HIV-1 transcript in the absence of Tat	0/0	14	1	1
Reactome:Acetylcholine Binding And Downstream Events	0/0	1	1	1
Reactome:Acetylcholine Neurotransmitter Release Cycle	0/0	7	1	1
Reactome:Activated AMPK stimulates fatty-acid oxidation in muscle	0/0	3	1	1
Reactome:Activated point mutants of FGFR2	0/0	2	1	1
Reactome:activated TAK1 mediates p38 MAPK activation	0/0	5	1	1
Reactome:Activation and oligomerization of BAK protein	0/0	0	1	1
Reactome:Activation of AMPA receptors	0/0	1	1	1
Reactome:Activation of ATR in response to replication stress	0/0	22	1	1
Reactome:Activation of BAD and translocation to mitochondria	0/0	1	1	1
Reactome:Activation of BH3-only proteins	0/0	3	1	1
Reactome:Activation of BID and translocation to mitochondria	0/0	0	1	1
Reactome:Activation of BIM and translocation to mitochondria	0/0	0	1	1
Reactome:Activation of BMF and translocation to mitochondria	0/0	1	1	1
Reactome:Activation of C3 and C5	0/0	0	1	1
Reactome:Activation of caspases through apoptosome-mediated cleavage	0/0	2	1	1
Reactome:Activation of Chaperone Genes by ATF6-alpha	0/0	6	1	1
Reactome:Activation of Chaperone Genes by XBP1(S)	0/0	21	1	1
Reactome:Activation of Chaperones by ATF6-alpha	0/0	8	1	1
Reactome:Activation of Chaperones by IRE1alpha	0/0	23	1	1
Reactome:Activation of DNA fragmentation factor	0/0	3	1	1
Reactome:Activation of GABAB receptors	0/0	7	1	1
Reactome:Activation of Genes by ATF4	0/0	12	1	1
Reactome:Activation of G protein gated Potassium channels	0/0	4	1	1
Reactome:Activation of IRF3/IRF7 mediated by TBK1/IKK epsilon	0/0	4	1	1
Reactome:Activation of Matrix Metalloproteinases	0/0	3	1	1
Reactome:Activation of Na-permeable Kainate Receptors	0/0	0	1	1
Reactome:Activation of Nicotinic Acetylcholine Receptors	0/0	1	1	1
Reactome:Activation of NOXA and translocation to mitochondria	0/0	1	1	1
Reactome:Activation of PKB	0/0	0	1	1
Reactome:Activation of Pro-Caspase 8	0/0	0	1	1
Reactome:Activation of PUMA and translocation to mitochondria	0/0	1	1	1
Reactome:Activation of Rac	0/0	3	1	1
Reactome:Activation of RAS in B Cells	0/0	2	1	1
Reactome:Activation of the AP-1 family of transcription factors	0/0	1	1	1
Reactome:Activation of the pre-replicative complex	0/0	19	1	1
Reactome:Activation of TRKA receptors	0/0	1	1	1
Reactome:Activation, translocation and oligomerization of BAX	0/0	0	1	1
Reactome:Acyl chain remodeling of CL	0/0	2	1	1
Reactome:Acyl chain remodeling of DAG and TAG	0/0	3	1	1
Reactome:Acyl chain remodelling of PC	0/0	3	1	1
Reactome:Acyl chain remodelling of PE	0/0	3	1	1
Reactome:Acyl chain remodelling of PG	0/0	2	1	1
Reactome:Acyl chain remodelling of PI	0/0	1	1	1
Reactome:Acyl chain remodelling of PS	0/0	2	1	1
Reactome:Adenylate cyclase activating pathway	0/0	3	1	1
Reactome:Adenylate cyclase inhibitory pathway	0/0	3	1	1
Reactome:Adherens junctions interactions	0/0	1	1	1
Reactome:ADP signalling through P2Y purinoceptor 1	0/0	4	1	1
Reactome:ADP signalling through P2Y purinoceptor 12	0/0	3	1	1
Reactome:Agmatine biosynthesis	0/0	0	1	1
Reactome:AKT-mediated inactivation of FOXO1A	0/0	1	1	1
Reactome:AKT phosphorylates targets in the nucleus	0/0	2	1	1
Reactome:Alpha-defensins	0/0	0	1	1
Reactome:Alpha-oxidation of phytanate	0/0	2	1	1
Reactome:Alternative complement activation	0/0	0	1	1
Reactome:Amine compound SLC transporters	0/0	1	1	1
Reactome:Amine-derived hormones	0/0	3	1	1
Reactome:Amino Acid conjugation	0/0	0	1	1
Reactome:Amino acid synthesis and interconversion (transamination)	0/0	12	1	1
Reactome:AMPK inhibits chREBP transcriptional activation activity	0/0	1	1	1
Reactome:Amplification of signal from the kinetochores	0/0	1	1	1
Reactome:Amplification of signal from unattached kinetochores via a MAD2 inhibitory signal	0/0	1	1	1
Reactome:Anchoring fibril formation	0/0	1	1	1
Reactome:Androgen biosynthesis	0/0	2	1	1
Reactome:Antagonism of Activin by Follistatin	0/0	1	1	1
Reactome:Antigen Presentation: Folding, assembly and peptide loading of class I MHC	0/0	7	1	1
Reactome:Antiviral mechanism by IFN-stimulated genes	0/0	33	1	1
Reactome:APC/C:Cdc20 mediated degradation of Cyclin B	0/0	13	1	1
Reactome:APC-Cdc20 mediated degradation of Nek2A	0/0	14	1	1
Reactome:APOBEC3G mediated resistance to HIV-1 infection	0/0	0	1	1
Reactome:Apoptosis induced DNA fragmentation	0/0	3	1	1
Reactome:Apoptotic cleavage of cell adhesion proteins	0/0	1	1	1
Reactome:Apoptotic cleavage of cellular proteins	0/0	15	1	1
Reactome:Apoptotic factor-mediated response	0/0	2	1	1
Reactome:Aquaporin-mediated transport	0/0	12	1	1
Reactome:Arachidonate production from DAG	0/0	0	1	1
Reactome:Arachidonic acid metabolism	0/0	9	1	1
Reactome:ARMS-mediated activation	0/0	9	1	1
Reactome:Assembly of collagen fibrils and other multimeric structures	0/0	4	1	1
Reactome:Assembly of HIV virion	0/0	5	1	1
Reactome:Assembly of the ORC complex at the origin of replication	0/0	5	1	1
Reactome:Assembly of the RAD50-MRE11-NBS1 complex at DNA double-strand breaks	0/0	3	1	1
Reactome:Assembly of the RAD51-ssDNA nucleoprotein complex	0/0	2	1	1
Reactome:Assembly of Viral Components at the Budding Site	0/0	0	1	1
Reactome:Association of licensing factors with the pre-replicative complex	0/0	8	1	1
Reactome:Association of TriC/CCT with target proteins during biosynthesis	0/0	9	1	1
Reactome:Astrocytic Glutamate-Glutamine Uptake And Metabolism	0/0	1	1	1
Reactome:A tetrasaccharide linker sequence is required for GAG synthesis	0/0	7	1	1
Reactome:A third proteolytic cleavage releases NICD	0/0	3	1	1
Reactome:ATM mediated phosphorylation of repair proteins	0/0	2	1	1
Reactome:ATM mediated response to DNA double-strand break	0/0	2	1	1
Reactome:ATP sensitive Potassium channels	0/0	1	1	1
Reactome:Attachment of GPI anchor to uPAR	0/0	3	1	1
Reactome:Autointegration results in viral DNA circles	0/0	0	1	1
Reactome:Axonal growth inhibition (RHOA activation)	0/0	1	1	1
Reactome:Axonal growth stimulation	0/0	1	1	1
Reactome:Base Excision Repair	0/0	4	1	1
Reactome:Base-free sugar-phosphate removal via the single-nucleotide replacement pathway	0/0	1	1	1
Reactome:Basigin interactions	0/0	5	1	1
Reactome:Beta defensins	0/0	1	1	1
Reactome:betaKlotho-mediated ligand binding	0/0	0	1	1
Reactome:Beta oxidation of butanoyl-CoA to acetyl-CoA	0/0	2	1	1
Reactome:Beta oxidation of decanoyl-CoA to octanoyl-CoA-CoA	0/0	3	1	1
Reactome:Beta oxidation of hexanoyl-CoA to butanoyl-CoA	0/0	4	1	1
Reactome:Beta oxidation of lauroyl-CoA to decanoyl-CoA-CoA	0/0	3	1	1
Reactome:Beta oxidation of myristoyl-CoA to lauroyl-CoA	0/0	2	1	1
Reactome:Beta oxidation of octanoyl-CoA to hexanoyl-CoA	0/0	3	1	1
Reactome:Beta oxidation of palmitoyl-CoA to myristoyl-CoA	0/0	3	1	1
Reactome:BH3-only proteins associate with and inactivate anti-apoptotic BCL-2 members	0/0	0	1	1
Reactome:Bicarbonate transporters	0/0	2	1	1
Reactome:Binding and entry of HIV virion	0/0	0	1	1
Reactome:Biological oxidations	0/0	18	1	1
Reactome:BoNT Light Chain Types A, C1, E cleave SNAP-25	0/0	0	1	1
Reactome:BoNT Light Chain Types B, D, and F cleave VAMP/Synaptobrevin	0/0	0	1	1
Reactome:Botulinum neurotoxicity	0/0	1	1	1
Reactome:Breakdown of the nuclear lamina	0/0	1	1	1
Reactome:Budding	0/0	0	1	1
Reactome:Ca activated K+ channels	0/0	1	1	1
Reactome:Calcitonin-like ligand receptors	0/0	0	1	1
Reactome:Calnexin/calreticulin cycle	0/0	4	1	1
Reactome:Carnitine synthesis	0/0	1	1	1
Reactome:Caspase-8 is formed from procaspase-8	0/0	0	1	1
Reactome:Caspase-mediated cleavage of cytoskeletal proteins	0/0	5	1	1
Reactome:Catecholamine biosynthesis	0/0	2	1	1
Reactome:Cation-coupled Chloride cotransporters	0/0	2	1	1
Reactome:CD28 co-stimulation	0/0	4	1	1
Reactome:CD28 dependent PI3K/Akt signaling	0/0	3	1	1
Reactome:CD28 dependent Vav1 pathway	0/0	1	1	1
Reactome:CDC6 association with the ORC:origin complex	0/0	6	1	1
Reactome:Cell death signalling via NRAGE, NRIF and NADE	0/0	17	1	1
Reactome:cell division	0/0	4	1	1
Reactome:Cell redox homeostasis	0/0	0	1	1
Reactome:Cell surface interactions at the vascular wall	0/0	10	1	1
Reactome:Centrosome maturation	0/0	27	1	1
Reactome:Ceramide signalling	0/0	0	1	1
Reactome:Chaperonin-mediated protein folding	0/0	18	1	1
Reactome:Chemokine receptors bind chemokines	0/0	0	1	1
Reactome:Chk1/Chk2(Cds1) mediated inactivation of Cyclin B:Cdk1 complex	0/0	2	1	1
Reactome:CHL1 interactions	0/0	1	1	1
Reactome:Cholesterol biosynthesis	0/0	4	1	1
Reactome:Chondroitin sulfate biosynthesis	0/0	5	1	1
Reactome:Chondroitin sulfate/dermatan sulfate metabolism	0/0	16	1	1
Reactome:ChREBP activates metabolic gene expression	0/0	5	1	1
Reactome:Chromosome Maintenance	0/0	26	1	1
Reactome:Chylomicron-mediated lipid transport	0/0	3	1	1
Reactome:Class B/2 (Secretin family receptors)	0/0	10	1	1
Reactome:Class C/3 (Metabotropic glutamate/pheromone receptors)	0/0	1	1	1
Reactome:Classical antibody-mediated complement activation	0/0	0	1	1
Reactome:Clearance of dopamine	0/0	0	1	1
Reactome:Coenzyme A biosynthesis	0/0	4	1	1
Reactome:Cohesin Loading onto Chromatin	0/0	3	1	1
Reactome:Collagen biosynthesis and modifying enzymes	0/0	5	1	1
Reactome:Collagen formation	0/0	7	1	1
Reactome:Common Pathway	0/0	1	1	1
Reactome:Complement cascade	0/0	0	1	1
Reactome:Condensation of Prometaphase Chromosomes	0/0	8	1	1
Reactome:Conjugation of benzoate with glycine	0/0	0	1	1
Reactome:Conjugation of carboxylic acids	0/0	0	1	1
Reactome:Conjugation of phenylacetate with glutamine	0/0	0	1	1
Reactome:Conjugation of salicylate with glycine	0/0	0	1	1
Reactome:Conversion from APC/C:Cdc20 to APC/C:Cdh1 in late anaphase	0/0	11	1	1
Reactome:Cooperation of Prefoldin and TriC/CCT in actin and tubulin folding	0/0	15	1	1
Reactome:COPII (Coat Protein 2) Mediated Vesicle Transport	0/0	4	1	1
Reactome:COPI Mediated Transport	0/0	7	1	1
Reactome:Creatine metabolism	0/0	1	1	1
Reactome:Creation of C4 and C2 activators	0/0	0	1	1
Reactome:CREB phosphorylation	0/0	2	1	1
Reactome:CREB phosphorylation through the activation of Adenylate Cyclase	0/0	0	1	1
Reactome:cRNA Synthesis	0/0	0	1	1
Reactome:Crosslinking of collagen fibrils	0/0	1	1	1
Reactome:Cross-presentation of particulate exogenous antigens (phagosomes)	0/0	0	1	1
Reactome:CS/DS degradation	0/0	6	1	1
Reactome:c-src mediated regulation of Cx43 function and closure of gap junctions	0/0	1	1	1
Reactome:CTLA4 inhibitory signaling	0/0	5	1	1
Reactome:Cyclin A/B1 associated events during G2/M transition	0/0	10	1	1
Reactome:Cyclin B2 mediated events	0/0	3	1	1
Reactome:Cysteine formation from homocysteine	0/0	1	1	1
Reactome:Cytochrome c-mediated apoptotic response	0/0	2	1	1
Reactome:Cytochrome P450 - arranged by substrate type	0/0	2	1	1
Reactome:Cytosolic sulfonation of small molecules	0/0	4	1	1
Reactome:Cytosolic tRNA aminoacylation	0/0	16	1	1
Reactome:DCC mediated attractive signaling	0/0	6	1	1
Reactome:Deadenylation-dependent mRNA decay	0/0	28	1	1
Reactome:Deadenylation of mRNA	0/0	11	1	1
Reactome:Death Receptor Signalling	0/0	0	1	1
Reactome:Defensins	0/0	1	1	1
Reactome:Degradation of collagen	0/0	5	1	1
Reactome:Degradation of GABA	0/0	2	1	1
Reactome:Degradation of the extracellular matrix	0/0	7	1	1
Reactome:Depolarization of the Presynaptic Terminal Triggers the Opening of Calcium Channels	0/0	2	1	1
Reactome:Deposition of New CENPA-containing Nucleosomes at the Centromere	0/0	4	1	1
Reactome:Dermatan sulfate biosynthesis	0/0	1	1	1
Reactome:Destabilization of mRNA by Butyrate Response Factor 1 (BRF1)	0/0	11	1	1
Reactome:Destabilization of mRNA by KSRP	0/0	9	1	1
Reactome:Destabilization of mRNA by Tristetraprolin (TTP)	0/0	11	1	1
Reactome:Diabetes pathways	0/0	56	1	1
Reactome:Digestion of dietary carbohydrate	0/0	0	1	1
Reactome:Digestion of dietary lipid	0/0	1	1	1
Reactome:Disinhibition of SNARE formation	0/0	1	1	1
Reactome:Dissolution of Fibrin Clot	0/0	1	1	1
Reactome:DNA Damage Bypass	0/0	0	1	1
Reactome:DNA Damage Recognition in GG-NER	0/0	1	1	1
Reactome:DNA Repair	0/0	43	1	1
Reactome:DNA replication initiation	0/0	5	1	1
Reactome:DNA strand elongation	0/0	18	1	1
Reactome:Dopamine Neurotransmitter Release Cycle	0/0	5	1	1
Reactome:Double-Strand Break Repair	0/0	9	1	1
Reactome:Downregulation of ERBB2:ERBB3 signaling	0/0	5	1	1
Reactome:Downregulation of ERBB4 signaling	0/0	3	1	1
Reactome:Downregulation of SMAD2/3:SMAD4 transcriptional activity	0/0	8	1	1
Reactome:Downregulation of TGF-beta receptor signaling	0/0	9	1	1
Reactome:Downstream TCR signaling	0/0	8	1	1
Reactome:DSCAM interactions	0/0	1	1	1
Reactome:Dual incision reaction in GG-NER	0/0	14	1	1
Reactome:Dual incision reaction in TC-NER	0/0	16	1	1
Reactome:E2F-enabled inhibition of pre-replication complex formation	0/0	8	1	1
Reactome:Early Phase of HIV Life Cycle	0/0	3	1	1
Reactome:Effects of PIP2 hydrolysis	0/0	1	1	1
Reactome:EGFR Transactivation by Gastrin	0/0	3	1	1
Reactome:Elastic fibre formation	0/0	5	1	1
Reactome:Electric Transmission Across Gap Junctions	0/0	0	1	1
Reactome:Elevation of cytosolic Ca2+ levels	0/0	2	1	1
Reactome:Elongation arrest and recovery	0/0	20	1	1
Reactome:Endogenous sterols	0/0	0	1	1
Reactome:Endosomal Sorting Complex Required For Transport (ESCRT)	0/0	12	1	1
Reactome:Endosomal/Vacuolar pathway	0/0	0	1	1
Reactome:Energy dependent regulation of mTOR by LKB1-AMPK	0/0	5	1	1
Reactome:ERK1 activation	0/0	2	1	1
Reactome:ERK2 activation	0/0	0	1	1
Reactome:ERK activation	0/0	4	1	1
Reactome:ERK/MAPK targets	0/0	5	1	1
Reactome:ERKs are inactivated	0/0	3	1	1
Reactome:ER Quality Control Compartment (ERQC)	0/0	2	1	1
Reactome:ER to Golgi Transport	0/0	4	1	1
Reactome:Establishment of Sister Chromatid Cohesion	0/0	4	1	1
Reactome:Estrogen biosynthesis	0/0	0	1	1
Reactome:Ethanol oxidation	0/0	1	1	1
Reactome:Export of Viral Ribonucleoproteins from Nucleus	0/0	21	1	1
Reactome:Extension of Telomeres	0/0	16	1	1
Reactome:Extracellular matrix organization	0/0	16	1	1
Reactome:Extrinsic Pathway	0/0	1	1	1
Reactome:Extrinsic Pathway for Apoptosis	0/0	0	1	1
Reactome:Facilitative Na+-independent glucose transporters	0/0	2	1	1
Reactome:Fanconi Anemia pathway	0/0	6	1	1
Reactome:FasL/ CD95L signaling	0/0	0	1	1
Reactome:Fatty Acyl-CoA Biosynthesis	0/0	10	1	1
Reactome:FGFR1b ligand binding and activation	0/0	1	1	1
Reactome:FGFR1c and Klotho ligand binding and activation	0/0	1	1	1
Reactome:FGFR1c ligand binding and activation	0/0	1	1	1
Reactome:FGFR1 ligand binding and activation	0/0	2	1	1
Reactome:FGFR2b ligand binding and activation	0/0	2	1	1
Reactome:FGFR2c ligand binding and activation	0/0	1	1	1
Reactome:FGFR2 ligand binding and activation	0/0	2	1	1
Reactome:FGFR3b ligand binding and activation	0/0	0	1	1
Reactome:FGFR3c ligand binding and activation	0/0	0	1	1
Reactome:FGFR3 ligand binding and activation	0/0	0	1	1
Reactome:FGFR4 ligand binding and activation	0/0	0	1	1
Reactome:FGFR ligand binding and activation	0/0	3	1	1
Reactome:Folding of actin by CCT/TriC	0/0	7	1	1
Reactome:Formation of apoptosome	0/0	1	1	1
Reactome:Formation of Fibrin Clot (Clotting Cascade)	0/0	2	1	1
Reactome:Formation of HIV-1 elongation complex containing HIV-1 Tat	0/0	28	1	1
Reactome:Formation of HIV-1 elongation complex in the absence of HIV-1 Tat	0/0	29	1	1
Reactome:Formation of incision complex in GG-NER	0/0	14	1	1
Reactome:Formation of PAPS	0/0	1	1	1
Reactome:Formation of RNA Pol II elongation complex	0/0	29	1	1
Reactome:Formation of the active cofactor, UDP-glucuronate	0/0	3	1	1
Reactome:Formation of the Early Elongation Complex	0/0	21	1	1
Reactome:Formation of the Editosome	0/0	0	1	1
Reactome:Formation of the HIV-1 Early Elongation Complex	0/0	21	1	1
Reactome:Formation of transcription-coupled NER (TC-NER) repair complex	0/0	16	1	1
Reactome:Formation of tubulin folding intermediates by CCT/TriC	0/0	8	1	1
Reactome:Frs2-mediated activation	0/0	9	1	1
Reactome:FRS2-mediated cascade	0/0	9	1	1
Reactome:Fructose catabolism	0/0	0	1	1
Reactome:Fusion and Uncoating of the Influenza Virion	0/0	0	1	1
Reactome:Fusion of the Influenza Virion to the Host Cell Endosome	0/0	0	1	1
Reactome:G0 and Early G1	0/0	9	1	1
Reactome:G2/M Checkpoints	0/0	26	1	1
Reactome:G2/M DNA damage checkpoint	0/0	5	1	1
Reactome:G2/M DNA replication checkpoint	0/0	2	1	1
Reactome:G2/M Transition	0/0	34	1	1
Reactome:G2 Phase	0/0	0	1	1
Reactome:GABA A receptor activation	0/0	0	1	1
Reactome:GABA B receptor activation	0/0	7	1	1
Reactome:GABA receptor activation	0/0	7	1	1
Reactome:GABA synthesis	0/0	0	1	1
Reactome:GABA synthesis, release, reuptake and degradation	0/0	9	1	1
Reactome:Galactose catabolism	0/0	1	1	1
Reactome:G alpha (s) signalling events	0/0	13	1	1
Reactome:G alpha (z) signalling events	0/0	10	1	1
Reactome:Gamma-carboxylation of protein precursors	0/0	1	1	1
Reactome:Gamma-carboxylation, transport, and amino-terminal cleavage of proteins	0/0	2	1	1
Reactome:Gap-filling DNA repair synthesis and ligation in GG-NER	0/0	8	1	1
Reactome:Gap-filling DNA repair synthesis and ligation in TC-NER	0/0	8	1	1
Reactome:Gap junction assembly	0/0	0	1	1
Reactome:G beta:gamma signalling through PI3Kgamma	0/0	4	1	1
Reactome:G beta:gamma signalling through PLC beta	0/0	4	1	1
Reactome:Generation of second messenger molecules	0/0	4	1	1
Reactome:Global Genomic NER (GG-NER)	0/0	21	1	1
Reactome:Glucagon signaling in metabolic regulation	0/0	10	1	1
Reactome:Glucagon-type ligand receptors	0/0	4	1	1
Reactome:Glucocorticoid biosynthesis	0/0	1	1	1
Reactome:Gluconeogenesis	0/0	14	1	1
Reactome:Glucose transport	0/0	22	1	1
Reactome:Glucuronidation	0/0	4	1	1
Reactome:Glutamate Binding, Activation of AMPA Receptors and Synaptic Plasticity	0/0	9	1	1
Reactome:Glutamate Neurotransmitter Release Cycle	0/0	6	1	1
Reactome:Glutathione conjugation	0/0	4	1	1
Reactome:Glutathione synthesis and recycling	0/0	3	1	1
Reactome:Glycolysis	0/0	8	1	1
Reactome:Glycoprotein hormones	0/0	0	1	1
Reactome:Glycosaminoglycan metabolism	0/0	25	1	1
Reactome:Glycosphingolipid metabolism	0/0	10	1	1
Reactome:Golgi Cisternae Pericentriolar Stack Reorganization	0/0	6	1	1
Reactome:Golgi to ER Retrograde Transport	0/0	7	1	1
Reactome:GP1b-IX-V activation signalling	0/0	0	1	1
Reactome:G-protein activation	0/0	3	1	1
Reactome:G-protein beta:gamma signalling	0/0	5	1	1
Reactome:G protein gated Potassium channels	0/0	4	1	1
Reactome:GPVI-mediated activation cascade	0/0	6	1	1
Reactome:GRB2 events in EGFR signaling	0/0	6	1	1
Reactome:GRB2 events in ERBB2 signaling	0/0	6	1	1
Reactome:GRB2:SOS provides linkage to MAPK signaling for Intergrins	0/0	2	1	1
Reactome:GRB7 events in ERBB2 signaling	0/0	1	1	1
Reactome:Growth hormone receptor signaling	0/0	4	1	1
Reactome:HDL-mediated lipid transport	0/0	3	1	1
Reactome:Heme biosynthesis	0/0	4	1	1
Reactome:Heparan sulfate/heparin (HS-GAG) metabolism	0/0	16	1	1
Reactome:Hexose uptake	0/0	22	1	1
Reactome:Highly calcium permeable nicotinic acetylcholine receptors	0/0	1	1	1
[truncated: 538 more rows]
