# Supplementary material for: A genome-wide Drosophila epithelial tumorigenesis screen identifies Tetraspanin 29Fb as an evolutionarily conserved suppressor of Ras-driven cancer
Source: PLoS Genet. 2018 Oct 16;14(10):e1007688. doi: 10.1371/journal.pgen.1007688 (PMC6203380; doi:10.1371/journal.pgen.1007688)
Supplement: S10 Table — Quantification of data shown in S6A Fig. (XLSX) [file pgen.1007688.s018.xlsx]

## Sheet: controls
Sample	Dlg1 Mean Pixel Intensity (GFP+)	No. Pixels (GFP+)	Dlg1 Mean Pixel Intensity (GFP-)	No. Pixels (GFP-)	Ratio (GFP+/GFP-)
FRT x gr a-dlg 60x 1	11.84	18380	10.19	18329	1.16192
	15.87	7815	15.26	9440	1.03997
FRT x gr a-dlg 60x 3-1	24.99	8841	24.6	9259	1.01585
	23.66	7465	23.89	10445	0.990373
	18.99	21593	21.34	24392	0.889878
FRT x gr a-dlg 60x 4	31.43	12669	31.27	8825	1.00512
	25.07	9611	24.27	11507	1.03296
	25.11	3340	24.3	2853	1.03333

## Sheet: Tsp29Fb RNAi
Sample	Dlg1 Mean Pixel Intensity (GFP+)	No. Pixels (GFP+)	Dlg1 Mean Pixel Intensity (GFP-)	No. Pixels (GFP-)	Ratio (GFP+/GFP-)
tspi FRT x gr a-dlg 60x 1	30.83	11495	30.44	12393	1.01281
	23.28	14045	22.44	9755	1.03743
	23.73	2889	27.15	2573	0.874033
tspi FRT x gr a-dlg 60x 2	19.87	6365	20.48	4633	0.970215
	19.91	7453	23.29	7484	0.854873
	23.27	5939	23.46	4817	0.991901
