# Supplementary material for: A genome-wide Drosophila epithelial tumorigenesis screen identifies Tetraspanin 29Fb as an evolutionarily conserved suppressor of Ras-driven cancer
Source: PLoS Genet. 2018 Oct 16;14(10):e1007688. doi: 10.1371/journal.pgen.1007688 (PMC6203380; doi:10.1371/journal.pgen.1007688)
Supplement: S11 Table — Quantification of data shown in S6B Fig. (XLSX) [file pgen.1007688.s019.xlsx]

## Sheet: WB1
Raw Data
	lacZ		Tsp29Fb RNAi
	1	2	3	4
Dlg1	235.26	227.29	245.96	242.36
a-Tub	167.69	147.04	209.86	148.52
Inverted Data (255 - x)
	lacZ		Tsp29Fb RNAi
	1	2	3	4
Dlg1	19.74	27.71	9.04	12.64
a-Tub	87.31	107.96	45.14	106.48
Raw Background Data
	lacZ		Tsp29Fb RNAi
	1	2	3	4
Dlg1	245.73	245.06	247.73	245.28
a-Tub	247.38	245.87	248.54	245.86
Inverted Background Data (255 - x)
	lacZ		Tsp29Fb RNAi
	1	2	3	4
Dlg1	9.27	9.94	7.27	9.72
a-Tub	7.62	9.13	6.46	9.14
Net Values (Inverted Data - Inverted Background Data)
	lacZ		Tsp29Fb RNAi
	1	2	3	4
Dlg1	10.47	17.77	1.77	2.92
a-Tub	79.69	98.83	38.68	97.34
Net Value Ratios (Net Experimental Value / Net Control Value)
	lacZ		Tsp29Fb RNAi
	1	2	3	4
Dlg1	0.131384	0.179804	0.0457601	0.0299979
a-Tub	1	1	1	1
	selection was 170x70 pixels
	lanes alternate 1x and 3x protein quantities

## Sheet: WB2
Raw Data
	lacZ		Tsp29Fb RNAi
	1	2	3	4
Dlg1	209.69	236.87	232.16	242.53
a-Tub	166.42	218.5	194.39	229.92
Inverted Data (255 - x)
	lacZ		Tsp29Fb RNAi
	1	2	3	4
Dlg1	45.31	18.13	22.84	12.47
a-Tub	88.58	36.5	60.61	25.08
Raw Background Data
	lacZ		Tsp29Fb RNAi
	1	2	3	4
Dlg1	234.29	241.94	242.1	244.67
a-Tub	236.62	242.55	237.7	243.7
Inverted Background Data (255 - x)
	lacZ		Tsp29Fb RNAi
	1	2	3	4
Dlg1	20.71	13.06	12.9	10.33
a-Tub	18.38	12.45	17.3	11.3
Net Values (Inverted Data - Inverted Background Data)
	lacZ		Tsp29Fb RNAi
	1	2	3	4
Dlg1	24.6	5.07	9.94	2.14
a-Tub	70.2	24.05	43.31	13.78
Net Value Ratios (Net Experimental Value / Net Control Value)
	lacZ		Tsp29Fb RNAi
	1	2	3	4
Dlg1	0.350427	0.210811	0.229508	0.155298
a-Tub	1	1	1	1

## Sheet: WB3
Raw Data
	lacZ		Tsp29Fb RNAi
	1	2	3	4
Dlg1	231.81	193.64	235.76	201.43
a-Tub	209.22	164.56	234.9	190.04
Inverted Data (255 - x)
	lacZ		Tsp29Fb RNAi
	1	2	3	4
Dlg1	23.19	61.36	19.24	53.57
a-Tub	45.78	90.44	20.1	64.96
Raw Background Data
	lacZ		Tsp29Fb RNAi
	1	2	3	4
Dlg1	248.52	243.13	243.58	238.52
a-Tub	253.13	246.31	252.57	248.51
Inverted Background Data (255 - x)
	lacZ		Tsp29Fb RNAi
	1	2	3	4
Dlg1	6.48	11.87	11.42	16.48
a-Tub	1.87	8.69	2.43	6.49
Net Values (Inverted Data - Inverted Background Data)
	lacZ		Tsp29Fb RNAi
	1	2	3	4
Dlg1	16.71	49.49	7.82	37.09
a-Tub	43.91	81.75	17.67	58.47
Net Value Ratios (Net Experimental Value / Net Control Value)
	lacZ		Tsp29Fb RNAi
	1	2	3	4
Dlg1	0.380551	0.605382	0.442558	0.634342
a-Tub	1	1	1	1

## Sheet: WB4
Raw Data
	lacZ		Tsp29Fb RNAi
	1	2	3	4
Dlg1	246.49	213.38	238.2	231.87
a-Tub	235.92	190.56	244.12	226.04
Inverted Data (255 - x)
	lacZ		Tsp29Fb RNAi
	1	2	3	4
Dlg1	8.51	41.62	16.8	23.13
a-Tub	19.08	64.44	10.88	28.96
Raw Background Data
	lacZ		Tsp29Fb RNAi
	1	2	3	4
Dlg1	253.13	250	251.55	251.68
a-Tub	252.37	249.6	252.28	250.92
Inverted Background Data (255 - x)
	lacZ		Tsp29Fb RNAi
	1	2	3	4
Dlg1	1.87	5	3.45	3.32
a-Tub	2.63	5.4	2.72	4.08
Net Values (Inverted Data - Inverted Background Data)
	lacZ		Tsp29Fb RNAi
	1	2	3	4
Dlg1	6.64	36.62	13.35	19.81
a-Tub	16.45	59.04	8.16	24.88
Net Value Ratios (Net Experimental Value / Net Control Value)
	lacZ		Tsp29Fb RNAi
	1	2	3	4
Dlg1	0.403647	0.620257	1.63603	0.796222
a-Tub	1	1	1	1
