# Supplementary material for: A genome-wide Drosophila epithelial tumorigenesis screen identifies Tetraspanin 29Fb as an evolutionarily conserved suppressor of Ras-driven cancer
Source: PLoS Genet. 2018 Oct 16;14(10):e1007688. doi: 10.1371/journal.pgen.1007688 (PMC6203380; doi:10.1371/journal.pgen.1007688)
Supplement: S12 Table — Quantification of data shown in S6C Fig. (XLSX) [file pgen.1007688.s020.xlsx]

## Sheet: Sheet1
Sample	Vein Total Length	Vein Loss Length	Loss/Total Ratio
UAS Tsp29Fb RNAi (v2824) - UAS scrib RNAi UAS GFP dpp^blk Gal4 tub-Gal80^ts 8x F 1	913.314	385.478	0.422065
UAS Tsp29Fb RNAi (v2824) - UAS scrib RNAi UAS GFP dpp^blk Gal4 tub-Gal80^ts 8x F 2	907.129	228.578	0.25198
UAS Tsp29Fb RNAi (v2824) - UAS scrib RNAi UAS GFP dpp^blk Gal4 tub-Gal80^ts 8x F 3	859.962	82.219	0.0956077
UAS Tsp29Fb RNAi (v2824) - UAS scrib RNAi UAS GFP dpp^blk Gal4 tub-Gal80^ts 8x F 4	817.23	201.02	0.245977
UAS Tsp29Fb RNAi (v2824) - UAS scrib RNAi UAS GFP dpp^blk Gal4 tub-Gal80^ts 8x F 5	858.359	34.656	0.0403747
UAS Tsp29Fb RNAi (v2824) - UAS scrib RNAi UAS GFP dpp^blk Gal4 tub-Gal80^ts 8x F 6	929.543	360.856	0.388208
UAS Tsp29Fb RNAi (v2824) - UAS scrib RNAi UAS GFP dpp^blk Gal4 tub-Gal80^ts 8x F 7	893.74	355.271	0.39751
UAS Tsp29Fb RNAi (v2824) - UAS scrib RNAi UAS GFP dpp^blk Gal4 tub-Gal80^ts 8x F 8	893.59	241.008	0.269708
UAS Tsp29Fb RNAi (v2824) - UAS scrib RNAi UAS GFP dpp^blk Gal4 tub-Gal80^ts 8x F 9	869.708	248.655	0.285906
UAS Tsp29Fb RNAi (v2824) - UAS scrib RNAi UAS GFP dpp^blk Gal4 tub-Gal80^ts 8x F 10	894.844	36.128	0.0403735
UAS Tsp29Fb RNAi (v2824) - UAS scrib RNAi UAS GFP dpp^blk Gal4 tub-Gal80^ts 8x F 11	882.57	203.134	0.230162
UAS Tsp29Fb RNAi (v2824) - UAS scrib RNAi UAS GFP dpp^blk Gal4 tub-Gal80^ts 8x F 12	865.297	31.067	0.0359033
UAS Tsp29Fb RNAi (v2824) - UAS scrib RNAi UAS GFP dpp^blk Gal4 tub-Gal80^ts 8x F 13	882.157	131.32	0.148862
UAS luciferase RNAi - UAS scrib RNAi, UAS GFP ; dpp^blk Gal4, tub-Gal80^ts 8x F 1	915.9	0	0
UAS luciferase RNAi - UAS scrib RNAi, UAS GFP ; dpp^blk Gal4, tub-Gal80^ts 8x F 2	920.1	0	0
UAS luciferase RNAi - UAS scrib RNAi, UAS GFP ; dpp^blk Gal4, tub-Gal80^ts 8x F 3	926.8	0	0
UAS luciferase RNAi - UAS scrib RNAi, UAS GFP ; dpp^blk Gal4, tub-Gal80^ts 8x F 4	905.2	0	0
UAS luciferase RNAi - UAS scrib RNAi, UAS GFP ; dpp^blk Gal4, tub-Gal80^ts 8x F 5	871.5	0	0
UAS luciferase RNAi - UAS scrib RNAi, UAS GFP ; dpp^blk Gal4, tub-Gal80^ts 8x F 6	935.2	0	0
UAS luciferase RNAi - UAS scrib RNAi, UAS GFP ; dpp^blk Gal4, tub-Gal80^ts 8x F 7	879.5	0	0
UAS luciferase RNAi - UAS scrib RNAi, UAS GFP ; dpp^blk Gal4, tub-Gal80^ts 8x F 8	919.4	79.4	0.0863607
UAS luciferase RNAi - UAS scrib RNAi, UAS GFP ; dpp^blk Gal4, tub-Gal80^ts 8x F 9	925.5	0	0
UAS luciferase RNAi - UAS scrib RNAi, UAS GFP ; dpp^blk Gal4, tub-Gal80^ts 8x F 10	888.1	0	0
