# Supplementary material for: A genome-wide Drosophila epithelial tumorigenesis screen identifies Tetraspanin 29Fb as an evolutionarily conserved suppressor of Ras-driven cancer
Source: PLoS Genet. 2018 Oct 16;14(10):e1007688. doi: 10.1371/journal.pgen.1007688 (PMC6203380; doi:10.1371/journal.pgen.1007688)
Supplement: S13 Table — Quantification of data shown in Fig 7C. (XLSX) [file pgen.1007688.s021.xlsx]

## Sheet: Sheet1
Sample	wild-type	RasV12 + lacZ	RasV12 + Tspi			Comparing Means [ t-test assuming equal variances (homoscedastic) ]
1	21476	27867	30112			Descriptive Statistics
2	19440	24642	28872			VAR	Sample size	Mean	Variance
3	20522	24367	32233			wild-type	5	20421.2	1.11814e+06
4	21423	26245	31323			RasV12 + lacZ	6	26560.7	3.25255e+06
5	19245	28860
6		27383				Summary
Mean	20421.2	26560.7	30635			Degrees Of Freedom	9	Hypothesized Mean Difference	0
SEM	472.894	736.269	730.79			Test Statistics	6.67976	Pooled Variance	2.30393e+06
StDev	1057.42	1803.48	1461.58
						Two-tailed distribution
						p-level	9.0604e-05	t Critical Value (5%)	2.26216
						One-tailed distribution
						p-level	4.5302e-05	t Critical Value (5%)	1.83311
						Comparing Means [ t-test assuming equal variances (homoscedastic) ]
						Descriptive Statistics
						VAR	Sample size	Mean	Variance
						wild-type	5	20421.2	1.11814e+06
						RasV12 + Tspi	4	30635	2.13622e+06
						Summary
						Degrees Of Freedom	7	Hypothesized Mean Difference	0
						Test Statistics	12.2121	Pooled Variance	1.55446e+06
						Two-tailed distribution
						p-level	5.65238e-06	t Critical Value (5%)	2.36462
						One-tailed distribution
						p-level	2.82619e-06	t Critical Value (5%)	1.89458
						Comparing Means [ t-test assuming equal variances (homoscedastic) ]
						Descriptive Statistics
						VAR	Sample size	Mean	Variance
						RasV12 + lacZ	6	26560.7	3.25255e+06
						RasV12 + Tspi	4	30635	2.13622e+06
						Summary
						Degrees Of Freedom	8	Hypothesized Mean Difference	0
						Test Statistics	3.74945	Pooled Variance	2.83393e+06
						Two-tailed distribution
						p-level	0.00562864	t Critical Value (5%)	2.306
						One-tailed distribution
						p-level	0.00281432	t Critical Value (5%)	1.85955
