# Supplementary material for: A genome-wide Drosophila epithelial tumorigenesis screen identifies Tetraspanin 29Fb as an evolutionarily conserved suppressor of Ras-driven cancer
Source: PLoS Genet. 2018 Oct 16;14(10):e1007688. doi: 10.1371/journal.pgen.1007688 (PMC6203380; doi:10.1371/journal.pgen.1007688)
Supplement: S14 Table — Quantification of data shown in S7B Fig. (XLSX) [file pgen.1007688.s022.xlsx]

## Sheet: eyGAL4
Sample	Adult Eye Area (px)
ey Gal4 ; UAS lacZ 5.6x 1	231432
ey Gal4 ; UAS lacZ 5.6x 2	235411
ey Gal4 ; UAS lacZ 5.6x 3	235788
ey Gal4 ; UAS lacZ 5.6x 4	228280
ey Gal4 ; UAS lacZ 5.6x 5	246763
ey Gal4 ; UAS lacZ 5.6x 6	229655
ey Gal4 ; UAS lacZ 5.6x 7	232832
ey Gal4 ; UAS lacZ 5.6x 8	241705
ey Gal4 ; UAS lacZ 5.6x 9	239174
ey Gal4 ; UAS lacZ 5.6x 10	248217
ey Gal4 ; UAS lacZ 5.6x 11	219644
ey Gal4 ; UAS lacZ 5.6x 12	244900
ey Gal4 ; UAS lacZ 5.6x 13	246763
ey Gal4 ; UAS lacZ 5.6x 14	236239
ey Gal4 ; UAS lacZ 5.6x 15	246876
ey Gal4 ; UAS lacZ 5.6x 16	225010
ey Gal4 ; UAS lacZ 5.6x 17	216041
ey Gal4 ; UAS lacZ 5.6x 18	227541
ey Gal4 ; UAS lacZ 5.6x 19	224227
ey Gal4 ; UAS lacZ 5.6x 20	230020
ey Gal4 ; UAS lacZ 5.6x 21	228761
ey Gal4 ; UAS lacZ 5.6x 22	237249
ey Gal4 ; UAS lacZ 5.6x 23	226713
ey Gal4 ; UAS lacZ 5.6x 24	223384
ey Gal4 ; UAS lacZ 5.6x 25	218677
ey Gal4 ; UAS lacZ 5.6x 26	236939
ey Gal4 ; UAS lacZ 5.6x 27	259769
ey Gal4 ; UAS lacZ 5.6x 28	234384
ey Gal4 ; UAS lacZ 5.6x 29	242183
ey Gal4 ; UAS lacZ 5.6x 30	226038
ey Gal4 ; UAS Tsp29Fb HA 5.6x 1	239618
ey Gal4 ; UAS Tsp29Fb HA 5.6x 2	239281
ey Gal4 ; UAS Tsp29Fb HA 5.6x 3	242345
ey Gal4 ; UAS Tsp29Fb HA 5.6x 4	237262
ey Gal4 ; UAS Tsp29Fb HA 5.6x 5	233879
ey Gal4 ; UAS Tsp29Fb HA 5.6x 6	239675
ey Gal4 ; UAS Tsp29Fb HA 5.6x 7	204342
ey Gal4 ; UAS Tsp29Fb HA 5.6x 8	232340
ey Gal4 ; UAS Tsp29Fb HA 5.6x 9	224237
ey Gal4 ; UAS Tsp29Fb HA 5.6x 10	233745
ey Gal4 ; UAS Tsp29Fb HA 5.6x 11	228727
ey Gal4 ; UAS Tsp29Fb HA 5.6x 12	211823
ey Gal4 ; UAS Tsp29Fb HA 5.6x 13	231389
ey Gal4 ; UAS Tsp29Fb HA 5.6x 14	241669
ey Gal4 ; UAS Tsp29Fb HA 5.6x 15	225095
ey Gal4 ; UAS Tsp29Fb HA 5.6x 16	237266
ey Gal4 ; UAS Tsp29Fb HA 5.6x 17	240723
ey Gal4 ; UAS Tsp29Fb HA 5.6x 18	229318
ey Gal4 ; UAS Tsp29Fb HA 5.6x 19	229692
ey Gal4 ; UAS Tsp29Fb HA 5.6x 20	237385
ey Gal4 ; UAS Tsp29Fb HA 5.6x 21	235812
ey Gal4 ; UAS Tsp29Fb HA 5.6x 22	235510
ey Gal4 ; UAS Tsp29Fb HA 5.6x 23	245312
ey Gal4 ; UAS Tsp29Fb HA 5.6x 24	244408
ey Gal4 ; UAS Tsp29Fb HA 5.6x 25	232770
ey Gal4 ; UAS Tsp29Fb HA 5.6x 26	244030
ey Gal4 ; UAS Tsp29Fb HA 5.6x 27	244858
ey Gal4 ; UAS Tsp29Fb HA 5.6x 28	233036
ey Gal4 ; UAS Tsp29Fb HA 5.6x 29	240375
ey Gal4 ; UAS Tsp29Fb HA 5.6x 30	234147

## Sheet: eyGAL4 + RasV12
Sample	Adult Eye Area (px)
ey Gal4, UAS Ras^V12 ; UAS lacZ 5.6x 1	259519
ey Gal4, UAS Ras^V12 ; UAS lacZ 5.6x 2	259171
ey Gal4, UAS Ras^V12 ; UAS lacZ 5.6x 3	290608
ey Gal4, UAS Ras^V12 ; UAS lacZ 5.6x 4	288386
ey Gal4, UAS Ras^V12 ; UAS lacZ 5.6x 5	280186
ey Gal4, UAS Ras^V12 ; UAS lacZ 5.6x 6	301945
ey Gal4, UAS Ras^V12 ; UAS lacZ 5.6x 7	261290
ey Gal4, UAS Ras^V12 ; UAS lacZ 5.6x 8	288517
ey Gal4, UAS Ras^V12 ; UAS lacZ 5.6x 9	195062
ey Gal4, UAS Ras^V12 ; UAS lacZ 5.6x 10	239830
ey Gal4, UAS Ras^V12 ; UAS lacZ 5.6x 11	293241
ey Gal4, UAS Ras^V12 ; UAS lacZ 5.6x 12	289636
ey Gal4, UAS Ras^V12 ; UAS lacZ 5.6x 13	311637
ey Gal4, UAS Ras^V12 ; UAS lacZ 5.6x 14	283508
ey Gal4, UAS Ras^V12 ; UAS lacZ 5.6x 15	270067
ey Gal4, UAS Ras^V12 ; UAS lacZ 5.6x 16	269964
ey Gal4, UAS Ras^V12 ; UAS lacZ 5.6x 17	295056
ey Gal4, UAS Ras^V12 ; UAS lacZ 5.6x 18	283663
ey Gal4, UAS Ras^V12 ; UAS lacZ 5.6x 19	263499
ey Gal4, UAS Ras^V12 ; UAS lacZ 5.6x 20	262000
ey Gal4, UAS Ras^V12 ; UAS lacZ 5.6x 21	256286
ey Gal4, UAS Ras^V12 ; UAS lacZ 5.6x 22	287526
ey Gal4, UAS Ras^V12 ; UAS lacZ 5.6x 23	240779
ey Gal4, UAS Ras^V12 ; UAS lacZ 5.6x 24	272084
ey Gal4, UAS Ras^V12 ; UAS lacZ 5.6x 25	258257
ey Gal4, UAS Ras^V12 ; UAS lacZ 5.6x 26	257560
ey Gal4, UAS Ras^V12 ; UAS lacZ 5.6x 27	263319
ey Gal4, UAS Ras^V12 ; UAS lacZ 5.6x 28	260866
ey Gal4, UAS Ras^V12 ; UAS lacZ 5.6x 29	239883
ey Gal4, UAS Ras^V12 ; UAS lacZ 5.6x 30	249522
ey Gal4, UAS Ras^V12 ; UAS lacZ 5.6x 31	261390
ey Gal4, UAS Ras^V12 ; UAS lacZ 5.6x 32	273613
ey Gal4, UAS Ras^V12 ; UAS lacZ 5.6x 33	268533
ey Gal4, UAS Ras^V12 ; UAS lacZ 5.6x 34	284047
ey Gal4, UAS Ras^V12 ; UAS lacZ 5.6x 35	311365
ey Gal4, UAS Ras^V12 ; UAS lacZ 5.6x 36	239497
ey Gal4, UAS Ras^V12 ; UAS lacZ 5.6x 37	290703
ey Gal4, UAS Ras^V12 ; UAS lacZ 5.6x 38	287249
ey Gal4, UAS Ras^V12 ; UAS lacZ 5.6x 39	250035
ey Gal4, UAS Ras^V12 ; UAS lacZ 5.6x 40	265946
ey Gal4, UAS Ras^V12 ; UAS Tsp29Fb HA 5.6x 1	256045
ey Gal4, UAS Ras^V12 ; UAS Tsp29Fb HA 5.6x 2	261561
ey Gal4, UAS Ras^V12 ; UAS Tsp29Fb HA 5.6x 3	248102
ey Gal4, UAS Ras^V12 ; UAS Tsp29Fb HA 5.6x 4	255916
ey Gal4, UAS Ras^V12 ; UAS Tsp29Fb HA 5.6x 5	271391
ey Gal4, UAS Ras^V12 ; UAS Tsp29Fb HA 5.6x 6	246566
ey Gal4, UAS Ras^V12 ; UAS Tsp29Fb HA 5.6x 7	256180
ey Gal4, UAS Ras^V12 ; UAS Tsp29Fb HA 5.6x 8	241964
ey Gal4, UAS Ras^V12 ; UAS Tsp29Fb HA 5.6x 9	245355
ey Gal4, UAS Ras^V12 ; UAS Tsp29Fb HA 5.6x 10	268459
ey Gal4, UAS Ras^V12 ; UAS Tsp29Fb HA 5.6x 11	266440
ey Gal4, UAS Ras^V12 ; UAS Tsp29Fb HA 5.6x 12	282874
ey Gal4, UAS Ras^V12 ; UAS Tsp29Fb HA 5.6x 13	285295
ey Gal4, UAS Ras^V12 ; UAS Tsp29Fb HA 5.6x 14	265552
ey Gal4, UAS Ras^V12 ; UAS Tsp29Fb HA 5.6x 15	232779
ey Gal4, UAS Ras^V12 ; UAS Tsp29Fb HA 5.6x 16	267277
ey Gal4, UAS Ras^V12 ; UAS Tsp29Fb HA 5.6x 17	262622
ey Gal4, UAS Ras^V12 ; UAS Tsp29Fb HA 5.6x 18	251896
ey Gal4, UAS Ras^V12 ; UAS Tsp29Fb HA 5.6x 19	242254
ey Gal4, UAS Ras^V12 ; UAS Tsp29Fb HA 5.6x 20	257514
ey Gal4, UAS Ras^V12 ; UAS Tsp29Fb HA 5.6x 21	240521
ey Gal4, UAS Ras^V12 ; UAS Tsp29Fb HA 5.6x 22	255090
ey Gal4, UAS Ras^V12 ; UAS Tsp29Fb HA 5.6x 23	231315
ey Gal4, UAS Ras^V12 ; UAS Tsp29Fb HA 5.6x 24	231520
ey Gal4, UAS Ras^V12 ; UAS Tsp29Fb HA 5.6x 25	267586
ey Gal4, UAS Ras^V12 ; UAS Tsp29Fb HA 5.6x 26	270642
ey Gal4, UAS Ras^V12 ; UAS Tsp29Fb HA 5.6x 27	249268
ey Gal4, UAS Ras^V12 ; UAS Tsp29Fb HA 5.6x 28	234693
ey Gal4, UAS Ras^V12 ; UAS Tsp29Fb HA 5.6x 29	255831
ey Gal4, UAS Ras^V12 ; UAS Tsp29Fb HA 5.6x 30	291883
ey Gal4, UAS Ras^V12 ; UAS Tsp29Fb HA 5.6x 31	228363
ey Gal4, UAS Ras^V12 ; UAS Tsp29Fb HA 5.6x 32	211929
ey Gal4, UAS Ras^V12 ; UAS Tsp29Fb HA 5.6x 33	214674
ey Gal4, UAS Ras^V12 ; UAS Tsp29Fb HA 5.6x 34	184679
ey Gal4, UAS Ras^V12 ; UAS Tsp29Fb HA 5.6x 35	251132
ey Gal4, UAS Ras^V12 ; UAS Tsp29Fb HA 5.6x 36	221093
ey Gal4, UAS Ras^V12 ; UAS Tsp29Fb HA 5.6x 37	225328
ey Gal4, UAS Ras^V12 ; UAS Tsp29Fb HA 5.6x 38	239764
ey Gal4, UAS Ras^V12 ; UAS Tsp29Fb HA 5.6x 39	244960
ey Gal4, UAS Ras^V12 ; UAS Tsp29Fb HA 5.6x 40	192745
