# Supplementary material for: A genome-wide Drosophila epithelial tumorigenesis screen identifies Tetraspanin 29Fb as an evolutionarily conserved suppressor of Ras-driven cancer
Source: PLoS Genet. 2018 Oct 16;14(10):e1007688. doi: 10.1371/journal.pgen.1007688 (PMC6203380; doi:10.1371/journal.pgen.1007688)
Supplement: S15 Table — Quantification of data shown in Fig 7D. (XLSX) [file pgen.1007688.s023.xlsx]

## Sheet: RasV12 vs RasV12+TspRNAi
Raw Data							Raw Data							Raw Data
	RasV12	Ras V12 + Tsp29Fb RNAi						RasV12	Ras V12 + Tsp29Fb RNAi						RasV12	Ras V12 + Tsp29Fb RNAi
pERK	73.62	37.63					pERK	69.63	31.52					pERK	67.99	20.14
a-Tub	59.15	25.1					a-Tub	26.15	10.71					a-Tub	9.82	14.38
Inverted Data (255 - x)							Inverted Data (255 - x)							Inverted Data (255 - x)
	RasV12	Ras V12 + Tsp29Fb RNAi						RasV12	Ras V12 + Tsp29Fb RNAi						RasV12	Ras V12 + Tsp29Fb RNAi
pERK	181.38	217.37					pERK	185.37	223.48					pERK	187.01	234.86
a-Tub	195.85	229.9					a-Tub	228.85	244.29					a-Tub	245.18	240.62
Raw Background Data							Raw Background Data							Raw Background Data
	RasV12	Ras V12 + Tsp29Fb RNAi						RasV12	Ras V12 + Tsp29Fb RNAi						RasV12	Ras V12 + Tsp29Fb RNAi
pERK	194.26	202.17					pERK	202.25	199.03					pERK	196.96	188.41
a-Tub	214.93	204.18					a-Tub	205.52	196.7					a-Tub	141.43	144.61
Inverted Background Data (255 - x)							Inverted Background Data (255 - x)							Inverted Background Data (255 - x)
	RasV12	Ras V12 + Tsp29Fb RNAi						RasV12	Ras V12 + Tsp29Fb RNAi						RasV12	Ras V12 + Tsp29Fb RNAi
pERK	60.74	52.83					pERK	52.75	55.97					pERK	58.04	66.59
a-Tub	40.07	50.82					a-Tub	49.48	58.3					a-Tub	113.57	110.39
Net Values (Inverted Data - Inverted Background Data)							Net Values (Inverted Data - Inverted Background Data)							Net Values (Inverted Data - Inverted Background Data)
	RasV12	Ras V12 + Tsp29Fb RNAi						RasV12	Ras V12 + Tsp29Fb RNAi						RasV12	Ras V12 + Tsp29Fb RNAi
pERK	120.64	164.54					pERK	132.62	167.51					pERK	128.97	168.27
a-Tub	155.78	179.08					a-Tub	179.37	185.99					a-Tub	131.61	130.23
Net Value Ratios (Net Experimental Value / Net Control Value)							Net Value Ratios (Net Experimental Value / Net Control Value)							Net Value Ratios (Net Experimental Value / Net Control Value)
	RasV12	Ras V12 + Tsp29Fb RNAi						RasV12	Ras V12 + Tsp29Fb RNAi						RasV12	Ras V12 + Tsp29Fb RNAi
pERK	0.774425	0.918807					pERK	0.739366	0.90064					pERK	0.979941	1.2921
a-Tub	1	1					a-Tub	1	1					a-Tub	1	1
	Averages	Std Dev	Std Err Mean	Fold change
RasV12	0.831244	0.129963	0.0750341	1
Ras V12 + Tsp29Fb RNAi	1.03718	0.220951	0.127566	1.24775
