# Supplementary material for: A genome-wide Drosophila epithelial tumorigenesis screen identifies Tetraspanin 29Fb as an evolutionarily conserved suppressor of Ras-driven cancer
Source: PLoS Genet. 2018 Oct 16;14(10):e1007688. doi: 10.1371/journal.pgen.1007688 (PMC6203380; doi:10.1371/journal.pgen.1007688)
Supplement: S16 Table — Quantification of data shown in S7C Fig. (XLSX) [file pgen.1007688.s024.xlsx]

## Sheet: WB1
Raw Data
	lacZ		Tsp29Fb RNAi
	1	2	3	4
ERK	204.43	194.21	209.91	183.18
pERK	237.91	235.4	240.68	227.63
a-Tub	167.69	147.04	209.86	148.52
Inverted Data (255 - x)
	lacZ		Tsp29Fb RNAi
	1	2	3	4
ERK	50.57	60.79	45.09	71.82
pERK	17.09	19.6	14.32	27.37
a-Tub	87.31	107.96	45.14	106.48
Raw Background Data
	lacZ		Tsp29Fb RNAi
	1	2	3	4
ERK	224.21	218.19	223.59	222.12
pERK	240.77	238.52	244.3	245.18
a-Tub	247.38	245.87	248.54	245.86
Inverted Background Data (255 - x)
	lacZ		Tsp29Fb RNAi
	1	2	3	4
ERK	30.79	36.81	31.41	32.88
pERK	14.23	16.48	10.7	9.82
a-Tub	7.62	9.13	6.46	9.14
Net Values (Inverted Data - Inverted Background Data)
	lacZ		Tsp29Fb RNAi
	1	2	3	4
ERK	19.78	23.98	13.68	38.94
pERK	2.86	3.12	3.62	17.55
a-Tub	79.69	98.83	38.68	97.34
Net Value Ratios (Net Experimental Value / Net Control Value)
	lacZ		Tsp29Fb RNAi
	1	2	3	4
ERK	0.248212	0.242639	0.353671	0.400041
pERK	0.0358891	0.0315694	0.0935884	0.180296
a-Tub	1	1	1	1

## Sheet: WB3
Raw Data
	lacZ		Tsp29Fb RNAi
	1	2	3	4
ERK	166.22	152.55	168.67	149.5
pERK	233.21	233.08	228.68	215.91
a-Tub	209.22	164.56	234.9	190.04
Inverted Data (255 - x)
	lacZ		Tsp29Fb RNAi
	1	2	3	4
ERK	88.78	102.45	86.33	105.5
pERK	21.79	21.92	26.32	39.09
a-Tub	45.78	90.44	20.1	64.96
Raw Background Data
	lacZ		Tsp29Fb RNAi
	1	2	3	4
ERK	177.83	159.77	168.04	162.29
pERK	239.87	235.82	234.67	234.01
a-Tub	253.13	246.31	252.57	248.51
Inverted Background Data (255 - x)
	lacZ		Tsp29Fb RNAi
	1	2	3	4
ERK	77.17	95.23	86.96	92.71
pERK	15.13	19.18	20.33	20.99
a-Tub	1.87	8.69	2.43	6.49
Net Values (Inverted Data - Inverted Background Data)
	lacZ		Tsp29Fb RNAi
	1	2	3	4
ERK	11.61	7.22	-0.63	12.79
pERK	6.66	2.74	5.99	18.1
a-Tub	43.91	81.75	17.67	58.47
Net Value Ratios (Net Experimental Value / Net Control Value)
	lacZ		Tsp29Fb RNAi
	1	2	3	4
ERK	0.264404	0.088318	-0.0356537	0.218745
pERK	0.151674	0.0335168	0.338993	0.30956
a-Tub	1	1	1	1
